# Supplementary material for: Compilation of parasitic immunogenic proteins from 30 years of published research using machine learning and natural language processing
Source: Sci Rep. 2022 Jun 20;12:10349. doi: 10.1038/s41598-022-13790-1 (PMC9208253; doi:10.1038/s41598-022-13790-1)
Supplement: Supplementary file 5 — Supplementary Information 5. [file 41598_2022_13790_MOESM5_ESM.xlsx]

## Sheet: Rule-based
PubMedID	Protection	Protection Descriptions	AnimalCount	Animal Model	SpeciesCount	Species	DiseaseCount	Disease Descriptions	Protein Descriptions
31815006	16	protection:protective immunity:immune:antibodies:response:vaccine:antigen:effective:vaccination:immunization:vaccinated:immunogenicity:ifn	1	dogs	1	leishmania infantum	1	leishmaniasis	Surface antigen protein
28424680	16	protection:enhanced protection:protective immunity:immune:response:vaccine:antibody:immunized:induced:immunization:vaccinated:reduction:immunogenic:ifn	1	mice	1	toxoplasma gondii	1	toxoplasmosis	hydrolase:NTPase II
23181694	16	immune:antibodies:response:protective:vaccine:antigen:antibody:effective:immunized:induced:immunization:vaccinated:antigenic:immunogenic:ifn	2	mouse:mice	1	toxoplasma gondii	1	toxoplasmosis	14-3-3 protein:Surface antigen:Surface antigen SAG1:Surface antigen 1:Surface antigen protein 1:Major surface antigen:Secretory antigen 1 protein:Major surface antigen 1
22252877	16	protection:protective immunity:immune:antibodies:response:vaccine:antibody:effective:vaccination:immunized:induced:immunization:ifn:tnf	2	mouse:rabbits	1	plasmodium yoelii	1	malaria	merozoite surface protein 1:Circumsporozoite protein:Merozoite surface protein-1
28596090	15	protection:enhanced protection:immune:antibodies:response:protective:vaccine:antigen:antibody:effective:induced:immunization:immunogenicity:ifn	3	mouse:mice:primate	1	plasmodium falciparum	1	malaria	Circumsporozoite protein
27303390	15	protection:protective immunity:immune:response:vaccine:antigen:vaccination:immunized:induced:immunization:vaccinated:immunogenic:ifn	1	mice	1	toxoplasma gondii	1	toxoplasmosis	rhoptry protein ROP1:Rhoptry 1
25852696	15	protection:protective immunity:immune:response:vaccine:antigen:antibody:effective:vaccination:induce:immunization:vaccinated:reduction	3	mice:hamster:hamsters	3	schistosoma mansoni:schistosoma haematobium:fasciola hepatica	1	schistosomiasis	Cathepsin B1:Cathepsin L:Secreted cathepsin L 1:Cathepsin L1:Glyceraldehyde 3-phosphate dehydrogenase
23928460	15	protection:immune:antibodies:response:vaccine:antigen:antibody:immunity:vaccination:immunized:induced:immunization:vaccinated:ifn	1	mice	1	toxoplasma gondii	1	toxoplasmosis	rhoptry protein ROP5:Type II rhoptry protein 5A:Type III rhoptry protein 5A:Type I rhoptry protein 5A
22070984	15	protection:protective immunity:immune:antibodies:response:vaccine:antigen:vaccination:immunized:immunization:vaccinated:immunogenicity	2	mouse:mice	1	toxoplasma gondii	1	toxoplasmosis	dense granule protein GRA6:Dense granule protein 6:Dense granule antigen GRA6:Granule antigen protein 6:Granule antigen protein GRA6:Dense granule antigen protein GRA6:Dense granule protein-6:Granule antigene protein 6:Dense granule antigen protein 6:Dense granular antigen 6:Dense granule antigen 6
21632181	15	protection:immune:antibodies:response:protective:vaccine:antigen:antibody:immunized:induced:immunization:vaccinated:immunogenicity:ifn	4	mouse:mice:animal:animals	1	toxoplasma gondii	1	toxoplasmosis	microneme protein MIC3:Surface antigen:Surface antigen SAG1:Surface antigen 1:Surface antigen protein 1:Major surface antigen:Secretory antigen 1 protein:Major surface antigen 1:Micronemal protein:Microneme protein 3
18827884	15	protection:protective immunity:immune:response:vaccine:antigen:vaccination:induce:immunization:vaccinated:reduction:ifn:tnf	1	mice	1	schistosoma mansoni	1	schistosomiasis	Sm29
16914349	15	protection:protective immunity:immune:response:vaccine:antibody:immunized:induced:immunization:vaccinated:reduction:ifn	1	mice	1	schistosoma mansoni	1	schistosomiasis	fatty acid binding protein:14 kDa fatty acid-binding protein
9317139	14	protection:protective immunity:immune:response:vaccine:antigen:antibody:immunized:induced:immunization:vaccinated	3	mice:monkeys:animals	1	plasmodium yoelii	1	malaria	merozoite surface protein 1:Merozoite surface protein-1
33548480	14	protection:protective immunity:immune:antibodies:vaccine:antibody:effective:vaccination:immunized:induced:immunization:immunogenicity	1	mice	1	toxoplasma gondii	1	toxoplasmosis	microneme protein MIC3:rhoptry protein ROP8:Micronemal protein:Microneme protein 3:Rhoptry protein 8:Rhoptry antigen:Surface antigen:Surface antigen SAG1:Surface antigen 1:Surface antigen protein 1:Major surface antigen:Secretory antigen 1 protein:Major surface antigen 1
32325746	14	antibodies:response:protective:vaccine:antigen:antibody:effective:vaccination:immunized:immunization:immunogenicity:ifn:tnf:survival rate	1	mouse	1	toxoplasma gondii	1	toxoplasmosis	Surface antigen:Surface antigen SAG1:Surface antigen 1:Surface antigen protein 1:Major surface antigen:Secretory antigen 1 protein:Major surface antigen 1
31935935	14	protection:immune:response:protective:vaccine:effective:vaccination:immunized:induced:immunization:vaccinated:ifn:survival rate	1	mice	1	toxoplasma gondii	1	toxoplasmosis	Adenylosuccinate lyase
31696313	14	protection:immune:response:protective:vaccine:effective:immunized:induced:immunization:reduction:antigenic:immunogenicity:ifn:tnf	1	mice	1	leishmania infantum	1	leishmaniasis	Histone H1:Putative_histone_H1:Methyltransferase
31212035	14	protective immunity:immune:antibodies:response:vaccine:antigen:effective:vaccination:immunized:induced:immunization:ifn	2	mice:animals	1	toxoplasma gondii	1	toxoplasmosis	dense granule protein GRA14:Dense granule protein 14:Dense granule antigen
31151801	14	protection:immune:antibodies:response:protective:vaccine:antigen:antibody:vaccination:induced:immunization:immunogenicity	2	mice:rabbits	1	plasmodium falciparum	1	malaria	Circumsporozoite protein
30196664	14	protective immunity:immune:response:vaccine:antibody:effective:vaccination:immunized:induced:immunization:ifn:tnf	2	mice:animals	1	toxoplasma gondii	1	toxoplasmosis	dense granule protein GRA8
29599776	14	protection:immune:response:protective:vaccine:antigen:immunity:vaccination:immunized:induce:immunization:antigenic:immunogenic:ifn	2	mice:animal	2	trypanosoma cruzi:leishmania infantum	1	leishmaniasis	Stage-specific S antigen-like protein:Stage-specific S antigen homolog
27828760	14	protection:immune:antibodies:response:protective:vaccine:antigen:effective:immunized:induced:immunization:vaccinated:immunogenicity:ifn	2	mice:birds	1	toxoplasma gondii	1	toxoplasmosis	heat shock protein HSP70:Heat shock protein 70:Hsp70 protein
26842927	14	protection:protective immunity:immune:antibodies:response:vaccine:effective:vaccination:immunized:immunization:vaccinated:ifn	1	mice	1	toxoplasma gondii	1	toxoplasmosis	rhoptry protein ROP17:Rhoptry protein 17
26752686	14	protection:protective immunity:immune:response:vaccine:antibody:effective:vaccination:immunized:induced:immunization:reduction	4	mice:hamsters:dogs:animals	1	leishmania donovani	1	leishmaniasis	Centrin
26514423	14	protection:protective immunity:immune:response:vaccine:antibody:effective:vaccination:vaccinated:immunogenic:ifn:survival rate	1	mice	1	toxoplasma gondii	1	toxoplasmosis	malate dehydrogenase MDH:L-lactate dehydrogenase
26497908	14	protection:protective immunity:immune:antibodies:response:vaccine:effective:vaccination:induced:immunization:vaccinated:ifn	3	mouse:mice:animals	1	toxoplasma gondii	1	toxoplasmosis	elongation factor 1-alpha
26421596	14	protection:protective immunity:immune:antibodies:vaccine:antigen:vaccination:immunized:induced:immunization:ifn	1	mice	1	toxoplasma gondii	1	toxoplasmosis	Ubiquitin
25942636	14	protection:immune:antibodies:response:protective:vaccine:immunized:induced:immunization:vaccinated:reduction:ifn:tnf	2	mice:animals	1	schistosoma mansoni	1	schistosomiasis	Sm29
25582167	14	protection:protective immunity:immune:response:vaccine:antigen:antibody:effective:immunized:induced:immunization:ifn	1	mice	1	toxoplasma gondii	1	toxoplasmosis	rhoptry neck protein RON2:rhoptry neck protein RON4:Apical membrane antigen:Rhoptry neck protein 2:Rhoptry neck protein 4:PMCA-like calcium ATPase A1
25500571	14	protection:immune:response:protective:vaccine:antigen:effective:immunized:induced:immunization:reduction:immunogenicity:ifn:tnf	2	mice:hamster	2	leishmania donovani:leishmania major	1	leishmaniasis	Tryparedoxin_peroxidase/GeneDB:LmjF.15.1060/GeneD B:LmjF.15.1100/GeneDB:LmjF.15.1140
24602875	14	protection:protective immunity:immune:antibodies:response:vaccine:effective:vaccination:immunized:induced:immunization:ifn	1	mice	1	toxoplasma gondii	1	toxoplasmosis	rhoptry protein ROP9
24440206	14	protection:protective immunity:immune:response:vaccine:antigen:antibody:vaccination:immunized:ifn:tnf:survival rate	2	mouse:mice	1	plasmodium yoelii	1	malaria	merozoite surface protein 1:Merozoite surface protein-1
24148219	14	protection:protective immunity:immune:antibodies:response:vaccine:vaccination:immunized:induced:immunization:vaccinated:ifn	2	mice:animal	1	toxoplasma gondii	1	toxoplasmosis	dense granule protein GRA4:Dense granule protein 4:GRA4 protein
23749087	14	protective immunity:immune:antibodies:response:vaccine:antigen:vaccination:immunized:induced:immunization:ifn:survival rate	3	mice:hamster:animals	1	toxoplasma gondii	1	toxoplasmosis	microneme protein MIC11:Microneme protein TgMIC11
20161725	14	protection:protective immunity:immune:antibodies:response:vaccine:antibody:effective:immunization:reduction:ifn:tnf	1	mice	1	schistosoma mansoni	1	schistosomiasis	Stomatin-like protein 2
18547532	14	protection:immune:antibodies:response:protective:vaccine:antibody:effective:vaccination:immunized:induced:immunogenicity:ifn	1	mice	1	brugia malayi	2	filariasis:lymphatic filariasis	thioredoxin:Abundant larval transcript-2 protein:Thioredoxin peroxidase
16610929	14	protection:immune:response:protective:vaccine:antigen:antibody:vaccination:immunized:induced:immunization:vaccinated:reduction:ifn	2	mice:animals	1	toxoplasma gondii	1	toxoplasmosis	glucose-6-phosphate isomerase GPI:Surface antigen:Surface antigen SAG1:Surface antigen 1:Surface antigen protein 1:Major surface antigen:Secretory antigen 1 protein:Major surface antigen 1:Surface antigen protein 3:Surface antigen 3:Surface antigen 3 protein:SAG3:SAG3 protein:SAG3 type 1:Secretory antigen 3:SAG3 type 3 variant 2:SAG3 type 3 variant 1:Surface antigen p22:Surface antigen 2:Surface …
16446174	14	protection:protective immunity:immune:antibodies:response:vaccine:antigen:vaccination:immunized:induced:immunization:ifn	2	mouse:mice	1	schistosoma mansoni	1	schistosomiasis	Tegument antigen
16325969	14	protection:protective immunity:immune:antibodies:response:antigen:vaccination:immunized:induced:immunization:vaccinated:ifn	1	mice	1	leishmania infantum	1	leishmaniasis	cysteine peptidase A (CPA):Cysteine_peptidase_B_(CPB):Cysteine protease:Cathepsin L-like cysteine proteinase:Cysteine proteinase type B:Cysteine_peptidase_A_(CPA)
14500491	14	protective immunity:immune:antibodies:response:vaccine:antibody:vaccination:immunized:induce:immunization:immunogenicity	3	mouse:mice:monkey	1	plasmodium yoelii	1	malaria	merozoite surface protein 1
10775785	14	protection:protective immunity:immune:antibodies:response:vaccine:vaccination:immunized:induced:immunization:vaccinated:ifn	1	mice	1	toxoplasma gondii	1	toxoplasmosis	dense granule protein GRA4:Dense granule protein 4:GRA4 protein
9645849	13	protection:immune:antibodies:response:protective:antigen:antibody:effective:vaccination:immunized:induced:immunization	1	mice	2	taenia solium:taenia crassiceps	1	cysticercosis	Protective recombinant antigen
9364686	13	protection:protective immunity:immune:antibodies:vaccine:antigen:antibody:immunized:induce:immunization:vaccinated	4	calves:cattle:animal:animals	1	theileria annulata	1	theileriosis	Tams1:Major merozoite surface antigen
8817831	13	protection:immune:antibodies:vaccine:antigen:antibody:effective:immunity:immunized:induced:immunization:vaccinated	3	rodent:mice:animals	1	plasmodium berghei	1	malaria	Circumsporozoite protein:Chorismate synthase, putative:Citrate synthase
8757623	13	protection:protective immunity:immune:response:vaccine:induced:immunization:vaccinated:ifn:tnf	3	mouse:mice:monkeys	2	plasmodium falciparum:plasmodium yoelii	1	malaria	merozoite surface protein 1:Merozoite surface antigens
8557348	13	protection:protective immunity:antibodies:vaccine:antibody:effective:immunized:induced:immunization:vaccinated:immunogenicity	3	monkeys:animal:animals	1	plasmodium falciparum	1	malaria	merozoite surface protein 1:Merozoite surface protein-1:Merozoite surface antigens:Merozoite surface protein-1 variant Q-TSR-L:Merozoite surface antigen 1:Merozoite surface protein-1 variant E-TSR-L
7879419	13	protection:protective immunity:immune:antibodies:vaccine:antibody:effective:immunized:induced:immunization	1	mice	1	plasmodium yoelii	1	malaria	Circumsporozoite protein
33718474	13	protection:protective immunity:immune:antibodies:vaccine:effective:vaccination:immunized:induced:ifn:survival rate	2	mice:cattle	1	neospora caninum	1	neosporosis	Gra1:Dense granule protein GRA14
33451777	13	protection:enhanced protection:immune:response:vaccine:antigen:effective:immunity:vaccination:induce:vaccinated:immunogenic:ifn	5	goats:mouse:mice:sheep:animal	1	toxoplasma gondii	1	toxoplasmosis	dense granule protein GRA7:Dense granule protein 7:Granule antigen protein GRA7:Dense granule antigen:Granule antigen protein 7:Dense granule antigen GRA7:Profilin
33421633	13	protection:immune:antibodies:protective:vaccine:antigen:effective:vaccination:immunized:induced:immunization:vaccinated:ifn	2	mice:animals	1	toxoplasma gondii	1	toxoplasmosis	rhoptry protein ROP13:dense granule protein GRA14:Rhoptry protein 13:Dense granule protein 14
32751598	13	protection:protective immunity:response:vaccine:antibody:effective:vaccination:induced:immunization:vaccinated:ifn	2	mouse:mice	1	plasmodium berghei	1	malaria	Merozoite surface protein 9, putative
32062145	13	protection:immune:response:protective:antibody:effective:vaccination:immunized:immunization:vaccinated:immunogenicity:ifn	2	mice:animals	1	leishmania infantum	1	leishmaniasis	Amastin-like protein
31907197	13	protection:protective immunity:immune:response:vaccine:effective:immunized:induced:immunization:ifn:tnf	1	mice	1	trypanosoma cruzi	1	chagas disease	Dihydrofolate reductase
31425673	13	protection:protective immunity:immune:vaccine:antigen:antibody:vaccination:vaccinated:reduction:ifn:survival rate	2	mice:birds	1	toxoplasma gondii	1	toxoplasmosis	calcium-dependent protein kinase CDPK3
31308085	13	protection:protective immunity:immune:vaccine:antibody:effective:immunized:induced:immunization:ifn:tnf	1	mice	2	plasmodium falciparum:plasmodium yoelii	1	malaria	Circumsporozoite protein
31024556	13	protection:immune:antibodies:response:protective:vaccine:antigen:immunity:induced:reduction:ifn:tnf	2	mouse:mice	1	leishmania donovani	1	leishmaniasis	Nucleoside hydrolase
30878088	13	protection:protective immunity:immune:response:antibody:effective:vaccination:immunized:induced:immunization	3	mouse:mice:cattle	1	neospora caninum	1	neosporosis	Dense granule protein
30469323	13	protection:enhanced protection:immune:response:protective:vaccine:antigen:effective:vaccination:immunized:induced:immunogenicity	1	mice	2	plasmodium berghei:plasmodium falciparum	1	malaria	Thrombospondin-related anonymous protein:Thrombospondin-related adhesive protein:Thrombospondin related anonymous protein:Trap protein:Trombospondin-related protein:Thrombospondin related adhesive protein
29601585	13	protection:immune:antibodies:response:vaccine:antigen:immunity:immunized:immunization:vaccinated:ifn:tnf:survival rate	1	mice	1	trypanosoma cruzi	3	american trypanosomiasis:chagas disease	prolyl oligopeptidase
29199042	13	protective immunity:immune:response:vaccine:antigen:effective:vaccination:induced:immunization:reduction:antigenic	1	mice	1	trichinella spiralis	1	trichinellosis	cathepsin B
27940233	13	protection:immune:response:protective:vaccine:antibody:induced:immunization:vaccinated:reduction:immunogenic:ifn	1	mice	1	toxoplasma gondii	1	toxoplasmosis	hydrolase:NTPase II
27059254	13	protection:protective immunity:immune:vaccine:antibody:vaccination:immunized:induced:reduction:antigenic:ifn	1	mice	1	toxoplasma gondii	1	toxoplasmosis	dense granule protein GRA1:microneme protein MIC3:Dense granule protein 1:p24 granule antigen:Micronemal protein:Microneme protein 3
26575028	13	protection:immune:antibodies:response:protective:vaccine:antigen:effective:vaccination:induced:immunization:vaccinated:ifn	1	mice	1	toxoplasma gondii	1	toxoplasmosis	microneme protein MIC1:microneme protein MIC4:microneme protein MIC6:Micronemal protein 1:Micronemal protein 4:Micronemal protein MIC4:Micronemal protein 6
25527277	13	protective immunity:immune:antibodies:response:vaccine:immunized:induced:immunization:vaccinated:antigenic:ifn	2	mouse:mice	1	toxoplasma gondii	2	malaria:toxoplasmosis	SAG5D:Surface antigen 5D:Surface antigen SAG1:Surface antigen 1:Surface antigen protein 1:Major surface antigen:Secretory antigen 1 protein:Major surface antigen 1
24822054	13	protection:protective immunity:immune:antibodies:response:vaccine:vaccination:induced:reduction:ifn:tnf	2	mice:dog	1	leishmania donovani	1	leishmaniasis	Nucleoside hydrolase
24130862	13	protection:protective immunity:vaccine:antigen:antibody:effective:immunized:induced:vaccinated:reduction	2	mice:pigs	1	trichinella spiralis	1	trichinellosis	paramyosin
23836827	13	protective immunity:immune:antibodies:vaccine:antigen:immunized:induced:immunization:ifn:tnf	2	rodent:mice	1	plasmodium yoelii	1	malaria	apical membrane antigen 1
23742998	13	immune:antibodies:response:protective:vaccine:antibody:effective:vaccination:immunized:induced:immunization:ifn	3	mice:cows:cattle	1	neospora caninum	1	neosporosis	Dense granule protein
22348325	13	protection:response:protective:vaccine:antigen:antibody:immunity:immunized:induced:immunogenicity:ifn	1	mice	1	plasmodium berghei	1	malaria	Circumsporozoite protein
21968447	13	protective immunity:response:vaccine:antigen:antibody:effective:immunized:induced:immunization:reduction:ifn	1	mice	1	cryptosporidium parvum	1	cryptosporidiosis	Acidic ribosomal protein P2
21945176	13	protection:protective immunity:antibodies:vaccine:antigen:effective:immunized:immunization:reduction:ifn:tnf	2	mice:rabbit	1	schistosoma mansoni	1	schistosomiasis	Antigen Sm21.7
21760754	13	protection:immune:antibodies:response:protective:vaccine:antigen:antibody:effective:vaccination:induced:vaccinated:ifn	3	mice:animal:animals	1	brugia malayi	2	filariasis:lymphatic filariasis	Abundant larval transcript-2 protein
21569815	13	protection:protective immunity:immune:antibodies:response:vaccine:antigen:effective:vaccination:induced:vaccinated	1	mice	1	leishmania infantum	1	leishmaniasis	Kinetoplastid membrane protein-11
21310148	13	protective immunity:immune:antibodies:response:vaccine:antigen:antibody:immunized:induced:immunization:ifn	2	mice:animal	1	toxoplasma gondii	1	toxoplasmosis	perforin-like protein PLP1:Perforin-like protein 1
21292877	13	protection:protective immunity:immune:antibodies:vaccine:antigen:vaccination:immunized:induced:immunization:ifn	3	monkey:monkeys:primate	1	plasmodium vivax	1	malaria	Circumsporozoite protein
20178868	13	protection:protective immunity:antibodies:response:vaccine:antigen:antibody:vaccination:induced:immunization:vaccinated	1	animals	1	eimeria maxima	1	coccidiosis	82 kDa gametocyte antigen, related
19917716	13	protection:protective immunity:immune:antibodies:vaccine:antigen:antibody:immunized:induce:immunization:vaccinated	4	rodent:mice:rabbits:animals	2	plasmodium falciparum:plasmodium yoelii	1	malaria	merozoite surface protein 1:Serine-repeat antigen protein:Serine repeat antigen
19686691	13	protection:immune:antibodies:response:vaccine:antigen:antibody:effective:immunity:vaccination:induced:ifn	2	mice:monkeys	1	plasmodium falciparum	1	malaria	liver stage antigen 1:Circumsporozoite protein:Liver stage-specific antigen 1:Liver stage-specific antigen-1:Liver stage antigen-1
18761418	13	protection:immune:antibodies:response:protective:vaccine:antigen:antibody:induced:immunization:vaccinated:ifn	3	mouse:mice:animal	1	toxoplasma gondii	1	toxoplasmosis	Surface antigen:Surface antigen SAG1:Surface antigen 1:Surface antigen protein 1:Major surface antigen:Secretory antigen 1 protein:Major surface antigen 1:Pyruvate kinase
18590785	13	protection:immune:response:protective:vaccine:antigen:effective:vaccination:immunized:induced:immunization:ifn:survival rate	1	mice	1	toxoplasma gondii	1	toxoplasmosis	Surface antigen:Surface antigen SAG1:Surface antigen 1:Surface antigen protein 1:Major surface antigen:Secretory antigen 1 protein:Major surface antigen 1
18423420	13	protection:protective immunity:immune:response:vaccine:vaccination:immunized:induced:immunization:reduction	1	mice	1	schistosoma mansoni	1	schistosomiasis	14 kDa fatty acid-binding protein:Paramyosin
18021362	13	protection:immune:response:protective:vaccine:antigen:effective:vaccination:induced:immunization:vaccinated:immunogenicity:ifn	2	pig:pigs	1	taenia solium	1	cysticercosis	Annexin
17727568	13	protection:protective immunity:immune:vaccine:antigen:antibody:vaccination:immunized:vaccinated:reduction:ifn	1	mice	1	toxoplasma gondii	1	toxoplasmosis	dense granule protein GRA7:dense granule protein GRA1:Dense granule protein 7:Granule antigen protein GRA7:Dense granule antigen:Granule antigen protein 7:Dense granule antigen GRA7:Dense granule protein 1:p24 granule antigen:Rop2 protein
17681344	13	protective immunity:antibodies:vaccine:antigen:antibody:effective:vaccination:induced:immunogenicity	2	mouse:mice	1	plasmodium yoelii	1	malaria	Merozoite surface protein 4/5
17379212	13	protection:immune:antibodies:response:protective:effective:vaccination:immunized:induced:immunization:antigenic:immunogenic:ifn	1	mice	1	toxoplasma gondii	1	toxoplasmosis	microneme protein MIC2:bradyzoite antigen BAG1:Apical membrane antigen
12615440	13	protection:protective immunity:immune:vaccine:antibody:vaccination:immunized:induced:immunization:antigenic:ifn	2	mouse:mice	1	plasmodium yoelii	1	malaria	merozoite surface protein 1:Merozoite surface protein-1
12379684	13	protection:protective immunity:immune:response:vaccine:antigen:effective:vaccination:immunized:induced:antigenic	2	mice:animals	1	plasmodium yoelii	1	malaria	merozoite surface protein 1
12065488	13	protection:protective immunity:antibodies:vaccine:antigen:vaccination:immunized:induced:immunization:immunogenic:ifn	1	mice	1	plasmodium yoelii	1	malaria	Circumsporozoite protein
9682348	12	immune:antibodies:vaccine:antigen:antibody:immunized:induced:immunization:antigenic:immunogenicity	1	mice	2	plasmodium falciparum:plasmodium vivax	1	malaria	Circumsporozoite protein:Cirumsporozoite protein:Csp:CSP protein
9682340	12	protection:immune:response:protective:vaccine:antibody:vaccination:immunized:induced:immunization:reduction	2	cattle:animals	1	fasciola hepatica	1	liver fluke	Secreted cathepsin L2
9160515	12	protection:immune:antibodies:response:protective:vaccine:antigen:antibody:immunity:immunized:induced	2	rodent:mice	2	plasmodium berghei:plasmodium yoelii	1	malaria	Chorismate synthase, putative:Citrate synthase:Circumsporozoite protein
9129541	12	protection:immune:antibodies:response:protective:vaccine:antigen:antibody:immunized:immunization:immunogenicity	3	monkey:monkeys:animals	1	plasmodium falciparum	1	malaria	Serine-repeat antigen protein:Serine repeat antigen
7543459	12	protection:protective immunity:immune:antibodies:vaccine:antigen:antibody:vaccination:induced	2	rodent:mice	1	schistosoma japonicum	1	schistosomiasis	Paramyosin
34098019	12	protection:immune:response:vaccine:effective:immunity:vaccination:induced:vaccinated:immunogenicity:ifn	3	mouse:mice:animals	1	toxoplasma gondii	1	toxoplasmosis	dense granule protein GRA8
34025594	12	protection:immune:response:protective:vaccine:antigen:antibody:effective:immunized:induced:immunization:vaccinated	2	chicken:chickens	1	eimeria maxima	1	coccidiosis	RHOMBOID-like protein
33933602	12	protective immunity:immune:antibodies:response:vaccine:immunized:induced:vaccinated:ifn:survival rate	1	mice	2	leishmania tarentolae:toxoplasma gondii	1	toxoplasmosis	rhoptry protein ROP16:dense granule protein GRA12:microneme protein MIC4:Surface antigen:Surface antigen SAG1:Surface antigen 1:Surface antigen protein 1:Major surface antigen:Secretory antigen 1 protein:Major surface antigen 1:Rhoptry protein 16:Dense granule protein 12:Micronemal protein 4:Micronemal protein MIC4
33776955	12	protection:protective immunity:immune:vaccine:effective:vaccination:induced:immunization:immunogenicity:ifn	3	mouse:mice:animals	1	toxoplasma gondii	1	toxoplasmosis	dense granule protein GRA9
33667079	12	protection:immune:response:protective:vaccine:antigen:effective:immunity:immunized:immunization:immunogenicity	3	mouse:mice:animals	1	brugia malayi	2	filariasis:lymphatic filariasis	Calreticulin
33554669	12	protection:protective immunity:immune:antibodies:response:vaccine:antibody:effective:induced:vaccinated	1	mouse	1	plasmodium falciparum	1	malaria	Circumsporozoite protein
32348377	12	immune:antibodies:response:protective:vaccine:antigen:antibody:effective:induced:antigenic:immunogenicity	1	mouse	1	plasmodium falciparum	1	malaria	merozoite surface protein 8
32121619	12	protection:protective immunity:response:vaccination:induced:immunization:vaccinated:immunogenicity:ifn:survival rate	2	mouse:mice	1	toxoplasma gondii	1	toxoplasmosis	Dense granule protein
30518422	12	protection:protective immunity:immune:response:vaccine:vaccination:immunization:vaccinated:reduction:ifn	2	mice:animals	1	trichinella spiralis	1	trichinellosis	DNase II:Adult-specific DNase II-1
30147689	12	protection:protective immunity:immune:vaccine:antigen:vaccination:immunized:induce:immunization:vaccinated	3	mouse:mice:animals	1	toxoplasma gondii	1	toxoplasmosis	lactate dehydrogenase LDH1:lactate dehydrogenase LDH2:L-lactate dehydrogenase
30069205	12	response:protective:vaccine:antigen:antibody:effective:immunity:immunized:induced:immunization:immunogenicity:ifn	2	mice:animal	1	toxoplasma gondii	1	toxoplasmosis	dense granule protein GRA2:dense granule protein GRA7:Surface antigen:Surface antigen SAG1:Surface antigen 1:Surface antigen protein 1:Major surface antigen:Secretory antigen 1 protein:Major surface antigen 1:Dense granule protein 2:Dense granule antigen:Dense granule protein 7:Granule antigen protein GRA7:Granule antigen protein 7:Dense granule antigen GRA7
30040611	12	protection:immune:antibodies:vaccine:effective:immunized:induced:immunization:reduction:immunogenicity:ifn	3	mouse:mice:animals	1	toxoplasma gondii	1	toxoplasmosis	heat shock protein
29967093	12	protective immunity:vaccine:antigen:vaccination:immunized:induced:immunization:immunogenicity:ifn	4	mice:chicken:chickens:birds	2	eimeria tenella:eimeria maxima	1	coccidiosis	profilin
29395519	12	immune:antibodies:response:vaccine:antigen:antibody:effective:induced:immunization:ifn:tnf	2	mice:cattle	1	neospora caninum	1	neosporosis	SRS2 surface antigen:Tachyzoite surface protein
29329618	12	protection:immune:antibodies:response:protective:vaccine:effective:vaccination:induced:vaccinated:reduction	2	rat:rats	1	fasciola hepatica	1	liver fluke	Cathepsin B3:Cathepsin L3
29328998	12	protection:protective immunity:immune:response:vaccine:antigen:immunized:immunization:immunogenicity:ifn	1	mice	1	echinococcus granulosus	1	hydatid	G1Y162 protein
29187586	12	protection:immune:response:protective:vaccine:effective:immunity:immunized:induced:immunization:ifn	3	mice:hamsters:dogs	1	leishmania donovani	1	leishmaniasis	Centrin
28935555	12	protection:protective immunity:immune:response:vaccine:antibody:vaccination:immunized:induced:ifn	2	mice:animals	1	toxoplasma gondii	1	toxoplasmosis	Rhoptry pseudokinase effector ROP54
28824599	12	protection:protective immunity:response:vaccine:vaccination:immunized:induced:immunization:reduction:ifn	1	mice	1	trichinella spiralis	1	trichinellosis	paramyosin
28808204	12	protection:immune:antibodies:vaccine:antigen:antibody:vaccination:induced:vaccinated:reduction:immunogenicity	2	mice:animals	1	plasmodium falciparum	1	malaria	serine repeat antigen 5:Serine-repeat antigen protein 5:Serine repeat antigen-5
28422178	12	protection:protective immunity:immune:antibodies:response:vaccine:antigen:antibody:induced:immunogenic	1	mice	1	plasmodium falciparum	1	malaria	R21:Circumsporozoite protein
28056837	12	protective immunity:immune:response:vaccine:antibody:vaccination:immunized:induced:immunization:immunogenicity	2	mice:animals	1	toxoplasma gondii	1	toxoplasmosis	toxofilin
27580076	12	protection:immune:antibodies:response:protective:vaccine:effective:immunized:induced:immunization:ifn:tnf	2	mice:animals	1	leishmania donovani	1	leishmaniasis	Centrin
27270384	12	protection:protective immunity:response:vaccine:antibody:vaccination:induced:immunization:reduction	2	calves:cattle	1	fasciola hepatica	1	liver fluke	Thioredoxin
27090890	12	protective immunity:immune:antibodies:response:vaccine:effective:vaccination:immunized:induced:immunization	2	mouse:mice	1	toxoplasma gondii	1	toxoplasmosis	calcium-dependent protein kinase:Protein kinase 6:Rhoptry protein:Rhoptry protein 18
26255093	12	protection:immune:response:protective:vaccine:antigen:effective:vaccination:vaccinated:immunogenic:ifn:tnf	1	dogs	2	leishmania donovani:leishmania infantum	1	leishmaniasis	cysteine peptidase A (CPA):Stage-specific S antigen-like protein:Stage-specific S antigen homolog:Cysteine_peptidase_A_(CPA):Cysteine proteinase:Cysteine_peptidase_B_(CPB):Cysteine protease:Cathepsin L-like cysteine proteinase:Cysteine proteinase type B
26243574	12	protection:protective immunity:effective:vaccination:immunized:induced:immunization:reduction:immunogenicity:ifn	2	mice:animals	1	toxoplasma gondii	1	toxoplasmosis	rhoptry kinase family protein ROP38:rhoptry protein ROP18:Rhoptry protein 18:Secretory serine-threonine protein kinase ROP18-III
26169267	12	protection:immune:antibodies:response:protective:vaccine:antibody:effective:induced:immunization:immunogenicity	2	mouse:mice	2	plasmodium vivax:plasmodium yoelii	1	malaria	Circumsporozoite protein:Cirumsporozoite protein:Csp:CSP protein:Circumsporozoite protein variant VK247:Circumsporozoite protein variant VK210
25886737	12	protection:immune:protective:vaccine:antibody:vaccination:induce:immunization:vaccinated:reduction:ifn:tnf	1	mice	1	toxoplasma gondii	1	toxoplasmosis	rhoptry protein ROP18:Rhoptry protein 18:Rhoptry kinase family protein:Secretory serine-threonine protein kinase ROP18-III
25620293	12	protection:immune:response:protective:vaccine:antigen:effective:immunity:induced:vaccinated:immunogenicity	2	rodent:dogs	1	leishmania infantum	1	leishmaniasis	Stage-specific S antigen-like protein:Stage-specific S antigen homolog
25617628	12	protective immunity:immune:antibodies:response:vaccine:vaccination:immunized:induced:immunization:ifn	1	mice	1	trypanosoma cruzi	1	chagas disease	trans-sialidase
25579396	12	protection:immune:response:vaccine:antigen:antibody:effective:vaccination:immunized:immunization:vaccinated:ifn	2	mouse:mice	1	neospora caninum	1	neosporosis	Dense granule protein
25401783	12	protection:antibodies:response:vaccine:antigen:antibody:effective:induced:vaccinated:immunogenicity:ifn	2	mouse:monkeys	1	brugia malayi	2	filariasis:lymphatic filariasis	Abundant larval transcript-2 protein
25268700	12	protection:immune:response:protective:vaccine:antibody:immunity:induced:vaccinated:immunogenicity:ifn	2	hamsters:animals	1	leishmania donovani	1	leishmaniasis	protein disulfide isomerase:elongation factor 2:Thioredoxin family protein:Protein disulfide-isomerase:Heat shock 70 kDa protein:Heat shock protein 70:Heat-shock protein 70 kDa:Heat-shock protein 70kDa:70 kDa heat shock protein
25244583	12	immune:response:protective:vaccine:antibody:effective:immunized:immunization:reduction:immunogenicity:ifn	1	mice	1	leishmania infantum	1	leishmaniasis	putative glucose regulated protein 94:Endoplasmin homolog:Putative lipophosphoglycan biosynthetic protein:Heat shock protein 70
24176493	12	protection:protective immunity:vaccine:antigen:effective:induced:vaccinated:immunogenic:ifn:survival rate	1	mice	1	toxoplasma gondii	1	toxoplasmosis	cyclophilin
23949244	12	protective immunity:immune:response:vaccine:antibody:vaccination:immunized:induce:immunization:ifn	2	chickens:birds	1	eimeria maxima	1	coccidiosis	Apical membrane antigen 1
23735679	12	protection:immune:antibodies:response:protective:vaccine:antigen:antibody:vaccination:induced:vaccinated:ifn	2	rodent:animals	1	brugia malayi	2	filariasis:lymphatic filariasis	Abundant larval transcript-2 protein
23497561	12	immune:antibodies:response:vaccine:antigen:antibody:immunity:immunized:induced:vaccinated:ifn:survival rate	1	mice	1	toxoplasma gondii	1	toxoplasmosis	Surface antigen:Surface antigen SAG1:Surface antigen 1:Surface antigen protein 1:Major surface antigen:Secretory antigen 1 protein:Major surface antigen 1:Surface antigen protein 3:Surface antigen 3:Surface antigen 3 protein:SAG3:SAG3 protein:SAG3 type 1:Secretory antigen 3:SAG3 type 3 variant 2:SAG3 type 3 variant 1
23291928	12	immune:antibodies:response:protective:vaccine:antigen:effective:vaccination:immunized:induced:vaccinated:immunogenicity	3	monkeys:primate:primates	1	plasmodium falciparum	1	malaria	serine repeat antigen 5:Serine-repeat antigen protein 5:Serine repeat antigen-5
23278173	12	protective immunity:immune:antibodies:response:vaccine:vaccination:induced:vaccinated:ifn:survival rate	1	mice	1	toxoplasma gondii	1	toxoplasmosis	cyclophilin
23133649	12	protection:protective immunity:antibodies:vaccine:antigen:effective:immunized:induced:immunization:ifn	2	mice:animals	1	plasmodium yoelii	1	malaria	Circumsporozoite protein
23015648	12	protection:immune:antibodies:response:protective:vaccine:antibody:effective:immunized:induced:reduction:ifn	2	mice:animals	1	toxoplasma gondii	1	toxoplasmosis	rhoptry protein ROP13:Rhoptry protein 13
22889153	12	immune:protective:vaccine:antigen:antibody:vaccination:induced:immunization:vaccinated:reduction:tnf	1	mice	1	schistosoma japonicum	1	schistosomiasis	Thyroid hormone receptor beta
22885273	12	protection:immune:response:protective:vaccine:antigen:antibody:vaccination:induced:vaccinated:ifn:tnf	2	mouse:mice	1	brugia malayi	2	filariasis:lymphatic filariasis	Abundant larval transcript-2 protein
22494937	12	protection:protective immunity:immune:antigen:antibody:vaccination:immunized:induced:immunization:ifn	2	chicken:chickens	1	eimeria tenella	1	coccidiosis	heat shock protein:Microneme protein-2:Microneme protein Etmic-2:Microneme 2:Heat shock protein 70:Organellar heat shock protein
22161305	12	protection:immune:response:protective:vaccine:antigen:immunity:vaccination:induced:immunization:ifn:tnf	1	mice	1	plasmodium berghei	1	malaria	Circumsporozoite protein
22073118	12	protective immunity:immune:antibodies:response:vaccine:antigen:antibody:induce:antigenic:immunogenic	1	animals	1	plasmodium falciparum	1	malaria	Merozoite surface protein 1:Merozoite surface protein-1:Merozoite surface antigens:Merozoite surface protein-1 variant Q-TSR-L:Merozoite surface antigen 1:Merozoite surface protein-1 variant E-TSR-L
21983362	12	immune:antibodies:response:vaccine:antibody:effective:vaccination:immunized:induced:immunogenicity:ifn	1	mice	1	toxoplasma gondii	1	toxoplasmosis	rhoptry neck protein RON4:Rhoptry neck protein 4
21698193	12	immune:antibodies:vaccine:antigen:antibody:effective:immunity:vaccination:induced:immunization:antigenic:immunogenicity	2	mice:rabbits	1	plasmodium falciparum	1	malaria	apical membrane antigen 1:Truncated apical membrane antigen 1
21464946	12	protection:immune:antibodies:protective:vaccine:antigen:antibody:immunity:immunized:induced:immunogenicity	4	mice:rat:rats:rabbits	1	plasmodium falciparum	1	malaria	VAR2CSA:Erythrocyte membrane protein 1:DBL1
21187087	12	immune:response:protective:vaccine:antigen:antibody:vaccination:immunized:immunization:antigenic:immunogenic:ifn	1	mice	1	leishmania major	1	leishmaniasis	putative lipophosphoglycan biosynthetic protein
20637765	12	protective immunity:immune:response:vaccine:antigen:antibody:immunized:induced:immunization:ifn	1	chickens	1	eimeria acervulina	1	coccidiosis	Profilin
20619100	12	protection:immune:response:vaccine:antigen:antibody:vaccination:immunized:induced:immunization:ifn:tnf	1	mice	1	echinococcus granulosus	1	hydatid	EG95:Annexin
19812194	12	protection:protective immunity:immune:vaccine:immunized:induced:immunization:ifn:tnf	1	mice	1	plasmodium yoelii	1	malaria	Circumsporozoite protein
19508869	12	protection:response:protective:vaccine:antigen:antibody:immunized:induced:immunization:vaccinated:immunogenic:ifn	2	mice:animals	1	toxoplasma gondii	1	toxoplasmosis	rhoptry protein ROP4:Rop2 protein:Rhoptry protein 4:Secretory rhoptry protein 4
18804509	12	protection:immune:response:protective:vaccine:antigen:immunity:vaccination:immunized:induced:immunization:antigenic	2	rodent:animal	1	plasmodium chabaudi	1	malaria	Apical membrane antigen 1:AMA-1
18466981	12	protective immunity:immune:response:antigen:antibody:immunized:induced:immunization:vaccinated:immunogenicity	4	calf:cattle:animal:animals	1	theileria parva	1	east coast fever	Polymorphic immunodominant molecule
18195029	12	protection:response:protective:vaccine:antigen:immunity:vaccination:induced:immunization:vaccinated:ifn	1	mice	1	leishmania donovani	1	leishmaniasis	Leishmanolysin
17942199	12	protection:immune:antibodies:response:vaccine:antigen:effective:vaccination:induced:immunization:vaccinated	1	dogs	1	leishmania infantum	1	leishmaniasis	tryparedoxin peroxidase:Tryparedoxin_peroxidase:Leishmanolysin
17908809	12	protection:enhanced protection:immune:response:protective:vaccine:antigen:effective:immunity:immunized:induced	2	mice:animals	1	plasmodium berghei	1	malaria	Circumsporozoite protein
17594146	12	protection:protective immunity:immune:response:antigen:antibody:vaccination:immunized:immunization:ifn	1	mice	1	toxoplasma gondii	1	toxoplasmosis	Surface antigen:Surface antigen protein:Surface antigen protein 3:Surface antigen 3:Surface antigen 3 protein:SAG3:SAG3 protein:SAG3 type 1:Secretory antigen 3:SAG3 type 3 variant 2:SAG3 type 3 variant 1:Surface antigen SAG1:Surface antigen 1:Surface antigen protein 1:Major surface antigen:Secretory antigen 1 protein:Major surface antigen 1
17158895	12	protection:enhanced protection:antibodies:response:protective:vaccine:antigen:antibody:effective:induced:immunization:immunogenicity	1	rodent	2	plasmodium falciparum:plasmodium yoelii	1	malaria	merozoite surface protein 8:merozoite surface protein 1:Merozoite surface protein-1:Merozoite surface antigens:Merozoite surface protein-1 variant Q-TSR-L:Merozoite surface antigen 1:Merozoite surface protein-1 variant E-TSR-L
16368092	12	protection:protective immunity:antibodies:response:vaccine:effective:vaccination:immunized:immunization:immunogenicity	2	mouse:mice	1	toxoplasma gondii	1	toxoplasmosis	bradyzoite antigen BAG1:MAG1:Cyst matrix protein
16261354	12	protection:protective immunity:immune:response:antigen:vaccination:immunized:induce:immunization:reduction	4	mouse:mice:sheep:animals	1	echinococcus granulosus	1	hydatid	Antigen B:Antigen B4:Antigen B5:Antigen B2:Antigen B3:Antigen B subunit 4:Antigen B1
15655789	12	protection:protective immunity:antibodies:vaccine:antigen:effective:immunization:reduction:antigenic:immunogenicity	2	mouse:mice	1	toxoplasma gondii	1	toxoplasmosis	microneme protein MIC2:microneme protein MIC4:Micronemal protein 4:Micronemal protein MIC4:Apical membrane antigen
15385457	12	protection:immune:antibodies:response:protective:vaccine:antigen:antibody:immunity:immunized:induced:immunization	3	mice:animal model	1	plasmodium chabaudi	1	malaria	merozoite surface protein 1:Apical membrane antigen 1:AMA-1
14742540	12	protection:protective immunity:immune:antibodies:response:vaccine:immunized:induced:vaccinated:immunogenicity	2	mice:monkeys	1	plasmodium yoelii	1	malaria	merozoite surface protein 1
11085234	12	protection:protective immunity:immune:antibodies:antibody:vaccination:immunized:induced:immunization	1	sheep	1	echinococcus granulosus	1	hydatid	EG95:Host-protective antigen:EG95 protein
10861076	12	protection:protective immunity:response:vaccine:antigen:antibody:immunized:induced:immunization	3	mice:rabbit:monkeys	1	plasmodium chabaudi	1	malaria	Apical membrane antigen 1, putative
10563395	12	protection:immune:antibodies:response:protective:vaccine:antigen:immunity:vaccination:induced:vaccinated:tnf	2	calves:animals	2	theileria annulata:theileria parva	3	theileriosis:tropical theileriosis:east coast fever	Sporozoite surface antigen:Merozoite surface glycoprotein:Merozoite-piroplasm surface antigen:Merozoite-piroplasm surface antigen 1:Merozoite-piroplasm surface antigen Tams 1:Major merozoite surface antigen:Merozoite-piroplasm surface antigen Tams1:Merozoite surface protein-1:p67 protein:Sporozoite surface protein p67:p67 surface antigen:SPAG-1
10462241	12	protective immunity:immune:antibodies:response:vaccine:effective:immunized:induce:immunogenicity	6	mice:monkeys:primate:primates:animal:animals	1	plasmodium falciparum	1	malaria	Circumsporozoite protein
9730886	11	protection:immune:antibodies:response:protective:vaccine:antibody:induced:immunization:ifn	2	rodent:mice	1	plasmodium yoelii	1	malaria	merozoite surface protein 1
9636204	11	protection:antibodies:protective:vaccine:immunized:induced:immunization:antigenic:immunogenicity:ifn	1	mice	1	plasmodium yoelii	1	malaria	Circumsporozoite protein
9632590	11	immune:antibodies:response:protective:vaccine:antigen:antibody:immunized:induced:immunization:immunogenic	1	mice	2	plasmodium falciparum:plasmodium yoelii	1	malaria	thrombospondin-related anonymous protein:Circumsporozoite protein:Thrombospondin-related adhesive protein:Thrombospondin related anonymous protein:Trap protein:Trombospondin-related protein
9596765	11	immune:antibodies:response:protective:vaccine:antigen:antibody:effective:induced:antigenic:immunogenic	2	rabbit:rabbits	1	plasmodium falciparum	1	malaria	101 kDa malaria antigen:p101/acidic basic repeat antigen
9550412	11	protection:immune:antibodies:response:protective:antibody:immunity:vaccination:induced:immunogenicity	1	mice	1	plasmodium berghei	1	malaria	Circumsporozoite protein
9024983	11	protection:immune:antibodies:protective:vaccine:antigen:immunity:immunized:induced:immunization	1	mice	1	plasmodium yoelii	1	malaria	merozoite surface protein 1:Circumsporozoite protein:Merozoite surface protein-1
8892640	11	protection:protective immunity:immune:response:vaccine:immunized:induced:immunization:ifn	1	mice	2	plasmodium falciparum:plasmodium yoelii	1	malaria	sporozoite surface protein 2:Thrombospondin-related anonymous protein:Thrombospondin-related adhesive protein:Thrombospondin related anonymous protein:Trap protein:Trombospondin-related protein
8609407	11	protection:protective immunity:vaccine:antigen:immunized:induce:antigenic:immunogenicity:ifn	1	mice	1	plasmodium falciparum	1	malaria	SALSA:Liver stage antigen
8478093	11	protection:protective immunity:antibodies:antigen:vaccination:immunized:induced:immunization:vaccinated	2	monkeys:animals	1	plasmodium falciparum	1	malaria	Blood-stage antigen
7685119	11	protection:protective immunity:immune:response:antibody:effective:induced:immunization	2	rodent:mice	1	plasmodium yoelii	1	malaria	Circumsporozoite protein
7679652	11	protection:protective immunity:antibodies:vaccine:antibody:immunized:induced:immunization:immunogenicity	1	mice	1	plasmodium berghei	1	malaria	circumsporozoite (CS) protein:Chorismate synthase, putative:Citrate synthase:Circumsporozoite protein
7536870	11	protection:protective immunity:immune:response:vaccine:antigen:effective:induce:antigenic	1	mice	1	plasmodium falciparum	1	malaria	thrombospondin-related anonymous protein:liver stage antigen 1:Circumsporozoite protein:Thrombospondin related anonymous protein
7501423	11	protection:immune:antibodies:response:protective:antibody:immunized:induced:immunization:immunogenicity	1	mice	1	plasmodium yoelii	1	malaria	merozoite surface protein 1:Merozoite surface protein-1
34082780	11	protective immunity:immune:response:antigen:effective:vaccination:immunization:vaccinated:ifn	2	mice:sheep	1	echinococcus granulosus	2	cystic echinococcosis	p29
33525974	11	protection:immune:vaccine:antigen:effective:immunity:immunized:induced:immunogenicity:ifn	1	mice	1	toxoplasma gondii	1	toxoplasmosis	dense granule protein GRA2:Surface antigen:Surface antigen SAG1:Surface antigen 1:Surface antigen protein 1:Major surface antigen:Secretory antigen 1 protein:Major surface antigen 1:Dense granule protein 2:Dense granule antigen
33445051	11	protection:vaccine:antigen:effective:immunity:vaccination:immunization:vaccinated:reduction:ifn:tnf	1	mice	1	leishmania donovani	1	leishmaniasis	hypothetical protein
32949849	11	protection:immune:response:vaccine:effective:immunity:induced:immunization:vaccinated:ifn:tnf	1	mice	1	leishmania infantum	1	leishmaniasis	Amastin-like protein
32517744	11	protection:immune:antibodies:response:protective:vaccine:vaccination:induced:vaccinated:reduction:ifn	3	hamsters:dog:animals	1	leishmania infantum	1	leishmaniasis	tryparedoxin peroxidase:reticulon domain protein, 22 kDa potentially aggravating protein (paple22):Guanine nucleotide-binding protein subunit beta-like protein:Tryparedoxin_peroxidase:Reticulon-like protein
32434847	11	protection:immune:antibodies:protective:vaccine:immunized:induced:immunization:immunogenicity:ifn	1	mice	2	plasmodium berghei:plasmodium falciparum	1	malaria	6-cysteine protein:Sporozoite asparagine-rich protein:Circumsporozoite protein
32434846	11	protection:protective immunity:immune:vaccine:antibody:vaccination:induce:immunization:reduction	1	rodent	2	plasmodium berghei:plasmodium falciparum	1	malaria	Circumsporozoite protein
32228596	11	immune:antibodies:response:vaccine:antibody:immunity:vaccination:induced:immunization:vaccinated:antigenic	1	mice	1	plasmodium falciparum	1	malaria	Erythrocyte membrane protein 1:PfEMP1:Erythrocyte membrane protein 1 (PfEMP1)
31796032	11	protection:protective immunity:vaccine:antigen:antibody:effective:vaccination:immunized:induced	2	mouse:mice	1	plasmodium berghei	1	malaria	apical membrane antigen 1
31616167	11	immune:antibodies:response:protective:vaccine:antigen:vaccination:immunized:vaccinated:immunogenicity:ifn	1	mice	1	toxoplasma gondii	1	toxoplasmosis	dense granule protein GRA7:Surface antigen:Surface antigen SAG1:Surface antigen 1:Surface antigen protein 1:Major surface antigen:Secretory antigen 1 protein:Major surface antigen 1:Dense granule protein 7:Granule antigen protein GRA7:Dense granule antigen:Granule antigen protein 7:Dense granule antigen GRA7
31344067	11	immune:antibodies:response:vaccine:antigen:antibody:immunized:induced:immunization:immunogenicity	1	mice	1	plasmodium malariae	1	malaria	merozoite surface protein 1, putative:Merozoite surface antigens
30670302	11	protective immunity:immune:vaccine:antigen:antibody:effective:vaccination:immunized:immunization	1	mice	1	toxoplasma gondii	1	toxoplasmosis	microneme protein MIC3:rhoptry protein ROP9:Micronemal protein:Microneme protein 3:Surface antigen p22:Surface antigen 2:Surface antigen 2B:SAG2:SAG2 type 2 variant 4:SAG2 type 2 variant 2:SAG2 type 2 variant 3:SAG2 type 2 variant 1
30509693	11	immune:antibodies:vaccine:antibody:immunized:induced:immunization:immunogenicity:ifn	3	mice:animal:animals	1	plasmodium vivax	1	malaria	Merozoite surface protein 9:Merozoite surface protein-9
29799636	11	immune:antibodies:response:protective:vaccine:antigen:immunized:induced:immunogenic:ifn	2	mouse:mice	1	plasmodium falciparum	1	malaria	Thrombospondin-related anonymous protein:Thrombospondin-related adhesive protein:Thrombospondin related anonymous protein:Trap protein:Trombospondin-related protein:Thrombospondin related adhesive protein
29773143	11	protection:immune:antibodies:protective:vaccine:antibody:immunity:vaccination:induced:vaccinated:reduction	3	rats:animal:animals	1	fasciola hepatica	1	liver fluke	Cathepsin B3:Cathepsin L3
29740446	11	protection:immune:response:protective:vaccine:antigen:vaccination:induce:immunogenicity:ifn:tnf	3	hamster:hamsters:animal	1	leishmania infantum	1	leishmaniasis	Guanine nucleotide-binding protein subunit beta-like protein
29514667	11	immune:response:protective:vaccine:effective:vaccination:immunized:induced:immunization:reduction:immunogenicity	1	mice	1	clonorchis sinensis	1	clonorchiasis	Paramyosin
29309783	11	protection:immune:antibodies:protective:vaccine:antigen:effective:induced:immunization:reduction:immunogenic	1	mice	1	toxoplasma gondii	1	toxoplasmosis	dense granule protein GRA4:Rop2 protein:Dense granule protein 4:GRA4 protein
29167197	11	protection:protective immunity:antibodies:response:vaccine:antibody:vaccination:induced:immunization	1	mice	2	plasmodium berghei:plasmodium falciparum	1	malaria	Circumsporozoite protein
29128045	11	protection:antibodies:response:protective:vaccine:antigen:antibody:immunized:induced:antigenic:ifn	3	mice:dog:animals	1	leishmania infantum	1	leishmaniasis	prohibitin
29119944	11	protection:protective immunity:immune:vaccine:antibody:vaccination:immunized:induced:ifn	2	mice:animals	1	toxoplasma gondii	1	toxoplasmosis	calcium-dependent protein kinase CDPK2:Calmodulin-domain protein kinase 2
28877929	11	protection:immune:antibodies:protective:vaccine:antibody:immunity:induced:immunization:antigenic	1	primates	1	plasmodium falciparum	1	malaria	merozoite surface protein 1:Merozoite surface protein-1:Merozoite surface antigens:Merozoite surface protein-1 variant Q-TSR-L:Merozoite surface antigen 1:Merozoite surface protein-1 variant E-TSR-L
28875149	11	immune:response:protective:vaccine:antibody:effective:vaccination:immunized:induced:reduction:ifn	2	mice:animals	1	toxoplasma gondii	1	toxoplasmosis	Dense granule protein
28468322	11	protection:immune:response:protective:vaccine:antigen:effective:vaccination:immunized:induced:immunogenicity	1	mice	2	plasmodium berghei:plasmodium vivax	1	malaria	Thrombospondin-related adhesive protein:Thrombospondin-related anonymous protein
28426153	11	protection:immune:response:protective:vaccine:antigen:antibody:effective:vaccination:immunized:ifn	2	mouse:mice	2	leishmania infantum:leishmania tarentolae	1	leishmaniasis	putative glucose regulated protein 94:Endoplasmin homolog:Putative lipophosphoglycan biosynthetic protein
28280494	11	protection:response:vaccine:antibody:vaccination:induced:vaccinated:reduction:immunogenicity:ifn:tnf	1	mice	1	leishmania donovani	1	leishmaniasis	Nucleoside hydrolase
28209207	11	protection:immune:response:protective:vaccine:antibody:immunized:immunization:immunogenicity:ifn:survival rate	2	mouse:mice	1	trichomonas vaginalis	1	trichomoniasis	actinin:alpha-actinin
28064069	11	protection:protective immunity:immune:response:vaccine:immunized:induced:immunization:ifn	1	mice	1	leishmania donovani	1	leishmaniasis	protein disulfide isomerase:mitogen-activated protein kinase:Thioredoxin family protein:Protein disulfide-isomerase
27825348	11	antibodies:response:vaccine:antigen:antibody:effective:vaccination:induced:immunization:immunogenicity	1	mice	1	plasmodium falciparum	1	malaria	Circumsporozoite protein
27803923	11	protective immunity:immune:antibodies:vaccine:vaccination:immunized:induced:reduction:ifn	2	mice:animals	1	toxoplasma gondii	1	toxoplasmosis	Enolase 2
27757545	11	protection:immune:antibodies:response:protective:vaccine:vaccination:induced:immunization:reduction:ifn	1	mouse	1	toxoplasma gondii	1	toxoplasmosis	rhoptry protein ROP18:Rhoptry protein 18:Rhoptry kinase family protein:Secretory serine-threonine protein kinase ROP18-III
27644889	11	protective immunity:immune:antibodies:vaccine:antigen:immunized:induced:immunization:immunogenicity	2	mice:animals	1	toxoplasma gondii	1	toxoplasmosis	peroxiredoxin PRX3:Peroxiredoxin 3
27502569	11	protection:protective immunity:immune:response:vaccine:antigen:immunized:induced:immunization	2	mouse:mice	2	plasmodium berghei:plasmodium falciparum	1	malaria	Circumsporozoite protein
27311385	11	protection:immune:antibodies:protective:vaccine:antibody:effective:immunity:induce:immunization:immunogenicity	3	mice:monkey:animal	1	plasmodium vivax	1	malaria	MSP-1:Merozite surface protein 1:Merozoite surface proteins 1:Merozoite surface protein 1:Merozoite surface antigens:Merozoite surface protein-1
27269058	11	protection:immune:antibodies:vaccine:antigen:antibody:immunity:vaccination:induced:immunization:immunogenicity	2	mice:cattle	1	babesia bovis	1	babesiosis	Merozoite surface antigen-2c:Merozoite surface antigen-2c (MSA-2c):Merozoite surface antigen 2c:Merozoite surface antigen 2-c:Rhoptry associated protein 1:Rhoptry associated protein-1:Rhoptry-associated protein 1
27132023	11	protection:protective immunity:immune:vaccine:antigen:immunized:induced:immunization	1	mice	1	plasmodium yoelii	1	malaria	Circumsporozoite protein
26984115	11	protective immunity:antibodies:vaccine:antigen:effective:vaccinated:reduction:ifn:survival rate	2	mice:animals	1	toxoplasma gondii	1	toxoplasmosis	phosphoglycerate mutase
26613600	11	protection:antibodies:protective:vaccine:antigen:vaccination:immunized:induced:immunization:reduction:immunogenic	3	mouse:mice:pig	1	taenia solium	1	cysticercosis	Immunogenic protein
25723525	11	protection:immune:antibodies:response:protective:vaccine:immunized:induced:immunization:ifn	2	mice:animals	1	schistosoma mansoni	1	schistosomiasis	Sm29
25192845	11	protection:immune:response:protective:vaccine:antibody:vaccination:immunized:induced:immunization	2	mice:animals	1	toxoplasma gondii	1	toxoplasmosis	calcium-dependent protein kinase CDPK1:Calmodulin-domain protein kinase 1
24966857	11	protection:immune:antibodies:response:protective:vaccine:antibody:induced:reduction:ifn:tnf	1	mice	1	leishmania donovani	1	leishmaniasis	Nucleoside hydrolase
24962751	11	protection:protective immunity:immune:vaccine:antigen:induced:reduction:ifn:tnf	2	mouse:mice	1	trichinella spiralis	1	trichinellosis	Heat shock protein 70
24959167	11	protective immunity:immune:response:vaccine:immunized:induced:antigenic:immunogenicity:ifn	1	mice	1	leishmania infantum	1	leishmaniasis	cysteine peptidase A (CPA):Cysteine_peptidase_A_(CPA):Cysteine proteinase:Histone H1:Putative_histone_H1:Kinetoplastid membrane protein-11
24958881	11	protection:immune:antibodies:vaccine:antigen:effective:vaccination:immunized:induced:immunization	2	mice:animals	2	plasmodium falciparum:plasmodium yoelii	1	malaria	rhoptry neck protein 2:apical membrane antigen 1:Truncated apical membrane antigen 1
24945284	11	protection:antibodies:response:vaccine:antigen:immunized:induced:immunization:vaccinated:reduction:immunogenic	7	mice:dog:dogs:primates:animal model:animals	2	leishmania donovani:leishmania infantum	1	leishmaniasis	Stage-specific S antigen-like protein:Stage-specific S antigen homolog
24786243	11	protection:immune:antibodies:response:vaccine:vaccination:induced:immunization:ifn:tnf	1	mice	1	schistosoma mansoni	1	schistosomiasis	Aquaporin
24421900	11	protection:protective immunity:antibodies:vaccine:antigen:antibody:immunized:induced:immunogenicity	3	monkey:monkeys:animals	1	plasmodium falciparum	1	malaria	merozoite surface protein 1:Merozoite surface protein-1:Merozoite surface antigens:Merozoite surface protein-1 variant Q-TSR-L:Merozoite surface antigen 1:Merozoite surface protein-1 variant E-TSR-L
23896123	11	protection:immune:response:protective:vaccine:antigen:antibody:immunized:vaccinated:immunogenicity:ifn	1	mice	1	toxoplasma gondii	1	toxoplasmosis	rhoptry protein ROP18:Rhoptry protein 18:Rhoptry kinase family protein:Secretory serine-threonine protein kinase ROP18-III
23398973	11	protection:protective immunity:immune:antigen:effective:vaccination:immunized:induce:immunization	2	mice:animals	1	toxoplasma gondii	1	toxoplasmosis	Surface antigen:Surface antigen SAG1:Surface antigen 1:Surface antigen protein 1:Major surface antigen:Secretory antigen 1 protein:Major surface antigen 1
23226683	11	immune:antibodies:protective:vaccine:antigen:antibody:immunity:immunized:reduction:immunogenicity	2	mice:primate	1	plasmodium falciparum	1	malaria	Circumsporozoite protein
22666171	11	protection:immune:antibodies:response:protective:vaccine:vaccination:immunized:induced:immunization	1	mice	1	schistosoma mansoni	1	schistosomiasis	Rho1 GTPase
22521849	11	protective immunity:immune:antibodies:vaccine:antibody:effective:induced:immunogenicity:ifn	1	mice	1	plasmodium falciparum	1	malaria	Circumsporozoite protein
22425788	11	immune:antibodies:response:vaccine:antigen:antibody:immunized:induced:immunogenic:ifn:tnf	1	mice	1	plasmodium vivax	1	malaria	Circumsporozoite protein:Cirumsporozoite protein:Csp:CSP protein
22305545	11	response:protective:vaccine:antigen:effective:immunity:immunized:induced:immunization:vaccinated:antigenic	3	cattle:animal:animals	1	theileria parva	1	east coast fever	Tp1 CD8+ T cell antigen:CD8+ T cell target antigen Tp1
22104109	11	protection:protective immunity:immune:antibodies:response:antigen:antibody:induced:immunization	1	mice	2	plasmodium berghei:plasmodium falciparum	1	malaria	merozoite surface protein 1:Merozoite surface protein-1
21907709	11	protection:immune:antibodies:response:protective:vaccine:antigen:immunity:immunized:induced:immunization	4	mice:pigs:horses:animals	1	trichinella spiralis	1	trichinellosis	autotransporter
21722682	11	protection:protective immunity:immune:vaccine:antigen:immunized:induced:immunization	1	mice	1	plasmodium berghei	1	malaria	cell traversal protein for ookinetes and sporozoites:Cell-traversal protein
21530597	11	protection:protective immunity:immune:response:vaccine:antibody:vaccination:immunized:vaccinated	1	mice	1	leishmania major	1	leishmaniasis	cysteine peptidase A (CPA)
21530477	11	protection:immune:response:protective:vaccine:effective:vaccination:immunized:induced:immunogenicity:ifn	2	mice:animals	1	leishmania donovani	1	leishmaniasis	Heat shock 70 kDa protein:Heat shock protein 70:Heat-shock protein 70 kDa:Heat-shock protein 70kDa:70 kDa heat shock protein:Heat shock protein 83
21281689	11	protection:antibodies:response:protective:vaccine:antigen:antibody:immunized:immunization:vaccinated:ifn	2	mouse:mice	1	neospora caninum	1	neosporosis	SRS2 surface antigen:Tachyzoite surface protein
21106780	11	protective immunity:immune:response:vaccine:antibody:immunized:induced:immunization:ifn	2	mice:animals	1	toxoplasma gondii	1	toxoplasmosis	rhoptry protein ROP16:Rhoptry protein 16
20574442	11	protection:protective:vaccine:antigen:immunity:vaccination:induced:immunization:immunogenicity:ifn	1	mice	1	leishmania major	1	leishmaniasis	tyrosine aminotransferase
20541870	11	protective immunity:immune:vaccine:antigen:antibody:vaccination:immunized:immunization:ifn	2	chickens:birds	1	eimeria acervulina	1	coccidiosis	Profilin
2019429	11	protective immunity:antibodies:response:vaccine:antigen:antibody:effective:immunized:induced	3	rabbit:rabbits:monkey	1	plasmodium falciparum	1	malaria	merozoite surface protein:Merozoite surface antigens
20146804	11	protection:protective immunity:immune:antibodies:response:vaccine:antigen:antibody:immunization	2	mouse:mice	1	plasmodium yoelii	1	malaria	merozoite surface protein 1
19956549	11	immune:response:vaccine:antigen:effective:immunity:vaccination:immunization:vaccinated:immunogenicity:ifn	2	mouse:mice	1	leishmania donovani	1	leishmaniasis	Leishmanolysin:Heat shock 70 kDa protein:Heat shock protein 70:Heat-shock protein 70 kDa:Heat-shock protein 70kDa:70 kDa heat shock protein
19419545	11	protection:immune:response:protective:vaccine:antigen:induced:immunization:reduction:immunogenicity:ifn	2	mice:animal	1	schistosoma japonicum	1	schistosomiasis	Annexin:Paramyosin
19116303	11	protection:immune:antibodies:protective:vaccine:antigen:antibody:immunity:induced:immunization:reduction	2	rodent:animals	2	plasmodium falciparum:plasmodium chabaudi	1	malaria	merozoite surface protein 1:apical membrane antigen 1:Apical membrane antigen 1, putative:Truncated apical membrane antigen 1
18939502	11	protection:protective immunity:response:vaccine:antigen:antibody:effective:induced:immunogenic	1	monkeys	1	plasmodium falciparum	1	malaria	Serine-repeat antigen protein 5:Serine repeat antigen 5:Serine repeat antigen-5
18675873	11	protection:immune:response:protective:vaccine:antigen:antibody:immunized:vaccinated:reduction:ifn	1	mice	1	toxoplasma gondii	1	toxoplasmosis	Dense granule antigen
18314558	11	immune:response:protective:vaccine:effective:immunity:vaccination:immunization:vaccinated:immunogenicity:ifn	2	mice:animals	1	plasmodium yoelii	1	malaria	Circumsporozoite protein
18064491	11	protective immunity:immune:antibodies:response:vaccine:antibody:effective:immunized:induced	1	rodent	1	brugia malayi	2	filariasis:lymphatic filariasis	myosin heavy chain
18021743	11	protective immunity:immune:antibodies:response:vaccine:vaccination:induced:vaccinated:reduction	2	mice:rabbits	1	trichinella spiralis	1	trichinellosis	paramyosin
17568587	11	protection:immune:antibodies:response:protective:vaccine:immunity:vaccination:induce:vaccinated:ifn	2	mice:cattle	1	neospora caninum	1	neosporosis	Microneme-associated protein:GRA2 protein:SRS2 surface antigen:Tachyzoite surface protein
17544179	11	antibodies:response:vaccine:antigen:antibody:effective:immunity:induced:immunization:immunogenicity	1	mice	1	plasmodium vivax	1	malaria	Duffy binding protein:Merozoite surface protein 1
17428587	11	antibodies:response:vaccine:antigen:antibody:effective:immunized:induced:immunization:immunogenicity	1	mice	1	plasmodium falciparum	1	malaria	apical membrane antigen 1:Truncated apical membrane antigen 1:Surface protein 25
17101665	11	immune:response:vaccine:antigen:antibody:immunized:induced:immunization:immunogenicity:ifn	1	mice	1	plasmodium falciparum	1	malaria	liver stage antigen 1
16861644	11	protection:protective immunity:immune:antibodies:vaccine:antigen:antibody:immunized:induced	2	monkey:monkeys	1	plasmodium falciparum	1	malaria	merozoite surface protein 1:Merozoite surface antigens:Serine-repeat antigen protein:Serine repeat antigen
16406168	11	protection:immune:antibodies:response:protective:vaccine:vaccination:induced:immunogenicity:ifn	2	rats:animals	1	clonorchis sinensis	1	clonorchiasis	Cathepsin L
15784594	11	protective immunity:antibodies:response:vaccine:antigen:effective:induced:antigenic	2	rodent:mice	1	plasmodium chabaudi	1	malaria	Merozoite surface antigens
15151145	11	protection:protective immunity:immune:antibodies:response:vaccine:vaccination:induce:vaccinated	5	goats:mice:cats:sheep:animals	1	toxoplasma gondii	1	toxoplasmosis	rhoptry protein ROP1:Rop2 protein:Rhoptry 1:p30:SAG1
15121305	11	protection:immune:antibodies:response:protective:vaccine:antibody:induce:immunization:vaccinated:ifn	3	mice:rabbit:animals	1	leishmania major	1	leishmaniasis	cysteine peptidase A (CPA)
15102772	11	protection:immune:antibodies:response:protective:vaccine:vaccination:immunized:induce:immunization:vaccinated	4	mouse:mice:rabbit:rabbits	1	schistosoma mansoni	1	schistosomiasis	Superoxide dismutase
14573640	11	protection:immune:antibodies:response:vaccine:antigen:antibody:effective:immunized:vaccinated:ifn	1	mice	1	toxoplasma gondii	1	toxoplasmosis	microneme protein MIC3:Micronemal protein:Microneme protein 3:Surface antigen:Surface antigen SAG1:Surface antigen 1:Surface antigen protein 1:Major surface antigen:Secretory antigen 1 protein:Major surface antigen 1:MIC3 protein
1323900	11	protection:protective immunity:antibodies:vaccine:antigen:antibody:induced:immunization	1	mice	1	plasmodium yoelii	1	malaria	Circumsporozoite protein
12438344	11	protection:protective immunity:vaccine:antigen:antibody:immunized:induced:immunogenic	2	mice:animals	1	leishmania donovani	1	leishmaniasis	Leishmanolysin
11160240	11	protection:protective immunity:immune:vaccine:immunized:induced:immunization:antigenic:ifn	1	mice	1	leishmania major	1	leishmaniasis	dihydrofolate reductase-thymidylate synthase
10697892	11	protection:protective immunity:immune:vaccine:antigen:vaccination:immunized:immunization:immunogenicity	3	rodent:mice:animals	1	plasmodium falciparum	1	malaria	Circumsporozoite protein
10531206	11	protection:protective immunity:antibodies:vaccine:antibody:induced:immunization:ifn	1	mice	1	plasmodium yoelii	1	malaria	sporozoite surface protein 2
10069411	11	protection:protective immunity:antibody:effective:vaccination:immunized:induced:immunization	1	mice	2	trypanosoma cruzi:plasmodium yoelii	1	malaria	Circumsporozoite protein
10021776	11	protection:immune:antibodies:response:antigen:antibody:immunity:induce:antigenic:ifn:tnf	2	rodent:mouse	1	plasmodium falciparum	1	malaria	Serine-repeat antigen protein:Serine repeat antigen
8717391	10	immune:antibodies:vaccine:antigen:antibody:immunity:immunized:immunization:immunogenicity	3	rodent:mouse:mice	1	plasmodium falciparum	1	malaria	Circumsporozoite protein
8613353	10	protective immunity:immune:antibodies:response:vaccine:antibody:effective:induced	3	monkey:monkeys:animals	2	plasmodium falciparum:plasmodium yoelii	1	malaria	merozoite surface protein:Merozoite surface antigens:Merozoite surface protein 1
7937907	10	protection:protective immunity:antibodies:vaccine:immunized:induced:immunization:reduction	2	mice:animals	1	plasmodium yoelii	1	malaria	Circumsporozoite protein
7822021	10	protection:immune:antibodies:response:protective:vaccine:antigen:antibody:induced:immunization	2	monkeys:animals	1	plasmodium falciparum	1	malaria	Serine-repeat antigen protein:Serine repeat antigen
7525709	10	protection:protective immunity:immune:response:vaccine:induced:immunogenicity	3	rodent:mice:animals	1	plasmodium yoelii	1	malaria	Circumsporozoite protein
34069589	10	protection:immune:antibodies:vaccine:effective:vaccination:immunized:induced:immunization:ifn	3	mice:chickens:animals	1	toxoplasma gondii	1	toxoplasmosis	proteasome subunit:Proteasome subunit alpha type
33545508	10	protection:protective immunity:immune:response:vaccine:antigen:immunized:ifn	2	mice:animals	2	leishmania donovani:leishmania infantum	1	leishmaniasis	Phosphotransferase
33309484	10	response:vaccine:antigen:vaccination:immunized:immunization:vaccinated:reduction:immunogenic:ifn	2	mice:dogs	1	leishmania infantum	1	leishmaniasis	putative glucose regulated protein 94:Endoplasmin homolog:Putative lipophosphoglycan biosynthetic protein
33106577	10	protection:protective immunity:response:vaccine:antigen:antibody:effective:immunogenic	2	hamster:hamsters	1	leishmania donovani	1	leishmaniasis	RNA helicase
32781100	10	protective immunity:immune:response:vaccine:antibody:immunized:induced:ifn	2	mice:animals	1	toxoplasma gondii	1	toxoplasmosis	Surface antigen:Surface antigen SAG1:Surface antigen 1:Surface antigen protein 1:Major surface antigen:Secretory antigen 1 protein:Major surface antigen 1:Rop2 protein:Rhoptry protein
32719666	10	protection:antibodies:protective:vaccine:antigen:antibody:effective:immunized:immunization:immunogenicity	1	mice	2	plasmodium berghei:plasmodium falciparum	1	malaria	p47:6-cysteine protein:Female gametocyte surface protein P47:Pfs47
32288909	10	protection:immune:antibodies:response:vaccine:antigen:vaccination:vaccinated:reduction:ifn	3	mice:dog:dogs	1	leishmania donovani	1	leishmaniasis	Nucleoside hydrolase
32156436	10	protection:immune:antibodies:response:protective:vaccine:vaccination:induced:reduction:ifn	2	mice:pigs	1	trichinella spiralis	1	trichinellosis	DNase II
32097746	10	protection:immune:response:vaccine:antigen:antibody:immunized:induced:immunization:survival rate	1	mice	1	toxoplasma gondii	1	toxoplasmosis	Apical membrane antigen
31981858	10	immune:response:vaccine:antigen:effective:immunity:immunized:vaccinated:immunogenicity:ifn	3	chicken:chickens:animal	1	eimeria tenella	1	coccidiosis	Surface antigen 4
31610951	10	immune:response:protective:vaccine:antibody:immunized:immunization:vaccinated:immunogenicity:ifn	1	mice	1	toxoplasma gondii	1	toxoplasmosis	Surface antigen:Surface antigen SAG1:Surface antigen 1:Surface antigen protein 1:Major surface antigen:Secretory antigen 1 protein:Major surface antigen 1
31362695	10	immune:antibodies:response:vaccine:antigen:antibody:immunized:induced:immunogenic	1	rabbits	1	plasmodium falciparum	1	malaria	apical membrane antigen 1:Truncated apical membrane antigen 1
31323195	10	protection:antibodies:protective:vaccine:antigen:effective:immunized:induced:vaccinated:immunogenic	4	mouse:mice:cattle:animals	1	neospora caninum	1	neosporosis	p29 surface antigen:Surface antigen SAG1:Putative surface antigen protein 1
31262583	10	protection:immune:vaccine:antigen:antibody:immunity:vaccination:induced:immunization:vaccinated	2	mice:animal	1	plasmodium berghei	1	malaria	Circumsporozoite protein
31168702	10	protection:immune:response:protective:vaccine:antigen:antibody:induced:reduction:ifn	2	mouse:mice	1	schistosoma japonicum	1	schistosomiasis	Glyceraldehyde-3-phosphate dehydrogenase
31145981	10	protective immunity:immune:vaccine:antibody:immunized:induced:vaccinated:ifn	1	mice	1	toxoplasma gondii	1	toxoplasmosis	calcium-dependent protein kinase CDPK1:Calmodulin-domain protein kinase 1
31024558	10	protection:immune:antibodies:protective:vaccine:effective:immunity:induce:immunization:reduction	1	rodent	2	plasmodium berghei:plasmodium falciparum	1	malaria	Circumsporozoite protein:25 kDa ookinete surface antigen
30984177	10	immune:protective:vaccine:antibody:effective:immunized:induced:antigenic:immunogenicity:ifn	2	mouse:mice	1	toxoplasma gondii	1	toxoplasmosis	rhoptry protein ROP7
30894865	10	immune:response:vaccine:antigen:antibody:effective:immunized:induced:immunization:ifn	1	mice	1	toxoplasma gondii	1	toxoplasmosis	Surface antigen:Surface antigen SAG1:Surface antigen 1:Surface antigen protein 1:Major surface antigen:Secretory antigen 1 protein:Major surface antigen 1:Dense granule protein
30820355	10	protection:immune:response:vaccine:antigen:antibody:immunized:induced:immunization	2	mice:animals	2	plasmodium berghei:plasmodium falciparum	1	malaria	Circumsporozoite protein:Chorismate synthase, putative:Citrate synthase
30702051	10	immune:response:protective:vaccine:antigen:induced:immunization:vaccinated:reduction:ifn	1	mice	1	schistosoma mansoni	1	schistosomiasis	Tegument antigen
30637470	10	immune:response:vaccine:antigen:antibody:immunized:immunization:vaccinated:reduction:ifn	3	chicken:chickens:bird	1	eimeria tenella	1	coccidiosis	Gametocyte antigen 22
30450095	10	protection:immune:antibodies:response:protective:vaccine:effective:induced:reduction	1	mice	1	schistosoma mansoni	1	schistosomiasis	Sm29
30173073	10	immune:response:protective:vaccine:antigen:vaccination:induced:vaccinated:immunogenic:ifn	1	mice	1	leishmania infantum	1	leishmaniasis	elongation factor 2
30105970	10	protection:immune:response:protective:antigen:vaccination:immunized:reduction:immunogenic:ifn	3	chicken:chickens:birds	1	eimeria tenella	1	coccidiosis	SO7
29845415	10	immune:antibodies:response:vaccine:antigen:immunity:vaccination:vaccinated:immunogenic:ifn	1	mice	1	leishmania major	1	leishmaniasis	hydrophilic acylated surface protein b
29296260	10	immune:antibodies:response:vaccine:effective:vaccination:immunized:induced:immunization:ifn	1	mice	1	toxoplasma gondii	1	toxoplasmosis	dense granule protein GRA7:Dense granule protein 7:Granule antigen protein GRA7:Dense granule antigen:Granule antigen protein 7:Dense granule antigen GRA7:Rop2 protein
29284177	10	protection:immune:antibodies:vaccine:antigen:antibody:effective:immunized:immunization:immunogenicity	2	mice:rabbits	2	plasmodium falciparum:plasmodium yoelii	1	malaria	antigen UB05:Apical membrane antigen 1:Truncated apical membrane antigen 1
29255470	10	immune:antibodies:response:vaccine:antigen:antibody:immunity:immunized:induced	1	mice	1	plasmodium vivax	1	malaria	Merozoite surface protein
29103265	10	protection:protective immunity:immune:vaccine:immunized:induce:vaccinated:ifn	1	mice	1	toxoplasma gondii	1	toxoplasmosis	cathepsin CPC1:Cathepsin J
29075260	10	protection:protective immunity:immune:antibodies:vaccine:antigen:antibody:immunization	2	rodent:mice	2	plasmodium berghei:plasmodium vivax	1	malaria	Circumsporozoite protein:Cirumsporozoite protein:Csp:CSP protein:Circumsporozoite protein variant VK247:Circumsporozoite protein variant VK210
29072334	10	immune:response:protective:vaccine:antigen:effective:immunity:immunized:immunization:ifn	1	mouse	2	plasmodium berghei:plasmodium falciparum	1	malaria	Circumsporozoite protein
28988041	10	protection:immune:antibodies:response:protective:vaccine:immunized:immunization:immunogenicity:ifn	4	mice:dog:dogs:animals	1	leishmania infantum	1	leishmaniasis	conserved TPR domain protein:Small_glutamine-rich_tetratricopeptide_repeat_protein_-_putative
28702028	10	protection:immune:antibodies:response:protective:vaccine:antigen:antibody:induce:immunization	3	animal model:animals	1	plasmodium falciparum	1	malaria	apical membrane antigen 1:Rhoptry neck protein 2:Truncated apical membrane antigen 1
28592247	10	protection:protective immunity:immune:vaccine:effective:immunized:immunization:ifn	3	mouse:mice:animals	1	toxoplasma gondii	1	toxoplasmosis	superoxide dismutase
28487847	10	immune:antibodies:response:protective:vaccine:antibody:immunized:induced:immunization:immunogenic	2	mice:animals	1	toxoplasma gondii	1	toxoplasmosis	heat shock protein HSP70:Heat shock protein 70:Hsp70 protein
28475711	10	protection:protective immunity:immune:antibodies:response:immunized:immunization:ifn	2	mouse:mice	1	plasmodium yoelii	1	malaria	Circumsporozoite protein
28346516	10	protection:immune:protective:vaccine:immunized:induced:immunization:reduction:immunogenicity	3	mice:hamsters:primates	1	schistosoma mansoni	1	schistosomiasis	Cathepsin L3
28341111	10	immune:response:vaccine:antigen:antibody:induced:immunization:immunogenicity:ifn	3	mouse:mice:primates	1	plasmodium vivax	1	malaria	Apical membrane antigen 1:Apical membrane protein-1:Apical membrane antigen-1:Apcial membrane antigen I:Apical membrane protein 1:MSP-1:Merozite surface protein 1:Merozoite surface proteins 1:Merozoite surface protein 1:Merozoite surface antigens:Merozoite surface protein-1
28298290	10	protection:immune:antibodies:protective:vaccine:antibody:effective:vaccination:induced:immunization	1	mice	1	plasmodium falciparum	1	malaria	Circumsporozoite protein
27825382	10	protection:antibodies:response:vaccine:antigen:antibody:vaccination:immunized:induced:immunization	1	mouse	1	plasmodium falciparum	1	malaria	Circumsporozoite protein:Serine-repeat antigen protein:Serine repeat antigen
27773761	10	immune:antibodies:response:protective:vaccine:antigen:antibody:immunized:induced:immunogenicity	1	mice	2	leishmania donovani:leishmania mexicana	1	leishmaniasis	Nucleoside hydrolase
27605739	10	immune:antibodies:response:protective:vaccine:immunized:induce:immunization:vaccinated:ifn	2	rodents:animals	2	wuchereria bancrofti:brugia malayi	2	filariasis:lymphatic filariasis	GST class-pi
27604988	10	immune:antibodies:response:vaccine:effective:immunized:induced:immunization:immunogenic:ifn	1	mice	1	plasmodium falciparum	1	malaria	Asparagine-rich protein
27574299	10	protection:protective immunity:vaccine:antigen:effective:induce:immunization:immunogenicity	1	mice	1	plasmodium yoelii	1	malaria	merozoite surface protein 1:Circumsporozoite protein
27531359	10	protection:immune:antibodies:response:antigen:antibody:effective:immunity:induce:immunization	2	goat:mouse	1	plasmodium falciparum	1	malaria	Erythrocyte membrane protein 1:PfEMP1:DBL1
26975721	10	antibodies:vaccine:antigen:antibody:effective:immunized:induced:immunization:immunogenicity	5	mice:rabbits:monkeys:primates:animal	1	plasmodium falciparum	1	malaria	merozoite surface protein 8:merozoite surface protein 1
26891172	10	protective:vaccine:antigen:effective:vaccination:immunized:immunization:vaccinated:reduction:tnf	2	mice:animals	1	schistosoma japonicum	1	schistosomiasis	Glutathione S-transferase class-mu 26 kDa isozyme
26599509	10	immune:antibodies:response:protective:vaccine:antigen:antibody:induced:immunization	1	mice	1	plasmodium falciparum	1	malaria	VAR2CSA:Erythrocyte membrane protein 1:DBL1
26463341	10	protection:antibodies:response:protective:antibody:immunized:immunization:antigenic:immunogenicity	1	mice	2	plasmodium falciparum:plasmodium yoelii	1	malaria	Signal peptide peptidase:Enolase
26113235	10	immune:antibodies:response:vaccine:antigen:antibody:effective:immunized:induced:immunogenicity	1	mice	1	plasmodium falciparum	1	malaria	Serine-repeat antigen protein:Serine repeat antigen
26044798	10	protection:protective immunity:immune:antibodies:response:vaccine:vaccination:immunization	2	mouse:mice	1	toxoplasma gondii	1	toxoplasmosis	glucose-6-phosphate isomerase GPI
25765964	10	immune:response:vaccine:antibody:effective:immunized:induced:immunization:immunogenic	1	mice	1	plasmodium falciparum	1	malaria	exported protein 1:Exported protein-1
25749394	10	protective immunity:immune:vaccine:vaccination:immunized:immunization:reduction:ifn	1	mice	1	toxoplasma gondii	1	toxoplasmosis	rhoptry protein ROP5:dense granule protein GRA15:Type II rhoptry protein 5A:Type III rhoptry protein 5A:Type I rhoptry protein 5A
25653126	10	protection:protective immunity:immune:vaccine:antigen:induce:reduction:antigenic	4	mice:rabbit:pig:pigs	1	trichinella spiralis	1	trichinellosis	Cystatin-like protein
25343487	10	protection:antibodies:response:protective:vaccine:antigen:antibody:vaccination:induced:immunogenicity	2	mouse:mice	1	plasmodium falciparum	1	malaria	Circumsporozoite protein
25329054	10	protection:immune:antibodies:protective:vaccine:induced:immunization:vaccinated:immunogenicity	2	mice:monkeys	1	plasmodium vivax	1	malaria	Circumsporozoite protein:Csp
25173485	10	protection:response:vaccine:antigen:immunized:induced:immunization:vaccinated:ifn	1	mice	1	toxoplasma gondii	1	toxoplasmosis	glutathione reductase
25071730	10	protection:protective immunity:antibodies:vaccine:antigen:antibody:induced:immunization	1	rabbits	1	plasmodium falciparum	1	malaria	Rh5 interacting protein:Reticulocyte-binding protein homolog 5:Reticulocyte binding-like protein 5:Reticulocyte-binding protein 5:Reticulocyte binding protein-like protein 4:Rh5-interacting protein:Reticulocyte binding protein homologue 5-interacting protein
24906994	10	immune:response:antigen:effective:immunity:induced:immunogenicity:ifn:tnf	1	mice	1	clonorchis sinensis	1	clonorchiasis	Leucine aminopeptidase
24582631	10	protection:immune:vaccine:antigen:vaccination:immunized:induce:immunization:antigenic:ifn	1	mice	1	plasmodium vivax	1	malaria	Circumsporozoite protein:Cirumsporozoite protein:Csp:CSP protein:Circumsporozoite protein variant VK247:Circumsporozoite protein variant VK210
24511686	10	protection:antibodies:response:vaccine:antigen:vaccination:immunized:induced:immunization:tnf	2	rabbit:rabbits	1	fasciola gigantica	2	fascioliasis:liver fluke	Paramyosin
24431576	10	protection:protective immunity:immune:response:vaccine:immunized:reduction:ifn	2	mice:animals	1	leishmania donovani	1	leishmaniasis	Leishmanolysin:Heat shock 70 kDa protein:Heat shock protein 70:Heat-shock protein 70 kDa:Heat-shock protein 70kDa:70 kDa heat shock protein
24120675	10	immune:response:vaccine:antigen:antibody:immunity:induced:vaccinated:ifn:tnf	1	mice	1	plasmodium berghei	1	malaria	Circumsporozoite protein
24076159	10	protective immunity:immune:vaccine:antigen:effective:immunization:vaccinated:immunogenicity	1	chickens	1	eimeria tenella	1	coccidiosis	Immune mapped protein 1
23954378	10	immune:antibodies:protective:vaccine:antigen:antibody:immunized:induced:immunogenicity	2	mice:monkeys	1	plasmodium vivax	1	malaria	Circumsporozoite protein
23715679	10	protection:antibodies:vaccine:antigen:antibody:vaccination:immunized:induced:vaccinated	2	pigs:animals	1	schistosoma japonicum	1	schistosomiasis	Rac GTPase:Heat shock 70 kDa protein
23710081	10	protection:immune:protective:vaccine:antigen:antibody:immunized:immunization:reduction:immunogenicity	2	chickens:birds	1	eimeria maxima	1	coccidiosis	56 kDa gametocyte antigen
23638396	10	immune:response:vaccine:antibody:effective:induced:immunization:immunogenicity:tnf	1	mice	1	schistosoma mansoni	1	schistosomiasis	Alkaline phosphatase
23509820	10	protection:antibodies:response:protective:vaccine:immunized:induced:vaccinated:reduction:ifn	2	mice:animals	1	schistosoma japonicum	1	schistosomiasis	Thioredoxin glutathione reductase
23509124	10	immune:response:protective:vaccine:antigen:antibody:immunized:induced:vaccinated:ifn	2	mice:animals	1	toxoplasma gondii	1	toxoplasmosis	rhoptry protein ROP8:Rhoptry protein 8:Rhoptry antigen
23497041	10	immune:response:vaccine:effective:immunity:vaccination:immunized:induced:immunization:ifn	1	dogs	1	trypanosoma cruzi	1	chagas disease	trans-sialidase
23484274	10	protection:immune:response:vaccine:vaccination:immunized:induced:immunization:reduction	1	mice	1	echinococcus granulosus	1	hydatid	Myophilin
23481177	10	protection:protective immunity:immune:antibodies:vaccine:antibody:immunized:immunogenic	2	mice:animals	1	plasmodium falciparum	1	malaria	circumsporozoite (CS) protein:Circumsporozoite protein
23338240	10	protection:protective immunity:response:immunized:induced:immunization:reduction	1	mice	3	leishmania donovani:leishmania major:leishmania braziliensis	1	leishmaniasis	putative P27 protein:Cytochrome C
23275094	10	protection:protective immunity:vaccine:antibody:induced:ifn:tnf	1	mice	2	plasmodium berghei:plasmodium falciparum	1	malaria	circumsporozoite (CS) protein:Circumsporozoite protein:Chorismate synthase, putative:Citrate synthase
23229763	10	protection:protective immunity:antibodies:response:immunized:induced:immunization:vaccinated	1	mice	1	plasmodium berghei	1	malaria	Circumsporozoite protein
22985345	10	protection:immune:antibodies:protective:vaccine:immunized:induced:immunization:reduction	1	mice	1	schistosoma mansoni	1	schistosomiasis	Tyrosine 3-monooxygenase
22958482	10	protection:immune:antibodies:response:vaccine:immunity:immunized:induced:immunization:immunogenicity	1	mice	1	plasmodium falciparum	1	malaria	Merozoite surface antigens:Merozoite surface protein 1
22580023	10	protection:immune:response:protective:vaccine:immunized:induced:immunization:reduction:ifn	1	mice	2	leishmania donovani:leishmania major	1	leishmaniasis	putative iron superoxide dismutase
22539989	10	immune:response:vaccine:antibody:vaccination:vaccinated:immunogenicity:ifn:tnf	3	hamster:hamsters:animals	1	leishmania donovani	1	leishmaniasis	protein disulfide isomerase:Thioredoxin family protein:Protein disulfide-isomerase
22470461	10	immune:protective:vaccine:antibody:immunity:induced:reduction:immunogenicity:ifn	1	rats	1	clonorchis sinensis	1	clonorchiasis	Paramyosin
22326902	10	protective immunity:immune:response:vaccine:antigen:effective:induced:reduction	1	mouse	1	schistosoma japonicum	1	schistosomiasis	Myosin heavy chain
22240340	10	protection:immune:antibodies:response:protective:vaccine:antigen:immunized:induced:ifn	1	mice	1	toxoplasma gondii	1	toxoplasmosis	dense granule protein GRA2:Surface antigen:Surface antigen SAG1:Surface antigen 1:Surface antigen protein 1:Major surface antigen:Secretory antigen 1 protein:Major surface antigen 1:Dense granule protein 2:Dense granule antigen
22206029	10	protection:immune:response:vaccine:antigen:effective:vaccination:immunization:immunogenicity:ifn	1	mice	1	leishmania donovani	1	leishmaniasis	Leishmanolysin
21983157	10	antibodies:protective:vaccine:antigen:immunity:induced:immunogenicity:ifn:tnf	1	mice	1	plasmodium falciparum	1	malaria	Circumsporozoite protein
21920045	10	immune:antibodies:response:vaccine:antibody:effective:induced:immunization:reduction	1	rabbit	1	plasmodium falciparum	1	malaria	merozoite surface protein 4:Serine-repeat antigen protein:Serine repeat antigen
21762755	10	protective immunity:immune:response:vaccine:immunized:induced:immunization:ifn	2	mice:birds	1	toxoplasma gondii	1	toxoplasmosis	rhoptry protein ROP18:Rhoptry protein 18:Rhoptry kinase family protein:Secretory serine-threonine protein kinase ROP18-III
21627964	10	protection:protective immunity:vaccine:antibody:vaccination:immunized:immunization:vaccinated	2	chickens:birds	1	eimeria acervulina	1	coccidiosis	Profilin
21095254	10	immune:response:protective:vaccine:effective:immunity:immunized:induced:ifn:tnf	2	mice:birds	1	toxoplasma gondii	1	toxoplasmosis	Surface antigen:Surface antigen SAG1:Surface antigen 1:Surface antigen protein 1:Major surface antigen:Secretory antigen 1 protein:Major surface antigen 1:Rop2 protein
21060850	10	protection:immune:antibodies:protective:vaccine:antigen:effective:immunity:induced:immunization	2	rodent:mice	3	plasmodium berghei:plasmodium falciparum:plasmodium yoelii	1	malaria	merozoite surface protein 1:apical membrane antigen 1:Truncated apical membrane antigen 1
21057812	10	immune:antibodies:response:protective:vaccine:antigen:immunized:induced:immunogenicity	2	mice:animals	1	plasmodium falciparum	1	malaria	merozoite surface protein 1:Merozoite surface protein-1
20937436	10	immune:protective:vaccine:antigen:antibody:effective:immunity:vaccination:induce:immunogenicity	1	mice	1	plasmodium falciparum	1	malaria	merozoite surface protein 1:Merozoite surface antigens
20808868	10	protection:immune:antibodies:response:protective:vaccine:antigen:immunized:induced:immunization	1	mice	2	plasmodium berghei:plasmodium falciparum	1	malaria	cell traversal protein for ookinetes and sporozoites:Cell-traversal protein:PF cell-traversal protein:Celtos
20666308	10	response:antigen:vaccination:immunized:induced:immunization:vaccinated:reduction:ifn:tnf	1	mice	1	echinococcus granulosus	1	hydatid	EG95
20495267	10	protection:protective:vaccine:antigen:antibody:immunized:induced:immunization:reduction	2	mouse:mice	1	schistosoma japonicum	1	schistosomiasis	Paramyosin
20493274	10	protection:protective immunity:vaccine:antigen:effective:vaccination:immunogenicity	3	monkeys:primates:animal	1	plasmodium falciparum	1	malaria	serine repeat antigen 5:Serine-repeat antigen protein 5:Serine repeat antigen-5
20411745	10	protective immunity:vaccination:immunized:induced:immunization:vaccinated:reduction	1	mice	1	echinococcus granulosus	1	hydatid	EG95
20300588	10	protection:protective immunity:immune:response:vaccine:antigen:immunized:ifn	2	rodent:mice	1	plasmodium berghei	1	malaria	Chorismate synthase, putative:Citrate synthase:Circumsporozoite protein
20064234	10	immune:antibodies:response:protective:vaccine:antigen:immunized:induced:immunization	1	rats	1	plasmodium falciparum	1	malaria	VAR2CSA:Erythrocyte membrane protein 1:DBL1
20018269	10	vaccine:antigen:antibody:effective:immunized:induced:immunization:immunogenicity:ifn:survival rate	3	mouse:mice:pig	1	toxoplasma gondii	1	toxoplasmosis	Surface antigen:Surface antigen SAG1:Surface antigen 1:Surface antigen protein 1:Major surface antigen:Secretory antigen 1 protein:Major surface antigen 1
19933832	10	immune:antibodies:response:protective:vaccine:antibody:induced:immunization:immunogenicity	2	mice:rabbits	1	plasmodium falciparum	1	malaria	merozoite surface protein 3:merozoite surface protein 1
19901059	10	protection:immune:antibodies:protective:vaccine:antibody:immunity:vaccination:induced:immunization	1	mice	1	plasmodium yoelii	1	malaria	merozoite surface protein 1
19884337	10	protection:protective immunity:antibodies:vaccine:antigen:antibody:antigenic:immunogenicity	1	mice	1	plasmodium falciparum	1	malaria	merozoite surface protein:Merozoite surface protein 3:Merozoite surface protein-3:Merozoite surface protein 6:MSP3
19879998	10	immune:protective:vaccine:antigen:antibody:immunized:induced:antigenic:immunogenicity:ifn	1	mice	2	plasmodium falciparum:plasmodium yoelii	1	malaria	Circumsporozoite protein:Apical membrane antigen 1:Truncated apical membrane antigen 1:Merozoite surface antigens:Merozoite surface protein 1
19857448	10	immune:antibodies:response:vaccine:antigen:antibody:induced:immunogenicity:ifn	3	monkey:monkeys:animals	1	plasmodium falciparum	1	malaria	merozoite surface protein 1:apical membrane antigen 1:Truncated apical membrane antigen 1
19576940	10	protection:protective immunity:immune:response:vaccine:antigen:effective:immunization	1	animal	1	plasmodium berghei	1	malaria	Circumsporozoite protein
19439523	10	protective immunity:antibodies:vaccine:antigen:antibody:effective:vaccination:induced	3	mouse:rabbit:monkey	1	plasmodium falciparum	1	malaria	merozoite surface protein 1:apical membrane antigen 1:Truncated apical membrane antigen 1
19428898	10	protection:immune:protective:vaccine:antigen:immunized:induced:immunization:ifn:tnf	1	mice	1	leishmania infantum	1	leishmaniasis	Methyltransferase
1940350	10	protection:protective immunity:immune:antigen:immunized:induce:immunization:ifn	1	mice	1	toxoplasma gondii	1	toxoplasmosis	Dense granule protein 3:p30
19095029	10	immune:response:protective:vaccine:antigen:vaccination:vaccinated:immunogenicity:ifn	3	mice:dogs:primates	2	leishmania infantum:leishmania major	1	leishmaniasis	tryparedoxin peroxidase:Tryparedoxin_peroxidase:Guanine nucleotide-binding protein subunit beta-like protein
19056448	10	protection:immune:response:vaccine:antigen:antibody:immunity:immunized:immunization:reduction	3	mouse:mice:hamster	1	schistosoma mansoni	1	schistosomiasis	Tyrosine 3-monooxygenase:Thioredoxin:Thioredoxin peroxidase 1
18804138	10	protection:response:protective:vaccine:antigen:immunity:vaccination:induced:immunization:vaccinated	1	mice	1	plasmodium berghei	1	malaria	Circumsporozoite protein
18590786	10	immune:antibodies:vaccine:antigen:antibody:immunized:induced:immunization:immunogenicity:ifn	3	mice:rabbit:rabbits	1	plasmodium falciparum	1	malaria	Apical membrane antigen 1:Apical membrane antigen-1:Serine-repeat antigen protein:Serine repeat antigen
18474650	10	protective immunity:immune:antibodies:antigen:antibody:induced:vaccinated	1	mice	1	plasmodium yoelii	1	malaria	merozoite surface protein 1
18378635	10	immune:vaccine:antigen:antibody:immunity:vaccination:immunized:induced:immunization:reduction	2	rabbits:animals	1	plasmodium falciparum	1	malaria	apical membrane antigen 1:Truncated apical membrane antigen 1
18321614	10	protection:immune:antibodies:response:vaccine:antigen:induced:immunogenicity:ifn:tnf	2	dogs:animals	1	leishmania infantum	1	leishmaniasis	Kinetoplastid membrane protein-11
18060072	10	immune:antibodies:response:vaccine:antigen:antibody:immunized:induced:immunogenicity	1	animals	1	plasmodium falciparum	1	malaria	apical membrane antigen 1:Circumsporozoite protein:Apical membrane antigen-1
17825290	10	response:protective:vaccine:antigen:antibody:effective:immunity:induced:antigenic:immunogenic	1	animals	1	toxoplasma gondii	1	toxoplasmosis	dense granule protein GRA1:MAG1:Surface antigen:Surface antigen SAG1:Surface antigen 1:Surface antigen protein 1:Major surface antigen:Secretory antigen 1 protein:Major surface antigen 1:Dense granule protein 1:p24 granule antigen:Cyst matrix protein
17651896	10	protection:immune:antibodies:response:protective:vaccine:antigen:effective:immunized:vaccinated	2	mice:cattle	1	neospora caninum	1	neosporosis	SRS2 surface antigen:Tachyzoite surface protein:Dense granule protein
17633820	10	response:vaccine:vaccination:immunized:induced:immunization:vaccinated:reduction:ifn:tnf	1	mice	1	echinococcus granulosus	1	hydatid	EG95
1719834	10	protection:protective immunity:antibodies:vaccine:antigen:immunized:induced:immunization	1	monkeys	1	plasmodium falciparum	1	malaria	Glycophorin-binding protein:Glycophorin binding protein
17191173	10	protection:protective immunity:antibodies:vaccine:antigen:antibody:induced:immunization	1	mice	1	plasmodium falciparum	1	malaria	merozoite surface protein 3:Merozoite surface protein-3:MSP3
17035731	10	immune:response:vaccine:antigen:antibody:vaccination:immunized:immunogenicity:ifn	2	monkeys:animal	1	plasmodium falciparum	1	malaria	Apical membrane antigen 1:Truncated apical membrane antigen 1
17030584	10	protection:immune:protective:vaccine:antibody:effective:immunized:induced:immunogenicity	3	rodent:mice:primates	1	plasmodium falciparum	1	malaria	Circumsporozoite protein
16616574	10	protective immunity:immune:antibodies:response:vaccine:immunized:immunization:ifn	1	mice	1	toxoplasma gondii	1	toxoplasmosis	microneme protein MIC1:microneme protein MIC4:Micronemal protein 1:Micronemal protein 4:Micronemal protein MIC4
16552033	10	immune:antibodies:vaccine:antigen:antibody:vaccination:immunized:induced:immunization:vaccinated	1	mice	1	plasmodium berghei	1	malaria	Pbs48/45
16499569	10	protection:immune:response:protective:vaccine:antibody:vaccination:induced:immunogenicity:ifn	2	rats:animals	1	clonorchis sinensis	2	clonorchiasis:liver fluke	Fatty acid-binding protein
16453270	10	protection:antibodies:protective:vaccine:immunity:vaccination:immunized:induce:immunization:vaccinated	2	monkeys:primates	1	plasmodium falciparum	1	malaria	Erythrocyte membrane protein 1:PfEMP1
16441505	10	protection:antibodies:protective:vaccine:antibody:effective:immunized:vaccinated:immunogenicity	1	mice	1	schistosoma japonicum	1	schistosomiasis	Paramyosin
16368986	10	protection:immune:antibodies:response:vaccine:antibody:vaccination:induced:immunization:immunogenicity	1	mice	1	plasmodium yoelii	1	malaria	Circumsporozoite protein
16253535	10	protection:protective immunity:immune:vaccine:induced:immunogenicity	2	rodent:mice	1	plasmodium vivax	1	malaria	Circumsporozoite protein
15993833	10	protection:immune:antibodies:vaccine:antigen:vaccination:induced:immunization:vaccinated:reduction	1	mice	1	schistosoma mansoni	1	schistosomiasis	fatty acid binding protein:14 kDa fatty acid-binding protein
15780728	10	protective immunity:immune:response:vaccine:immunized:induced:immunization:ifn	1	mice	1	plasmodium berghei	1	malaria	Circumsporozoite protein:Chorismate synthase, putative:Citrate synthase
15699417	10	protection:antibodies:vaccine:antigen:antibody:induced:immunization:immunogenicity	2	monkeys:animals	1	plasmodium falciparum	1	malaria	merozoite surface protein 3:Glutamate-rich protein:Glutamate rich protein:Merozoite surface protein-3:MSP3:GLURP
15364433	10	protection:immune:antibodies:response:antigen:immunity:vaccination:immunized:vaccinated:ifn	2	mice:animals	2	leishmania infantum:leishmania major	1	leishmaniasis	Histone H2A:Histone H2B:Histone 3:Histone H4
12798636	10	protection:protective immunity:antibodies:response:vaccine:antibody:immunized:immunization	1	mice	1	plasmodium yoelii	1	malaria	merozoite surface protein 1:Merozoite surface protein-1
12766765	10	protection:immune:vaccine:antigen:effective:vaccination:induced:immunization:immunogenicity:ifn	1	animals	1	plasmodium falciparum	1	malaria	Thrombospondin-related anonymous protein:Thrombospondin-related adhesive protein:Thrombospondin related anonymous protein:Trap protein:Trombospondin-related protein
12753434	10	protection:protective immunity:immune:antibodies:vaccine:antigen:immunized:induced	2	rodent:primate	1	plasmodium falciparum	1	malaria	Circumsporozoite protein
12744881	10	protection:immune:response:antigen:antibody:vaccination:immunized:induce:immunization:vaccinated	3	dogs:animal:animals	1	leishmania infantum	1	leishmaniasis	Guanine nucleotide-binding protein subunit beta-like protein
12741509	10	protection:antibodies:protective:vaccine:antigen:vaccination:immunized:induced:immunization:vaccinated	2	mice:animals	1	neospora caninum	1	neosporosis	p29 surface antigen:Surface antigen SAG1:Putative surface antigen protein 1:SRS2 surface antigen:Tachyzoite surface protein
12297393	10	immune:antibodies:response:protective:vaccine:antigen:antibody:vaccination:antigenic:immunogenic	2	mouse:mice	1	plasmodium chabaudi	1	malaria	Apical membrane antigen 1, putative
12006987	10	protection:immune:antibodies:protective:vaccine:antigen:vaccination:induced:immunization:reduction	2	mice:animals	2	schistosoma japonicum:trichinella spiralis	1	schistosomiasis	Sj-Ts4 protein
11904437	10	protection:immune:antibodies:response:vaccine:antigen:immunity:immunized:induced:immunization	1	monkeys	1	plasmodium falciparum	1	malaria	Erythrocyte membrane protein 1:PfEMP1:Erythrocyte membrane protein 1 (PfEMP1)
11796601	10	protection:immune:response:protective:vaccine:antibody:immunity:vaccination:vaccinated:immunogenicity	1	mice	1	plasmodium yoelii	1	malaria	merozoite surface protein 1
11500411	10	immune:antibodies:response:protective:vaccine:antibody:immunized:induced:immunization:reduction	1	mice	2	taenia solium:taenia crassiceps	3	cysticercosis:filariasis:schistosomiasis	Paramyosin
11449374	10	protection:antibodies:vaccine:antigen:antibody:induced:antigenic:immunogenicity:ifn	1	mice	1	plasmodium falciparum	1	malaria	liver stage antigen 3:Liver stage antigen-3
11427282	10	protection:immune:response:vaccine:antigen:antibody:vaccination:induced:ifn	1	sheep	1	echinococcus granulosus	1	hydatid	EG95:Host-protective antigen:EG95 protein
11199854	10	immune:antibodies:response:protective:vaccine:vaccination:immunized:induced:immunization:vaccinated	2	mice:animals	1	toxoplasma gondii	1	toxoplasmosis	Rop2 protein
11120835	10	protection:response:vaccine:effective:vaccination:induced:immunization:vaccinated:ifn	1	mice	1	leishmania donovani	1	leishmaniasis	HASPB1 protein
10925293	10	protection:protective immunity:vaccine:effective:vaccination:induced:reduction:ifn	2	mice:animals	2	plasmodium yoelii:toxoplasma gondii	1	malaria	Circumsporozoite protein
10879919	10	protective immunity:immune:antigen:antibody:vaccination:induced:immunization:ifn	3	rabbit:chicken:chickens	3	eimeria acervulina:eimeria tenella:eimeria maxima	1	coccidiosis	Profilin
10792764	10	protection:protective immunity:immune:response:vaccination:immunized:induced:immunization	2	mouse:mice	1	onchocerca volvulus	1	onchocerciasis	Tropomyosin:B20 protein
10501239	10	protection:antibodies:response:vaccine:antigen:antibody:effective:immunized:immunogenicity	2	mice:monkeys	1	plasmodium falciparum	1	malaria	Circumsporozoite protein
10501237	10	protective immunity:immune:antibody:vaccination:immunized:induce:immunization:vaccinated	3	rodents:mice:animals	1	brugia malayi	1	filariasis	Paramyosin
10496891	10	immune:antibodies:vaccine:antigen:antibody:vaccination:immunized:induced:immunization:immunogenic	1	mice	1	plasmodium falciparum	1	malaria	Serine-repeat antigen protein:Serine repeat antigen
10225916	10	protection:antibodies:response:vaccine:antigen:antibody:effective:induced:immunization	2	mice:pig	2	taenia solium:taenia crassiceps	1	cysticercosis	Protective recombinant antigen
9864194	9	protection:antibodies:vaccine:antigen:antibody:immunized:induced:immunogenicity	3	rodent:monkeys:primate	2	plasmodium vivax:plasmodium cynomolgi	1	malaria	Apical membrane antigen 1:Apical membrane protein-1:Apical membrane antigen-1:Apcial membrane antigen I:Apical membrane protein 1
9724883	9	protection:immune:response:protective:vaccine:immunity:induced:vaccinated	2	mouse:chickens	1	toxoplasma gondii	1	coccidiosis	transhydrogenase
9660461	9	protective immunity:immune:antibodies:response:vaccine:antigen:antibody	1	monkeys	1	plasmodium falciparum	1	malaria	Serine-repeat antigen protein 5:p126
9636187	9	protection:protective immunity:antibodies:antibody:vaccination:vaccinated:antigenic	2	rodent:mice	1	onchocerca volvulus	1	onchocerciasis	Tropomyosin
9520474	9	protective immunity:immune:antibodies:response:antigen:immunized:immunization	2	rodent:mice	1	plasmodium falciparum	1	malaria	circumsporozoite (CS) protein:Circumsporozoite protein
9279589	9	protective immunity:antibodies:vaccine:vaccination:induced:vaccinated:reduction	2	mice:animal	1	schistosoma japonicum	1	schistosomiasis	Paramyosin
9174617	9	immune:antigen:antibody:vaccination:induced:immunization:immunogenicity	1	mice	1	plasmodium falciparum	1	malaria	liver stage antigen 3:Liver stage antigen-3
9024201	9	antibodies:vaccine:antibody:immunity:immunized:immunization:antigenic:immunogenicity	1	mice	1	plasmodium chabaudi	1	malaria	93 kDa protein
8945548	9	protection:protective immunity:immune:vaccine:antibody:vaccination:induced	2	cattle:animals	1	fasciola hepatica	1	liver fluke	Cathepsin L1:Cathepsin L2
8757869	9	protection:immune:antibodies:protective:vaccine:antigen:induced:immunization:antigenic	2	mice:rabbit	2	plasmodium falciparum:plasmodium chabaudi	1	malaria	apical membrane antigen 1:Apical membrane antigen-1:AMA-1:Blood-stage antigen
8751895	9	protection:protective immunity:vaccine:antigen:antibody:induced:vaccinated	1	mice	1	plasmodium yoelii	1	malaria	merozoite surface protein 1
7741171	9	response:protective:vaccine:antibody:effective:vaccination:induced:vaccinated:reduction	4	monkey:monkeys:animal:animals	1	plasmodium cynomolgi	1	malaria	circumsporozoite protein
7682382	9	immune:antibodies:response:vaccine:antibody:vaccination:induced:vaccinated:immunogenicity	2	rabbits:monkeys	1	plasmodium falciparum	1	malaria	Circumsporozoite protein
7565136	9	immune:antibodies:response:vaccine:antigen:antibody:induced:immunogenicity	1	mice	1	plasmodium vivax	1	malaria	MSP-1:Merozite surface protein 1:Merozoite surface proteins 1:Merozoite surface protein 1:Merozoite surface antigens:Merozoite surface protein-1
33815393	9	antibodies:protective:vaccine:antigen:antibody:immunity:induced:immunogenicity	2	mouse:mice	1	plasmodium falciparum	1	malaria	Circumsporozoite protein
33803622	9	protection:antibodies:protective:vaccine:effective:immunity:induce:immunization:immunogenic	2	mouse:mice	1	plasmodium falciparum	1	malaria	Circumsporozoite protein
33676937	9	protection:immune:antibodies:protective:vaccine:antigen:vaccination:immunized:antigenic	4	dog:dogs:sheep:animals	1	echinococcus granulosus	3	cystic echinococcosis:hydatid	EG95:Host-protective antigen:EG95 protein
33673117	9	protection:antibodies:response:vaccine:immunity:induce:vaccinated:reduction:ifn	2	mice:animals	1	leishmania infantum	1	leishmaniasis	Hsp70
33580076	9	antibodies:response:vaccine:antigen:antibody:effective:induced:immunization	2	mice:rabbits	1	plasmodium falciparum	1	malaria	Gametocyte surface protein P230:Pfs230
33485872	9	immune:antibodies:protective:vaccine:immunized:vaccinated:immunogenicity:ifn	3	mice:animal model	1	toxoplasma gondii	1	toxoplasmosis	Surface antigen:Surface antigen SAG1:Surface antigen 1:Surface antigen protein 1:Major surface antigen:Secretory antigen 1 protein:Major surface antigen 1:Surface antigen protein 3:Surface antigen 3:Surface antigen 3 protein:SAG3:SAG3 protein:SAG3 type 1:Secretory antigen 3:SAG3 type 3 variant 2:SAG3 type 3 variant 1
33479242	9	protection:antibodies:vaccine:antigen:antibody:immunized:immunization:immunogenicity	4	mouse:mice:primates:animal	1	plasmodium falciparum	1	malaria	Circumsporozoite protein:Major surface antigen
33408232	9	immune:antibodies:response:protective:vaccine:antibody:effective:immunized:induce	1	animals	1	plasmodium falciparum	1	malaria	Erythrocyte membrane protein 1:PfEMP1:PfEMP1 protein
33199351	9	antibodies:response:vaccine:antigen:antibody:immunized:immunization:immunogenicity	1	mice	2	plasmodium vivax:plasmodium cynomolgi	1	malaria	merozoite surface protein 8:merozoite surface protein 1:MSP1
33072110	9	immune:antibodies:response:antibody:vaccination:immunized:immunization:reduction:antigenic	2	mice:animals	1	schistosoma mansoni	1	schistosomiasis	adenylosuccinate lyase:nucleoside diphosphate kinase
32768514	9	protection:immune:antibodies:vaccine:antibody:effective:immunized:immunization:vaccinated	1	mice	1	toxoplasma gondii	1	toxoplasmosis	rhoptry protein ROP8:Rhoptry protein 8:Rhoptry antigen
32719159	9	protection:protective immunity:antibodies:vaccine:induced:immunization	1	mice	1	plasmodium berghei	1	malaria	Circumsporozoite protein
32560380	9	protection:antibodies:response:vaccine:antigen:antibody:effective:immunized:induced	1	mice	2	plasmodium berghei:plasmodium vivax	1	malaria	apical membrane antigen 1:Circumsporozoite protein:Cirumsporozoite protein:Csp:CSP protein:Apical membrane protein-1:Apical membrane antigen-1:Apcial membrane antigen I:Apical membrane protein 1:Circumsporozoite protein variant VK247:Circumsporozoite protein variant VK210
32244791	9	immune:vaccine:antigen:antibody:immunity:vaccination:immunized:vaccinated:ifn	6	rodents:mouse:mice:rat:animal:animals	1	toxoplasma gondii	1	toxoplasmosis	Orf protein
32218995	9	antibodies:response:vaccine:antigen:antibody:effective:induced:immunization	2	mice:rabbits	1	plasmodium falciparum	1	malaria	Gametocyte surface protein P230:Pfs230
32099558	9	protection:immune:response:vaccine:antibody:induced:immunization:ifn:tnf	1	mice	1	toxoplasma gondii	1	toxoplasmosis	facilitative glucose transporter GT1
31991114	9	protection:immune:response:protective:vaccine:vaccination:immunized:vaccinated:immunogenicity	2	hamsters:animals	1	opisthorchis viverrini	1	opisthorchiasis	Leucine aminopeptidase
31227760	9	antibodies:vaccine:antigen:antibody:effective:induced:immunization:antigenic:immunogenic	2	rabbit:rabbits	1	plasmodium falciparum	1	malaria	merozoite surface protein 2:Merozoite surface antigen 2:Merozoite surafce protein 2
31069178	9	protection:immune:response:vaccine:antigen:effective:vaccination:vaccinated:reduction	3	mouse:mice:animals	1	trichinella spiralis	1	trichinellosis	plasminogen
31055672	9	immune:response:antigen:antibody:immunized:immunization:reduction:ifn:tnf	3	mice:animal:animals	1	brugia malayi	2	filariasis:lymphatic filariasis	Troponin 1
31047672	9	protection:protective immunity:response:vaccine:antibody:immunized:immunization	1	mice	2	leishmania infantum:leishmania major	1	leishmaniasis	putative P27 protein
31014347	9	immune:antibodies:vaccine:antigen:antibody:effective:immunized:induce:immunogenic	1	mouse	1	plasmodium falciparum	1	malaria	cell traversal protein for ookinetes and sporozoites:PF cell-traversal protein
30883819	9	protection:immune:response:vaccine:antigen:antibody:induced:immunization:vaccinated	2	mice:animal	1	plasmodium falciparum	1	malaria	Circumsporozoite protein
30565688	9	protection:response:protective:vaccine:antibody:immunity:vaccination:immunized:immunization	2	mice:animals	1	toxoplasma gondii	1	toxoplasmosis	rhoptry protein ROP13:Rhoptry protein 13
30483330	9	immune:response:protective:vaccine:antigen:antibody:effective:antigenic:immunogenic	2	mouse:animals	1	toxoplasma gondii	1	toxoplasmosis	dense granule protein GRA4:Dense granule protein 4:GRA4 protein
30008721	9	protection:immune:response:vaccine:antigen:immunized:induced:immunization:reduction	3	mouse:mice:animals	1	toxoplasma gondii	1	toxoplasmosis	rhoptry protein ROP16:rhoptry protein ROP18:microneme protein MIC6:calcium-dependent protein kinase CDPK3:Rhoptry protein 16:Rhoptry protein 18:Rhoptry kinase family protein:Secretory serine-threonine protein kinase ROP18-III:Micronemal protein 6
29876322	9	protection:immune:response:vaccine:effective:immunization:vaccinated:antigenic:ifn	2	mouse:mice	1	toxoplasma gondii	1	toxoplasmosis	dense granular protein GRA10
29867820	9	protection:immune:vaccine:immunity:vaccination:induced:immunization:vaccinated:ifn	3	mice:chicken:animals	1	toxoplasma gondii	1	toxoplasmosis	rhoptry kinase family protein ROP21:Rhoptry protein
29858559	9	protection:immune:vaccine:immunity:vaccination:induce:immunization:vaccinated:ifn	2	mice:animals	1	toxoplasma gondii	1	toxoplasmosis	rhoptry kinase family protein ROP22 (incomplete catalytic triad):Rhoptry protein
29769448	9	immune:vaccine:antigen:immunity:vaccination:induced:immunogenic:ifn	2	mice:primates	1	plasmodium falciparum	1	malaria	Heat shock protein
29669003	9	protection:immune:response:vaccine:antibody:effective:vaccination:induced:vaccinated	1	mice	1	toxoplasma gondii	1	toxoplasmosis	protein kinase
29093263	9	protection:antibodies:vaccine:antigen:antibody:effective:vaccination:induced:immunization	1	monkeys	1	plasmodium falciparum	1	malaria	Reticulocyte-binding protein homolog 5:Reticulocyte binding-like protein 5:Reticulocyte-binding protein 5:Reticulocyte binding protein-like protein 4
28964902	9	immune:response:protective:vaccine:vaccination:immunized:immunization:immunogenicity:ifn	1	mice	2	leishmania infantum:leishmania major	1	leishmaniasis	Histone H2A:Histone H2B:Histone 3:Histone H4
28923896	9	protection:immune:antibodies:protective:antigen:vaccination:induced:immunogenicity	2	mouse:pigs	2	taenia solium:taenia crassiceps	1	cysticercosis	Protective recombinant antigen
28673287	9	protection:immune:vaccine:antibody:effective:immunity:induced:immunogenicity	2	mouse:mice	1	plasmodium yoelii	1	malaria	Circumsporozoite protein
28662722	9	protection:protective:vaccine:antigen:antibody:immunized:immunization:reduction:reduced parasitaemia	1	mice	1	plasmodium berghei	1	malaria	Chorismate synthase, putative:Citrate synthase:Circumsporozoite protein
28261175	9	immune:response:vaccine:antibody:effective:immunized:induced:ifn	2	mice:animals	1	toxoplasma gondii	1	toxoplasmosis	Microneme protein
28243226	9	antibodies:vaccine:antigen:antibody:effective:induced:immunization:vaccinated:ifn	3	mouse:mice:animals	1	toxoplasma gondii	1	toxoplasmosis	elongation factor 1-alpha
28241779	9	immune:protective:vaccine:effective:vaccination:immunized:induced:immunization:reduction	3	mouse:mice:animal	1	schistosoma japonicum	1	schistosomiasis	Triosephosphate isomerase
28212670	9	immune:response:vaccine:antigen:antibody:immunized:induced:ifn	1	mice	2	schistosoma japonicum:schistosoma mansoni	1	schistosomiasis	Egg protein CP1412:Ribonuclease T2
28189425	9	immune:antibodies:response:protective:vaccine:antigen:antibody:induced:antigenic	1	mouse	1	plasmodium falciparum	1	malaria	merozoite surface protein 2:Merozoite surface antigen 2:Merozoite surafce protein 2
28179404	9	protection:protective:vaccine:antigen:antibody:immunized:induce:immunization:immunogenicity	2	monkeys:animals	2	plasmodium falciparum:plasmodium vivax	1	malaria	merozoite surface protein 1:apical membrane antigen 1:Apical membrane protein:Apical merozoite antigen 1:Apical merozoite protein 1:Truncated apical membrane antigen 1
28167939	9	immune:response:vaccine:antigen:immunized:induced:immunogenicity:ifn:tnf	2	rabbit:rabbits	2	eimeria tenella:toxoplasma gondii	1	coccidiosis	Pitrilysin-like stromal processing peptidase
27909791	9	protection:protective immunity:immune:vaccine:immunized:immunization:immunogenicity	1	mice	1	toxoplasma gondii	1	toxoplasmosis	rhomboid protease ROM4:dense granule protein GRA14:Rhomboid-like protease 4:RHOMBOID-like protein:Dense granule protein 14
27842609	9	immune:antibodies:protective:vaccine:antigen:antibody:vaccination:ifn:tnf	2	cattle:animals	1	babesia bovis	1	babesiosis	Merozoite surface antigen-2a1 (MSA-2a1):Merozoite surface antigen 2-a1:Merozoite surface antigen-2b:Merozoite surface antigen 2-b:Merozoite surface antigen 2b:Merozoite surface antigen-2c:Merozoite surface antigen-2c (MSA-2c):Merozoite surface antigen 2c:Merozoite surface antigen 2-c
27814932	9	protection:protective:vaccine:antigen:antibody:effective:vaccination:immunized:immunization	2	mice:cattle	1	neospora caninum	1	neosporosis	Dense granule protein:Microneme-associated protein
27801984	9	protection:immune:response:vaccination:immunized:immunization:ifn:tnf:survival rate	1	animals	1	ichthyophthirius multifiliis	1	ich	Histone H4
27533939	9	protection:response:protective:vaccine:immunized:immunization:reduction:immunogenicity:ifn	2	mice:animals	1	leishmania donovani	1	leishmaniasis	Leishmanolysin:Heat shock 70 kDa protein:Heat shock protein 70:Heat-shock protein 70 kDa:Heat-shock protein 70kDa:70 kDa heat shock protein
27387302	9	protective immunity:immune:response:vaccine:antigen:effective:immunized	4	mouse:mice:chickens:birds	2	eimeria tenella:toxoplasma gondii	1	toxoplasmosis	Surface antigen:Surface antigen SAG1:Surface antigen 1:Surface antigen protein 1:Major surface antigen:Secretory antigen 1 protein:Major surface antigen 1
27199938	9	protection:immune:response:vaccine:antigen:antibody:immunity:vaccination:ifn	1	mice	1	toxoplasma gondii	1	toxoplasmosis	dense granule protein GRA2:dense granule protein GRA5:Dense granule protein 2:Dense granule antigen:Dense granule protein 5
27189226	9	protection:response:protective:vaccine:antigen:immunity:vaccination:induced:immunogenicity	1	mice	1	schistosoma mansoni	1	schistosomiasis	Thioredoxin
27177945	9	antibodies:response:vaccine:effective:vaccination:induced:reduction:immunogenicity	1	rodent	1	plasmodium vivax	1	malaria	Ookinete surface protein Pvs25:Sexual stage antigen 25 protein
27177843	9	immune:antibodies:response:vaccine:antigen:effective:induced:reduction:immunogenicity	1	mice	1	plasmodium falciparum	1	malaria	Sexual stage specific surface antigen:Sexual stage-specific surface antigen:S48/45:Sexual stage antigen s48/45:Pfs48/45
26833322	9	immune:response:protective:vaccine:antigen:effective:immunity:induce:immunogenicity	1	mice	1	plasmodium falciparum	1	malaria	apical membrane antigen 1:Apical membrane antigen-1
26811726	9	immune:response:vaccine:effective:immunized:immunization:immunogenicity:ifn:survival rate	1	mice	1	toxoplasma gondii	1	toxoplasmosis	dense granule protein GRA5:Dense granule protein 5:Dense granule antigen:Surface antigen:Surface antigen SAG1:Surface antigen 1:Surface antigen protein 1:Major surface antigen:Secretory antigen 1 protein:Major surface antigen 1:Rop2 protein
26714844	9	protection:immune:response:vaccine:antigen:effective:induced:vaccinated:ifn	1	mice	1	schistosoma japonicum	1	schistosomiasis	Triosephosphate isomerase
26653170	9	protective immunity:vaccine:antigen:vaccination:immunized:immunization:vaccinated	1	mice	2	leishmania infantum:leishmania major	1	malaria	Kinetoplastid membrane protein-11:Histone H2A:Histone H2B:Histone 3:Histone H4:Stage-specific S antigen-like protein:Stage-specific S antigen homolog:Heat shock protein 70:Heat-shock protein 70 kDa:Heat-shock protein hsp70
26571021	9	protection:immune:antibodies:response:protective:vaccine:antigen:induced:immunogenicity	3	mouse:mice:primate	1	plasmodium falciparum	1	malaria	Circumsporozoite protein
26337271	9	protection:immune:antibodies:protective:vaccine:effective:immunization:vaccinated:immunogenic	3	mice:animal:animals	1	toxoplasma gondii	1	toxoplasmosis	rhoptry protein ROP5:rhoptry protein ROP18:Type II rhoptry protein 5A:Type III rhoptry protein 5A:Type I rhoptry protein 5A:Rhoptry protein 18:Rhoptry kinase family protein:Secretory serine-threonine protein kinase ROP18-III
26222304	9	antibodies:response:vaccine:antigen:antibody:vaccination:induced:immunogenicity	2	mice:animals	1	plasmodium falciparum	1	malaria	Erythrocyte membrane protein 1:VarO:PfEMP1:DBL1
26141436	9	protection:immune:antibodies:protective:vaccine:antigen:antibody:immunized:immunization	1	mice	2	neospora caninum:toxoplasma gondii	2	neosporosis:toxoplasmosis	microneme protein MIC3:Micronemal protein:Microneme protein 3
26070904	9	protection:immune:response:protective:vaccine:antigen:effective:ifn:survival rate	2	chicken:animal	1	eimeria tenella	1	coccidiosis	Sporozoite antigen:SO7
25974076	9	protection:immune:antibodies:protective:vaccine:antigen:effective:immunity:immunization	1	mice	1	plasmodium yoelii	1	malaria	merozoite surface protein 1
25759730	9	immune:response:vaccine:antibody:immunized:immunization:immunogenicity:ifn:tnf	3	mice:dogs:animals	1	echinococcus granulosus	1	echinococcosis	Thioredoxin:EG95:Host-protective antigen:EG95 protein
25625671	9	protection:response:protective:vaccine:antigen:effective:immunized:immunization:ifn	1	mice	1	trypanosoma cruzi	1	chagas disease	trans-sialidase
25373617	9	protection:protective:vaccine:antigen:antibody:effective:vaccination:induced:immunization	1	mice	1	plasmodium berghei	1	malaria	merozoite surface protein 1:Circumsporozoite protein
25368113	9	protection:antibodies:response:vaccine:effective:immunized:induced:immunization:immunogenicity	4	mice:monkey:monkeys:animals	1	plasmodium falciparum	1	malaria	Circumsporozoite protein
25267356	9	immune:antibodies:response:vaccine:immunity:immunized:vaccinated:reduction:ifn	3	mouse:mice:animals	1	toxoplasma gondii	1	toxoplasmosis	rhoptry kinase family protein ROP38:protein kinase:Rhoptry protein
25255141	9	protection:immune:response:protective:vaccine:effective:immunization:vaccinated:ifn	1	mice	1	toxoplasma gondii	1	toxoplasmosis	Rhoptry protein:Rhoptry protein 17
25244501	9	protection:response:vaccine:immunized:induce:immunization:vaccinated:ifn:survival rate	1	mice	1	toxoplasma gondii	1	toxoplasmosis	malate dehydrogenase MDH:L-lactate dehydrogenase
25240208	9	antibodies:protective:vaccine:immunized:immunization:vaccinated:reduction:immunogenicity	2	mice:animals	1	schistosoma mansoni	1	schistosomiasis	Dynein light chain
25236489	9	immune:response:protective:vaccine:antigen:antibody:induced:immunogenicity	1	rabbits	1	plasmodium falciparum	1	malaria	apical membrane antigen 1:Truncated apical membrane antigen 1:Blood-stage antigen
24813415	9	immune:response:protective:vaccine:effective:vaccination:vaccinated:reduction:ifn	1	mice	1	toxoplasma gondii	1	toxoplasmosis	Receptor for activated C kinase 1
24749785	9	protection:vaccine:vaccination:induced:immunization:reduction:ifn:tnf	3	mouse:mice:animals	1	schistosoma mansoni	1	schistosomiasis	Sm29
24495208	9	protection:immune:vaccine:antigen:immunity:vaccination:induce:immunization:vaccinated	1	mice	1	plasmodium berghei	1	malaria	Liver merozoite formation protein
24478094	9	protection:immune:antibodies:vaccine:antibody:effective:immunity:immunized:reduction	2	mouse:mice	1	plasmodium yoelii	1	malaria	Circumsporozoite protein
24189556	9	immune:response:protective:vaccine:antigen:effective:immunized:induced:immunogenicity	3	monkeys:primate:primates	1	plasmodium falciparum	1	malaria	serine repeat antigen 5:Serine-repeat antigen protein 5:Serine repeat antigen-5
24168370	9	protection:immune:response:vaccine:antigen:immunized:induced:immunization	2	mice:primates	1	plasmodium falciparum	1	malaria	Apical membrane antigen 1:Truncated apical membrane antigen 1:Apical membrane antigen-1
24042110	9	antibodies:protective:vaccine:antibody:effective:immunity:immunized:immunization:immunogenicity	2	rodent:mice	1	plasmodium falciparum	1	malaria	circumsporozoite (CS) protein:Circumsporozoite protein
23980113	9	protection:response:vaccine:antigen:vaccination:induced:ifn:tnf	1	rodent	1	plasmodium yoelii	1	malaria	Circumsporozoite protein
23951015	9	protection:immune:protective:vaccine:antibody:immunized:induced:immunization:immunogenicity	4	mice:monkey:monkeys:animal	1	plasmodium falciparum	1	malaria	Circumsporozoite protein
23863502	9	immune:antibodies:response:vaccine:antibody:effective:immunized:immunization:immunogenicity	1	mice	2	plasmodium falciparum:plasmodium vivax	1	malaria	Circumsporozoite protein:Cirumsporozoite protein:Csp:CSP protein
23676147	9	protection:immune:protective:vaccine:effective:vaccination:immunized:induced:immunogenicity	2	mice:animal	2	wuchereria bancrofti:brugia malayi	2	filariasis:lymphatic filariasis	thioredoxin:Thioredoxin peroxidase
23457498	9	immune:antibodies:response:vaccine:antigen:antibody:induced:immunogenicity	1	mice	2	plasmodium falciparum:plasmodium vivax	1	malaria	merozoite surface protein 3:Merozoite surface protein-3:Polymorphic antigen:MSP-1:Merozite surface protein 1:Merozoite surface proteins 1:Merozoite surface protein 1:Merozoite surface antigens:Merozoite surface protein-1:Merozoite surface protein-1 variant Q-TSR-L:Merozoite surface antigen 1:Merozoite surface protein-1 variant E-TSR-L
23357857	9	protection:protective:vaccine:effective:immunized:immunization:antigenic:immunogenicity:ifn	1	mice	1	plasmodium yoelii	1	malaria	Sporozoite asparagine-rich protein 1
23229317	9	immune:antibodies:protective:vaccine:antigen:effective:vaccination:vaccinated:immunogenicity	4	mouse:mice:cattle:animals	1	neospora caninum	1	neosporosis	Bradyzoite protein BAG1:Bradyzoite surface protein BSR4:Cyst matrix and cyst wall protein:Bradyzoite protein MAG1
23144750	9	protection:immune:protective:vaccine:antigen:antibody:effective:induced	2	rodent:mice	1	plasmodium falciparum	1	malaria	Circumsporozoite protein
23020088	9	protection:immune:antibodies:response:vaccine:antigen:effective:immunization:ifn	2	mice:birds	1	toxoplasma gondii	1	toxoplasmosis	dense granule protein GRA4:Dense granule protein 4:GRA4 protein
22940381	9	protection:immune:response:protective:vaccine:antigen:vaccination:vaccinated:immunogenic	4	mouse:mice:cow:cattle	1	neospora caninum	1	neosporosis	Microneme-associated protein
22882457	9	protection:immune:antigen:antibody:effective:immunity:vaccination:induce:ifn	3	mouse:mice:rats	1	schistosoma mansoni	1	schistosomiasis	Tyrosine 3-monooxygenase
22789504	9	immune:protective:vaccine:antigen:effective:vaccination:induced:ifn:survival rate	2	mice:animals	1	toxoplasma gondii	1	toxoplasmosis	dense granule protein GRA7:Dense granule protein 7:Granule antigen protein GRA7:Dense granule antigen:Granule antigen protein 7:Dense granule antigen GRA7
22658767	9	immune:antibodies:protective:vaccine:antigen:effective:immunity:antigenic:immunogenic	2	rodent:mice	1	plasmodium yoelii	1	malaria	Heat shock protein 70
22513301	9	protection:immune:antibodies:response:antibody:immunized:immunization:vaccinated:reduction	2	sheep:animals	1	fasciola hepatica	1	liver fluke	Cathepsin L1
22504652	9	protection:immune:protective:vaccine:antigen:immunity:vaccination:induced	1	mice	2	plasmodium falciparum:plasmodium chabaudi	1	malaria	apical membrane antigen 1:Apical membrane antigen 1, putative:Truncated apical membrane antigen 1
22502587	9	protective immunity:response:vaccine:induced:immunization:ifn:tnf	1	hamsters	1	leishmania donovani	1	leishmaniasis	Methionine aminopeptidase:p45
22479658	9	protection:immune:vaccine:antibody:immunized:induced:immunization:reduction	1	mice	1	echinococcus multilocularis	2	alveolar echinococcosis	TSP3
22445587	9	protection:immune:antibodies:vaccine:antigen:effective:induced:vaccinated:ifn	3	mouse:mice:animals	1	toxoplasma gondii	1	toxoplasmosis	rhoptry protein ROP4:dense granule protein GRA4:Rop2 protein:Rhoptry protein 4:Secretory rhoptry protein 4:Dense granule protein 4:GRA4 protein:Surface antigen:Surface antigen SAG1:Surface antigen 1:Surface antigen protein 1:Major surface antigen:Secretory antigen 1 protein:Major surface antigen 1
22428079	9	protection:enhanced protection:antibodies:protective:vaccine:antigen:vaccinated:immunogenic:ifn	1	animals	1	schistosoma mansoni	1	schistosomiasis	Thioredoxin
22350714	9	immune:response:vaccine:antigen:antibody:immunized:induce:vaccinated:ifn	1	mice	1	toxoplasma gondii	1	toxoplasmosis	ROP 2:Rhoptry antigen
22310204	9	immune:response:protective:vaccine:antibody:immunized:induced:immunization:ifn	1	mice	1	toxoplasma gondii	1	toxoplasmosis	Immune mapped protein-1
22166048	9	immune:antibodies:response:vaccine:antigen:antibody:induced:immunization:immunogenicity	2	mouse:mice	1	plasmodium falciparum	1	malaria	Merozoite surface protein 3:Merozoite surface protein-3:Glutamate-rich protein:Glutamate rich protein:MSP3:GLURP
22145028	9	protection:antibodies:response:protective:vaccine:antibody:induced:immunization	1	mice	1	plasmodium falciparum	1	malaria	merozoite surface protein 3:Merozoite surface protein-3:MSP3
22119928	9	protection:protective immunity:response:antigen:induced:immunization	2	rodent:mice	1	plasmodium yoelii	1	malaria	merozoite surface protein 1:Merozoite surface protein-1
21883290	9	immune:antibodies:response:vaccine:antigen:antibody:immunized:immunization:ifn	1	mice	1	plasmodium vivax	1	malaria	MSP-1:Merozite surface protein 1:Merozoite surface proteins 1:Merozoite surface protein 1:Merozoite surface antigens:Merozoite surface protein-1
21807905	9	protection:immune:response:vaccine:antigen:antibody:induced:immunization:immunogenicity	1	mice	2	plasmodium vivax:plasmodium yoelii	1	malaria	merozoite surface protein 1:Ookinete surface protein Pvs25:Sexual stage antigen 25 protein:Merozoite surface protein-1
21765963	9	protection:immune:response:protective:vaccine:antigen:vaccination:immunized:vaccinated	1	mice	1	leishmania major	1	leishmaniasis	cysteine peptidase A (CPA)
21690242	9	immune:antibodies:response:vaccine:antigen:immunized:immunogenicity:tnf	1	monkeys	1	plasmodium vivax	1	malaria	Circumsporozoite protein:Cirumsporozoite protein:Csp:CSP protein
21439315	9	protective immunity:antibodies:antigen:vaccination:immunized:immunization:ifn	2	chickens:animals	1	eimeria tenella	1	coccidiosis	heat shock protein:Heat shock protein 70:Organellar heat shock protein
21410955	9	protection:immune:response:protective:vaccine:antigen:effective:immunized:antigenic	2	mouse:mice	1	plasmodium yoelii	1	malaria	Circumsporozoite protein
21376699	9	protection:immune:protective:vaccine:vaccination:immunized:immunization:vaccinated:reduction	1	animals	2	fasciola hepatica:fasciola gigantica	1	liver fluke	Leucyl aminopeptidase:Leucine aminopeptidase
21314945	9	immune:antibodies:vaccine:antibody:effective:vaccination:immunized:induced:immunogenic	3	rat:rats:rabbits	1	plasmodium falciparum	1	malaria	VAR2CSA:Erythrocyte membrane protein 1:DBL1
21303498	9	protection:antibodies:vaccine:antigen:antibody:vaccination:immunized:immunization:vaccinated	2	monkeys:animals	1	plasmodium knowlesi	1	malaria	Apical membrane antigen 1:Apical merozoite antigen 1
21199707	9	protection:protective immunity:antibodies:vaccine:immunized:induced	1	mice	1	plasmodium falciparum	1	malaria	Circumsporozoite protein
21087526	9	protective immunity:immune:response:vaccine:antigen:effective:immunized	1	mice	1	schistosoma japonicum	1	schistosomiasis	Tegument antigen
20956029	9	protection:protective immunity:vaccine:vaccination:immunized:immunization:ifn	3	chicken:chickens:animals	1	eimeria maxima	1	coccidiosis	Profilin
20808763	9	protective immunity:immune:antibodies:response:vaccine:antigen:antibody	2	animal model	1	onchocerca volvulus	1	onchocerciasis	Onchocystatin
20709001	9	immune:antibodies:response:protective:vaccine:antibody:immunized:induced:immunization	1	mice	1	plasmodium yoelii	1	malaria	merozoite surface protein 1
20602114	9	immune:response:protective:vaccine:antibody:immunized:induce:reduction:ifn	2	mouse:mice	1	schistosoma japonicum	1	schistosomiasis	Glutathione S-transferase class-mu 26 kDa isozyme:HSP70
20566413	9	protective immunity:vaccine:antigen:vaccination:induced:ifn:survival rate	1	chicken	1	eimeria acervulina	1	coccidiosis	L-lactate dehydrogenase
20194600	9	protection:immune:vaccine:immunity:vaccination:immunized:induced:immunization:reduction	3	rodent:rodents:mice	2	plasmodium berghei:plasmodium yoelii	1	malaria	Circumsporozoite protein
20170765	9	immune:antibodies:response:vaccine:antigen:antibody:immunity:immunogenicity	3	mice:rabbits:animals	2	plasmodium falciparum:plasmodium vivax	1	malaria	merozoite surface protein 1:Merozoite surface protein-1
2015702	9	protection:immune:antibodies:response:vaccine:antibody:vaccination:induced:immunization	1	monkeys	1	plasmodium falciparum	1	malaria	Circumsporozoite protein
20045697	9	protection:protective immunity:immune:response:vaccine:effective:immunization	1	mice	1	trichinella spiralis	1	trichinellosis	paramyosin
19995895	9	protection:protective immunity:response:vaccination:immunized:induced:immunization	1	mice	2	neospora caninum:toxoplasma gondii	1	toxoplasmosis	microneme protein MIC1:microneme protein MIC3:Micronemal protein 1:Microneme-associated protein:Microneme protein 3
19852802	9	immune:antibodies:response:protective:antigen:antibody:immunity:immunized:antigenic	2	rabbit:rabbits	1	plasmodium falciparum	1	malaria	sporozoite surface antigen MB2
19800170	9	protection:immune:response:protective:vaccine:effective:immunity:induce:vaccinated	2	mice:animals	1	toxoplasma gondii	1	toxoplasmosis	microneme protein MIC3:Micronemal protein:Microneme protein 3
19752035	9	immune:response:vaccine:antigen:antibody:vaccination:induced:immunization:vaccinated	4	rodent:mouse:mice:animals	3	plasmodium falciparum:plasmodium vivax:plasmodium yoelii	1	malaria	Ookinete surface protein P25:Ookinete surface protein Pvs25:Sexual stage antigen 25 protein
19720368	9	immune:response:vaccine:antigen:antibody:immunized:induced:immunization:ifn	1	mice	1	toxoplasma gondii	1	toxoplasmosis	microneme protein MIC6:Micronemal protein 6
19592172	9	protection:immune:antibodies:response:protective:vaccine:immunized:induced:ifn	1	mice	1	toxoplasma gondii	1	toxoplasmosis	microneme protein MIC3:Micronemal protein:Microneme protein 3
19366622	9	protection:immune:response:protective:vaccine:effective:immunization:vaccinated:survival rate	2	mice:animals	1	toxoplasma gondii	1	toxoplasmosis	microneme protein MIC4:Surface antigen:Surface antigen SAG1:Surface antigen 1:Surface antigen protein 1:Major surface antigen:Secretory antigen 1 protein:Major surface antigen 1:Micronemal protein 4:Micronemal protein MIC4
19250541	9	protection:immune:response:vaccine:antibody:effective:immunity:immunized:induce	2	mice:animal	1	plasmodium falciparum	1	malaria	merozoite surface protein 4:Merozoite surface protein 5
19249301	9	protection:protective immunity:antigen:antibody:induce:immunogenicity:ifn	1	mice	2	plasmodium falciparum:plasmodium yoelii	1	malaria	Circumsporozoite protein:Hepatocyte erythrocyte protein 17 kDa
19237530	9	immune:vaccine:antigen:immunity:immunized:induced:immunization:antigenic:immunogenicity	1	mice	2	plasmodium berghei:plasmodium yoelii	1	malaria	Circumsporozoite protein
19095030	9	protection:antibodies:protective:vaccine:antigen:antibody:effective:vaccinated:antigenic	1	sheep	1	echinococcus granulosus	1	hydatid	EG95:Host-protective antigen:EG95 protein
1905014	9	immune:antibodies:response:antigen:antibody:immunity:induced:immunization:immunogenicity	3	mice:rabbit:rabbits	1	plasmodium falciparum	1	malaria	Circumsporozoite protein
19015251	9	immune:antibodies:response:vaccine:antigen:antibody:immunity:vaccination:antigenic	1	mice	1	plasmodium yoelii	1	malaria	merozoite surface protein 1
18804504	9	immune:antibodies:response:vaccine:antibody:immunity:immunized:induce:immunogenicity	1	mice	1	plasmodium vivax	1	malaria	Merozoite surface protein 1:Merozoite surface protein-1
18675872	9	protection:immune:antibodies:response:protective:vaccine:induced:antigenic:ifn	2	mice:animals	1	toxoplasma gondii	1	toxoplasmosis	microneme protein MIC2:microneme protein MIC3:Micronemal protein:Microneme protein 3:Surface antigen:Surface antigen SAG1:Surface antigen 1:Surface antigen protein 1:Major surface antigen:Secretory antigen 1 protein:Major surface antigen 1
18515425	9	protection:protective immunity:antibodies:vaccine:antigen:induced:immunization	1	animals	1	plasmodium falciparum	1	malaria	apical membrane antigen 1:Truncated apical membrane antigen 1
18468741	9	protection:protective immunity:immune:antibodies:vaccine:antigen:induced	2	mouse:mice	2	plasmodium falciparum:plasmodium yoelii	1	malaria	merozoite surface protein 4:Rhoptry associated membrane antigen
18160069	9	protection:vaccine:antigen:antibody:effective:immunity:vaccination:induced:vaccinated	4	goats:sheep:cattle:animals	3	echinococcus granulosus:taenia ovis:taenia multiceps	1	hydatid	EG95:Host-protective antigen:EG95 protein:Fibronectin type III
17954725	9	immune:vaccine:antigen:antibody:immunity:vaccination:induced:immunogenicity	3	monkey:monkeys:primates	1	plasmodium falciparum	1	malaria	liver stage antigen 1:Circumsporozoite protein
17940609	9	protection:response:vaccine:antigen:antibody:vaccination:induced:vaccinated:immunogenicity	1	monkeys	1	plasmodium falciparum	1	malaria	apical membrane antigen 1:Truncated apical membrane antigen 1
17938224	9	immune:antibodies:vaccine:antigen:immunized:induced:immunization:immunogenicity	1	rabbits	1	plasmodium falciparum	1	malaria	merozoite surface protein 1:apical membrane antigen 1:Truncated apical membrane antigen 1
17923516	9	immune:antibodies:vaccine:antigen:vaccination:immunized:induced:immunization:antigenic	5	mice:rabbit:rabbits:monkeys:animal	1	plasmodium falciparum	1	malaria	apical membrane antigen 1:Truncated apical membrane antigen 1
17558521	9	protective immunity:immune:antibodies:response:vaccine:vaccination:ifn	1	animal	2	wuchereria bancrofti:brugia malayi	2	filariasis:lymphatic filariasis	Vespid allergen antigen homolog
17447029	9	protective immunity:vaccine:antigen:antibody:immunized:vaccinated:reduction	2	mice:rabbits	1	schistosoma japonicum	1	schistosomiasis	Succinate dehydrogenase [ubiquinone] iron-sulfur subunit, mitochondrial
17366974	9	protection:protective immunity:vaccine:antibody:immunization:vaccinated:reduction	2	mouse:mice	1	schistosoma japonicum	1	schistosomiasis	23 kDa integral membrane protein
17314232	9	immune:response:protective:vaccine:antibody:effective:immunized:induced:immunization	2	mice:monkeys	1	plasmodium yoelii	1	malaria	merozoite surface protein 1
17303242	9	immune:response:protective:vaccine:antigen:immunized:immunization:immunogenic:ifn	1	mice	2	plasmodium falciparum:plasmodium yoelii	1	malaria	exported protein 1:Circumsporozoite-related antigen
17274297	9	protective immunity:immune:vaccine:antigen:antibody:immunized:vaccinated	2	chicken:chickens	1	eimeria tenella	1	coccidiosis	Profilin
17265053	9	protection:immune:response:vaccine:antibody:effective:immunized:induced:immunization	1	mice	1	toxoplasma gondii	1	toxoplasmosis	Surface antigen:Surface antigen SAG1:Surface antigen 1:Surface antigen protein 1:Major surface antigen:Secretory antigen 1 protein:Major surface antigen 1:Rop2 protein:Rhoptry protein
17094615	9	protective immunity:antibodies:immunized:induced:immunization:vaccinated:reduction	3	mouse:mice:rabbit	1	schistosoma japonicum	1	schistosomiasis	Thioredoxin
17070628	9	immune:antibodies:vaccine:antibody:effective:induced:immunization:immunogenicity	1	mice	1	plasmodium falciparum	1	malaria	Merozoite surface antigen 2:Merozoite surface protein:Merozoite surafce protein 2:Merozoite surface protein 2
17023096	9	protective immunity:antibodies:antibody:vaccination:immunized:induced:immunogenic	1	animals	1	plasmodium falciparum	1	malaria	merozoite surface protein:Merozoite surface antigens:Merozoite surface protein 1
16884018	9	protection:immune:response:vaccine:antigen:immunity:vaccination:induced:immunization	1	pig	1	taenia crassiceps	1	cysticercosis	Protective recombinant antigen
16574282	9	protective immunity:vaccine:antibody:immunized:induced:immunization:immunogenicity	1	monkeys	1	plasmodium falciparum	1	malaria	Circumsporozoite protein
16434128	9	immune:antibodies:response:vaccine:antigen:antibody:effective:induced:immunogenicity	6	mouse:mice:rats:guinea pigs:animals	1	plasmodium falciparum	1	malaria	apical membrane antigen 1:Truncated apical membrane antigen 1
16113314	9	protection:antibodies:response:protective:vaccine:immunized:induced:vaccinated:immunogenicity	3	monkey:monkeys:animals	2	plasmodium vivax:plasmodium cynomolgi	1	malaria	merozoite surface protein 1
15935521	9	protection:reduced mortality:immune:response:protective:vaccine:vaccination:immunized:immunization	2	mice:animals	1	toxoplasma gondii	1	toxoplasmosis	dense granule protein GRA4:Dense granule protein 4:GRA4 protein:Surface antigen:Surface antigen SAG1:Surface antigen 1:Surface antigen protein 1:Major surface antigen:Secretory antigen 1 protein:Major surface antigen 1
15689059	9	protective immunity:antibodies:vaccine:antibody:immunized:immunization:reduction	2	mouse:mice	1	schistosoma japonicum	1	schistosomiasis	Triosephosphate isomerase
15664925	9	protection:protective:vaccine:antigen:vaccination:induced:vaccinated:ifn:tnf	1	mice	1	plasmodium berghei	1	malaria	Circumsporozoite protein
15657290	9	protection:protective immunity:immune:response:vaccine:immunization:immunogenicity	2	rodent:mice	1	plasmodium yoelii	1	malaria	Circumsporozoite protein
15162945	9	protection:immune:response:vaccine:antigen:effective:immunized:induced:immunization	1	mice	2	taenia solium:taenia crassiceps	1	cysticercosis	Paramyosin
15128804	9	immune:response:vaccine:antibody:effective:induced:reduction:immunogenicity	2	rabbits:monkeys	1	plasmodium falciparum	1	malaria	merozoite surface protein 1:Apical membrane antigen 1:Apical membrane antigen-1:Merozoite surface antigens
15121316	9	immune:antibodies:antibody:immunized:induce:immunization:immunogenicity:ifn	1	mice	1	plasmodium vivax	1	malaria	Glutathione S-transferase:Merozoite surface protein 9:Merozoite surface protein-9
15110403	9	protective immunity:antibodies:vaccine:antigen:induce:immunogenicity	2	mice:cattle	1	theileria parva	1	east coast fever	p67 protein:Sporozoite surface protein p67:Surface antigen:p67 surface antigen
15081621	9	immune:response:vaccine:antigen:antibody:immunized:induced:immunization	2	mouse:mice	1	plasmodium vivax	1	malaria	Merozoite surface protein 1
14557672	9	protection:protective immunity:vaccine:antigen:vaccination:immunized:immunization	1	mice	1	plasmodium yoelii	1	malaria	Circumsporozoite protein
1364202	9	protection:immune:antibodies:response:vaccine:antigen:antibody:immunized:induced	2	rodent:mice	1	plasmodium falciparum	1	malaria	Circumsporozoite protein:Major surface antigen
12804852	9	antibodies:response:vaccine:antigen:effective:immunity:vaccination:induced:immunogenicity	1	mice	1	plasmodium falciparum	1	malaria	Gametocyte surface protein P230:Pfs230:Sexual stage antigen
12798647	9	antibodies:protective:vaccine:antigen:antibody:vaccination:immunized:immunization:immunogenicity	1	mice	2	plasmodium falciparum:plasmodium chabaudi	1	malaria	merozoite surface protein 4:Merozoite surface protein 4/5:Merozoite surface protein 4/5, putative:Merozoite surface protein 5
12727024	9	immune:vaccine:antigen:antibody:immunity:vaccination:induced:immunization	1	hamsters	1	plasmodium berghei	1	malaria	Circumsporozoite protein
12639489	9	protection:immune:antibodies:response:vaccine:antigen:vaccination:induced:reduction	2	mice:pigs	1	taenia solium	1	cysticercosis	Annexin
12496191	9	protection:protective immunity:response:antigen:antibody:induced:immunization	2	rodents:mice	1	babesia microti	1	babesiosis	Maltese cross form-related antigen
12438363	9	protective immunity:immune:vaccine:antibody:immunized:immunogenicity	4	rodent:mice:monkeys:primate	1	plasmodium falciparum	1	malaria	Circumsporozoite protein
12208604	9	immune:antibodies:protective:vaccine:antigen:immunized:immunization:vaccinated:immunogenicity	2	monkeys:animals	1	plasmodium cynomolgi	1	malaria	merozoite surface protein 1
11880222	9	immune:antibodies:response:protective:vaccine:antigen:antibody:immunogenic:ifn	2	mice:primates	1	plasmodium falciparum	1	malaria	heat shock protein 70:Circumsporozoite protein
11672901	9	immune:antibodies:response:vaccine:antibody:induced:immunization:immunogenicity	1	mice	1	plasmodium vivax	1	malaria	Merozoite surface protein 1
11601273	9	immune:antibodies:response:vaccine:antibody:immunity:immunized:induce:immunization	1	animals	1	plasmodium falciparum	1	malaria	Merozoite surface protein 1:Merozoite surface protein-1:Merozoite surface antigens:Merozoite surface protein-1 variant Q-TSR-L:Merozoite surface antigen 1:Merozoite surface protein-1 variant E-TSR-L:Merozoite surface protein 2:Merozoite surface antigen 2:Merozoite surface protein-2:Merozoite surafce protein 2
11566370	9	protective immunity:immune:antibodies:response:vaccine:vaccination:induced	1	mice	2	trypanosoma cruzi:leishmania donovani	1	leishmaniasis	heat shock protein:70 kDa heat shock protein
11447164	9	immune:antibodies:response:protective:vaccine:antigen:effective:immunized:immunogenicity	1	mice	1	plasmodium falciparum	1	malaria	liver stage antigen 1:merozoite surface protein 1:Liver stage-specific antigen 1:Liver stage-specific antigen-1:Liver stage antigen-1:Circumsporozoite protein
11298298	9	protection:immune:antibodies:response:vaccine:immunized:induced:immunization:reduction	2	mouse:mice	1	schistosoma mansoni	1	schistosomiasis	14-3-3 protein
11193661	9	immune:antibodies:protective:vaccine:antigen:immunity:immunized:induce:immunization	1	cattle	1	theileria parva	1	theileriosis	p67 protein:Sporozoite surface protein p67:Surface antigen:p67 surface antigen
11119514	9	protective immunity:immune:antibodies:vaccine:antigen:immunized:induced	2	mice:rabbits	1	onchocerca volvulus	1	river blindness	OvB8
10948109	9	protection:protective immunity:vaccine:antibody:vaccination:immunized:induce	8	mice:guinea pig:guinea pigs:animal model:animals	1	toxoplasma gondii	1	toxoplasmosis	Surface antigen:Surface antigen SAG1:Surface antigen 1:Surface antigen protein 1:Major surface antigen:Secretory antigen 1 protein:Major surface antigen 1
10759774	9	protection:immune:response:vaccine:antigen:vaccination:immunized:immunization:ifn	2	mice:animals	1	leishmania major	1	leishmaniasis	putative acyl carrier protein
10583866	9	protective immunity:immune:antibodies:response:vaccine:antigen:antibody	1	mouse	1	schistosoma japonicum	1	schistosomiasis	Paramyosin
10462250	9	immune:antibodies:protective:vaccine:antigen:antibody:induced:immunogenicity	1	mice	1	plasmodium vivax	1	malaria	sporozoite surface protein 2:Circumsporozoite protein:Circumsporozoite protein variant VK247:Circumsporozoite protein variant VK210:Apical membrane protein:Apical membrane antigen 1:Apical merozoite antigen 1:Apical merozoite protein 1:Merozite surface protein 1:Merozoite surface antigens:Merozoite surface protein 1:Merozoite surface protein-1
10417672	9	protection:immune:antibodies:vaccine:antigen:immunized:induce:immunization:immunogenicity	1	mice	1	schistosoma japonicum	1	schistosomiasis	23 kDa integral membrane protein:Transmembrane protein
10392628	9	protection:immune:antibodies:response:antigen:immunity:immunized:immunization:reduction	3	mouse:mice:cows	1	cryptosporidium parvum	1	cryptosporidiosis	CP15/60
10320624	9	protection:protective immunity:antibodies:response:vaccine:antibody:immunization	4	rat:rats:sheep:animals	1	toxoplasma gondii	1	toxoplasmosis	dense granule protein GRA2:Dense granule protein 2:Dense granule antigen
9797827	8	immune:antibodies:vaccine:immunized:induced:immunization:immunogenicity	2	monkey:monkeys	1	plasmodium vivax	1	malaria	Circumsporozoite protein:Cirumsporozoite protein:Csp:CSP protein
9780195	8	immune:response:protective:vaccine:immunized:induced:immunization	3	rodent:mice:animal	1	plasmodium yoelii	1	malaria	merozoite surface protein 1:Merozoite surface protein-1
9712808	8	immune:response:protective:antigen:immunity:vaccination:induced:immunization	2	mice:animals	1	toxoplasma gondii	1	toxoplasmosis	Surface antigen 1
9712767	8	protective immunity:vaccine:antigen:immunized:induced:immunization	2	monkeys:primates	1	plasmodium falciparum	1	malaria	Circumsporozoite protein:Sporozoite surface protein 2:Malaria protein EXP-1:Exported protein 1:Exported protein-1:Malaria exported protein-1:Liver stage-specific antigen 1:Liver stage-specific antigen-1:Liver stage antigen:Liver stage antigen-1
9689743	8	protective immunity:vaccine:antibody:effective:vaccination:induced	6	goats:dogs:cats:sheep:cattle:animals	2	neospora caninum:toxoplasma gondii	2	neosporosis:toxoplasmosis	Pitrilysin-like stromal processing peptidase
9651928	8	protection:response:vaccine:antibody:immunity:induced:immunization	1	mice	1	plasmodium yoelii	1	malaria	merozoite surface protein 1
9362529	8	protection:antibodies:response:vaccine:antibody:effective:induced	1	rabbit	1	plasmodium falciparum	1	malaria	merozoite surface protein 1:Merozoite surface protein-1:Merozoite surface antigens:Merozoite surface protein-1 variant Q-TSR-L:Merozoite surface antigen 1:Merozoite surface protein-1 variant E-TSR-L
9353062	8	protective immunity:immune:response:antigen:antibody:ifn	1	mice	1	cryptosporidium parvum	1	cryptosporidiosis	sporozoite antigen
9234808	8	antibodies:protective:vaccine:antigen:immunity:immunized:induced	1	mice	2	plasmodium falciparum:plasmodium yoelii	1	malaria	thrombospondin-related anonymous protein:sporozoite surface protein 2:Thrombospondin-related adhesive protein:Thrombospondin related anonymous protein:Trap protein:Trombospondin-related protein
9234529	8	protection:protective immunity:vaccine:induced:immunization:immunogenicity	3	rodent:mice:primates	2	plasmodium falciparum:plasmodium yoelii	1	malaria	sporozoite surface protein 2:Circumsporozoite protein
9223171	8	immune:protective:antigen:antibody:immunity:immunized:immunization:antigenic	1	mice	1	plasmodium chabaudi	1	malaria	merozoite surface protein 1:Merozoite surface antigens
9030663	8	immune:antibodies:protective:vaccine:antigen:antibody:effective:immunity	3	goat:mice:primate	1	plasmodium falciparum	1	malaria	Serine-repeat antigen protein:Serine repeat antigen
8957676	8	immune:antibodies:vaccine:antigen:antibody:immunity:immunization:immunogenicity	3	rodent:mouse:mice	1	plasmodium falciparum	1	malaria	Circumsporozoite protein
8940240	8	protection:antibodies:protective:vaccine:antigen:vaccination:immunized:immunization	2	mouse:mice	1	ancylostoma caninum	1	ancylostomiasis	Ancylostoma secreted protein:Ancylostoma-secreted protein 1
8881768	8	immune:antibodies:response:antigen:antibody:induced:immunogenicity	1	mice	1	plasmodium falciparum	1	malaria	Antigen 332:Mitogen-activated protein kinase
8751907	8	protection:antibodies:vaccine:antigen:vaccination:immunized:induce:immunization	5	mice:monkeys:animal model:animals	1	plasmodium falciparum	1	malaria	merozoite surface protein 1:Merozoite surface protein-1:Merozoite surface antigens:Merozoite surface protein-1 variant Q-TSR-L:Merozoite surface antigen 1:Merozoite surface protein-1 variant E-TSR-L
8747906	8	protection:antibodies:vaccine:antigen:antibody:vaccination:vaccinated:antigenic	2	cattle:animals	1	babesia bovis	1	babesiosis	Merozoite surface antigen 1:Merozoite surface antigen-1:Merozoite surface antigen-1 (MSA-1)
8617331	8	protection:antibodies:response:protective:vaccine:antibody:immunized:immunization	3	rodent:mice:animals	1	plasmodium yoelii	1	malaria	merozoite surface protein 1:Merozoite surface protein-1
8578829	8	protection:immune:antibodies:response:vaccine:antibody:induced:immunogenic	1	mice	1	plasmodium falciparum	1	malaria	Ribosomal P2 phosphoprotein
8418037	8	protection:immune:antibodies:response:vaccine:antibody:vaccination:vaccinated	2	mouse:mice	1	schistosoma mansoni	1	schistosomiasis	23 kDa integral membrane protein:Paramyosin:Heat shock protein
8144929	8	immune:response:protective:vaccine:antibody:effective:immunized:immunization	2	mouse:mice	1	plasmodium falciparum	1	malaria	merozoite surface protein 1:Merozoite surface protein-1:Merozoite surface antigens:Merozoite surface protein-1 variant Q-TSR-L:Merozoite surface antigen 1:Merozoite surface protein-1 variant E-TSR-L
8103069	8	immune:response:vaccine:antibody:immunity:immunized:induced:immunization	2	mice:animals	1	plasmodium yoelii	1	malaria	Circumsporozoite protein
7806376	8	protection:protective immunity:antigen:antibody:immunized:immunization	1	cattle	1	babesia bovis	1	babesiosis	Merozoite surface antigen 1:Merozoite surface antigen-1:Merozoite surface antigen-1 (MSA-1)
7679427	8	immune:antibodies:response:antigen:antibody:immunized:induced:immunogenicity	1	mice	1	plasmodium falciparum	1	malaria	Circumsporozoite protein
7635639	8	protective immunity:antibodies:antigen:antibody:vaccination:vaccinated	1	animals	1	brugia malayi	1	filariasis	myosin heavy chain:Filarial antigen
7626089	8	protection:antibodies:vaccine:antibody:immunity:vaccination:induced:antigenic	1	animals	1	schistosoma japonicum	1	schistosomiasis	Paramyosin
33944981	8	protection:immune:antibodies:response:antigen:antibody:vaccination:induced	2	mouse:mice	1	echinococcus granulosus	3	cystic echinococcosis:hydatid	NK1
33928168	8	response:vaccine:effective:immunity:vaccination:immunized:induced:immunization	1	mice	1	leishmania mexicana	1	leishmaniasis	Membrane-bound acid phosphatase
33621717	8	protection:immune:vaccine:antigen:induced:immunization:antigenic:immunogenic	1	cattle	1	theileria parva	1	east coast fever	Heat shock protein 90:Putative cysteine protease
33618946	8	immune:antibodies:response:vaccine:antigen:antibody:induced:immunogenicity	1	mice	1	plasmodium falciparum	1	malaria	merozoite surface protein 2:Merozoite surface antigen 2:Merozoite surafce protein 2
33462218	8	immune:antibodies:response:vaccine:antigen:antibody:immunized:immunization	2	rodent:mice	1	plasmodium falciparum	1	malaria	Circumsporozoite protein:Major surface antigen
33276579	8	protection:immune:antibodies:vaccine:antigen:immunized:vaccinated:immunogenic	2	mice:animals	1	toxoplasma gondii	1	toxoplasmosis	Apical membrane antigen:SAG2
32859199	8	antibodies:vaccine:antigen:antibody:effective:immunized:induced:immunization	3	mouse:mice:rabbits	1	plasmodium falciparum	1	malaria	Gametocyte surface protein P230:Pfs230
32791522	8	protective immunity:immune:antibodies:vaccine:immunized:induce	2	mice:animals	1	toxoplasma gondii	1	toxoplasmosis	Protein phosphatase 2C
32762075	8	immune:protective:vaccine:antigen:effective:vaccination:immunization:reduction	1	animal	1	echinococcus granulosus	3	cystic echinococcosis:hydatid	Antigen B:EG95:Host-protective antigen:EG95 protein
32738150	8	protection:response:vaccine:antibody:vaccination:immunized:induce:ifn	1	mice	1	plasmodium berghei	1	malaria	merozoite surface protein 8
32697938	8	protection:immune:response:protective:vaccine:antibody:vaccination:vaccinated	1	mice	1	plasmodium falciparum	1	malaria	Circumsporozoite protein
32678144	8	protection:antibodies:protective:vaccine:antigen:antibody:induced:immunization	2	rabbit:monkeys	1	plasmodium falciparum	1	malaria	cysteine-rich protective antigen:rhoptry neck protein 2:apical membrane antigen 1:Rh5 interacting protein:Reticulocyte-binding protein homolog 5:Reticulocyte binding-like protein 5:Reticulocyte-binding protein 5:Reticulocyte binding protein-like protein 4:Rh5-interacting protein:Reticulocyte binding protein homologue 5-interacting protein:Truncated apical membrane antigen 1
32640702	8	protective:vaccine:vaccination:induced:vaccinated:reduction:immunogenicity	3	mice:primates:animals	2	plasmodium vivax:plasmodium cynomolgi	1	malaria	circumsporozoite protein:Thrombospondin-related adhesive protein:Thrombospondin-related anonymous protein:Cirumsporozoite protein:Csp:CSP protein
32464684	8	protection:immune:response:vaccine:antigen:immunized:vaccinated:ifn	1	mice	1	trypanosoma cruzi	1	chagas disease	trans-sialidase
32451496	8	protection:immune:antibodies:protective:vaccine:antibody:induced:immunization	2	mice:animal	1	plasmodium falciparum	1	malaria	Circumsporozoite protein
32396839	8	protection:vaccine:antigen:effective:immunity:vaccination:immunization:immunogenic	1	mice	1	plasmodium berghei	1	malaria	Large subunit ribosomal protein 6
32210040	8	protection:immune:response:vaccine:immunization:vaccinated:reduction:ifn	3	mice:dogs:animals	1	leishmania infantum	1	leishmaniasis	Hsp70
31864855	8	protection:vaccine:antibody:vaccination:induced:vaccinated:immunogenicity	5	mouse:cat:cats:sheep:animals	1	toxoplasma gondii	1	toxoplasmosis	microneme protein MIC1:microneme protein MIC3:Micronemal protein 1:Microneme protein 3
31758298	8	protection:immune:antibodies:protective:antibody:effective:immunized:induce	3	rabbit:chickens:animal	1	eimeria tenella	1	coccidiosis	AN1-like Zinc finger domain-containing protein, putative
31727945	8	antibodies:vaccine:antigen:antibody:immunized:induced:immunization:antigenic	1	mice	1	plasmodium falciparum	1	malaria	Female gametocyte surface protein P47:6-cysteine protein:Pfs47
31681301	8	protection:protective:vaccine:antibody:effective:vaccination:induced:immunization	1	mice	1	plasmodium falciparum	1	malaria	Circumsporozoite protein
31612155	8	immune:response:vaccine:antigen:immunized:immunization:immunogenicity	3	mouse:mice:animals	1	plasmodium falciparum	1	malaria	Ribosomal P2 phosphoprotein
31579446	8	protection:immune:response:vaccine:antigen:effective:immunized:ifn	3	mice:hamster:animals	1	toxoplasma gondii	1	toxoplasmosis	microneme protein MIC3:Micronemal protein:Microneme protein 3
31212075	8	protection:immune:protective:vaccine:effective:immunity:vaccination:induce	1	animal	1	plasmodium falciparum	2	leishmaniasis:malaria	Signal peptide peptidase
30999945	8	immune:antibodies:response:vaccine:antibody:immunized:antigenic:immunogenic	2	mouse:mice	1	plasmodium vivax	1	malaria	hypothetical protein:Merozite surface protein 1:Merozoite surface antigens:Merozoite surface protein 1:Merozoite surface protein-1
30878093	8	protection:protective:vaccine:antigen:effective:vaccination:vaccinated:immunogenicity	2	animal:animals	2	fasciola hepatica:fasciola gigantica	2	fascioliasis:liver fluke	Phosphoglycerate kinase
30642904	8	immune:antibodies:response:protective:vaccine:antigen:antibody:immunization	1	mice	1	plasmodium falciparum	1	malaria	Erythrocyte binding antigen 140:Erythrocyte binding antigen region II:Erythrocyte binding antigen-140:EBA-140:Erythrocyte-binding antigen 140
30419728	8	protection:protective:vaccine:antibody:immunized:induced:immunization:reduction	1	mice	1	toxoplasma gondii	1	toxoplasmosis	rhoptry protein ROP4:rhoptry protein ROP18:Rhoptry protein 4:Secretory rhoptry protein 4:Rhoptry protein 18:Rhoptry kinase family protein:Secretory serine-threonine protein kinase ROP18-III
30399440	8	immune:response:vaccine:effective:vaccination:induce:immunization:immunogenicity	1	animals	1	toxoplasma gondii	1	toxoplasmosis	Enolase 2:SAG5D:Surface antigen 5D:ROP 2:GRA 1
30304851	8	protection:immune:response:protective:vaccine:immunization:vaccinated:immunogenicity	1	mice	1	schistosoma japonicum	1	schistosomiasis	Triosephosphate isomerase:Annexin
30245859	8	protection:response:vaccine:antigen:immunity:vaccination:induce:reduction	2	cattle:animals	1	theileria parva	1	east coast fever	Tp1 CD8+ T cell antigen:CD8+ T cell target antigen Tp1
30127085	8	protection:response:protective:vaccine:vaccination:induced:vaccinated	1	mice	1	plasmodium yoelii	1	malaria	Circumsporozoite protein
30091162	8	protection:protective immunity:immune:vaccine:immunized:ifn	1	mice	1	toxoplasma gondii	1	toxoplasmosis	rhoptry kinase family protein ROP29
30002917	8	immune:antibodies:vaccine:antigen:antibody:immunization:reduction:immunogenic	1	mouse	1	plasmodium falciparum	1	malaria	Female gametocyte surface protein P47:6-cysteine protein:Thioredoxin:Pfs47
29986894	8	protection:vaccine:antigen:antibody:effective:immunity:immunized:induce	2	mouse:mice	2	plasmodium berghei:plasmodium vivax	1	malaria	Circumsporozoite protein:Cirumsporozoite protein:Csp:CSP protein:Thrombospondin-related adhesive protein:Thrombospondin-related anonymous protein:Circumsporozoite protein variant VK247:Circumsporozoite protein variant VK210
29873522	8	immune:antibodies:response:vaccine:antigen:immunized:induced:immunization	2	mice:cat	1	toxoplasma gondii	1	toxoplasmosis	Surface antigen:Surface antigen SAG1:Surface antigen 1:Surface antigen protein 1:Major surface antigen:Secretory antigen 1 protein:Major surface antigen 1
29678234	8	protection:antibodies:vaccine:effective:immunity:vaccination:immunized:induce	2	mice:cattle	1	theileria parva	1	east coast fever	p67 protein:Sporozoite surface protein p67:Surface antigen:p67 surface antigen
29636493	8	protective immunity:antibodies:response:vaccine:antibody:immunogenicity	1	primate	3	plasmodium falciparum:plasmodium knowlesi:plasmodium vivax	1	malaria	Asparagine-rich protein
29558698	8	immune:response:vaccine:induced:immunization:reduction:ifn:tnf	2	mouse:mice	1	leishmania donovani	1	leishmaniasis	Ornithine decarboxylase
29426042	8	immune:antibodies:vaccine:vaccination:immunized:induced:immunization	2	rat:rats	1	plasmodium falciparum	1	malaria	Erythrocyte membrane protein 1:PfEMP1:Erythrocyte membrane protein 1 (PfEMP1)
29397427	8	immune:antibodies:response:vaccine:immunity:induce:immunogenicity:ifn	1	mice	1	plasmodium falciparum	1	malaria	merozoite surface protein 1:Merozoite surface protein-1
29132995	8	immune:antibodies:vaccine:antigen:antibody:effective:immunity:immunogenicity	2	rodents:primates	1	plasmodium falciparum	1	malaria	Sexual stage specific surface antigen:Sexual stage-specific surface antigen:S48/45:Sexual stage antigen s48/45:Pfs48/45
29089194	8	response:protective:vaccine:antibody:immunity:immunized:induce:immunogenicity	2	rodent:mice	1	plasmodium falciparum	1	malaria	Circumsporozoite protein
28884022	8	protective immunity:immune:antibodies:antigen:induce:immunization	1	mice	1	onchocerca volvulus	1	trichuriasis	OV-16 antigen
28659922	8	protection:vaccine:effective:immunity:vaccination:induced:immunization:immunogenic	1	mice	1	leishmania infantum	1	leishmaniasis	Histone H1:Putative_histone_H1:Kinetoplastid membrane protein
28610800	8	immune:response:antigen:antibody:vaccination:immunized:immunization:vaccinated	2	mouse:mice	1	plasmodium falciparum	1	malaria	Circumsporozoite protein
28288639	8	immune:response:protective:vaccine:antibody:induced:vaccinated:immunogenicity	6	rodent:mouse:mice:primate:primates:animals	2	plasmodium berghei:plasmodium falciparum	1	malaria	Circumsporozoite protein
28286231	8	immune:protective:vaccine:antibody:effective:immunized:induced:immunogenicity	1	mice	1	toxoplasma gondii	1	toxoplasmosis	dense granule protein GRA14:Dense granule protein 14
28179403	8	protection:antibodies:protective:vaccine:vaccination:immunized:induced:immunization	2	rodent:mice	2	plasmodium berghei:plasmodium vivax	1	malaria	cell traversal protein for ookinetes and sporozoites:Pv cell-traversal protein:CelTOS
28124135	8	immune:protective:vaccine:antibody:immunized:induce:vaccinated:survival rate	2	chicken:chickens	1	eimeria tenella	1	coccidiosis	Microneme protein 3
28031267	8	protection:protective:vaccine:antigen:vaccination:induced:immunogenicity	2	mouse:mice	1	plasmodium falciparum	1	malaria	Thrombospondin related adhesive protein
27911903	8	antibodies:protective:vaccine:antigen:immunized:induce:immunization:reduction	5	calf:calves:cattle:animal:animals	2	babesia bovis:haemaphysalis longicornis	1	babesiosis	Glutathione S-transferase:Glutathione transferase:GFP-BSD:Merozoite surface antigen 1:Merozoite surface antigen-1:Merozoite surface antigen-1 (MSA-1)
27798691	8	immune:antibodies:vaccine:antigen:antibody:effective:immunized:immunization	2	mice:rabbits	1	plasmodium falciparum	1	malaria	Merozoite surface protein 3:Merozoite surface protein-3:Polymorphic antigen:Merozoite surface protein 1:Merozoite surface protein-1:Merozoite surface antigens:Merozoite surface protein-1 variant Q-TSR-L:Merozoite surface antigen 1:Merozoite surface protein-1 variant E-TSR-L
27785602	8	immune:antibodies:response:vaccine:vaccination:immunized:immunization:immunogenic	2	mouse:mice	1	toxoplasma gondii	1	toxoplasmosis	rhoptry protein ROP18:Rhoptry protein 18:Rhoptry kinase family protein:Secretory serine-threonine protein kinase ROP18-III
27663469	8	protection:immune:antibodies:vaccine:antigen:induced:vaccinated:ifn	1	mice	1	toxoplasma gondii	1	toxoplasmosis	dense granule protein GRA2:Surface antigen:Surface antigen SAG1:Surface antigen 1:Surface antigen protein 1:Major surface antigen:Secretory antigen 1 protein:Major surface antigen 1:Dense granule protein 2:Dense granule antigen
27090442	8	protection:immune:response:antibody:effective:vaccination:induced:vaccinated	1	mice	2	schistosoma mansoni:fasciola hepatica	1	schistosomiasis	fatty acid binding protein
26874325	8	protection:immune:antibodies:vaccine:antigen:immunized:immunogenicity	2	mouse:mice	1	plasmodium falciparum	1	malaria	Merozoite surface antigen 2:Merozoite surface protein:Merozoite surafce protein 2:Merozoite surface protein 2
26553469	8	protective immunity:immune:vaccine:effective:immunized:induced	1	mice	1	toxoplasma gondii	1	toxoplasmosis	dense granule protein GRA7:Dense granule protein 7:Granule antigen protein GRA7:Dense granule antigen:Granule antigen protein 7:Dense granule antigen GRA7
26518401	8	protection:immune:protective:vaccine:effective:vaccination:immunized:ifn	2	mice:animals	1	toxoplasma gondii	1	toxoplasmosis	dense granule protein GRA2:dense granule protein GRA7:rhoptry protein ROP16:Surface antigen:Surface antigen SAG1:Surface antigen 1:Surface antigen protein 1:Major surface antigen:Secretory antigen 1 protein:Major surface antigen 1:Dense granule protein 2:Dense granule antigen:Dense granule protein 7:Granule antigen protein GRA7:Granule antigen protein 7:Dense granule antigen GRA7:Rhoptry protein …
26505634	8	protection:immune:protective:vaccine:vaccination:immunized:induced:immunization	1	mice	1	plasmodium yoelii	1	malaria	Circumsporozoite protein
26469717	8	protective immunity:antibodies:vaccine:antigen:induce:immunogenicity	1	animals	1	plasmodium falciparum	1	malaria	VAR2CSA:Erythrocyte membrane protein 1:DBL1:Variant surface antigen:PfEMP1
26410104	8	immune:protective:antigen:immunity:immunized:induce:immunization:ifn	1	mice	1	plasmodium falciparum	1	malaria	Circumsporozoite protein
26334481	8	antibodies:response:vaccine:antibody:effective:induced:immunization:immunogenic	1	mice	1	plasmodium falciparum	1	malaria	Merozoite surface antigens:Merozoite surface protein 1:Merozoite surface antigen 2:Merozoite surafce protein 2:Merozoite surface protein 2
26320419	8	protection:protective:vaccine:vaccination:immunized:immunization:vaccinated:reduction	4	mouse:mice:cattle:animals	1	onchocerca volvulus	3	filariasis:onchocerciasis:river blindness	Glyceraldehyde-3-phosphate dehydrogenase
26169268	8	protection:antibodies:vaccine:antigen:effective:immunized:immunization:reduction	2	mice:animals	1	plasmodium yoelii	1	malaria	erythrocyte binding protein:apical membrane antigen 1
26139288	8	protection:immune:response:protective:vaccine:antigen:vaccination:induce	1	mice	1	plasmodium falciparum	1	malaria	Circumsporozoite protein:Thrombospondin-related anonymous protein:Thrombospondin-related adhesive protein:Thrombospondin related anonymous protein:Trap protein:Trombospondin-related protein
25877387	8	protection:immune:response:protective:vaccine:antigen:induced	2	rat:rats	1	clonorchis sinensis	1	clonorchiasis	2-phospho-D-glycerate hydro-lyase
25448355	8	protection:immune:response:protective:vaccine:antibody:effective:induced	1	mice	2	neospora caninum:toxoplasma gondii	1	neosporosis	dense granule protein GRA7:Dense granule protein 7:Granule antigen protein GRA7:Dense granule antigen:Granule antigen protein 7:Dense granule antigen GRA7
25319190	8	immune:antibodies:vaccine:antigen:antibody:effective:immunity:antigenic	1	animals	1	plasmodium falciparum	1	malaria	apical membrane antigen 1:Truncated apical membrane antigen 1
25307182	8	immune:response:vaccine:antigen:antibody:induced:immunization:ifn	2	mice:cattle	1	neospora caninum	1	neosporosis	p29 surface antigen:Surface antigen SAG1:Putative surface antigen protein 1:SRS2 surface antigen:Tachyzoite surface protein
25247295	8	protection:protective:vaccine:antigen:antibody:effective:immunity:induced	1	mice	1	plasmodium falciparum	1	malaria	Circumsporozoite protein
25135070	8	antibodies:response:vaccine:antigen:antibody:effective:immunized:immunogenic	1	animals	1	plasmodium falciparum	1	malaria	Reticulocyte-binding protein homolog 5:Reticulocyte binding-like protein 5:Reticulocyte-binding protein 5:Reticulocyte binding protein-like protein 4
25063277	8	immune:response:protective:vaccine:antigen:antibody:immunized:immunization	1	mice	1	wuchereria bancrofti	2	filariasis:lymphatic filariasis	Cuticular collagen 4
25061263	8	protective immunity:immune:response:vaccine:vaccination:reduction	1	mice	1	trypanosoma cruzi	1	chagas disease	trans-sialidase
24814525	8	protective immunity:response:vaccine:antigenic:immunogenic:ifn	1	mice	3	leishmania donovani:leishmania infantum:leishmania major	1	leishmaniasis	flagellar glycoprotein-like protein
24397904	8	protection:immune:protective:vaccine:antibody:effective:vaccination:induced	3	mice:animal:animals	1	schistosoma japonicum	1	schistosomiasis	Triosephosphate isomerase
24370734	8	immune:response:antigen:immunity:vaccination:induced:immunogenicity:tnf	1	hamsters	1	leishmania donovani	1	leishmaniasis	trypanothione reductase
24363182	8	immune:response:protective:vaccine:antigen:immunized:induced	2	mouse:mice	1	schistosoma japonicum	1	schistosomiasis	Myosin heavy chain
24277081	8	vaccine:antigen:antibody:vaccination:immunized:induced:immunization:immunogenicity	1	mice	1	brugia malayi	2	filariasis:lymphatic filariasis	Abundant larval transcript-2 protein:Filarial antigen
24205224	8	protective immunity:immune:vaccine:antigen:induced:immunogenicity	4	rodent:mice:primate:primates	1	plasmodium falciparum	1	malaria	apical membrane antigen 1:Circumsporozoite protein:Truncated apical membrane antigen 1:Apical membrane antigen-1
24154594	8	protective:antigen:antibody:effective:immunized:immunization:reduction:reduction in oocyst shedding	5	mouse:mice:rabbit:calves:animals	1	cryptosporidium parvum	1	cryptosporidiosis	p23
24063240	8	immune:response:protective:vaccine:vaccination:induced:vaccinated:ifn	1	mice	1	schistosoma japonicum	1	schistosomiasis	Glutathione S-transferase class-mu 26 kDa isozyme
24042109	8	immune:antibodies:vaccine:antigen:antibody:immunized:induce:immunization	1	mice	1	plasmodium falciparum	1	malaria	Gametocyte surface protein P230:Pfs230
23897618	8	protection:immune:vaccine:antigen:induced:immunogenicity:ifn	3	mice:primates:animal	1	plasmodium falciparum	1	malaria	thrombospondin-related anonymous protein:liver stage antigen 1:cell traversal protein for ookinetes and sporozoites:Circumsporozoite protein:Thrombospondin-related adhesive protein:Thrombospondin related anonymous protein:Trap protein:Trombospondin-related protein
23897613	8	antibodies:response:protective:vaccine:antigen:induced:immunization:immunogenicity	2	mice:rabbit	2	plasmodium falciparum:plasmodium yoelii	1	malaria	merozoite surface protein 8:merozoite surface protein 1
23836419	8	protective immunity:antibodies:vaccine:antigen:induced:immunization	3	rodent:mice:monkeys	1	plasmodium falciparum	1	malaria	Merozoite surface antigen 2:MSA-2
23710096	8	immune:protective:vaccine:antibody:immunity:induce:immunization:ifn	2	mice:cattle	1	neospora caninum	1	neosporosis	SRS2 surface antigen:Tachyzoite surface protein:Dense granule protein:Transmembrane protein
23530242	8	response:protective:vaccine:antigen:immunity:immunized:induced:immunization	1	mice	1	plasmodium yoelii	1	malaria	Circumsporozoite protein
23376446	8	immune:response:vaccine:antigen:vaccination:immunization:vaccinated:tnf	3	rat:rats:animals	1	fasciola hepatica	1	liver fluke	Phosphoglycerate kinase
23347690	8	antibodies:response:vaccine:antibody:induced:immunization:immunogenic	4	goats:rats:animal:animals	1	plasmodium falciparum	1	malaria	Erythrocyte membrane protein 1:PfEMP1
23342996	8	antibodies:protective:vaccine:antigen:antibody:induced:immunogenicity	1	rabbit	1	plasmodium falciparum	1	malaria	merozoite surface protein 1:Merozoite surface antigens:Merozoite surface protein-1
23036503	8	protection:immune:antibodies:vaccine:antigen:antibody:effective:vaccination	2	mice:animal	1	brugia malayi	2	filariasis:lymphatic filariasis	Abundant larval transcript-2 protein:Heat shock protein
23029282	8	protective immunity:vaccine:immunized:induced:immunization:reduction	3	rodents:monkey:monkeys	1	plasmodium cynomolgi	1	malaria	circumsporozoite protein
22529915	8	immune:response:vaccine:effective:induced:immunization:reduction:immunogenic	2	rodent:mice	1	plasmodium yoelii	1	malaria	Circumsporozoite protein
22528648	8	immune:antibodies:response:protective:vaccine:antigen:immunized:ifn	2	mouse:mice	1	brugia malayi	2	filariasis:lymphatic filariasis	thioredoxin:Thioredoxin peroxidase
22329493	8	antibodies:protective:vaccine:antigen:effective:induced:vaccinated:reduction	1	mice	1	schistosoma japonicum	1	schistosomiasis	Annexin
22248986	8	protective immunity:vaccine:antibody:immunization:vaccinated:reduction	1	mice	1	toxoplasma gondii	1	toxoplasmosis	actin depolymerizing factor ADF
22216279	8	antibodies:vaccine:antigen:effective:immunized:immunization:vaccinated:reduction	1	mice	1	plasmodium falciparum	1	malaria	Serine-repeat antigen protein:Serine repeat antigen:Surface protein Pfs25
22110733	8	protection:protective immunity:antibodies:vaccine:antibody:immunization	1	rabbit	1	plasmodium falciparum	1	malaria	merozoite surface protein 1:Merozoite surface antigens
22085551	8	protection:antibodies:vaccine:antigen:antibody:immunized:immunization:immunogenic	3	sheep:lambs:animals	1	echinococcus granulosus	1	hydatid	EG95:Host-protective antigen:EG95 protein
22024312	8	protection:immune:antibodies:response:vaccine:antigen:antigenic:immunogenicity	2	rabbits:monkey	1	plasmodium vivax	1	malaria	Rhoptry neck protein-1:Rhoptry neck protein 1
22001704	8	protection:immune:antibodies:response:antigen:antibody:induced:vaccinated	2	goats:animals	1	fasciola hepatica	1	liver fluke	Secreted cathepsin L 1:Cathepsin L1
21986219	8	protection:reduced oocyst output:immune:protective:vaccine:effective:immunized:vaccinated	3	chicken:chickens:birds	1	eimeria tenella	1	coccidiosis	Microneme protein-2:Microneme protein Etmic-2:Microneme 2
21963870	8	immune:antibodies:vaccine:antigen:antibody:induced:immunogenicity	1	mice	1	plasmodium falciparum	1	malaria	merozoite surface protein 1
21906881	8	immune:response:protective:vaccine:antibody:immunized:vaccinated:ifn	1	mice	1	toxoplasma gondii	1	toxoplasmosis	rhomboid protease ROM1:Rhomboid-like protease 1:RHOMBOID-like protein
21787824	8	protection:response:vaccine:antigen:vaccination:vaccinated:immunogenic:ifn	2	mouse:mice	1	neospora caninum	1	neosporosis	Microneme-associated protein
21718740	8	protective immunity:immune:vaccine:antigen:effective:antigenic	1	animal	1	plasmodium falciparum	1	malaria	serine repeat antigen 5:Serine-repeat antigen protein 5:Serine repeat antigen-5
21453484	8	protective immunity:immune:vaccine:immunized:induce:immunization	3	rodent:mouse:mice	1	plasmodium berghei	1	malaria	Cysteine repeat modular protein 1
21439733	8	immune:response:vaccine:antigen:antibody:immunized:induced:immunization	1	mice	1	toxoplasma gondii	1	toxoplasmosis	Surface antigen:Surface antigen SAG1:Surface antigen 1:Surface antigen protein 1:Major surface antigen:Secretory antigen 1 protein:Major surface antigen 1
21413293	8	immune:response:vaccine:antigen:antibody:immunity:immunization:ifn	3	mice:animal:animals	2	trypanosoma brucei:plasmodium falciparum	5	leishmaniasis:malaria:sleeping sickness:toxoplasmosis:trypanosomiasis	Glucose-6-phosphate dehydrogenase
21326877	8	antibodies:vaccine:antigen:antibody:immunized:induced:immunogenicity	4	mice:rabbits:animal:animals	1	plasmodium falciparum	1	malaria	VAR2CSA:Erythrocyte membrane protein 1:DBL1
21320299	8	antibodies:response:vaccine:antigen:antibody:immunity:induced:immunization	1	rabbits	1	plasmodium falciparum	1	malaria	apical membrane antigen 1:Truncated apical membrane antigen 1
21311597	8	protection:immune:effective:immunity:vaccination:induced:reduction:ifn	1	mice	2	leishmania donovani:leishmania major	1	leishmaniasis	Leishmanolysin
21292874	8	antibodies:vaccine:antigen:antibody:immunized:immunogenicity:ifn	5	rodents:mice:monkeys:primates:animals	1	plasmodium vivax	1	malaria	Circumsporozoite protein
21118936	8	immune:response:protective:vaccine:antigen:effective:immunity:induced	1	dogs	1	leishmania infantum	1	leishmaniasis	tryparedoxin peroxidase:reticulon domain protein, 22 kDa potentially aggravating protein (paple22):kinetoplastid membrane protein-11:Tryparedoxin_peroxidase:Guanine nucleotide-binding protein subunit beta-like protein:Reticulon-like protein
20846528	8	immune:antibodies:vaccine:antibody:effective:immunity:immunized:immunization	3	mouse:primates:animals	1	plasmodium falciparum	1	malaria	Circumsporozoite protein
20832493	8	immune:protective:vaccine:antigen:effective:immunized:induced:antigenic	2	mice:animals	2	neospora caninum:toxoplasma gondii	1	toxoplasmosis	p29 surface antigen:Surface antigen SAG1:Surface antigen 1:Surface antigen protein 1:Putative surface antigen protein 1:Major surface antigen:Secretory antigen 1 protein:Major surface antigen 1
20811151	8	protection:response:vaccine:antibody:immunity:induced:immunogenicity	1	mice	1	plasmodium yoelii	1	malaria	Circumsporozoite protein
20633272	8	protection:immune:response:vaccine:antigen:immunized:immunization:ifn	2	mice:animals	1	toxoplasma gondii	1	toxoplasmosis	Surface antigen:Surface antigen SAG1:Surface antigen 1:Surface antigen protein 1:Major surface antigen:Secretory antigen 1 protein:Major surface antigen 1
20500662	8	protection:immune:protective:vaccine:antibody:effective:induced:vaccinated	4	goats:mice:calves:animal	1	cryptosporidium parvum	1	cryptosporidiosis	Cgd7_4540 protein:15 kDa sporozoite surface antigen:15 kDa surface antigen
20483191	8	protection:vaccine:antigen:antibody:effective:reduction:immunogenicity	1	mice	1	schistosoma japonicum	1	schistosomiasis	Triosephosphate isomerase
20188680	8	antibodies:vaccine:antigen:antibody:effective:induced:immunogenicity	1	rabbits	1	plasmodium falciparum	1	malaria	merozoite surface protein 1:apical membrane antigen 1:Truncated apical membrane antigen 1
20177910	8	immune:response:vaccine:antibody:induced:immunization:vaccinated:ifn	1	mice	1	toxoplasma gondii	1	toxoplasmosis	microneme protein MIC8:Micronemal protein 8
20153748	8	protective immunity:immune:response:vaccine:induce:reduction	1	mice	1	plasmodium chabaudi	1	malaria	merozoite surface protein 1
20117266	8	immune:response:antigen:vaccination:immunization:vaccinated:antigenic:ifn	1	mice	1	toxoplasma gondii	1	toxoplasmosis	dense granule protein GRA1:dense granule protein GRA7:Dense granule protein 1:p24 granule antigen:Dense granule protein 7:Granule antigen protein GRA7:Dense granule antigen:Granule antigen protein 7:Dense granule antigen GRA7:Rop2 protein
19956619	8	immune:antibodies:response:vaccine:antigen:antibody:induce:vaccinated	2	rabbits:animal	1	plasmodium falciparum	1	malaria	apical membrane antigen 1:Truncated apical membrane antigen 1
19915055	8	protection:immune:response:protective:vaccine:immunized:immunization:antigenic	2	rodent:mice	1	plasmodium berghei	1	malaria	Circumsporozoite protein
1988490	8	protection:antibodies:protective:vaccine:antibody:immunized:induced	3	mouse:mice:animals	1	plasmodium yoelii	1	malaria	Circumsporozoite protein
1987051	8	immune:response:antigen:antibody:immunity:vaccination:immunized:induced	2	rodent:mice	1	plasmodium berghei	1	malaria	24 kDa ookinete surface protein
19651176	8	protection:immune:response:vaccine:antigen:immunity:ifn:tnf	1	animal	1	plasmodium vivax	1	malaria	Apical membrane antigen 1:Apical membrane protein-1:Apical membrane antigen-1:Apcial membrane antigen I:Apical membrane protein 1
19623257	8	antibodies:vaccine:antibody:effective:immunity:immunization:reduction:immunogenicity	3	mice:primates:animals	1	plasmodium falciparum	1	malaria	Sexual stage specific surface antigen:Sexual stage-specific surface antigen:S48/45:Sexual stage antigen s48/45:Pfs48/45
19581391	8	protection:antibodies:vaccine:antibody:induced:immunogenicity	1	mice	1	plasmodium falciparum	1	malaria	merozoite surface protein 3:Merozoite surface protein-3:MSP3
19559111	8	immune:response:vaccine:immunity:vaccination:immunization:immunogenicity:ifn	1	mouse	1	leishmania donovani	1	leishmaniasis	Kinesin
19503834	8	protection:protective:vaccine:effective:vaccination:immunized:vaccinated:reduction	1	mice	1	leishmania donovani	1	leishmaniasis	beta tubulin:beta-tubulin
19404387	8	immune:antibodies:protective:vaccine:antibody:effective:immunization:immunogenicity	1	primate	1	plasmodium falciparum	1	malaria	Merozoite surface protein 3:Merozoite surface protein-3:Merozoite surface protein 6:MSP3
19223476	8	protection:immune:response:protective:vaccine:antibody:induced:immunization	1	mice	1	plasmodium berghei	1	malaria	Circumsporozoite protein
19178890	8	protective immunity:response:antibody:vaccination:immunized:immunization	3	calf:calves:cattle	1	babesia bovis	1	babesiosis	Rhoptry-associated protein 1:Rhoptry associated protein 1
19015042	8	protection:immune:response:vaccine:antibody:immunized:immunization:immunogenicity	2	rodent:mice	1	plasmodium yoelii	1	malaria	Circumsporozoite protein
18692152	8	immune:antibodies:vaccine:antigen:immunized:induced:immunization:immunogenic	1	mice	2	plasmodium vivax:plasmodium sp.	1	malaria	apical membrane antigen 1:Apical membrane protein-1:Apical membrane antigen-1:Apcial membrane antigen I:Apical membrane protein 1
18550731	8	protection:antibodies:vaccine:antigen:antibody:immunized:induced:immunogenicity	2	rabbits:animals	1	plasmodium falciparum	1	malaria	Apical membrane antigen 1:Apical membrane antigen-1:Lactate dehydrogenase
18455276	8	vaccine:antigen:antibody:immunity:immunized:induce:immunogenicity:ifn	1	mice	1	plasmodium falciparum	1	malaria	Circumsporozoite protein
18442818	8	immune:vaccine:antibody:effective:immunity:immunized:immunization:antigenic	2	mice:animals	1	toxoplasma gondii	1	toxoplasmosis	SAG1
18353921	8	immune:antibodies:response:vaccine:antibody:effective:vaccination:immunogenicity	1	mice	1	leishmania donovani	1	leishmaniasis	Kinesin
18320841	8	immune:antibodies:protective:vaccine:effective:immunized:immunization:immunogenic	3	mice:monkey:monkeys	1	plasmodium vivax	1	malaria	MSP-1:Merozite surface protein 1:Merozoite surface proteins 1:Merozoite surface protein 1:Merozoite surface antigens:Merozoite surface protein-1
18242795	8	protective immunity:immune:response:vaccine:antigen:induced	1	animals	1	plasmodium vivax	1	malaria	Apical membrane antigen 1:Apical membrane protein-1:Apical membrane antigen-1:Apcial membrane antigen I:Apical membrane protein 1:Merozoite surface protein
1822908	8	protection:protective:vaccine:antigen:immunity:vaccination:induced:immunogenicity	2	sheep:animals	4	echinococcus granulosus:schistosoma japonicum:taenia ovis:taenia solium	1	cysticercosis	Glutathione S transferase
17908806	8	immune:response:vaccine:antigen:effective:immunity:vaccination:induced	1	mice	1	leishmania donovani	1	leishmaniasis	Kinetoplastid membrane protein 11
1775173	8	antibodies:protective:antigen:antibody:immunity:vaccination:immunized:vaccinated	1	animals	1	brugia malayi	1	filariasis	Paramyosin
17707955	8	protection:immune:response:protective:vaccine:effective:vaccinated:reduction	2	mice:animals	1	schistosoma mansoni	1	schistosomiasis	14-3-3 protein
17568948	8	immune:antibodies:protective:vaccine:antigen:immunized:immunization:immunogenicity	5	rodents:mice:monkeys:animal:animals	2	plasmodium falciparum:plasmodium vivax	1	malaria	Thrombospondin-related anonymous protein:Thrombospondin-related adhesive protein:Thrombospondin related anonymous protein:Trap protein:Trombospondin-related protein
17293994	8	protection:immune:response:vaccine:antigen:antibody:induced	1	mice	1	schistosoma mansoni	1	schistosomiasis	Tegumental antigen
17190797	8	immune:antibodies:response:vaccine:antibody:induced:immunogenicity	1	mice	1	plasmodium falciparum	1	malaria	Surface protein Pfs25
17164791	8	immune:antigen:antibody:immunity:vaccination:induced:immunogenicity	1	mice	1	plasmodium falciparum	1	malaria	circumsporozoite (CS) protein:Circumsporozoite protein
17158893	8	immune:antibodies:response:protective:vaccine:immunized:induce:immunogenic	2	mice:animals	1	plasmodium vivax	1	malaria	Circumsporozoite protein
17058109	8	immune:response:protective:vaccine:antibody:immunized:immunization:ifn	2	mice:animals	1	toxoplasma gondii	1	toxoplasmosis	dense granule protein GRA2:Surface antigen:Surface antigen SAG1:Surface antigen 1:Surface antigen protein 1:Major surface antigen:Secretory antigen 1 protein:Major surface antigen 1:Dense granule protein 2:Dense granule antigen
16991094	8	protection:immune:response:vaccine:effective:induced:vaccinated:reduction	1	mice	1	toxoplasma gondii	1	toxoplasmosis	microneme protein MIC1:microneme protein MIC3:Micronemal protein 1:Microneme protein 3
16988275	8	protection:protective immunity:antibodies:vaccine:immunization:immunogenicity	1	mice	1	plasmodium falciparum	1	malaria	Erythrocyte membrane protein 1:VAR2CSA:DBL1
16552058	8	protection:response:vaccine:antigen:immunized:induced:immunization:ifn	1	mice	1	plasmodium berghei	1	malaria	Circumsporozoite protein
16291763	8	protection:protective:vaccine:antigen:antibody:immunization:immunogenicity	1	monkeys	1	plasmodium vivax	1	malaria	Duffy binding protein
16291762	8	protection:antibodies:protective:vaccine:immunized:induced:immunization:immunogenicity	2	mice:monkeys	1	plasmodium vivax	1	malaria	Merozoite surface antigens:Merozoite surface protein 1:MSP-1:Merozite surface protein 1:Merozoite surface proteins 1:Merozoite surface protein-1:MSP1
16177327	8	antibodies:vaccine:antigen:antibody:immunized:immunization:immunogenicity	5	mice:rabbits:monkeys:animal:animals	1	plasmodium falciparum	1	malaria	Apical membrane antigen 1:Apical membrane antigen-1:Merozoite surface antigens:Merozoite surface protein 1:Erythrocyte binding antigen region II:Erythrocyte binding antigen-175:Erythrocyte binding antigen 175:EBA-175:Erythrocyte-binding antigen-175
16041025	8	protection:protective immunity:response:antigen:immunized:ifn	1	cows	2	neospora caninum:toxoplasma gondii	1	neosporosis	cyclophilin
15987343	8	protective immunity:immune:response:antigen:immunization:immunogenic	2	mouse:mice	1	plasmodium falciparum	1	malaria	karyopherin beta:Serine-repeat antigen protein:Serine repeat antigen:Signal peptide peptidase
15905560	8	protection:immune:response:vaccine:vaccination:vaccinated:ifn:tnf	1	hamsters	1	leishmania donovani	1	leishmaniasis	kinetoplastid membrane protein-11:Kinetoplastid membrane protein 11
15882533	8	protective:vaccine:antigen:effective:vaccination:immunization:vaccinated:ifn	3	dog:dogs:animals	1	leishmania infantum	1	leishmaniasis	cysteine peptidase A (CPA):Cysteine_peptidase_A_(CPA):Cysteine proteinase:Cysteine_peptidase_B_(CPB):Cysteine protease:Cathepsin L-like cysteine proteinase:Cysteine proteinase type B
15710912	8	protective immunity:immune:antibodies:vaccine:antigen:immunogenicity	1	mouse	1	plasmodium berghei	1	malaria	Circumsporozoite protein
15664920	8	protection:immune:response:protective:vaccine:immunized:induced:reduction	1	mice	1	leishmania donovani	1	leishmaniasis	Nucleoside hydrolase
15661043	8	protective immunity:antibodies:response:vaccine:antigen:immunogenic	3	monkey:monkeys:animals	1	plasmodium falciparum	1	malaria	Merozoite surface antigen 2
15618165	8	protective immunity:antibodies:vaccine:antigen:induced:vaccinated	2	rabbits:monkeys	2	plasmodium falciparum:plasmodium vivax	1	malaria	merozoite surface protein 1:Merozoite surface antigens:Ookinete surface protein Pvs25:Sexual stage antigen 25 protein
15530679	8	immune:antibodies:vaccine:antigen:antibody:induced:immunogenicity:ifn	1	mouse	1	plasmodium falciparum	1	malaria	Circumsporozoite protein:Antigen 332:Ribosomal P2 phosphoprotein
1548068	8	antibodies:vaccine:antigen:antibody:effective:immunity:immunized:induced	1	rabbits	1	plasmodium falciparum	1	malaria	merozoite surface protein:Merozoite surface antigens
15385516	8	protection:immune:response:protective:vaccine:vaccination:immunized:induced	2	mouse:mice	1	schistosoma mansoni	1	schistosomiasis	filamin:Glutathione peroxidase:Superoxide dismutase
15385496	8	immune:antibodies:response:vaccine:immunized:immunization:reduction:immunogenic	2	mice:animals	1	schistosoma mansoni	1	schistosomiasis	fatty acid binding protein:14 kDa fatty acid-binding protein
15385477	8	immune:antibodies:response:vaccine:antibody:immunized:induced:immunization	2	mice:animals	1	plasmodium vivax	1	malaria	MSP-1:Merozite surface protein 1:Merozoite surface proteins 1:Merozoite surface protein 1:Merozoite surface antigens:Merozoite surface protein-1
15315853	8	immune:antibodies:vaccine:antigen:effective:induced:immunogenicity	2	mice:animal	1	plasmodium vivax	1	malaria	Duffy binding protein
15297075	8	antibodies:vaccine:antigen:antibody:effective:immunization:reduction:immunogenicity	2	mice:primates	1	plasmodium vivax	1	malaria	Ookinete surface protein Pvs25:Sexual stage antigen 25 protein:Ookinite surgace antigen Pvs28:Sexual stage surface protein Pvs28:ookinete surface protein pvs28:Surface protein Pvs48
15271904	8	immune:antibodies:response:vaccine:antigen:antibody:induced	1	rabbits	1	plasmodium falciparum	1	malaria	apical membrane antigen 1
14978115	8	protection:immune:protective:vaccine:immunity:immunization:immunogenic:ifn	1	chickens	1	plasmodium berghei	1	malaria	Chorismate synthase, putative:Citrate synthase:Circumsporozoite protein
1409621	8	protective immunity:antibodies:vaccine:antibody:immunized:immunization	1	mice	2	plasmodium falciparum:plasmodium yoelii	1	malaria	thrombospondin-related anonymous protein:sporozoite surface protein 2:Thrombospondin-related adhesive protein:Thrombospondin related anonymous protein:Trap protein:Trombospondin-related protein:Circumsporozoite protein
1377851	8	immune:response:protective:vaccine:antibody:induced:vaccinated	2	mice:monkey	1	plasmodium cynomolgi	1	malaria	circumsporozoite protein
1370271	8	protection:vaccine:antigen:antibody:immunity:immunized:immunization:immunogenic	2	monkeys:animals	1	plasmodium falciparum	1	malaria	Major merozoite surface antigen:Major surface antigen:Major surface antigen p190:Blood-stage antigen
12615427	8	protection:response:protective:vaccine:immunized:induced:immunization:ifn	1	mice	1	toxoplasma gondii	1	toxoplasmosis	Rop2 protein:p30:SAG1
12490084	8	immune:response:protective:vaccine:vaccination:induced:immunization:ifn	1	mice	1	toxoplasma gondii	1	toxoplasmosis	Surface antigen:Surface antigen SAG1:Surface antigen 1:Surface antigen protein 1:Major surface antigen:Secretory antigen 1 protein:Major surface antigen 1
12031287	8	protection:protective immunity:immune:antigen:immunogenicity	1	monkeys	1	plasmodium falciparum	1	malaria	apical membrane antigen 1:Apical membrane antigen-1
12011004	8	antibodies:protective:vaccine:antigen:antibody:induce:reduction:immunogenicity	2	rabbit:rabbits	1	plasmodium falciparum	1	malaria	apical membrane antigen 1:Truncated apical membrane antigen 1
11672909	8	protection:immune:response:protective:vaccine:antigen:immunization:vaccinated	2	mice:animals	2	leishmania major:toxoplasma gondii	1	leishmaniasis	kinetoplastid membrane protein-11
11535306	8	protection:immune:response:antigen:antibody:induced:vaccinated:immunogenicity	1	animals	1	plasmodium falciparum	1	malaria	Thrombospondin-related anonymous protein:Thrombospondin-related adhesive protein:Thrombospondin related anonymous protein:Trap protein:Trombospondin-related protein:Thrombospondin related adhesive protein:Liver stage-specific antigen 1:Liver stage-specific antigen-1:Liver stage antigen:Liver stage antigen-1
11484335	8	immune:response:vaccine:antigen:antibody:vaccination:induced	1	pig	1	trichinella spiralis	1	trichinellosis	Thymidylate synthase
11457540	8	protection:immune:response:protective:vaccine:antigen:antigenic:ifn	1	mice	1	plasmodium berghei	1	malaria	circumsporozoite (CS) protein:Chorismate synthase, putative:Citrate synthase:Circumsporozoite protein
11348715	8	immune:antibodies:response:vaccine:antigen:vaccination:vaccinated:ifn	4	monkey:monkeys:animal:animals	2	leishmania donovani:leishmania major	1	leishmaniasis	fructose-1,6-bisphosphate aldolase
11170858	8	protection:immune:response:protective:vaccine:vaccination:induced:vaccinated	3	sheep:cattle:animals	1	fasciola hepatica	1	liver fluke	Cathepsin L
11000468	8	immune:antibodies:protective:vaccine:antigen:immunization:immunogenicity	1	mice	1	plasmodium falciparum	1	malaria	merozoite surface protein 1:Merozoite surface protein-1:Merozoite surface antigens:Merozoite surface protein-1 variant Q-TSR-L:Merozoite surface antigen 1:Merozoite surface protein-1 variant E-TSR-L
10992502	8	protection:immune:response:protective:vaccine:vaccination:immunized:induced	1	mice	2	plasmodium berghei:plasmodium sp.	1	malaria	Circumsporozoite protein
10972844	8	antibodies:vaccine:antigen:antibody:immunity:induced:immunogenicity	1	mice	1	plasmodium falciparum	1	malaria	Gametocyte surface protein P230:Pfs230:Sexual stage antigen
10965497	8	antibodies:response:vaccine:antibody:immunized:immunization:antigenic:immunogenic	1	mice	1	plasmodium vivax	1	malaria	Merozoite surface protein 1
10777689	8	protection:immune:response:protective:vaccine:effective:induced:immunization	2	mouse:mice	1	plasmodium berghei	1	malaria	Circumsporozoite protein
10768987	8	antibodies:response:protective:antigen:antibody:effective:induced:immunization	2	rodent:mice	1	plasmodium yoelii	1	malaria	apical membrane antigen 1
10583858	8	immune:antibodies:response:vaccine:antigen:induce:vaccinated:immunogenicity	1	mice	1	plasmodium falciparum	1	malaria	Gametocyte surface protein P230:Pfs230
10580206	8	protection:antibodies:response:vaccine:antigen:antibody:induced:immunogenic	4	mouse:mice:rabbit:animals	2	plasmodium falciparum:plasmodium yoelii	1	malaria	Merozoite surface antigen 2:MSA-2:p8:Merozoite surface antigen-2
10540307	8	protection:immune:vaccine:effective:immunity:immunized:immunization:antigenic	4	calf:calves:cattle:animals	1	theileria parva	2	theileriosis:east coast fever	p67 protein:Sporozoite surface protein p67:Surface antigen:p67 surface antigen
10425237	8	protection:immune:response:protective:antigen:vaccination:vaccinated:reduction	4	sheep:calves:cattle:animals	1	fasciola hepatica	1	liver fluke	Cathepsin L1:Cathepsin L2
10382757	8	protection:protective immunity:vaccine:antigen:induce:ifn	1	animal	1	plasmodium falciparum	1	malaria	Circumsporozoite protein:Thrombospondin-related anonymous protein:Thrombospondin-related adhesive protein:Thrombospondin related anonymous protein:Trap protein:Trombospondin-related protein:Thrombospondin related adhesive protein
10024569	8	immune:antibodies:response:vaccine:antigen:antibody:immunity:vaccination	2	cattle:animals	1	theileria parva	1	east coast fever	p67 protein:Sporozoite surface protein p67:Surface antigen:p67 surface antigen
9767603	7	immune:antibodies:vaccine:antigen:immunity:induce:immunogenic	3	mouse:mice:rabbits	1	plasmodium falciparum	1	malaria	Sexual stage specific surface antigen:Sexual stage-specific surface antigen:S48/45:Sexual stage antigen s48/45:Pfs48/45
9708183	7	immune:antibodies:response:antigen:antibody:immunized:immunogenicity	1	mice	1	plasmodium falciparum	1	malaria	Heat shock protein
9682379	7	protective immunity:immune:vaccine:antigen:immunized	1	mice	2	plasmodium falciparum:plasmodium vinckei	1	malaria	Serine-repeat antigen protein:Serine repeat antigen
9647243	7	protection:immune:vaccine:antibody:immunity:induced:immunogenicity	1	animal	1	plasmodium falciparum	1	malaria	merozoite surface protein 1:Merozoite surface protein-1:Merozoite surface antigens:Merozoite surface protein-1 variant Q-TSR-L:Merozoite surface antigen 1:Merozoite surface protein-1 variant E-TSR-L
9504719	7	immune:antibodies:response:vaccine:antigen:antibody:immunized	1	mice	1	plasmodium vivax	1	malaria	Merozoite surface protein 1
9421734	7	protection:vaccine:antigen:antibody:vaccination:induced:vaccinated	2	cattle:animals	1	fasciola gigantica	1	liver fluke	Fatty acid binding protein:Cathepsin L:Paramyosin
9330469	7	protection:antibodies:response:immunized:induced:immunization:vaccinated	1	mice	1	plasmodium yoelii	1	malaria	merozoite surface protein 1:Merozoite surface protein-1
9234750	7	protection:immunity:vaccination:induced:immunization:vaccinated	2	mouse:mice	2	plasmodium falciparum:plasmodium yoelii	1	malaria	merozoite surface protein 1:Merozoite surface antigens:Glutathione S-transferase
9234530	7	antibodies:antigen:antibody:immunity:vaccination:induce:immunogenicity	2	mice:animals	1	schistosoma japonicum	1	schistosomiasis	Paramyosin
9223156	7	protection:vaccine:antigen:vaccination:induced:immunization	1	mice	2	schistosoma japonicum:schistosoma mansoni	1	schistosomiasis	Paramyosin
9199449	7	antibodies:response:vaccine:antibody:induced:immunogenicity	1	rabbits	2	plasmodium knowlesi:plasmodium vivax	1	malaria	Duffy binding protein:Duffy-binding protein:Duffy binding protein variant 5:Duffy binding protein alpha:Duffy binding protein II:Glutathione S-transferase:Putative Glutathione S-transferase
9107018	7	protective immunity:antibodies:antigen:antibody:antigenic	1	rabbit	1	plasmodium falciparum	1	malaria	Antigen 332:Blood-stage antigen
8875592	7	antibodies:vaccine:antigen:antibody:immunity:immunized:antigenic	1	mice	1	plasmodium falciparum	1	malaria	Sexual stage antigen
8832290	7	protective immunity:antibodies:vaccine:immunogenicity	1	mouse	1	plasmodium vivax	1	malaria	Merozoite surface antigens:Major Merozoite Antigen 1:Merozoite surface protein:Pv200
8675307	7	immune:vaccine:antigen:effective:immunity:immunization:antigenic	1	cattle	1	theileria parva	1	east coast fever	p67 protein:Sporozoite surface protein p67:Surface antigen:p67 surface antigen
8666931	7	protection:immune:protective:vaccine:immunity:induced:immunization	1	mice	1	plasmodium yoelii	1	malaria	Circumsporozoite protein
8514407	7	antibodies:response:protective:vaccine:antigen:antibody:vaccinated	2	mouse:mice	1	schistosoma mansoni	1	schistosomiasis	23 kDa integral membrane protein:Paramyosin:Triosephosphate isomerase:Heat shock protein
8068948	7	protection:protective immunity:antibodies:antibody:effective	1	mice	1	plasmodium falciparum	1	malaria	merozoite surface protein 3:Merozoite surface protein-3:Polymorphic antigen
8015856	7	protection:vaccine:effective:immunity:immunization:reduction:immunogenicity	1	mice	1	plasmodium yoelii	1	malaria	merozoite surface protein 1:Merozoite surface protein-1
8005679	7	immune:response:antigen:antibody:immunity:induced:reduction	2	mouse:mice	1	toxoplasma gondii	1	toxoplasmosis	Dense granule protein 3:p30:Major surface antigen
7822014	7	immune:antibodies:protective:vaccine:antigen:antibody:immunogenicity	2	cattle:animals	1	theileria parva	1	east coast fever	p67 protein:Sporozoite surface protein p67:Surface antigen:p67 surface antigen
7770079	7	protection:immune:antibodies:protective:vaccine:immunized:immunization	1	mice	1	plasmodium yoelii	1	malaria	Circumsporozoite protein
7722008	7	protection:response:vaccine:antibody:immunity:vaccination:vaccinated	2	sheep:animals	2	plasmodium falciparum:toxoplasma gondii	1	malaria	Sexual stage specific surface antigen:Sexual stage-specific surface antigen:S48/45:Sexual stage antigen s48/45:Pfs48/45
7602100	7	protection:immune:response:protective:vaccine:immunity:immunized	3	rodent:mice:animals	2	plasmodium yoelii:schistosoma japonicum	1	malaria	merozoite surface protein 1:Merozoite surface protein-1
7520465	7	antibodies:vaccine:antigen:immunity:immunized:immunization:immunogenicity	3	rodent:mouse:mice	1	plasmodium falciparum	1	malaria	circumsporozoite (CS) protein:Circumsporozoite protein
33917244	7	protection:immune:antibodies:vaccine:immunity:immunized:immunization	3	mice:animal:animals	1	toxoplasma gondii	1	toxoplasmosis	ribosomal protein RPP2
33872793	7	protection:immune:response:vaccine:vaccination:vaccinated:reduction	2	sheep:animals	1	fasciola hepatica	2	fascioliasis:liver fluke	Secreted cathepsin L 1:Secreted cathepsin L2:Cathepsin L1
33796476	7	protection:immune:antibodies:vaccine:antigen:antibody:immunized	2	mouse:mice	1	plasmodium vivax	1	malaria	Apical membrane antigen-1:Apical membrane antigen 1
33789984	7	vaccine:antigen:induced:immunization:antigenic:immunogenicity	1	mice	1	plasmodium falciparum	1	malaria	merozoite surface protein 2:Merozoite surface antigen 2:Merozoite surafce protein 2:Merozoite surface protein 8:Sexual stage antigen
33717108	7	protection:immune:antibodies:response:vaccine:antibody:immunization	1	mice	1	babesia microti	1	babesiosis	rhoptry neck protein 2
33519775	7	protective immunity:immune:vaccine:induced:ifn	1	mice	1	toxoplasma gondii	1	toxoplasmosis	Carbamoyl phosphate synthetase II
33514741	7	antibodies:protective:vaccine:antigen:vaccination:vaccinated:immunogenic	4	mouse:mice:rabbits:animals	1	plasmodium falciparum	1	malaria	cysteine-rich protective antigen
33441615	7	protective:vaccine:antibody:vaccination:immunized:immunization:reduction	3	mouse:mice:primate	1	plasmodium falciparum	1	malaria	Circumsporozoite protein
33419770	7	immune:response:protective:vaccine:antigen:effective:vaccination	1	cattle	1	theileria parva	1	east coast fever	p67 protein:Sporozoite surface protein p67:Surface antigen:p67 surface antigen
33207535	7	protection:immune:antibodies:vaccine:immunized:induced:immunization	2	mice:hamsters	1	schistosoma mansoni	1	schistosomiasis	Cathepsin L3
33112952	7	protection:protective:vaccine:antigen:effective:immunity:induced	3	chicken:animal:animals	1	eimeria tenella	1	coccidiosis	SO7
32715344	7	protection:immune:vaccine:antibody:immunity:immunized:ifn	2	chicken:chickens	1	eimeria tenella	1	coccidiosis	Microneme protein-2:Microneme protein Etmic-2:Microneme 2
32464256	7	response:vaccine:antigen:antibody:effective:vaccination:induced	1	sheep	1	echinococcus granulosus	3	cystic echinococcosis:hydatid	EG95:Host-protective antigen:EG95 protein
32150583	7	protection:antibodies:protective:vaccine:antigen:antibody:immunized	2	mouse:mice	1	plasmodium falciparum	1	malaria	Circumsporozoite protein:Major surface antigen
32046719	7	protection:immune:protective:vaccine:antigen:induce:immunization	1	chickens	1	eimeria tenella	1	coccidiosis	Apical membrane antigen 1:Apical membrane antigen-1:Microneme protein-2:Microneme protein Etmic-2:Microneme 2
32025340	7	antibodies:protective:vaccine:antigen:vaccination:vaccinated:immunogenic	4	mouse:mice:rabbits:animals	1	plasmodium falciparum	1	malaria	cysteine-rich protective antigen
31849326	7	protection:immune:antibodies:protective:antigen:antibody:immunity	5	rodent:mouse:mice:primate:animal	2	plasmodium berghei:plasmodium falciparum	1	malaria	Circumsporozoite protein
31550657	7	protection:vaccine:antigen:antibody:vaccination:vaccinated:immunogenicity	2	sheep:animals	1	fasciola hepatica	1	liver fluke	Phosphoglycerate kinase
31279880	7	protection:immune:response:vaccine:effective:immunogenic:ifn	2	animal model	1	fasciola gigantica	1	fascioliasis	14-3-3 protein:Cathepsin L:Thioredoxin:Leucyl aminopeptidase:Fatty acid binding protein
30976034	7	protection:protective immunity:antibodies:vaccine:antigen	1	rabbits	1	plasmodium falciparum	1	malaria	merozoite surface protein MSA180:Merozoite surface antigen
30850239	7	antibodies:response:vaccine:antigen:antibody:immunized:immunization	2	mouse:mice	1	plasmodium falciparum	1	malaria	Gametocyte surface protein P230:Pfs230
30664845	7	protective immunity:immune:antibodies:vaccine:immunized	3	mice:birds:animals	1	toxoplasma gondii	1	toxoplasmosis	rhoptry protein ROP9:microneme protein MIC3:Micronemal protein:Microneme protein 3:Surface antigen p22:Surface antigen 2:Surface antigen 2B:SAG2:SAG2 type 2 variant 4:SAG2 type 2 variant 2:SAG2 type 2 variant 3:SAG2 type 2 variant 1
30390674	7	immune:antibodies:response:vaccine:antigen:immunized:induce	1	cattle	1	babesia bovis	1	babesiosis	Rhoptry neck protein 2
30266572	7	protection:antibodies:protective:vaccine:vaccination:vaccinated:reduction	3	mouse:mice:animals	1	schistosoma mansoni	1	schistosomiasis	fatty acid binding protein
30165569	7	protection:antibodies:protective:antigen:antibody:vaccination:vaccinated	1	mice	1	plasmodium falciparum	1	malaria	schizont egress antigen-1
30155278	7	immune:antibodies:vaccine:effective:immunity:vaccination:immunization	3	rodent:mice:rabbit	2	plasmodium berghei:plasmodium falciparum	1	malaria	Circumsporozoite protein:Chorismate synthase, putative:Citrate synthase
30037707	7	immune:response:vaccine:effective:vaccination:immunized:tnf	3	mouse:mice:animals	1	trypanosoma cruzi	1	chagas disease	cytochrome c
29997146	7	vaccine:antigen:immunized:induced:immunization:vaccinated:reduction	5	mouse:hamster:primate:animal:animals	1	schistosoma mansoni	1	schistosomiasis	Tyrosine 3-monooxygenase
29973272	7	immune:protective:vaccine:antigen:antibody:antigenic:immunogenicity	3	mouse:mice:animal	1	toxoplasma gondii	1	toxoplasmosis	rhoptry protein ROP1:dense granule protein GRA2:dense granule protein GRA3:dense granule protein GRA4:dense granule protein GRA5:dense granule protein GRA6:dense granule protein GRA7:dense granule protein GRA8:dense granule protein GRA14:microneme protein MIC1:microneme protein MIC2:MAG1:rhoptry protein ROP6:microneme protein MIC12:SAG-related sequence SRS29A:Rhoptry 1:Dense granule protein 2:Den…
29895318	7	protection:protective:vaccine:vaccination:induced:vaccinated:reduction	2	dog:dogs	1	echinococcus granulosus	2	cystic echinococcosis	M9:M123
29775453	7	protective immunity:immune:antibodies:vaccine:induced	2	mouse:mice	1	trichinella spiralis	1	trichinellosis	Heat shock protein 70
29706955	7	protection:protective:antigen:antibody:induced:immunization:immunogenic	1	mice	1	trypanosoma cruzi	1	chagas disease	pyruvate phosphate dikinase
29588119	7	protection:antibodies:protective:vaccine:antibody:effective:immunogenicity	2	chicken:chickens	1	eimeria tenella	1	coccidiosis	Microneme protein-2:Microneme protein Etmic-2:Microneme 2
29428201	7	protection:response:vaccine:vaccination:immunized:immunization:ifn	1	mice	1	schistosoma mansoni	1	schistosomiasis	Sm29
29375584	7	protection:immune:vaccine:antigen:immunized:immunization:immunogenicity	2	chickens:animals	2	eimeria tenella:eimeria maxima	2	coccidiosis:malaria	Immune mapped protein 1
29317873	7	protection:immune:vaccine:antigen:vaccination:induced	1	dog	1	echinococcus granulosus	3	cystic echinococcosis:hydatid	EG95:Host-protective antigen:EG95 protein
29079696	7	protection:protective:vaccine:immunity:vaccination:induce:vaccinated	2	mouse:mice	1	plasmodium falciparum	1	malaria	Circumsporozoite protein
28917316	7	immune:response:vaccine:antigen:vaccination:vaccinated:reduction	2	chickens:birds	1	eimeria tenella	1	coccidiosis	thioredoxin:Immune mapped protein 1
28804955	7	immune:antibodies:response:vaccine:antigen:effective:immunogenicity	1	mice	1	leishmania donovani	1	leishmaniasis	Nucleoside hydrolase
28719288	7	immune:response:protective:vaccine:antigen:vaccination:antigenic	2	mice:hamster	1	toxoplasma gondii	1	toxoplasmosis	dense granule protein GRA2:dense granule protein GRA5:Dense granule protein 2:Dense granule antigen:Dense granule protein 5
28642841	7	immune:response:protective:effective:induced:reduction:ifn	3	mice:pigs:animals	1	toxoplasma gondii	1	toxoplasmosis	dense granule protein GRA7:Dense granule protein 7:Granule antigen protein GRA7:Dense granule antigen:Granule antigen protein 7:Dense granule antigen GRA7
28455627	7	protective immunity:vaccine:effective:immunization:ifn	1	mice	1	schistosoma japonicum	1	schistosomiasis	Adenylate kinase isoform 2:Adenylate kinase 1
28436740	7	immune:antibodies:vaccine:antigen:immunized:immunogenicity:ifn	1	mice	1	toxoplasma gondii	1	toxoplasmosis	SAG1
28285327	7	immune:antibodies:response:vaccine:induce:vaccinated:reduction	1	mice	1	schistosoma japonicum	1	schistosomiasis	Thioredoxin peroxidase-3
28186325	7	immune:response:vaccine:antibody:effective:immunized:induced	2	mice:animals	1	toxoplasma gondii	1	toxoplasmosis	dense granule protein GRA14:Dense granule protein 14
28131394	7	antibodies:protective:vaccine:antigen:antibody:immunization:immunogenicity	2	mouse:mice	1	plasmodium falciparum	1	malaria	VAR2CSA:Erythrocyte membrane protein 1:DBL1
28095417	7	immune:antibodies:response:vaccine:antigen:antibody:reduction	5	rodent:mouse:mice:rat:rats	1	schistosoma mansoni	1	schistosomiasis	23 kDa integral membrane protein:Sm29
28089547	7	protection:immune:antibodies:response:protective:vaccine:antibody	1	animals	1	plasmodium falciparum	1	malaria	Rhoptry neck protein 2:Cytoadherence-linked asexual protein:Clag3.1:Thrombospondin-related anonymous protein:Thrombospondin-related adhesive protein:Thrombospondin related anonymous protein:Trap protein:Trombospondin-related protein:Cell traversal protein for ookinetes and sporozoites:Celtos
27716047	7	immune:protective:vaccine:antibody:immunization:ifn:survival rate	3	mouse:mice:rabbit	1	toxoplasma gondii	1	toxoplasmosis	actin depolymerizing factor ADF
27540714	7	antibodies:vaccine:antigen:vaccination:vaccinated:immunogenic:ifn	1	mice	1	leishmania infantum	1	leishmaniasis	hydrophilic acylated surface protein b:Hydrophilic_acylated_surface_protein_b:Kinetoplastid membrane protein
27502144	7	immune:vaccine:antigen:antibody:vaccination:immunized:immunization	2	rodent:mice	1	plasmodium yoelii	1	malaria	Ookinete surface protein P25
27493141	7	immune:antibodies:vaccine:antigen:antibody:vaccination:immunized	2	rabbit:rabbits	1	plasmodium falciparum	1	malaria	merozoite surface protein 1
27457156	7	antibodies:response:vaccine:antigen:antibody:induced:immunization	1	rabbits	1	plasmodium falciparum	1	malaria	Reticulocyte-binding protein homolog 5:Reticulocyte binding-like protein 5:Reticulocyte-binding protein 5:Reticulocyte binding protein-like protein 4
27313992	7	antibody:effective:immunized:immunization:immunogenic:tnf:survival rate	2	mice:animals	1	toxoplasma gondii	1	toxoplasmosis	dense granule protein GRA2:Dense granule protein 2:Dense granule antigen
27296385	7	protection:protective immunity:vaccine:induced:immunization	2	rodents:mice	2	plasmodium berghei:plasmodium falciparum	1	malaria	Gap protein:Multidrug resistance protein 2:Multidrug resistance-associated protein 2:Multi-drug resistance associated protein 2:Multidrug resistance associated protein:MRP2
26979066	7	antibodies:protective:vaccine:antigen:antibody:effective:immunization	2	mouse:mice	1	plasmodium falciparum	1	malaria	cysteine-rich protective antigen:Reticulocyte-binding protein homolog 5:Reticulocyte binding-like protein 5:Reticulocyte-binding protein 5:Reticulocyte binding protein-like protein 4:Rh5-interacting protein:Reticulocyte binding protein homologue 5-interacting protein:Blood-stage antigen
26865062	7	protection:immune:antibodies:response:vaccine:antibody:induced	1	mice	1	plasmodium falciparum	1	malaria	merozoite surface protein 2:Merozoite surface antigen 2:Merozoite surafce protein 2
26788998	7	protective immunity:antibodies:vaccine:antibody:immunogenic	1	mice	1	plasmodium vivax	1	malaria	Merozoite surface protein 9:Merozoite surface protein-9
26464824	7	antibodies:protective:vaccine:antigen:antibody:immunization:immunogenic	1	mice	1	plasmodium vivax	1	malaria	Apical membrane antigen 1:Apical membrane protein-1:Apical membrane antigen-1:Apcial membrane antigen I:Apical membrane protein 1
26243337	7	antibodies:response:vaccine:antibody:immunized:induced:antigenic	2	mouse:mice	1	plasmodium vivax	1	malaria	Duffy binding surface protein region II:Duffy binding protein II
26240140	7	protective immunity:immune:vaccine:effective:induce	1	mice	3	plasmodium berghei:plasmodium falciparum:plasmodium yoelii	1	malaria	ATPase
26217340	7	antibodies:vaccine:antigen:antibody:induced:immunogenicity	3	mice:rabbits:animals	2	plasmodium falciparum:plasmodium vivax	1	malaria	Duffy binding protein:Duffy-binding protein
25889324	7	protection:immune:response:protective:antigen:induced:immunization	2	mice:animals	1	plasmodium berghei	1	malaria	Chorismate synthase, putative:Citrate synthase:Circumsporozoite protein
25793406	7	protection:immune:protective:vaccine:effective:vaccination:immunization	2	mouse:mice	1	schistosoma japonicum	1	schistosomiasis	Triosephosphate isomerase
25115805	7	antibodies:response:vaccine:antigen:vaccination:induced:immunization	1	mice	1	plasmodium berghei	1	malaria	Circumsporozoite protein
25092439	7	protection:enhanced protection:vaccine:antigen:effective:immunized:reduction	1	mice	1	schistosoma mansoni	1	schistosomiasis	14 kDa fatty acid-binding protein:Sm29
25047705	7	protection:immune:response:protective:vaccine:antibody:immunogenicity	2	chicken:chickens	1	eimeria tenella	1	coccidiosis	Microneme protein-2:Microneme protein Etmic-2:Microneme 2
24685150	7	immune:vaccine:immunity:vaccination:immunized:immunization:survival rate	2	mice:animals	1	toxoplasma gondii	1	toxoplasmosis	dense granule protein GRA1:dense granule protein GRA4:Surface antigen:Surface antigen SAG1:Surface antigen 1:Surface antigen protein 1:Major surface antigen:Secretory antigen 1 protein:Major surface antigen 1:Dense granule protein 1:p24 granule antigen:Rop2 protein:Dense granule protein 4:GRA4 protein
24662702	7	protection:antibodies:vaccine:antigen:antibody:effective:induced	1	rodents	1	plasmodium falciparum	1	malaria	Sexual stage specific surface antigen:Sexual stage-specific surface antigen:S48/45:Sexual stage antigen s48/45:Glutamate-rich protein:Glutamate rich protein
24560875	7	immune:antibodies:response:vaccine:immunized:antigenic:immunogenicity	1	mice	1	plasmodium vivax	1	malaria	MSP1P:Merozoite surface protein 1:Merozoite surface protein 1 paralog
24505415	7	antibodies:response:vaccine:antigen:antibody:vaccination:induced	1	animals	1	plasmodium falciparum	1	malaria	VAR2CSA:Erythrocyte membrane protein 1:DBL1:PfEMP1
24379295	7	protection:immune:antibodies:protective:vaccine:antibody:induce	2	rodents:mice	3	plasmodium berghei:plasmodium falciparum:plasmodium vivax	1	malaria	thrombospondin-related anonymous protein:Thrombospondin-related adhesive protein:Thrombospondin related anonymous protein:Trap protein:Trombospondin-related protein
23967128	7	immune:antibodies:response:protective:vaccine:antibody:ifn	5	mouse:mice:birds:animal:animals	1	toxoplasma gondii	1	toxoplasmosis	protein disulfide isomerase:Protein disulfide-isomerase
23830988	7	protection:immune:vaccine:antibody:immunized:immunization:immunogenic	3	mice:animal model	1	plasmodium chabaudi	1	malaria	chabaupain 1:Signal peptide peptidase, putative:Stromal-processing peptidase, putative:Chabaupain-1
23591483	7	protection:immune:protective:vaccine:antigen:antibody:immunized	1	mice	1	toxoplasma gondii	1	toxoplasmosis	microneme protein MIC3:rhoptry protein ROP18:Micronemal protein:Microneme protein 3:Rhoptry protein 18:Rhoptry kinase family protein:Secretory serine-threonine protein kinase ROP18-III
23536694	7	protection:antibodies:protective:vaccine:antigen:antibody:induced	2	mouse:mice	2	plasmodium berghei:plasmodium falciparum	1	malaria	Circumsporozoite protein
23499861	7	immune:antibodies:response:vaccine:antigen:immunogenicity	1	animal	1	plasmodium vivax	1	malaria	Pv41:Merozoite surface protein
23440122	7	immune:antibodies:protective:vaccine:antigen:antibody:immunogenicity	1	mice	2	plasmodium falciparum:plasmodium vivax	1	malaria	Clag9 protein:Cytoadherence linked asexual protein
22990210	7	protection:immune:antibodies:vaccine:antigen:antibody:immunization	1	mice	1	schistosoma japonicum	1	schistosomiasis	23 kDa integral membrane protein:Transmembrane protein
22981849	7	protection:response:vaccine:antigen:antibody:vaccination:vaccinated	3	cows:calves:cattle	1	echinococcus granulosus	3	cystic echinococcosis:hydatid	EG95:Host-protective antigen:EG95 protein
22870063	7	vaccine:antigen:immunity:vaccination:induced:vaccinated:antigenic	2	rodent:mice	1	plasmodium chabaudi	1	malaria	Apical membrane antigen 1:AMA-1
22848700	7	protection:immune:response:vaccine:immunized:immunization:reduction	1	mice	1	schistosoma japonicum	1	schistosomiasis	UDP-glucose 4-epimerase
22640942	7	antibodies:response:protective:vaccine:antibody:vaccination:ifn	2	mouse:mice	1	neospora caninum	1	neosporosis	Dense granule protein:Bradyzoite surface protein BSR4:Bradyzoite surface protein SRS9
22585960	7	antibodies:response:protective:vaccine:immunization:immunogenicity	1	rabbit	2	plasmodium falciparum:plasmodium yoelii	1	malaria	merozoite surface protein 8:merozoite surface protein 1
22484130	7	antibodies:vaccine:effective:vaccination:induced:vaccinated:ifn	1	mice	1	schistosoma japonicum	1	schistosomiasis	Thioredoxin glutathione reductase:Annexin
22416787	7	protection:immune:response:vaccine:effective:induce:reduction	1	mice	2	trypanosoma cruzi:leishmania infantum	1	leishmaniasis	thiol-dependent reductase 1:Thiol-dependent_reductase_1
22265101	7	antibodies:protective:antigen:vaccination:induce:immunization:immunogenic	2	mice:rabbit	1	plasmodium falciparum	1	malaria	VAR2CSA:Erythrocyte membrane protein 1:DBL1
22170105	7	immune:vaccine:antigen:effective:induced:immunogenicity	1	mouse	1	plasmodium yoelii	1	malaria	merozoite surface protein 1
21939715	7	response:vaccine:induced:immunization:vaccinated:antigenic:ifn	1	mice	1	toxoplasma gondii	1	toxoplasmosis	dense granule protein GRA4:dense granule protein GRA1:Surface antigen:Surface antigen SAG1:Surface antigen 1:Surface antigen protein 1:Major surface antigen:Secretory antigen 1 protein:Major surface antigen 1:Dense granule protein 4:GRA4 protein:Dense granule protein 1:p24 granule antigen
21939713	7	protection:vaccine:vaccination:induced:immunization:vaccinated:reduction	2	sheep:animals	1	fasciola hepatica	1	liver fluke	Leucyl aminopeptidase:Leucine aminopeptidase
21909450	7	response:protective:vaccine:antigen:antibody:immunized:ifn	2	mouse:mice	1	schistosoma japonicum	1	schistosomiasis	Myosin heavy chain
21907198	7	antibodies:vaccine:antigen:immunized:immunization:ifn:tnf	1	mice	1	plasmodium vivax	1	malaria	MSP-1:Merozite surface protein 1:Merozoite surface proteins 1:Merozoite surface protein 1:Merozoite surface antigens:Merozoite surface protein-1:Circumsporozoite protein:Cirumsporozoite protein:Csp:CSP protein
21881129	7	immune:antibodies:protective:vaccine:vaccination:induced:immunization	3	mice:rabbits:animals	1	plasmodium falciparum	1	malaria	VAR2CSA:Erythrocyte membrane protein 1:DBL1
21848587	7	protection:immune:protective:vaccine:antigen:induce:immunization	2	rodent:mice	1	plasmodium berghei	1	malaria	merozoite surface protein 1:Liver merozoite formation protein
21781305	7	protection:immune:protective:antigen:antibody:induced:tnf	3	mouse:mice:animals	1	plasmodium falciparum	1	malaria	merozoite surface protein 1:Merozoite surface antigens
21730090	7	immune:vaccine:antigen:antibody:immunized:induced:immunization	1	mice	1	plasmodium vivax	1	malaria	Apical membrane antigen 1:Apical membrane protein-1:Apical membrane antigen-1:Apcial membrane antigen I:Apical membrane protein 1
21726452	7	response:vaccine:antigen:antibody:immunized:immunization:immunogenicity	4	rodent:rabbit:animal:animals	1	plasmodium falciparum	1	malaria	apical membrane antigen 1:Truncated apical membrane antigen 1
21709765	7	protection:vaccine:antibody:effective:vaccination:induced:vaccinated	2	mouse:animals	1	brugia malayi	2	filariasis:lymphatic filariasis	Abundant larval transcript-2 protein:Small heat shock protein, putative
21640106	7	protection:reduced mortality:protective:vaccine:immunized:induced	2	hamsters:animals	1	leishmania donovani	1	leishmaniasis	ORF protein
21570435	7	immune:vaccine:antigen:antibody:vaccination:induced:immunogenicity	2	rodents:animals	1	echinococcus granulosus	1	hydatid	EG95:Host-protective antigen:EG95 protein
21529346	7	immune:vaccine:antigen:induced:immunization:ifn:tnf	1	mice	1	plasmodium vivax	1	malaria	MSP-1:Merozite surface protein 1:Merozoite surface proteins 1:Merozoite surface protein 1:Merozoite surface antigens:Merozoite surface protein-1:Circumsporozoite protein:Cirumsporozoite protein:Csp:CSP protein:Circumsporozoite protein variant VK247:Circumsporozoite protein variant VK210
21455621	7	protection:antibodies:antigen:immunized:vaccinated:immunogenic:ifn	1	mice	1	toxoplasma gondii	1	toxoplasmosis	Surface antigen:Surface antigen SAG1:Surface antigen 1:Surface antigen protein 1:Major surface antigen:Secretory antigen 1 protein:Major surface antigen 1:Surface antigen p22:Surface antigen 2:Surface antigen 2B:SAG2:SAG2 type 2 variant 4:SAG2 type 2 variant 2:SAG2 type 2 variant 3:SAG2 type 2 variant 1
21444990	7	protection:protective:vaccine:antigen:effective:vaccinated:reduction	1	mice	1	schistosoma mansoni	1	schistosomiasis	Tegumental antigen
21315699	7	vaccine:antigen:immunity:immunized:induced:immunization:reduction	1	mice	2	plasmodium falciparum:plasmodium vivax	1	malaria	Ookinete surface protein Pvs25:Sexual stage antigen 25 protein
21184696	7	immune:response:vaccine:antigen:immunized:immunization:immunogenicity	2	mice:animals	1	toxoplasma gondii	1	toxoplasmosis	Rop2 protein
21131051	7	protection:antibodies:vaccine:antibody:effective:induced:immunization	3	rodent:mice:rabbit	2	plasmodium falciparum:plasmodium yoelii	1	malaria	merozoite surface protein 1:Merozoite surface protein-1:Merozoite surface antigens:Merozoite surface protein-1 variant Q-TSR-L:Merozoite surface antigen 1:Merozoite surface protein-1 variant E-TSR-L
20838433	7	immune:antibodies:response:vaccine:immunity:induced:immunization	4	goat:mice:monkey:animals	1	plasmodium falciparum	1	malaria	VAR2CSA:Erythrocyte membrane protein 1:DBL1
20600503	7	protection:vaccine:effective:vaccination:induced:vaccinated:reduction	3	sheep:cattle:animals	1	fasciola hepatica	1	liver fluke	Cathepsin L1
20599988	7	antibodies:vaccine:effective:induced:immunization:vaccinated:immunogenic	1	mice	1	schistosoma japonicum	1	schistosomiasis	Proteasome subunit alpha type
20562018	7	protection:immune:antibodies:response:vaccine:effective:induced	1	mice	1	plasmodium falciparum	1	malaria	VAR2CSA:Erythrocyte membrane protein 1:DBL1:PfEMP1
2052035	7	antibodies:vaccine:antigen:effective:immunized:immunogenicity:ifn	2	rodents:mice	1	plasmodium falciparum	1	malaria	Serine-repeat antigen protein:Serine repeat antigen
20452323	7	protection:immune:antibodies:vaccine:antigen:antibody:immunization	1	mouse	1	schistosoma japonicum	1	schistosomiasis	23 kDa integral membrane protein:Tetraspanin
20056331	7	protection:immune:response:antigen:vaccination:vaccinated:reduction	3	rabbit:rabbits:animals	1	fasciola hepatica	2	fascioliasis:liver fluke	Glyceraldehyde-3-phosphate dehydrogenase
19997632	7	protection:antibodies:vaccine:antigen:antibody:induced:vaccinated	5	monkey:monkeys:primates:animal:animals	1	plasmodium falciparum	1	malaria	apical membrane antigen 1:Truncated apical membrane antigen 1:Apical membrane antigen-1
19940133	7	protection:immune:response:protective:vaccine:immunized:induce	1	animals	1	plasmodium berghei	1	malaria	cGMP-dependent protein kinase
19805526	7	protective immunity:antibodies:antigen:antibody:induced	1	mouse	1	plasmodium falciparum	1	malaria	merozoite surface protein 1:Merozoite surface antigens
19668343	7	protection:immune:vaccine:effective:vaccination:immunized:immunization	2	rodent:monkeys	1	plasmodium knowlesi	1	malaria	Circumsporozoite protein:Sporozoite surface protein 2:Apical membrane antigen 1:Apical merozoite antigen 1:Merozoite surface antigens:Merozoite surface protein-1
19545523	7	immune:protective:vaccine:antigen:antigenic:immunogenicity	2	rabbit:animals	1	toxoplasma gondii	1	toxoplasmosis	heat shock protein HSP60:heat shock protein HSP70:malate dehydrogenase MDH:protein disulfide isomerase:protein kinase:Protein disulfide-isomerase:Pyruvate kinase:Heat shock protein 70:Hsp70 protein:Receptor for activated C kinase 1:L-lactate dehydrogenase:Surface antigen:Surface antigen SAG1:Surface antigen 1:Surface antigen protein 1:Major surface antigen:Secretory antigen 1 protein:Major surfac…
19513102	7	protection:immune:antibodies:vaccine:antibody:vaccination:immunized	1	mice	2	wuchereria bancrofti:brugia malayi	4	fascioliasis:filariasis:lymphatic filariasis:schistosomiasis	GST class-pi
1950099	7	immune:response:vaccine:antibody:vaccination:immunized:immunogenic	1	mice	1	plasmodium falciparum	1	malaria	Histidine-rich protein 2:Histidine-rich protein II:HRPII:Histidine rich protein II:Serine-repeat antigen protein:Serine repeat antigen
19428875	7	protection:immune:antibodies:vaccine:antibody:immunization:antigenic	1	mice	1	plasmodium falciparum	1	malaria	merozoite surface protein 2:Merozoite surface antigen 2:Merozoite surafce protein 2
19380510	7	antibodies:vaccine:antigen:antibody:vaccination:induced:vaccinated	2	dog:dogs	2	ancylostoma caninum:necator americanus	1	hookworm disease	Aspartic protease
19357313	7	immune:response:vaccine:antibody:effective:induced:immunization	1	mice	1	neospora caninum	1	neosporosis	Dense granule protein
19211022	7	protection:immune:response:effective:immunized:induced:ifn	1	mice	1	leishmania major	1	leishmaniasis	putative dipeptylcarboxypeptidase
19111883	7	protection:immune:response:vaccine:antigen:vaccination:immunization	1	mice	1	plasmodium berghei	1	malaria	Circumsporozoite protein
19073223	7	antibodies:protective:vaccine:vaccination:induced:immunization:vaccinated	1	monkeys	1	plasmodium falciparum	1	malaria	merozoite surface protein 3:Merozoite surface protein-3:MSP3
1900809	7	protective immunity:antigen:vaccination:immunized:induced	1	monkeys	1	plasmodium falciparum	1	malaria	Serine-repeat antigen protein:Serine repeat antigen
1889465	7	immune:response:antigen:antibody:immunized:immunogenicity	2	mouse:mice	1	plasmodium falciparum	1	malaria	Circumsporozoite protein:Major surface antigen
18809658	7	protection:vaccine:antigen:immunized:induced:immunization:immunogenicity	1	chickens	2	eimeria acervulina:eimeria tenella	1	coccidiosis	Sporozoite antigen:SO7
18688274	7	immune:antibodies:response:protective:antibody:induced:antigenic	1	mice	1	trypanosoma brucei	1	trypanosomiasis	Variant surface glycoprotein:VSG
18573299	7	response:vaccine:antibody:induced:immunogenicity:ifn	1	monkeys	1	plasmodium vivax	1	malaria	Duffy binding protein:Duffy-binding protein
18551171	7	protective immunity:immune:vaccine:immunized:induce	2	rodents:animals	1	plasmodium berghei	1	malaria	Sporozoite asparagine-rich protein
18519561	7	protective immunity:immune:response:reduction:ifn	1	mice	1	plasmodium yoelii	1	malaria	Circumsporozoite protein
18509051	7	protection:response:vaccine:immunity:immunized:immunization:ifn	2	hamster:hamsters	1	leishmania infantum	1	leishmaniasis	Oxidoreductase-like_protein
18462974	7	immune:response:vaccine:antigen:antibody:immunized:immunogenicity	1	mice	1	babesia bovis	1	babesiosis	Rhoptry-associated protein 1:Rhoptry-associated 1:Rhoptry associated protein 1
18422871	7	protective immunity:antibodies:vaccine:immunized:immunogenicity	2	mice:monkeys	1	plasmodium falciparum	1	malaria	merozoite surface protein 1:Merozoite surface protein-1:Merozoite surface antigens:Merozoite surface protein-1 variant Q-TSR-L:Merozoite surface antigen 1:Merozoite surface protein-1 variant E-TSR-L
18398475	7	antibodies:vaccine:antigen:antibody:induce:vaccinated:immunogenicity	2	rabbits:monkeys	1	plasmodium falciparum	1	malaria	Apical membrane antigen 1:Apical membrane antigen-1
18329763	7	protection:response:vaccine:antigen:induced:immunization:immunogenic	1	rats	1	clonorchis sinensis	1	clonorchiasis	Tegumental protein:Tegumental protein 22.3 kDa
18272263	7	protection:protective:vaccine:effective:immunized:immunogenicity	1	mice	1	plasmodium berghei	1	malaria	Merozoite surface protein 9, putative
1827210	7	protection:antibodies:vaccine:antigen:vaccination:immunized:immunization	1	mice	1	plasmodium yoelii	1	malaria	sporozoite surface protein 2:Circumsporozoite protein
18006124	7	immune:vaccine:antigen:antibody:reduction:immunogenicity:ifn	1	mice	1	plasmodium falciparum	1	malaria	Nucleosome assembly protein
17957247	7	protection:immune:protective:vaccine:antigen:immunized:immunization	1	monkeys	1	plasmodium knowlesi	1	malaria	Circumsporozoite protein:Apical membrane antigen-1:Merozoite surface antigens:Merozoite surface protein 1
17931754	7	protection:immune:response:protective:vaccine:antibody:immunized	1	mice	1	plasmodium berghei	1	malaria	Ookinete surface antigen-like protein Pfs28:28 kDa ookinete surface protein:Circumsporozoite protein
17575983	7	protection:protective:vaccine:antigen:induced:vaccinated:ifn	3	mice:cows:cattle	1	neospora caninum	1	neosporosis	Microneme-associated protein:GRA2 protein:SRS2 surface antigen:Tachyzoite surface protein
17229439	7	protective immunity:vaccine:antigen:antibody:induce	1	animal	5	plasmodium berghei:plasmodium falciparum:plasmodium knowlesi:plasmodium vivax:plasmodium cynomolgi	1	malaria	apical membrane antigen 1:Apical membrane protein:Apical merozoite antigen 1:Apical merozoite protein 1:Truncated apical membrane antigen 1
17221129	7	immune:antibodies:response:vaccine:antigen:immunized:immunogenic	2	rabbit:rabbits	1	plasmodium falciparum	1	malaria	Serine-repeat antigen protein:Serine repeat antigen
1716146	7	protection:protective:vaccine:effective:immunized:induced:immunization	2	rodent:mice	1	plasmodium yoelii	1	malaria	Circumsporozoite protein
1711015	7	protection:antibodies:response:antigen:antibody:immunized:immunization	1	monkeys	1	plasmodium falciparum	1	malaria	ring-infected erythrocyte surface antigen:Merozoite surface antigen 2:MSA-2:Apical membrane antigen 1:Apical membrane antigen-1:Merozoite surface antigens:Rhoptry protein
17074852	7	protection:immune:antibodies:protective:vaccine:immunized:immunization	6	rodent:rat:rats:monkeys:primate:animals	1	plasmodium falciparum	1	malaria	Erythrocyte membrane protein 1:PfEMP1:Erythrocyte membrane protein 1 (PfEMP1):DBL1
17049681	7	immune:vaccine:antigen:vaccination:induced:immunization	2	mice:cattle	1	babesia bovis	1	babesiosis	Rhoptry associated protein 1:Rhoptry associated protein-1:Rhoptry-associated protein 1:RAP-1
17045706	7	immune:antibodies:vaccine:antigen:induced:immunogenicity	1	mice	1	plasmodium falciparum	1	malaria	Erythrocyte binding antigen region II:Erythrocyte binding antigen-175:Erythrocyte binding antigen 175:EBA-175:Erythrocyte-binding antigen-175
16933991	7	protective immunity:immune:response:vaccine:effective	1	mice	1	toxoplasma gondii	1	toxoplasmosis	microneme protein MIC2
16872044	7	protective immunity:antigen:vaccination:vaccinated:reduction	2	mouse:mice	2	schistosoma mansoni:fasciola hepatica	1	schistosomiasis	Superoxide dismutase [Cu-Zn]:Alkaline phosphatase:Aspartate aminotransferase:Alanine aminotransferase
16870344	7	protection:enhanced protection:antigen:vaccination:induced:vaccinated	1	calves	1	theileria annulata	2	theileriosis:tropical theileriosis	Sporozoite surface antigen:SPAG-1
16806600	7	protection:immune:vaccine:antigen:antibody:vaccination:induced	1	mice	1	plasmodium falciparum	1	malaria	apical membrane antigen 1:Truncated apical membrane antigen 1
16612506	7	protection:response:vaccine:antigen:antibody:immunized:vaccinated	1	mice	1	schistosoma japonicum	1	schistosomiasis	Tegumental protein:Tegumental antigen
16453269	7	protective immunity:antibodies:antibody:vaccination:antigenic	1	rabbit	1	plasmodium falciparum	1	malaria	Erythrocyte membrane protein 1:VAR2CSA:DBL1:PfEMP1
16333884	7	immune:response:antigen:antibody:effective:induced:reduction	1	hamsters	1	schistosoma mansoni	1	schistosomiasis	Proliferating cell nuclear antigen
16177378	7	immune:antibodies:response:protective:vaccine:antigen:immunization	2	rodent:monkey	1	plasmodium falciparum	1	malaria	apical membrane antigen 1:Truncated apical membrane antigen 1
16113313	7	protection:immune:antibodies:vaccine:antigen:immunization:antigenic	1	mice	1	plasmodium falciparum	1	malaria	merozoite surface protein 1:Merozoite surface antigens
16108562	7	protection:vaccine:antigen:antibody:vaccination:immunized:vaccinated	2	mice:animals	1	neospora caninum	1	neosporosis	Microneme-associated protein
16081824	7	protection:protective:vaccine:immunity:induced:vaccinated:ifn	1	mice	1	leishmania major	1	leishmaniasis	tryparedoxin peroxidase
15972483	7	immune:antibodies:response:vaccine:antigen:antibody:immunogenicity	1	rabbit	1	plasmodium falciparum	1	malaria	apical membrane antigen 1:Truncated apical membrane antigen 1
15890351	7	protection:response:vaccine:antigen:antibody:vaccination:vaccinated	2	chicken:chickens	1	eimeria tenella	1	coccidiosis	5401 antigen
15882535	7	protective immunity:antibody:vaccination:immunization:vaccinated	1	birds	1	eimeria tenella	1	coccidiosis	Microneme protein-2:Microneme protein Etmic-2:Microneme 2
15817199	7	antibodies:protective:antigen:antibody:immunity:induced:vaccinated	3	mouse:mice:cattle	1	neospora caninum	2	malaria:neosporosis	SRS2 surface antigen:Tachyzoite surface protein:Nc5
15811656	7	vaccine:antigen:vaccination:immunized:vaccinated:reduction:antigenic	2	cattle:animals	1	theileria parva	1	east coast fever	p67 protein:Sporozoite surface protein p67:Surface antigen:p67 surface antigen
15784552	7	protection:immune:antibodies:vaccine:antigen:antibody:immunized	2	mice:rabbits	1	plasmodium falciparum	1	malaria	liver stage antigen 1:Liver stage-specific antigen 1:Liver stage-specific antigen-1:Liver stage antigen-1
15620471	7	protective:vaccine:antibody:induced:immunization:reduction:immunogenicity	2	hamster:hamsters	2	trypanosoma cruzi:leishmania mexicana	1	leishmaniasis	paraflagellar rod protein
15500913	7	immune:antibodies:response:vaccine:antigen:antibody:effective	1	animal	1	plasmodium falciparum	1	malaria	merozoite surface protein 1
15486633	7	protection:protective immunity:immune:vaccine:vaccination	1	mice	1	schistosoma mansoni	1	schistosomiasis	Superoxide dismutase [Cu-Zn]:Glutathione peroxidase
15474724	7	antibodies:response:protective:vaccine:antibody:antigenic:immunogenic	1	chicken	1	eimeria maxima	1	coccidiosis	56 kDa gametocyte antigen:82 kDa gametocyte antigen, related
15461868	7	protection:immune:response:vaccine:antigen:vaccination:induce	1	mice	1	leishmania major	1	leishmaniasis	sphingosine 1-phosphate lyase
15385453	7	immune:protective:vaccine:antigen:antibody:vaccination:vaccinated	1	mice	1	plasmodium chabaudi	1	malaria	Merozoite surface protein 4/5:Apical membrane antigen 1:AMA-1
15350520	7	protection:protective immunity:antibodies:vaccine:immunized	1	rodent	2	plasmodium berghei:plasmodium falciparum	1	malaria	circumsporozoite (CS) protein:Circumsporozoite protein:Chorismate synthase, putative:Citrate synthase
15305509	7	protection:response:vaccine:antibody:immunity:vaccination:vaccinated	1	birds	2	plasmodium gallinaceum:plasmodium sp.	2	avian malaria	circumsporozoite (CS) protein, putative:Circumsporozoite protein
15271893	7	vaccine:antigen:induced:immunization:immunogenicity	1	primates	1	plasmodium falciparum	1	malaria	SALSA:Sporozoite threonine-asparagine-rich protein:STARP antigen
15242945	7	protection:protective:vaccine:vaccination:induced:immunization:vaccinated	1	mice	1	toxoplasma gondii	1	toxoplasmosis	dense granule protein GRA4:Dense granule protein 4:GRA4 protein:Rop2 protein
15155638	7	antibodies:response:vaccine:antigen:immunized:immunization:reduction	1	mice	1	schistosoma mansoni	1	schistosomiasis	14 kDa fatty acid-binding protein
15039349	7	protection:immune:protective:vaccine:immunity:induced:vaccinated	1	birds	1	plasmodium relictum	2	avian malaria	Circumsporozoite protein
15004184	7	protection:response:immunity:vaccination:induced:ifn	1	mice	1	leishmania major	1	leishmaniasis	lipophosphoglycan biosynthetic protein (lpg2)
15003647	7	antibodies:protective:vaccine:antigen:immunized:antigenic:immunogenicity	2	mouse:mice	1	plasmodium falciparum	1	malaria	merozoite surface protein 3:Glutamate-rich protein:Glutamate rich protein:Merozoite surface protein-3:MSP3:GLURP
14742560	7	protective immunity:antibodies:vaccine:antigen:antibody	2	rabbit:rabbits	1	plasmodium falciparum	1	malaria	apical membrane antigen 1:Truncated apical membrane antigen 1
1471743	7	antibodies:protective:vaccine:antibody:immunized:induce:immunogenicity	2	mice:monkeys	1	plasmodium vivax	1	malaria	Circumsporozoite protein
14638762	7	protection:antibodies:vaccine:antibody:vaccination:induced:immunogenic	4	rabbit:monkeys:primates:animal	1	plasmodium falciparum	1	malaria	merozoite surface protein 1:Merozoite surface antigens
14499278	7	protection:immune:protective:vaccine:antigen:immunogenicity	1	monkeys	1	plasmodium falciparum	1	malaria	Serine-repeat antigen protein:Serine repeat antigen
1431109	7	protection:immune:antibodies:response:vaccine:antibody:ifn	1	monkeys	1	plasmodium falciparum	1	malaria	Heat shock protein:Heat-shock protein
12963693	7	protection:immune:antibodies:response:protective:antigen:immunity	4	rodent:mice:animal model	2	plasmodium berghei:plasmodium falciparum	1	malaria	merozoite surface protein
12855589	7	protection:immune:antibodies:protective:antibody:effective:immunization	1	mouse	1	plasmodium yoelii	1	malaria	merozoite surface protein 1
12798627	7	protective immunity:vaccine:vaccination:induced:reduction	1	mice	1	toxoplasma gondii	1	toxoplasmosis	heat shock protein HSP70:Heat shock protein 70:Hsp70 protein:Surface antigen:Surface antigen SAG1:Surface antigen 1:Surface antigen protein 1:Major surface antigen:Secretory antigen 1 protein:Major surface antigen 1
12438374	7	immune:antibodies:response:vaccine:antigen:immunized:immunogenicity	1	rabbits	1	plasmodium falciparum	1	malaria	apical membrane antigen 1:Truncated apical membrane antigen 1
12149234	7	protection:immune:antibodies:response:vaccine:induce:immunization	2	mice:hamster	1	plasmodium falciparum	1	malaria	Erythrocyte membrane protein 1
12117942	7	protection:response:vaccine:antigen:immunized:immunization:ifn	3	monkeys:primates:animals	1	plasmodium knowlesi	1	malaria	Circumsporozoite protein
12065487	7	immune:antibodies:response:vaccine:antibody:effective:induced	1	mice	2	plasmodium falciparum:plasmodium vivax	1	malaria	merozoite surface protein 1:MSP-1:Merozite surface protein 1:Merozoite surface proteins 1:Merozoite surface antigens:Merozoite surface protein-1:Merozoite surface protein-1 variant Q-TSR-L:Merozoite surface antigen 1:Merozoite surface protein-1 variant E-TSR-L:Circumsporozoite protein:Cirumsporozoite protein:Csp:CSP protein
11922426	7	immune:response:vaccine:antibody:immunized:induced:immunogenic	2	mice:primates	1	plasmodium vivax	1	malaria	Merozoite surface protein 1
11854228	7	immune:vaccine:antigen:vaccination:induced:immunization:vaccinated	1	animals	1	plasmodium falciparum	1	malaria	merozoite surface protein 1
11803063	7	immune:response:protective:vaccine:antigen:induce:immunogenicity	1	mouse	1	plasmodium berghei	1	malaria	Chorismate synthase, putative:Citrate synthase:Circumsporozoite protein
11738741	7	antibodies:vaccine:antigen:antibody:immunization:immunogenicity	1	mice	1	plasmodium falciparum	1	malaria	Circumsporozoite protein
11586423	7	immune:response:antigen:induced:immunogenicity	1	mice	1	schistosoma mansoni	1	schistosomiasis	Tyrosine 3-monooxygenase:Thioredoxin:Thioredoxin peroxidase 1
11567774	7	immune:response:vaccine:antibody:immunized:induced:immunization	2	rabbits:animals	1	plasmodium falciparum	1	malaria	Circumsporozoite protein
11500430	7	protection:antibodies:vaccine:antigen:antibody:immunized:induced	4	mice:monkeys:primate:animals	1	plasmodium knowlesi	1	malaria	merozoite surface protein 1:Circumsporozoite protein:Sporozoite surface protein 2:Apical membrane antigen 1:Apical merozoite antigen 1
11500389	7	protection:antibodies:vaccine:antibody:vaccination:induced:immunogenicity	2	mouse:mice	1	plasmodium falciparum	1	malaria	Glutamate-rich protein:Glutamate rich protein:Ribonucleotide reductase small subunit:GLURP
11348700	7	protection:immune:response:protective:vaccine:immunized:ifn	2	mice:animals	1	leishmania major	1	leishmaniasis	cysteine peptidase A (CPA)
11292751	7	immune:antibodies:response:protective:vaccine:antigen:antibody	2	rabbit:rabbits	1	plasmodium falciparum	1	malaria	apical membrane antigen 1:Truncated apical membrane antigen 1
11115704	7	antibodies:vaccine:antigen:vaccination:induced:immunization:reduction	1	mice	1	plasmodium falciparum	1	malaria	merozoite surface protein 4
10835687	7	protection:protective immunity:immune:antibodies:immunization	1	monkeys	1	plasmodium falciparum	1	malaria	merozoite surface protein 1:Merozoite surface antigens
10768960	7	vaccine:antigen:antibody:induce:immunization:immunogenicity	1	mice	1	plasmodium falciparum	1	malaria	merozoite surface protein 1:Merozoite surface protein-1:Merozoite surface antigens:Merozoite surface protein-1 variant Q-TSR-L:Merozoite surface antigen 1:Merozoite surface protein-1 variant E-TSR-L
10768937	7	protection:immune:protective:vaccine:antibody:immunized:immunogenic	1	mice	1	schistosoma haematobium	1	schistosomiasis	Glutathione S-transferase class-mu 28 kDa isozyme
10678955	7	protection:antibodies:vaccine:antibody:vaccination:vaccinated:immunogenicity	2	monkey:monkeys	1	plasmodium falciparum	1	malaria	merozoite surface protein 1:Ribosomal P2 phosphoprotein
10603380	7	immune:response:vaccine:antigen:immunized:induced:immunogenicity	3	rodent:mice:animals	2	plasmodium berghei:plasmodium falciparum	1	malaria	liver stage antigen 1:Liver stage-specific antigen 1:Liver stage-specific antigen-1:Liver stage antigen-1
10587377	7	immune:response:antigen:immunity:immunized:induce:immunization	1	mice	1	cryptosporidium parvum	1	cryptosporidiosis	sporozoite antigen
10506649	7	immune:response:protective:vaccine:antigen:immunogenicity	1	mice	1	plasmodium falciparum	1	malaria	liver stage antigen 1:Liver stage-specific antigen 1:Liver stage-specific antigen-1:Liver stage antigen-1
10358180	7	protection:immune:antibodies:response:vaccine:immunity:vaccination	1	mice	1	plasmodium yoelii	1	malaria	merozoite surface protein 1:Merozoite surface protein-1
10081772	7	antibodies:vaccine:antigen:antibody:immunized:induce:immunization	1	mice	1	schistosoma japonicum	1	schistosomiasis	Sj22 protein
9614123	6	antibodies:response:protective:vaccine:antigen:immunogenic	2	rodent:mice	2	plasmodium berghei:plasmodium falciparum	1	malaria	apical membrane antigen 1:Apical membrane antigen-1:Bifunctional dihydrofolate reductase-thymidylate synthase:Dihydrofolate reductase-thymidylate synthetase
9548494	6	protection:response:vaccine:antigen:antibody:immunization	1	mice	2	plasmodium falciparum:plasmodium chabaudi	1	malaria	apical membrane antigen 1:Apical membrane antigen-1:AMA-1
9529073	6	protective:vaccine:antigen:antibody:immunization:vaccinated	4	monkey:monkeys:primate:animals	2	plasmodium vivax:plasmodium cynomolgi	1	malaria	merozoite surface protein 1:Merozoite surface antigens:Merozoite surface antigen 1:MSP1
9353014	6	protection:response:protective:vaccine:immunized:immunization	1	mice	1	plasmodium yoelii	1	malaria	merozoite surface protein 1
9284129	6	immune:antibodies:response:vaccine:antigen:immunized	2	rabbits:monkey	1	plasmodium falciparum	1	malaria	Erythrocyte binding antigen region II:Erythrocyte binding antigen-175:Erythrocyte binding antigen 175:EBA-175:Erythrocyte-binding antigen-175
9234546	6	antibodies:protective:vaccine:antigen:antibody:immunization	1	monkeys	1	plasmodium falciparum	1	malaria	Circumsporozoite protein
9233633	6	immune:vaccine:antigen:immunity:immunized:immunogenicity	1	mice	1	plasmodium falciparum	1	malaria	circumsporozoite (CS) protein:Circumsporozoite protein
9041668	6	immune:protective:vaccine:induced:immunization	1	mice	1	plasmodium berghei	1	malaria	Chorismate synthase, putative:Citrate synthase:Circumsporozoite protein
8920006	6	protection:antibodies:antigen:vaccination:immunized:immunization	3	rodent:cattle:animals	1	onchocerca volvulus	1	onchocerciasis	B20 protein
8888276	6	protective immunity:vaccine:immunized:immunization	2	mice:dogs	1	ancylostoma caninum	1	hookworm disease	Secreted protein ASP-2:Ancylostoma secreted protein
8765044	6	vaccine:antigen:immunized:induced:immunization	1	mice	1	plasmodium berghei	1	malaria	circumsporozoite (CS) protein:Chorismate synthase, putative:Citrate synthase:Circumsporozoite protein
8548529	6	immune:vaccine:antigen:antibody:induce:immunization	2	rabbits:chickens	2	plasmodium falciparum:eimeria maxima	1	coccidiosis	serine/threonine protein kinase:Heat-shock protein
8326127	6	immune:response:vaccine:antibody:vaccination:vaccinated	2	mouse:mice	1	schistosoma mansoni	1	schistosomiasis	23 kDa integral membrane protein:Paramyosin:Triosephosphate isomerase:Heat shock protein
8088872	6	immune:antibodies:response:antigen:antibody:immunogenicity	1	mice	1	plasmodium falciparum	1	malaria	Antigen 332
8085374	6	immune:antibodies:response:protective:vaccine:antigenic	1	rabbits	1	plasmodium falciparum	1	malaria	Circumsporozoite protein
7947464	6	protection:protective immunity:vaccine:antibody	1	mouse	1	schistosoma japonicum	1	schistosomiasis	Paramyosin
7911566	6	antibodies:response:vaccine:antigen:antibody:immunity	1	animal	1	plasmodium falciparum	1	malaria	Circumsporozoite protein
7907106	6	protection:response:antigen:immunity:induce:ifn	1	mice	1	toxoplasma gondii	1	toxoplasmosis	Dense granule protein 3:p30
7810805	6	antibodies:response:vaccine:antigen:antibody:induced	2	rat:rats	1	plasmodium falciparum	1	malaria	Apical membrane antigen 1
7686855	6	immune:antibodies:response:antigen:induce:antigenic	2	mouse:mice	1	plasmodium falciparum	1	malaria	11-1 polypeptide
7685304	6	immune:antibodies:response:effective:antigenic:immunogenic	1	mice	1	plasmodium falciparum	1	malaria	Putative ferredoxin:Circumsporozoite protein
7591079	6	protection:antibodies:antigen:vaccination:vaccinated:reduction	3	rodent:rodents:cattle	1	onchocerca volvulus	1	onchocerciasis	B20 protein
7591063	6	immune:antibodies:response:vaccination:immunization:immunogenic	2	rabbit:animals	1	schistosoma mansoni	1	schistosomiasis	phosphoglycerate kinase
7558572	6	immune:response:vaccine:vaccination:vaccinated:reduction	1	sheep	1	fasciola hepatica	2	fascioliasis:liver fluke	Cathepsin L:Glutamate dehydrogenase
7526570	6	response:vaccine:antigen:antibody:immunized:immunogenicity	1	mice	1	plasmodium falciparum	1	malaria	Circumsporozoite protein
33852850	6	immune:antibodies:protective:vaccination:immunized:immunization	1	mice	1	plasmodium falciparum	1	malaria	Circumsporozoite protein
33316544	6	immune:response:protective:vaccine:antigen:immunogenic	1	monkey	1	plasmodium falciparum	1	malaria	Reticulocyte-binding protein homolog 5:Reticulocyte binding-like protein 5:Reticulocyte-binding protein 5:Reticulocyte binding protein-like protein 4:Apical membrane antigen 1:Apical membrane antigen-1
33164154	6	immune:vaccine:effective:immunity:induced:ifn	1	mice	1	neospora caninum	1	neosporosis	Dense granule protein
33079271	6	protection:immune:protective:vaccine:vaccination:immunization	1	mice	1	schistosoma japonicum	1	schistosomiasis	Glyceraldehyde-3-phosphate dehydrogenase
32908913	6	immune:response:vaccine:immunity:vaccination:ifn	2	mice:sheep	1	echinococcus granulosus	2	cystic echinococcosis	p29
32894166	6	protection:vaccine:vaccination:immunized:immunization:antigenic	2	cattle:animals	1	theileria parva	1	east coast fever	104 kDa microneme/rhoptry antigen:Tp1 CD8+ T cell antigen:CD8+ T cell target antigen Tp1:Tp2 CD8+ T cell antigen:CD8+ T cell target antigen Tp2
32650837	6	protection:immune:antigen:vaccination:induced:ifn	3	chicken:chickens:birds	2	eimeria tenella:eimeria maxima	1	coccidiosis	apical membrane antigen-1:Immune mapped protein 1:Apical membrane antigen 1
32526607	6	protection:immune:antibodies:vaccine:immunized:immunization	2	chicken:chickens	1	eimeria tenella	1	coccidiosis	Apical membrane antigen 1:Apical membrane antigen-1
32525007	6	protection:immune:response:protective:vaccine:antigen	2	chicken:chickens	1	eimeria tenella	1	coccidiosis	Microneme protein-2:Microneme protein Etmic-2:Microneme 2
32402755	6	protection:antibodies:protective:vaccine:antibody:vaccination	1	mice	1	plasmodium vivax	1	malaria	Circumsporozoite protein:Cirumsporozoite protein:Csp:CSP protein:Circumsporozoite protein variant VK247:Circumsporozoite protein variant VK210
32325874	6	protection:protective:vaccine:antigen:antibody:immunized	1	mice	3	plasmodium berghei:plasmodium falciparum:plasmodium vivax	1	malaria	Circumsporozoite protein:Cirumsporozoite protein:Csp:CSP protein:Circumsporozoite protein variant VK247:Circumsporozoite protein variant VK210:Serine-repeat antigen protein:Serine repeat antigen
32040522	6	protection:vaccine:antigen:vaccination:induce:ifn	1	animals	1	plasmodium falciparum	1	malaria	Circumsporozoite protein
31958746	6	protection:immune:vaccine:antigen:vaccination:induce	2	animal:animals	1	toxoplasma gondii	1	toxoplasmosis	Surface antigen:Surface antigen SAG1:Surface antigen 1:Surface antigen protein 1:Major surface antigen:Secretory antigen 1 protein:Major surface antigen 1:Rop2 protein:Surface antigen p22:Surface antigen 2:Surface antigen 2B:SAG2:SAG2 type 2 variant 4:SAG2 type 2 variant 2:SAG2 type 2 variant 3:SAG2 type 2 variant 1
30936155	6	antibodies:response:vaccine:antibody:immunization:immunogenicity	2	mouse:mice	1	plasmodium falciparum	1	malaria	cell traversal protein for ookinetes and sporozoites:PF cell-traversal protein
30607606	6	immune:response:protective:vaccine:antibody:ifn	1	mice	1	schistosoma japonicum	1	schistosomiasis	Fatty acid-binding protein
30131879	6	antibodies:vaccine:induce:immunization:reduction:immunogenic	1	mice	1	plasmodium falciparum	1	malaria	Reticulocyte-binding protein homolog 5:Reticulocyte binding-like protein 5:Reticulocyte-binding protein 5:Reticulocyte binding protein-like protein 4
30126436	6	protection:antibodies:protective:antibody:immunization:reduction	2	mouse:mice	3	plasmodium berghei:plasmodium falciparum:plasmodium yoelii	1	malaria	Enolase:Phosphopyruvate hydratase
29996627	6	immune:antibodies:vaccine:antigen:immunized:induced	1	mice	1	toxoplasma gondii	1	toxoplasmosis	heat shock protein HSP60:Heat shock protein 60
29876861	6	protection:antibodies:vaccine:antibody:vaccination:induced	2	hamster:pig	2	taenia solium:taenia crassiceps	2	cysticercosis:taeniasis	B1 variant:Diagnostic antigen GP50:Diagnostic antigen GP50b:Diagnostic antigen GP50c:Diagnostic antigen GP50a
29793893	6	immune:response:protective:vaccine:antibody:immunized	2	mice:animals	1	toxoplasma gondii	1	toxoplasmosis	microneme protein MIC16
29741629	6	antibodies:response:vaccine:antibody:induced:immunogenicity	1	animals	1	plasmodium vivax	1	malaria	Reticulocyte-binding protein 1a:Reticulocyte binding protein 1a
29649443	6	protection:antibodies:protective:vaccine:antigen:immunization	1	mice	2	plasmodium berghei:plasmodium falciparum	1	malaria	Circumsporozoite protein
29434602	6	immune:protective:vaccine:antigen:immunized:immunization	2	mouse:mice	1	plasmodium berghei	1	malaria	conserved Plasmodium protein, unknown function
29429808	6	protection:immune:vaccine:antigen:antibody:vaccination	2	cattle:animals	1	theileria parva	2	east coast fever:cattle tick	p67 protein:Sporozoite surface protein p67:Surface antigen:p67 surface antigen
29284528	6	protection:vaccine:antibody:immunized:induced:immunization	1	rats	1	clonorchis sinensis	1	clonorchiasis	Tegumental protein
29246832	6	immune:antibodies:response:antibody:induced:antigenic	2	mouse:mice	1	trypanosoma cruzi	1	chagas disease	complement regulatory protein
29211135	6	immune:antibodies:response:antigen:antibody:immunity	3	calves:cattle:animals	1	babesia bovis	1	babesiosis	Merozoite surface antigen 1:Merozoite surface antigen-1:Merozoite surface antigen-1 (MSA-1):Merozoite surface antigen-2b:Merozoite surface antigen 2-b:Merozoite surface antigen 2b:Merozoite surface antigen-2c:Merozoite surface antigen-2c (MSA-2c):Merozoite surface antigen 2c:Merozoite surface antigen 2-c
29195810	6	antibodies:protective:antigen:antibody:immunity:induce	1	animal	1	plasmodium falciparum	1	malaria	Circumsporozoite protein:Major surface antigen
29104210	6	protection:vaccine:antigen:antibody:vaccinated:immunogenic	1	mice	1	plasmodium falciparum	1	malaria	Circumsporozoite protein:Sporozoite threonine-asparagine-rich protein:STARP antigen:Merozoite surface antigens:Merozoite surface antigen 1:Msa1 protein
28804644	6	protection:antibodies:vaccine:antigen:vaccination:vaccinated	2	monkeys:animals	1	plasmodium falciparum	1	malaria	rhoptry neck protein 2:apical membrane antigen 1:Truncated apical membrane antigen 1
28719950	6	immune:antibodies:response:protective:vaccine:antigenic	2	rodent:mice	1	plasmodium yoelii	1	malaria	merozoite surface protein 1:Circumsporozoite protein:Duffy-binding protein
28578824	6	immune:response:vaccine:antigen:antibody:immunogenicity	1	mice	1	plasmodium falciparum	1	malaria	Sexual stage specific surface antigen:Sexual stage-specific surface antigen:S48/45:Sexual stage antigen s48/45:Pfs48/45
28515133	6	immune:vaccine:antigen:immunized:vaccinated:immunogenicity	3	mice:monkeys:animals	1	plasmodium falciparum	1	malaria	Circumsporozoite protein
28504194	6	protective:vaccine:vaccination:immunized:vaccinated:reduction	1	animals	1	schistosoma japonicum	1	schistosomiasis	Paramyosin
28417968	6	protection:antibodies:protective:vaccine:antigen:vaccination	1	rodent	1	plasmodium vivax	1	malaria	Circumsporozoite protein:Cirumsporozoite protein:Csp:CSP protein
28342669	6	protection:protective:vaccine:antibody:vaccination:reduction	2	mouse:mice	2	plasmodium berghei:plasmodium falciparum	1	malaria	Circumsporozoite protein
28288769	6	protective immunity:vaccine:antibody:immunized	2	chicken:chickens	1	eimeria tenella	1	coccidiosis	SO7
27895131	6	immune:antibodies:protective:vaccination:immunized:immunization	2	rodent:mice	2	plasmodium berghei:plasmodium falciparum	1	malaria	cell traversal protein for ookinetes and sporozoites:Cell-traversal protein:PF cell-traversal protein:Celtos
27716391	6	immune:antibodies:response:antigen:antibody:immunity	1	mice	1	leishmania major	1	leishmaniasis	beta galactofuranosyl transferase
27658588	6	immune:response:vaccine:antibody:immunization:antigenic	1	mice	2	plasmodium falciparum:plasmodium vivax	1	malaria	merozoite surface protein:Merozoite surface protein P92:Signal peptide peptidase:Sexual stage specific surface antigen:Sexual stage-specific surface antigen:S48/45:Sexual stage antigen s48/45
27438603	6	immune:vaccine:antigen:immunity:immunized:immunization	2	mouse:mice	1	plasmodium vivax	1	malaria	Surface protein Pvs48:Gamete surface antigen Pvs48/45
27432939	6	protection:immune:antibodies:immunity:induced	2	rodent:mice	1	plasmodium berghei	1	malaria	histamine-releasing factor
27363338	6	protection:protective immunity:immune:vaccinated	2	monkey:monkeys	1	plasmodium falciparum	1	malaria	Ribosomal P2 phosphoprotein:p8
27353726	6	vaccine:effective:immunity:immunized:induced:immunogenicity	2	mouse:mice	1	trichinella spiralis	1	trichinellosis	paramyosin
27306898	6	protection:vaccine:antibody:reduction:immunogenic:ifn	1	mice	1	babesia microti	1	babesiosis	Methionine aminopeptidase
27113469	6	response:antigen:immunized:induced:immunization	1	mice	2	plasmodium berghei:plasmodium yoelii	1	malaria	Thrombospondin-related anonymous protein:Secreted acid phosphatase, putative:Circumsporozoite protein:UOS7/S20
26817577	6	immune:protective:vaccine:antigen:vaccination:reduction	1	mice	1	schistosoma mansoni	2	malaria:schistosomiasis	Aspartate transaminase
26667840	6	protection:antibodies:protective:vaccine:antibody:reduction	1	mice	2	plasmodium berghei:plasmodium falciparum	1	malaria	Circumsporozoite protein:Thrombospondin-related anonymous protein:Thrombospondin-related adhesive protein:Thrombospondin related anonymous protein:Trap protein:Trombospondin-related protein:Thrombospondin related adhesive protein
26299750	6	immune:antibodies:vaccine:antigen:immunity:immunogenicity	1	mice	1	plasmodium falciparum	1	malaria	Gametocyte surface protein P230:Pfs230:Sexual stage specific surface antigen:Sexual stage-specific surface antigen:S48/45:Sexual stage antigen s48/45:Pfs48/45
26294082	6	immune:antibodies:vaccine:antibody:induced:tnf	1	mice	1	trichinella zimbabwensis	1	trichinellosis	Negative elongation factor D
26100152	6	response:protective:vaccine:antibody:induce:reduction	1	cattle	2	loa loa:onchocerca volvulus	2	onchocerciasis:river blindness	Onchocystatin
26081442	6	protection:antibodies:vaccine:antigen:antibody:vaccinated	2	mice:animals	1	plasmodium falciparum	1	malaria	Circumsporozoite protein
26075398	6	vaccine:effective:vaccination:immunized:induced:reduction	1	mice	1	trypanosoma cruzi	1	chagas disease	glutathione peroxidase
25887456	6	protection:vaccine:antigen:effective:immunized:reduction	2	mice:animal	1	schistosoma mansoni	1	schistosomiasis	14 kDa fatty acid-binding protein:Sm29
25729379	6	protection:protective immunity:antigen:immunized	1	mice	1	plasmodium yoelii	1	malaria	Circumsporozoite protein
25615702	6	protection:antibodies:vaccine:effective:immunization:vaccinated	1	mice	1	plasmodium falciparum	1	malaria	Gametocyte surface protein P230:Pfs230
25498563	6	response:vaccine:vaccination:induced:vaccinated:ifn	2	hamsters:animals	1	leishmania donovani	1	leishmaniasis	tryparedoxin peroxidase:Chaperonin TCP20:Cytosolic tryparedoxin
25454088	6	response:antigen:immunity:immunized:immunization:reduction	1	mice	1	plasmodium berghei	1	malaria	Secreted ookinete protein, putative:Stromal-processing peptidase, putative:Signal peptide peptidase, putative
25115675	6	protection:immune:antibodies:vaccine:immunized:immunization	1	mice	1	plasmodium berghei	1	malaria	subtilisin-like protease 2
25092912	6	antibodies:response:protective:vaccine:induced:immunization	2	rodent:mice	1	plasmodium vivax	1	malaria	Circumsporozoite protein:Circumsporozoite protein variant VK247:Circumsporozoite protein variant VK210:Ookinete surface protein Pvs25:Sexual stage antigen 25 protein
24764159	6	antibodies:protective:vaccine:antibody:immunized:immunogenicity	2	mice:animals	1	plasmodium vivax	1	malaria	Merozoite surface protein 10
24530147	6	immune:protective:vaccine:antigen:immunity:immunized	1	chicken	1	eimeria tenella	1	coccidiosis	Microneme protein-2:Microneme protein Etmic-2:Microneme 2
24478093	6	antibodies:vaccine:antigen:antibody:immunized:immunogenicity	2	rodents:mice	1	plasmodium vivax	1	malaria	Circumsporozoite protein:Cirumsporozoite protein:Csp:CSP protein
24379279	6	antibodies:vaccine:antigen:antibody:immunization:immunogenicity	1	mice	2	plasmodium falciparum:plasmodium vivax	1	malaria	apical membrane antigen 1:Apical membrane protein-1:Apical membrane antigen-1:Apcial membrane antigen I:Apical membrane protein 1
24056014	6	antibodies:antigen:antibody:immunity:induced:antigenic	2	rodent:mice	1	plasmodium chabaudi	1	malaria	Apical membrane antigen 1:AMA-1
24029408	6	protection:immune:antibodies:immunization:immunogenicity:ifn	1	mouse	1	plasmodium falciparum	1	malaria	Gap protein:Circumsporozoite protein
23990781	6	protection:response:immunity:induced:ifn:tnf	1	mice	1	toxoplasma gondii	1	toxoplasmosis	protein kinase
23768047	6	protection:immune:antibodies:vaccine:effective:immunized	1	mice	1	toxoplasma gondii	1	toxoplasmosis	aspartyl protease ASP1:Toxomepsin 1
23716612	6	protective immunity:immune:antibodies:vaccine	3	rodent:mice:animal	2	plasmodium berghei:plasmodium vivax	1	malaria	Circumsporozoite protein:Cirumsporozoite protein:Csp:CSP protein
23684788	6	immune:antibodies:response:antigen:antibody:effective	2	mice:rabbits	1	schistosoma japonicum	1	schistosomiasis	Glyceraldehyde-3-phosphate dehydrogenase
23675294	6	immune:antigen:immunity:vaccination:vaccinated:antigenic	1	mice	1	plasmodium berghei	1	malaria	UOS7/S20:Thrombospondin-related anonymous protein
23609325	6	protection:vaccine:antigen:antibody:induced:immunization	2	rodent:mice	2	plasmodium berghei:plasmodium yoelii	1	malaria	Ferrochelatase
23429538	6	antibodies:vaccine:antigen:antibody:immunized:immunization	2	rabbits:animals	1	plasmodium falciparum	1	malaria	merozoite surface protein 1:apical membrane antigen 1:Truncated apical membrane antigen 1
23260862	6	protective:vaccine:antigen:immunity:vaccination:immunization	2	chicken:chickens	1	eimeria tenella	1	coccidiosis	SO7
23121675	6	antibodies:protective:vaccine:immunized:immunization:reduction	1	mice	1	schistosoma mansoni	1	schistosomiasis	Tetraspanning orphan receptor
22984589	6	vaccine:antigen:antibody:induced:immunization	3	mice:rabbits:animals	1	plasmodium yoelii	1	malaria	merozoite surface protein 1:apical membrane antigen 1
22735846	6	immune:response:vaccine:antigen:immunized:immunogenicity	1	mice	1	plasmodium falciparum	1	malaria	Serine-repeat antigen protein:Serine repeat antigen:Blood-stage antigen
22664436	6	immune:vaccine:antibody:immunity:immunized:immunization	1	mice	1	brugia malayi	2	filariasis:lymphatic filariasis	Glyceraldehyde-3-phosphate dehydrogenase
22496777	6	protection:immune:antibodies:vaccine:effective:vaccination	1	mouse	1	brugia malayi	2	filariasis:lymphatic filariasis	small heat shock protein
22457289	6	antibodies:vaccine:antibody:immunity:vaccination:immunization	1	mice	3	plasmodium berghei:plasmodium falciparum:plasmodium vivax	1	malaria	Circumsporozoite protein:Cirumsporozoite protein:Csp:CSP protein
22404504	6	protective:antigen:antibody:effective:vaccination:immunized	5	mice:dogs:sheep:cattle:animals	1	echinococcus granulosus	1	hydatid	EG95:Host-protective antigen:EG95 protein
22343045	6	protection:immune:antibodies:protective:antigen:effective	3	rodent:mouse:mice	3	plasmodium berghei:plasmodium falciparum:plasmodium yoelii	1	malaria	merozoite surface protein 1
22152818	6	immune:vaccine:antigen:antibody:immunized:immunization	1	mice	1	plasmodium falciparum	1	malaria	Histidine-rich protein
22076863	6	immune:vaccine:antibody:immunity:induced:immunogenicity	1	mice	1	plasmodium falciparum	1	malaria	merozoite surface protein 1:Merozoite surface antigens
22076051	6	immune:response:antibody:immunized:induced:vaccinated	1	mice	1	schistosoma japonicum	1	schistosomiasis	HSP70
22023477	6	immune:vaccine:antigen:induced:immunogenicity	2	horses:animals	1	plasmodium falciparum	1	malaria	Serine-repeat antigen protein:Serine repeat antigen
21935482	6	protection:antibodies:response:vaccine:immunity:ifn	1	animal	1	plasmodium falciparum	1	malaria	merozoite surface protein 1
21881771	6	immune:response:vaccine:antibody:immunogenicity	1	mice	1	plasmodium vivax	1	malaria	Circumsporozoite protein
21820475	6	antibodies:vaccine:immunity:induced:antigenic:immunogenicity	2	mice:rabbits	1	plasmodium falciparum	1	malaria	merozoite surface protein 1:Merozoite surface antigens
21739313	6	vaccine:antibody:vaccination:vaccinated:reduction:immunogenicity	2	mice:pig	1	schistosoma japonicum	1	schistosomiasis	Uncharacterized protein CWL06
21738467	6	immune:antibodies:antibody:induced:reduction:tnf	2	mouse:animal	1	trypanosoma brucei	2	african trypanosomiasis	variant surface glycoprotein:variant surface glycoprotein (VSG)
20957045	6	protection:immune:antibodies:response:vaccine:antigenic	1	mice	1	plasmodium falciparum	1	malaria	VAR2CSA:Erythrocyte membrane protein 1:DBL1
20837716	6	immune:antibodies:response:induce:reduction:tnf	1	mice	1	plasmodium yoelii	1	malaria	macrophage migration inhibitory factor
20653104	6	immune:response:vaccine:antigen:immunized:immunogenicity	5	mice:rats:rabbits:animal:animals	1	plasmodium falciparum	1	malaria	Antigen 332
20384992	6	antibodies:vaccine:antigen:antibody:effective:immunogenic	1	animal	1	plasmodium falciparum	1	malaria	merozoite surface protein 1:apical membrane antigen 1:Apical membrane antigen-1:Merozoite surface antigens:Arginase
20180988	6	antibodies:response:vaccine:antibody:induced:antigenic	2	hamster:hamsters	2	trypanosoma cruzi:leishmania infantum	1	leishmaniasis	putative PUF1:putative pumilio protein 2
20080619	6	antibodies:protective:vaccine:antigen:immunity:induced	2	mice:birds	1	plasmodium falciparum	1	malaria	Circumsporozoite protein:Major surface antigen
20042100	6	immune:antibodies:vaccine:immunity:immunized:immunogenicity	3	mice:rabbits:animals	1	plasmodium falciparum	1	malaria	merozoite surface protein:Merozoite surface protein 3:Merozoite surface protein-3:Polymorphic antigen
20019192	6	protective immunity:immune:antibody:induce	2	rodent:mice	1	plasmodium berghei	1	malaria	Plasmepsin IV
19946351	6	antibodies:protective:vaccine:antigen:antibody:effective	1	mice	1	leishmania infantum	1	leishmaniasis	Leishmanolysin
19839269	6	protection:protective:vaccine:antigen:induce:immunization	2	mice:hamsters	2	leishmania donovani:leishmania mexicana	1	leishmaniasis	Nucleoside hydrolase
19782112	6	protective:vaccine:vaccination:induced:vaccinated:reduction	2	rodents:mice	1	echinococcus multilocularis	3	alveolar echinococcosis:cysticercosis	Thioredoxin:Tetraspanin
19781007	6	antibodies:vaccine:antigen:induced:immunogenicity	1	mice	1	plasmodium yoelii	1	malaria	Merozoite surface protein 4/5
19726616	6	protection:immune:response:protective:vaccine:antigen	2	mouse:mice	1	leishmania major	1	leishmaniasis	protein disulfide isomerase
19386420	6	response:vaccine:antigen:immunized:induced:vaccinated	1	dogs	1	leishmania infantum	1	leishmaniasis	tryparedoxin peroxidase:Tryparedoxin_peroxidase
19104008	6	protective immunity:antibodies:effective:vaccinated	1	mice	1	schistosoma mansoni	1	schistosomiasis	Myosin light chain
19047411	6	immune:antibodies:protective:antibody:immunity:immunogenicity	1	rodent	1	plasmodium falciparum	1	malaria	Circumsporozoite protein
19038302	6	antibodies:vaccine:antibody:immunized:induced:immunogenicity	1	rabbits	1	plasmodium falciparum	1	malaria	merozoite surface protein 1:Merozoite surface antigens:Merozoite surface protein-1
18984024	6	protection:protective immunity:antibodies:vaccine	1	mice	2	plasmodium berghei:plasmodium falciparum	1	malaria	Circumsporozoite protein
18804512	6	protective:vaccine:vaccination:vaccinated:antigenic:ifn	1	mice	1	leishmania infantum	1	leishmaniasis	Cysteine proteinase
18771584	6	antibodies:vaccine:immunity:immunized:induce:immunization	1	mice	1	plasmodium falciparum	1	malaria	VAR2CSA:Erythrocyte membrane protein 1:DBL1
18762224	6	protection:vaccine:antigen:antibody:vaccinated:ifn	1	hamsters	1	leishmania donovani	1	leishmaniasis	elongation factor 2:triosephosphate isomerase:Heat shock protein 70:p45:Calreticulin
18643960	6	immune:antigen:immunized:induced:immunization	1	mice	1	plasmodium falciparum	1	malaria	Merozoite surface protein 3:Merozoite surface protein-3:Polymorphic antigen
18587399	6	protection:protective immunity:response:antigen	1	mice	1	toxoplasma gondii	1	toxoplasmosis	dense granule protein GRA6:Dense granule protein 6:Dense granule antigen GRA6:Granule antigen protein 6:Granule antigen protein GRA6:Dense granule antigen protein GRA6:Dense granule protein-6:Granule antigene protein 6:Dense granule antigen protein 6:Dense granular antigen 6:Dense granule antigen 6
17910946	6	protection:protective:vaccine:antigen:vaccination:induced	1	mice	1	echinococcus multilocularis	2	alveolar echinococcosis	EMY162 protein
17716944	6	immune:vaccine:antigen:effective:vaccination:vaccinated	1	mice	1	toxoplasma gondii	2	leishmaniasis:toxoplasmosis	bradyzoite antigen BAG1
17624847	6	protection:immune:protective:vaccine:induced	2	rodents:mice	1	plasmodium berghei	1	malaria	Early transcribed membrane protein:Upregulated in infective sporozoites 3:Up-regulated in infective sporozoites
17295358	6	immune:response:vaccine:antigen:effective:induce	1	hamsters	1	leishmania donovani	1	leishmaniasis	elongation factor 2:triosephosphate isomerase:Heat shock protein 83:p45
17241708	6	protection:immune:vaccine:antigen:immunized:antigenic	2	mice:rabbits	1	plasmodium falciparum	1	malaria	Circumsporozoite protein
17095277	6	protective immunity:antibodies:vaccine:immunized	2	mouse:mice	1	plasmodium falciparum	1	malaria	VAR2CSA:Erythrocyte membrane protein 1:DBL1:PfEMP1
16988458	6	protection:immune:antibodies:vaccine:immunized:immunization	1	mice	1	plasmodium yoelii	1	malaria	Circumsporozoite protein
16988228	6	protection:antibodies:vaccine:antigen:antibody:immunization	1	mice	1	plasmodium yoelii	1	malaria	apical membrane antigen 1
16960785	6	protection:vaccine:effective:vaccination:induced:vaccinated	2	dog:dogs	1	echinococcus granulosus	1	hydatid	M9:Glutathione S transferase
16862901	6	vaccine:effective:immunized:induced:immunization:vaccinated	1	mice	1	schistosoma japonicum	1	schistosomiasis	Paramyosin
16837110	6	protection:immune:vaccine:immunized:immunization:reduction	2	rats:animals	1	plasmodium falciparum	1	malaria	Erythrocyte membrane protein 1:PfEMP1
1680235	6	immune:antibodies:vaccine:immunized:induced:immunization	2	mouse:mice	1	plasmodium yoelii	1	malaria	Circumsporozoite protein
16761098	6	immune:antibodies:vaccine:immunized:immunization:immunogenicity	2	mouse:mice	1	plasmodium falciparum	1	malaria	merozoite surface protein 1
16458855	6	protection:antibodies:protective:vaccine:immunized:induced	1	primates	2	plasmodium falciparum:plasmodium vivax	1	malaria	rhoptry-associated protein 1
16428781	6	immune:antibodies:vaccine:antigen:immunized:immunogenicity	3	rabbit:rabbits:monkeys	1	plasmodium falciparum	1	malaria	merozoite surface protein 1:Merozoite surface protein-1:Merozoite surface antigens:Merozoite surface protein-1 variant Q-TSR-L:Merozoite surface antigen 1:Merozoite surface protein-1 variant E-TSR-L
16419781	6	immune:antibodies:response:vaccine:antigen:induce	2	calves:cattle	1	cryptosporidium parvum	1	cryptosporidiosis	p23
16377036	6	antibodies:protective:vaccine:antibody:immunized:immunogenicity	3	mice:rabbit:rabbits	1	plasmodium falciparum	1	malaria	merozoite surface protein 1:Merozoite surface protein-1
1624802	6	antibodies:response:vaccine:immunized:induced:immunogenic	3	mice:monkeys:animals	1	plasmodium falciparum	1	malaria	Merozoite surface antigens
16148095	6	protective immunity:immune:vaccination:induce	1	animals	1	plasmodium berghei	1	malaria	Merozoite surface protein 4/5
16108563	6	protection:antibody:effective:vaccination:induced:immunization	1	chicken	1	eimeria tenella	1	coccidiosis	Microneme protein-2:Microneme protein Etmic-2:Microneme 2:Profilin
15890689	6	immune:response:protective:vaccine:antibody:ifn	2	mouse:mice	1	plasmodium chabaudi	1	malaria	merozoite surface protein 1
15780729	6	response:protective:vaccine:antigen:immunized:antigenic	2	mouse:mice	1	schistosoma japonicum	1	schistosomiasis	Calpain
15780727	6	protection:antibodies:vaccine:immunized:induced:reduction	3	calves:cattle:animals	1	theileria parva	1	east coast fever	p67 protein:Sporozoite surface protein p67:Surface antigen:p67 surface antigen
15731029	6	immune:response:vaccine:antigen:induced:ifn	1	cattle	1	neospora caninum	1	neosporosis	SRS2 surface antigen:Tachyzoite surface protein:p29 surface antigen:Surface antigen SAG1:Putative surface antigen protein 1
15694510	6	protection:immune:protective:vaccine:antibody:immunogenic	1	monkeys	1	plasmodium falciparum	1	malaria	Erythrocyte binding antigen region II:Erythrocyte binding antigen-175:Erythrocyte binding antigen 175:EBA-175:Erythrocyte-binding antigen-175
15688345	6	protective:vaccine:antigen:antibody:vaccination:induced	2	mice:monkeys	1	plasmodium falciparum	1	malaria	Circumsporozoite protein
15640359	6	immune:protective:vaccine:antigen:immunity:reduction	2	rodent:mice	1	plasmodium chabaudi	1	malaria	merozoite surface protein 1:Merozoite surface protein-1
15582530	6	antibodies:vaccine:antibody:induced:immunogenicity:ifn	1	monkeys	1	plasmodium vivax	1	malaria	Circumsporozoite protein
15357089	6	antibodies:antigen:vaccination:immunized:immunization:vaccinated	2	rabbits:animals	1	fasciola hepatica	1	fascioliasis	Amoebapore-like protein
15305682	6	antibodies:vaccine:antigen:effective:immunity:vaccinated	5	goats:sheep:cattle:animal:animals	1	echinococcus granulosus	1	hydatid	EG95:Host-protective antigen:EG95 protein
15296488	6	antibodies:antigen:antibody:induced:immunization	1	mice	2	plasmodium falciparum:neospora caninum	1	malaria	SRS2 surface antigen:Tachyzoite surface protein:Major surface antigen:Blood-stage antigen
15161078	6	protection:immune:response:protective:vaccine:effective	2	mice:animals	1	trypanosoma brucei	1	sleeping sickness	microtubule-associated protein
15157087	6	protection:immune:protective:vaccine:antigen:immunogenic	1	monkeys	1	plasmodium falciparum	1	malaria	Erythrocyte binding antigen region II:Erythrocyte binding antigen-175:Erythrocyte binding antigen 175:EBA-175:Erythrocyte-binding antigen-175
14977966	6	protective:vaccine:antigen:immunization:vaccinated:reduction	1	mice	3	plasmodium falciparum:plasmodium vivax:plasmodium yoelii	1	malaria	Circumsporozoite protein
14700344	6	immune:antibodies:vaccine:antigen:immunized:immunogenicity	1	rabbits	1	plasmodium falciparum	1	malaria	Merozoite surface antigens:Merozoite surface protein 1:Merozoite surface antigen 1:Merozoite surface antigen-1
14665394	6	response:antigen:induced:immunogenicity	1	mice	1	schistosoma mansoni	1	schistosomiasis	Tyrosine 3-monooxygenase:Thioredoxin:Thioredoxin peroxidase 1
14607952	6	immune:antibodies:response:protective:vaccine:vaccination	2	rodent:mouse	1	plasmodium yoelii	1	malaria	merozoite surface protein 1
14604581	6	protection:immune:response:protective:vaccine:vaccination	1	mice	2	schistosoma mansoni:fasciola hepatica	2	fascioliasis:schistosomiasis	14 kDa fatty acid-binding protein
12960342	6	protection:immune:vaccine:immunized:immunization:ifn	1	mice	1	plasmodium yoelii	1	malaria	Circumsporozoite protein
12938235	6	immune:antibodies:response:antibody:induce:ifn	2	mice:animals	1	plasmodium berghei	1	malaria	merozoite surface protein 1
12825185	6	immune:antibodies:response:vaccine:immunized:immunization	3	mouse:mice:monkeys	1	plasmodium falciparum	1	malaria	Erythrocyte membrane protein 1
12804841	6	immune:antibodies:response:immunized:induced:immunization	2	mouse:mice	1	plasmodium vivax	1	malaria	Ookinete surface protein Pvs25:Sexual stage antigen 25 protein
12706903	6	protective immunity:antibodies:antigen:antibody	1	animal	1	eimeria maxima	1	coccidiosis	82 kDa gametocyte antigen, related
12615537	6	immune:protective:vaccine:antigenic:immunogenicity	1	monkeys	1	plasmodium falciparum	1	malaria	Erythrocyte binding antigen region II:Erythrocyte binding antigen-175:Erythrocyte binding antigen 175:EBA-175:Erythrocyte-binding antigen-175:Erythrocyte binding protein
12559799	6	protection:antibodies:vaccine:immunity:induced	1	cattle	1	theileria parva	1	east coast fever	p67 protein:Sporozoite surface protein p67:Surface antigen:p67 surface antigen
12516392	6	protective immunity:vaccine:vaccinated:antigenic	1	rabbits	1	schistosoma japonicum	1	schistosomiasis	Dynein light chain
12438375	6	protection:vaccine:antigen:immunity:vaccination:induced	2	monkeys:animals	1	plasmodium falciparum	1	malaria	merozoite surface protein 1:apical membrane antigen 1:Merozoite surface antigens:Truncated apical membrane antigen 1
12363372	6	antibodies:response:vaccine:antibody:immunized:immunization	1	rats	1	fasciola hepatica	1	fascioliasis	Secreted cathepsin L 1:Secreted cathepsin L2
12228010	6	antibodies:vaccine:antibody:vaccination:immunization:immunogenicity	1	animal	1	plasmodium falciparum	1	malaria	Circumsporozoite protein
12097400	6	protective:vaccine:antibody:immunity:immunized:induce	1	mice	1	plasmodium yoelii	1	malaria	merozoite surface protein 1
12060317	6	protection:immune:antibodies:antibody:immunity:immunized	1	mice	1	plasmodium yoelii	1	malaria	Merozoite surface protein 1
12010962	6	antibodies:protective:vaccine:antibody:effective:immunization	1	rabbits	1	plasmodium falciparum	1	malaria	merozoite surface protein 1
11865423	6	protection:response:vaccine:antibody:vaccination:vaccinated	2	monkeys:primate	1	plasmodium falciparum	1	malaria	merozoite surface protein 3:Merozoite surface protein-3:MSP3
11741694	6	immune:response:protective:vaccine:induced:immunogenicity	1	monkey	1	plasmodium vivax	1	malaria	MSP-1:Merozite surface protein 1:Merozoite surface proteins 1:Merozoite surface protein 1:Merozoite surface antigens:Merozoite surface protein-1:Duffy binding protein:Duffy-binding protein:Duffy binding protein variant 5:Duffy binding protein II:Ookinete surface protein Pvs25:Sexual stage antigen 25 protein:Ookinite surgace antigen Pvs28:Sexual stage surface protein Pvs28:ookinete surface protein…
11738752	6	antibodies:vaccine:antigen:vaccination:reduction:immunogenicity	3	mouse:mice:animals	1	schistosoma japonicum	1	schistosomiasis	Paramyosin
11722185	6	antibodies:vaccine:antigen:antibody:effective:immunized	1	rabbits	1	plasmodium falciparum	1	malaria	merozoite surface protein 1:Merozoite surface antigens
11672931	6	antibodies:response:vaccine:vaccination:induced:immunization	1	mice	1	plasmodium falciparum	1	malaria	Circumsporozoite protein
11601272	6	response:vaccine:antigen:antibody:immunized:induced	1	mice	1	plasmodium falciparum	1	malaria	Circumsporozoite protein
11596920	6	immune:antibodies:vaccine:antigen:antibody:immunization	2	mouse:mice	1	plasmodium falciparum	1	malaria	merozoite surface protein 2:Merozoite surface antigen 2:Merozoite surface protein-2:Merozoite surafce protein 2
11180119	6	immune:antibodies:response:antigen:antibody:immunized	1	mice	1	plasmodium falciparum	1	malaria	Merozoite surface protein 1:Merozoite surface protein-1:Merozoite surface antigens:Merozoite surface protein-1 variant Q-TSR-L:Merozoite surface antigen 1:Merozoite surface protein-1 variant E-TSR-L
11119517	6	immune:antibodies:response:antigen:immunity:ifn	1	sheep	1	echinococcus granulosus	3	cystic echinococcosis:hydatid	Antigen B:Antigen B4:Antigen B5:Antigen B2:Antigen B3:Antigen B subunit 4:Antigen B1
11083773	6	antibodies:response:vaccine:antibody:induce:vaccinated	1	mice	1	plasmodium vivax	1	malaria	Ookinete surface protein Pvs25:Sexual stage antigen 25 protein:Ookinite surgace antigen Pvs28:Sexual stage surface protein Pvs28:ookinete surface protein pvs28:Surface protein Pvs48
10858234	6	antibodies:vaccine:antigen:immunity:immunization:reduction	1	rodents	1	brugia malayi	3	elephantiasis:filariasis:lymphatic filariasis	Abundant larval transcript-2 protein:ALT-1 protein
10816459	6	antibodies:vaccine:antigen:antibody:vaccination:immunogenicity	2	animal:animals	1	plasmodium vivax	1	malaria	Duffy binding protein:Duffy-binding protein:Duffy binding protein variant 5:Duffy binding protein II
10779593	6	protection:immune:antibodies:response:antigen:antibody	1	rabbit	1	onchocerca volvulus	1	onchocerciasis	Heat shock protein 60
10697896	6	protection:immune:vaccine:antigen:antibody:immunogenic	2	mice:animal	1	plasmodium falciparum	1	malaria	circumsporozoite (CS) protein:Circumsporozoite protein
10603392	6	protective immunity:vaccine:antigen:effective	1	rodent	1	plasmodium falciparum	1	malaria	exported protein 1:liver stage antigen 3:Liver stage-specific antigen 1:Liver stage-specific antigen-1:Liver stage antigen-1:Liver stage antigen-3:Malaria protein EXP-1:Exported protein-1:Malaria exported protein-1
10580196	6	protection:protective immunity:antibodies:immunization	1	rodent	1	plasmodium yoelii	1	malaria	merozoite surface protein 1
10085003	6	immune:antibodies:response:antigen:antibody:induced	4	monkey:monkeys:primate:animals	2	plasmodium knowlesi:toxoplasma gondii	1	malaria	circumsporozoite (CS) protein:Circumsporozoite protein:Putative Chorismate synthase:Circumsporozoite antigen:Citrate synthase
9886211	5	immune:antibodies:protective:antigen:immunized	3	rabbit:monkey:monkeys	1	plasmodium falciparum	1	malaria	merozoite surface protein 1:Merozoite surface protein-1:Merozoite surface antigens:Merozoite surface protein-1 variant Q-TSR-L:Merozoite surface antigen 1:Merozoite surface protein-1 variant E-TSR-L:Sexual stage antigen pfs25
9862371	5	protection:protective:vaccination:immunization:ifn	1	mice	1	plasmodium berghei	1	malaria	Circumsporozoite protein
9712768	5	antibodies:antigen:antibody:induced:immunogenic	1	mice	1	plasmodium falciparum	1	malaria	Erythrocyte binding antigen region II:Erythrocyte binding antigen-175:Erythrocyte binding antigen 175:EBA-175:Erythrocyte-binding antigen-175
9325291	5	antibodies:vaccine:antigen:antibody:immunization	1	mice	2	plasmodium falciparum:plasmodium chabaudi	1	malaria	apical membrane antigen 1:Apical membrane antigen-1:AMA-1
9261951	5	vaccine:antigen:antibody:vaccination:immunization	5	mice:rabbits:sheep:animal:animals	1	plasmodium falciparum	1	malaria	Merozoite surface antigen 2:MSA-2
9236938	5	vaccine:antibody:effective:immunity:vaccination	3	dog:dogs:sheep	1	echinococcus granulosus	2	echinococcosis:hydatid	Glutathione S transferase
9229019	5	antibodies:vaccine:antibody:immunogenicity	2	mice:monkeys	1	plasmodium falciparum	1	malaria	Circumsporozoite protein
9030976	5	antibodies:antibody:induce:ifn:tnf	1	mice	1	schistosoma mansoni	1	schistosomiasis	Major egg antigen
8948322	5	protection:vaccine:immunity:vaccination:induced	2	calves:cattle	1	taenia saginata	1	cysticercosis	Tsa-9 protein:Tsa-18 protein
8834763	5	antibodies:vaccine:antibody:immunized:immunogenicity	3	mice:rabbits:animals	1	plasmodium falciparum	1	malaria	Rhoptry-associated protein 1:p82:Rhoptry associated protein-1:Rhoptry protein:RAP-2
8821650	5	response:protective:vaccine:antigen:antibody	3	rodent:mouse:mice	1	plasmodium yoelii	1	malaria	Circumsporozoite protein
8751936	5	antibodies:vaccine:antigen:antibody:effective	1	monkeys	1	plasmodium falciparum	1	malaria	merozoite surface protein 1:apical membrane antigen 1:Serine repeat antigen:Surface protein 2:Sporozoite surface protein 2:Sexual stage antigen
8739315	5	protection:antibodies:response:vaccine:induced	2	mice:pigs	2	taenia solium:taenia crassiceps	2	cysticercosis:neurocysticercosis	Protective recombinant antigen
8552406	5	antibodies:antigen:antibody:induced	1	rabbit	1	plasmodium falciparum	1	malaria	Antigen 332
8531666	5	protection:antibodies:protective:vaccine:antigenic	1	mice	2	schistosoma mansoni:fasciola hepatica	1	schistosomiasis	fatty acid binding protein
8432609	5	protective immunity:vaccine:antigen	1	monkeys	1	plasmodium falciparum	1	malaria	Histidine-rich protein 2:Histidine-rich protein II:HRPII:Histidine rich protein II
8188358	5	immune:antibodies:protective:antibody:induce	2	mouse:mice	2	plasmodium falciparum:plasmodium yoelii	1	malaria	Serine-repeat antigen protein:Serine repeat antigen
8119376	5	immune:response:protective:ifn:tnf	1	mice	1	toxoplasma gondii	1	toxoplasmosis	Glycerol-3-phosphate dehydrogenase:Putative glycerol-3-phosphate dehydrogenase:Granule antigen protein GRA6:B1:B1 protein
7838596	5	antibodies:response:antigen:antibody:induce	1	mice	1	schistosoma mansoni	1	schistosomiasis	Tyrosine 3-monooxygenase
33902452	5	immune:response:vaccine:antigen:effective	1	rodent	2	plasmodium yoelii:plasmodium chabaudi	1	malaria	Erythrocyte membrane antigen
33857426	5	protection:antibodies:protective:vaccine:antibody	2	mouse:mice	1	plasmodium vivax	1	malaria	Circumsporozoite protein
33795695	5	antibodies:protective:vaccine:effective:immunogenicity	1	mice	1	plasmodium falciparum	1	malaria	Circumsporozoite protein
33689009	5	vaccine:antigen:antibody:vaccination:ifn	1	chickens	1	eimeria tenella	1	coccidiosis	Surface antigen 16:Surface antigen 22:Surface antigen 4
33671937	5	protective:vaccine:vaccination:immunized:survival rate	3	mouse:mice:cows	1	neospora caninum	1	neosporosis	Dense granule protein
33505395	5	antibodies:response:vaccine:antigen:induced	1	rodents	1	plasmodium falciparum	1	malaria	Sexual stage specific surface antigen:Sexual stage-specific surface antigen:S48/45:Sexual stage antigen s48/45:Glutamate-rich protein:Glutamate rich protein:Pfs48/45
33498845	5	protection:vaccine:vaccination:vaccinated:immunogenicity	2	mouse:mice	1	schistosoma mansoni	1	schistosomiasis	Transposase
33217546	5	immune:antibodies:vaccine:immunized:immunization	2	mouse:mice	1	trypanosoma brucei	1	trypanosomiasis	Variant surface glycoprotein
33153189	5	antibodies:protective:vaccine:antigen:induce	2	rodent:mice	1	plasmodium yoelii	1	malaria	Merozoite surface protein 4/5
32946741	5	protection:antibodies:protective:vaccine:antibody	1	mice	1	plasmodium falciparum	1	malaria	Circumsporozoite protein
32870446	5	immune:antibodies:vaccine:effective:immunogenic	2	mice:animals	2	plasmodium falciparum:taenia solium	1	malaria	Apical membrane antigen 1:Truncated apical membrane antigen 1:Merozoite surface antigens:Merozoite surface protein 1
32864364	5	vaccine:antigen:effective:antigenic:immunogenic	1	animals	1	toxoplasma gondii	1	toxoplasmosis	dense granule protein GRA12:Dense granule protein 12:Dense granule antigen
32711079	5	protection:immune:vaccine:vaccination:immunogenic	1	animal	1	plasmodium vivax	1	malaria	Merozoite surface protein 9:Merozoite surface antigens:Merozoite surface protein 1
32404215	5	immune:response:vaccine:antigen:effective	1	mice	1	clonorchis sinensis	1	clonorchiasis	Aspartate aminotransferase:Serpin
32174037	5	protection:vaccine:vaccination:immunized:immunization	3	calves:cattle:animals	1	theileria annulata	2	theileriosis:tropical theileriosis	Copper transporter:Surface protein:SP protein
32174035	5	vaccine:vaccination:induced:immunization:vaccinated	2	calves:cattle	1	theileria parva	1	east coast fever	104 kDa microneme/rhoptry antigen
32153565	5	protection:antibodies:vaccine:induced:immunization	2	mouse:animals	1	plasmodium falciparum	1	malaria	Circumsporozoite protein
32099560	5	protective immunity:vaccine:vaccination	3	calf:calves:cattle	1	theileria annulata	2	theileriosis:tropical theileriosis	Cytochrome b
32076635	5	immune:antibodies:response:protective:immunity	2	rodent:mice	1	plasmodium berghei	1	malaria	Transcription factor with AP2 domain(S), putative
31936739	5	protection:vaccine:antigen:immunized:induced	3	mouse:mice:animals	1	plasmodium yoelii	1	malaria	inhibitor of cysteine proteases:Circumsporozoite protein
31883801	5	antibodies:response:protective:vaccine:antibody	1	mice	1	plasmodium falciparum	1	malaria	Circumsporozoite protein
31856917	5	vaccine:antibody:immunized:immunization:immunogenic	1	mice	1	plasmodium vivax	1	malaria	Early transcribed membrane protein
31842995	5	immune:vaccine:antigen:immunity:antigenic	1	cattle	1	theileria parva	1	east coast fever	Tp1 CD8+ T cell antigen:CD8+ T cell target antigen Tp1:Tp2 CD8+ T cell antigen:CD8+ T cell target antigen Tp2
31155395	5	vaccine:induced:antigenic:immunogenicity:ifn	1	dogs	1	leishmania infantum	1	leishmaniasis	Amastin-like protein
31028254	5	protection:antibodies:vaccine:antibody:vaccination	3	monkeys:primates:animals	1	plasmodium falciparum	1	malaria	Reticulocyte-binding protein homolog 5:Reticulocyte binding-like protein 5:Reticulocyte-binding protein 5:Reticulocyte binding protein-like protein 4
30847408	5	response:vaccine:induced:immunogenicity:ifn	1	mice	1	brugia malayi	2	filariasis:lymphatic filariasis	Abundant larval transcript-2 protein
30824357	5	antibodies:vaccine:antibody:induced:immunogenic	2	mouse:mice	1	plasmodium falciparum	1	malaria	Gametocyte surface protein P230:Pfs230
30794597	5	protection:response:vaccine:vaccination:ifn	1	dogs	1	leishmania infantum	1	leishmaniasis	Guanine nucleotide-binding protein subunit beta-like protein
30367868	5	immune:antibodies:vaccine:antibody:vaccinated	2	mouse:mice	1	babesia microti	1	babesiosis	Surface antigen
30349082	5	protection:antibodies:protective:antibody:immunity	1	rodent	3	plasmodium berghei:plasmodium falciparum:plasmodium yoelii	1	malaria	Circumsporozoite protein:Ferrochelatase
30342119	5	antibodies:vaccine:antigen:antibody:immunogenic	1	rabbit	1	plasmodium falciparum	1	malaria	rhoptry neck protein 12
30240576	5	protection:immune:vaccine:antibody:immunized	1	mice	1	fasciola gigantica	1	liver fluke	Peroxiredoxin
30037796	5	immune:response:antigen:immunity:ifn	2	mice:animals	1	echinococcus multilocularis	2	alveolar echinococcosis	Transforming growth factor beta
30034399	5	protection:immune:response:effective:induced	2	mouse:mice	2	toxoplasma gondii:schistosoma japonicum	1	schistosomiasis	dense granule protein GRA15
29772240	5	protection:immune:vaccine:reduction:survival rate	1	mice	2	schistosoma japonicum:opisthorchis viverrini	1	schistosomiasis	Zinc finger protein
29630679	5	protection:protective:vaccine:antigen:induced	1	mice	1	plasmodium chabaudi	1	malaria	merozoite surface protein 1:Merozoite surface protein-1
29371619	5	response:vaccine:vaccination:induce:immunization	1	rodent	1	plasmodium falciparum	1	malaria	ookinete surface protein P25
29348479	5	protective:vaccine:vaccination:immunized:vaccinated	1	mice	2	plasmodium falciparum:plasmodium vivax	1	malaria	Circumsporozoite protein:Cirumsporozoite protein:Csp:CSP protein
29263878	5	protection:vaccine:antigen:induce:immunization	2	mouse:hamsters	1	leishmania infantum	2	leishmaniasis:malaria	Cysteine_peptidase_B_(CPB):Cysteine protease:Cathepsin L-like cysteine proteinase:Cysteine proteinase type B
29229735	5	immune:response:vaccine:immunization:antigenic	2	dogs:animals	1	echinococcus granulosus	1	intestinal tapeworm	paramyosin:tropomyosin
29216890	5	protection:immune:vaccine:induced:antigenic	1	cattle	1	babesia bovis	1	babesiosis	tubulin:Rhoptry associated protein 1:Rhoptry associated protein-1:Rhoptry-associated protein 1:Cysteine peptidase 2:Spherical body protein 4:Spherical protein 4
29121987	5	immune:response:protective:vaccine:immunized	4	mice:rat:rats:rabbits	1	clonorchis sinensis	1	clonorchiasis	Pyruvate kinase
28993460	5	antibodies:vaccine:antigen:immunogenicity	1	rabbits	1	plasmodium falciparum	1	malaria	merozoite surface protein 8:merozoite surface protein 1
28699823	5	immune:antibodies:vaccine:immunity:immunogenic	2	rodents:monkeys	1	plasmodium falciparum	1	malaria	Glutamate-rich protein:Glutamate rich protein:Merozoite surface protein 3:Merozoite surface protein-3:MSP3:GLURP
28674032	5	vaccine:antigen:effective:induced:ifn	2	mouse:mice	1	trypanosoma cruzi	1	chagas disease	tyrosine phosphatase:trans-sialidase
28585770	5	immune:response:vaccine:antigenic:ifn	1	mice	1	leishmania donovani	1	leishmaniasis	Hypothetical_protein_conserved
28231338	5	vaccine:antigen:immunity:induced:immunization	1	cattle	1	theileria parva	1	east coast fever	Tp1 CD8+ T cell antigen:CD8+ T cell target antigen Tp1:Tp2 CD8+ T cell antigen:CD8+ T cell target antigen Tp2
28057055	5	antibodies:response:vaccine:antibody:immunized	2	mouse:mice	1	plasmodium berghei	1	malaria	Ookinete surface protein:Ookinete protein:Secreted ookinete protein:Secreted ookinete protein 25
27692771	5	antibodies:vaccine:antigen:immunity:immunized	1	rabbits	1	plasmodium falciparum	1	malaria	duffy binding-like merozoite surface protein:rhoptry-associated leucine zipper-like protein 1:reticulocyte binding protein homologue 5:merozoite surface protein 1:Rh5 interacting protein:Rh5-interacting protein:Reticulocyte binding protein homologue 5-interacting protein:Reticulocyte-binding protein homolog 5:Reticulocyte binding-like protein 5:Reticulocyte-binding protein 5:Reticulocyte binding …
27651416	5	protection:immune:immunity:induced:ifn	1	mice	1	leishmania infantum	1	leishmaniasis	Mitogen-activated protein kinase kinase
27174667	5	response:effective:induced:reduction	1	cattle	1	wuchereria bancrofti	2	filariasis:lymphatic filariasis	GST class-pi:Superoxide dismutase [Cu-Zn]
27129682	5	immune:response:vaccine:antibody:antigenic	2	rodent:mice	2	plasmodium berghei:plasmodium vivax	1	malaria	Circumsporozoite protein:Cirumsporozoite protein:Csp:CSP protein
27068454	5	protective:vaccine:antigen:immunity:induce	3	rodent:mouse:mice	2	plasmodium falciparum:plasmodium yoelii	1	malaria	Circumsporozoite protein:Major surface antigen
27067024	5	antibodies:vaccine:induced:antigenic:immunogenic	2	mice:monkeys	1	plasmodium vivax	1	malaria	Surface protein Pvs48:Gamete surface antigen Pvs48/45
27047452	5	immune:response:vaccine:antigenic:immunogenic	1	hamsters	1	leishmania donovani	1	leishmaniasis	protein disulfide isomerase:elongation factor 2:p45
27036511	5	protective immunity:immune:vaccine	1	primates	2	schistosoma mansoni:schistosoma haematobium	1	schistosomiasis	Glutathione S-transferase class-mu 28 kDa isozyme
27012710	5	vaccine:antibody:effective:immunized:immunization	4	cows:calf:calves:animals	1	cryptosporidium parvum	1	cryptosporidiosis	p23
26641090	5	protective:vaccine:induced:vaccinated:immunogenicity	1	mice	1	schistosoma japonicum	1	schistosomiasis	Vesicle-associated membrane protein 2
26111968	5	protective:antibody:vaccinated:immunogenicity:ifn	1	mice	1	toxoplasma gondii	1	toxoplasmosis	rhomboid protease ROM4:rhomboid protease ROM5:Rhomboid-like protease 4:RHOMBOID-like protein:Rhomboid-like protease 5
26107442	5	immune:vaccine:vaccination:immunogenic:ifn	1	mice	1	trypanosoma cruzi	1	chagas disease	trans-sialidase
26063320	5	antibodies:vaccine:antigen:antibody:immunization	1	mice	1	plasmodium falciparum	1	malaria	Sexual stage specific surface antigen:Sexual stage-specific surface antigen:S48/45:Sexual stage antigen s48/45:Pfs230:Pfs48/45
25874857	5	vaccine:antigen:antibody:vaccination:vaccinated	3	dog:dogs:animals	1	leishmania infantum	1	leishmaniasis	dihydroxyacetonephosphate acyltransferase:Dihydroxyacetonephosphate_acyltransferase
25861441	5	immune:response:vaccine:antigen:effective	2	hamster:animals	1	toxoplasma gondii	1	toxoplasmosis	Surface antigen:Surface antigen SAG1:Surface antigen 1:Surface antigen protein 1:Major surface antigen:Secretory antigen 1 protein:Major surface antigen 1
25822951	5	protection:vaccine:antigen:immunity:vaccination	1	mouse	1	plasmodium berghei	1	malaria	Thrombospondin-related anonymous protein
25499128	5	antibodies:response:antigen:antibody:ifn	3	sheep:pigs:animals	1	toxoplasma gondii	1	toxoplasmosis	dense granule protein GRA1:microneme protein MIC2:microneme protein MIC3:dense granule protein GRA7:Dense granule protein 1:p24 granule antigen:Micronemal protein:Microneme protein 3:Surface antigen:Surface antigen SAG1:Surface antigen 1:Surface antigen protein 1:Major surface antigen:Secretory antigen 1 protein:Major surface antigen 1:Dense granule protein 7:Granule antigen protein GRA7:Dense gr…
25472895	5	antigen:effective:vaccination:immunized:reduction	2	mice:animal	1	plasmodium berghei	1	malaria	Stromal-processing peptidase, putative:Signal peptide peptidase, putative
25248513	5	protective:vaccine:effective:immunized:reduction	2	chickens:birds	3	eimeria acervulina:eimeria tenella:toxoplasma gondii	1	coccidiosis	Orf protein:Cathepsin L
25200253	5	immune:vaccine:antigen:induced:immunogenic	1	mouse	1	plasmodium falciparum	1	malaria	cell traversal protein for ookinetes and sporozoites:PF cell-traversal protein:Circumsporozoite protein:Thrombospondin related adhesive protein:Thrombospondin-related adhesive protein
25114213	5	protection:antibodies:vaccine:antibody:immunization	2	rodent:mice	2	plasmodium berghei:plasmodium falciparum	1	malaria	Circumsporozoite protein
24789797	5	antibodies:vaccine:antibody:induced:immunogenicity	2	mice:rabbits	1	plasmodium falciparum	1	malaria	merozoite surface protein 3:merozoite surface protein 1
24575238	5	response:vaccine:antigen:antibody:vaccination	1	mice	1	plasmodium falciparum	1	malaria	Circumsporozoite protein:Erythrocyte binding antigen
24521783	5	vaccine:antigen:immunity:induced:immunogenicity	1	mice	1	plasmodium vivax	1	malaria	Ookinete surface protein Pvs25:Sexual stage antigen 25 protein
24516657	5	protective immunity:vaccine:induced	1	monkeys	1	plasmodium falciparum	1	malaria	Erythrocyte membrane protein 1:PfEMP1:Erythrocyte membrane protein 1 (PfEMP1)
24505176	5	antibodies:response:antigen:antibody:immunized	2	cattle:animals	2	babesia bigemina:theileria annulata	1	theileriosis	Merozoite surface glycoprotein:Merozoite-piroplasm surface antigen:Merozoite-piroplasm surface antigen 1:Merozoite-piroplasm surface antigen Tams 1:Major merozoite surface antigen:Merozoite-piroplasm surface antigen Tams1:Merozoite surface protein-1
24478095	5	antibodies:protective:antigen:antibody:immunogenic	1	primate	2	plasmodium falciparum:plasmodium vivax	1	malaria	Apurinic/apyrimidinic endonuclease Apn1
24465551	5	protection:immune:vaccine:induced:reduction	1	mice	2	schistosoma mansoni:fasciola hepatica	1	schistosomiasis	Cathepsin B1:Cathepsin L:Secreted cathepsin L 1:Glyceraldehyde 3-phosphate dehydrogenase
24354660	5	vaccine:antibody:immunized:immunogenicity	2	mouse:mice	1	plasmodium knowlesi	1	malaria	Merozoite surface protein
24163822	5	protective:vaccine:vaccination:immunized:immunization	4	dog:animal model:animals	1	trypanosoma cruzi	1	chagas disease	trans-sialidase
24146077	5	antibodies:vaccine:effective:immunization:immunogenicity	1	mouse	1	plasmodium falciparum	1	malaria	merozoite surface protein 4
23681698	5	immune:antigen:induced:immunogenic	1	rodent	2	plasmodium berghei:plasmodium falciparum	1	malaria	glideosome-associated protein 50
23511652	5	antibodies:vaccine:antigen:antibody:immunization	1	mice	1	neospora caninum	1	neosporosis	SRS2 surface antigen:Tachyzoite surface protein
23506240	5	antibodies:response:vaccine:effective:immunogenic	2	mice:primates	1	plasmodium falciparum	1	malaria	Circumsporozoite protein
23085006	5	protection:immune:protective:immunization:reduction	3	mice:rabbit:animal	2	taenia solium:taenia crassiceps	1	cysticercosis	Fatty acids and retinol binding protein isoform 1
23009356	5	antibodies:vaccine:vaccination:vaccinated:antigenic	1	sheep	1	echinococcus granulosus	2	cystic echinococcosis	EG95:Host-protective antigen:EG95 protein
22787718	5	antibodies:protective:vaccine:antigen:induce	2	rodent:mice	1	plasmodium berghei	1	malaria	Circumsporozoite protein
22593616	5	response:protective:vaccine:antigen:effective	4	mouse:mice:animal model	1	plasmodium falciparum	1	malaria	Cysteine-rich protective antigen
22406459	5	protection:response:vaccine:antigen:vaccination	4	goats:sheep:cattle:animals	1	echinococcus granulosus	3	cystic echinococcosis:hydatid	EG95:Host-protective antigen:EG95 protein
22301630	5	antibodies:protective:vaccine:antibody:vaccination	2	mice:animals	1	leishmania donovani	1	leishmaniasis	HASPB
22258707	5	antibodies:response:antigen:antibody:effective	3	mice:dogs:animals	1	neospora caninum	1	neosporosis	Dense granule protein
22253925	5	antibodies:antigen:immunized:induced	1	mice	1	plasmodium falciparum	1	malaria	Reticulocyte binding-like protein 1:RH1 protein:Erythrocyte binding antigen region II:Erythrocyte binding antigen-175:Erythrocyte binding antigen 175:EBA-175:Erythrocyte-binding antigen-175:Reticulocyte-binding protein homolog 5:Reticulocyte binding-like protein 5:Reticulocyte-binding protein 5:Reticulocyte binding protein-like protein 4
22248820	5	immune:antibodies:vaccine:antigen:immunogenic	1	rabbit	1	plasmodium falciparum	1	malaria	Merozoite surface protein duffy binding ligand 1:Duffy binding-like merozoite surface protein 1:Merozoite surface protein 3:Merozoite surface protein-3:MSP3:Polymorphic antigen
22202121	5	antibodies:vaccine:antibody:immunized:induce	1	rabbits	1	plasmodium falciparum	1	malaria	merozoite surface protein 1:Merozoite surface antigens:Apical membrane antigen 1:Truncated apical membrane antigen 1
22095915	5	immune:antibodies:vaccine:vaccination:induced	2	mice:chicken	1	plasmodium falciparum	1	malaria	merozoite surface protein 1:Merozoite surface protein-1:Merozoite surface antigens:Merozoite surface protein-1 variant Q-TSR-L:Merozoite surface antigen 1:Merozoite surface protein-1 variant E-TSR-L
21864531	5	protection:immune:response:immunity:ifn	2	animal model	1	brugia malayi	1	filariasis	Abundant larval transcript-2 protein
21794145	5	protection:immune:vaccine:effective:vaccination	4	mice:hamsters:dogs:animal	1	leishmania infantum	1	leishmaniasis	Hsp70
21715576	5	immune:antibodies:vaccine:antigen:reduction	3	rabbits:animal model	1	plasmodium falciparum	1	malaria	Gametocyte surface protein P230:Pfs230
21632889	5	antibodies:response:vaccine:antibody:immunization	3	mice:rabbit:rabbits	1	plasmodium falciparum	1	malaria	merozoite surface protein 3:Merozoite surface protein-3:MSP3
21298021	5	antibodies:vaccine:antibody:immunity:induce	1	mice	1	plasmodium falciparum	1	malaria	Erythrocyte membrane protein 1:VarO:PfEMP1
21236236	5	vaccine:immunity:vaccination:induced:vaccinated	1	mice	1	toxoplasma gondii	1	toxoplasmosis	heat shock protein:Heat shock protein 70
21075532	5	immune:antibodies:antigen:antigenic:immunogenic	1	horses	1	sarcocystis neurona	1	myeloencephalitis	Putative surface antigen:Surface antigen 2:Surface antigen 3:Surface antigen 4:SAG4
20942952	5	protection:immune:vaccine:antigen:immunogenicity	3	rabbits:animal model	3	plasmodium falciparum:plasmodium knowlesi:plasmodium vivax	1	malaria	apical merozoite protein:Thrombospondin-related apical membrane protein
20654667	5	antibodies:vaccine:antigen:antibody:immunogenic	1	mice	1	plasmodium vivax	1	malaria	Apical membrane antigen 1:Apical membrane protein-1:Apical membrane antigen-1:Apcial membrane antigen I:Apical membrane protein 1
20585656	5	protection:vaccine:effective:induce:immunization	1	animal	5	echinococcus granulosus:echinococcus multilocularis:taenia solium:taenia saginata:taenia crassiceps	2	cestodiasis:cysticercosis	EG95:Host-protective antigen:EG95 protein:EM95 vaccine antigen
2049032	5	antibodies:vaccine:antigen:immunized:immunization	2	rabbits:monkeys	1	plasmodium falciparum	1	malaria	Histidine-rich protein 2:Histidine-rich protein II:HRPII:Histidine rich protein II
20398183	5	immune:response:reduction:ifn:tnf	1	mice	1	trypanosoma cruzi	1	chagas disease	cytochrome P450
20194590	5	antibodies:vaccine:vaccination:immunized:immunization	1	rabbits	1	plasmodium falciparum	1	malaria	VAR2CSA:Erythrocyte membrane protein 1:DBL1:PfEMP1
20167126	5	immune:response:protective:vaccine:antigen	2	monkey:monkeys	1	plasmodium vivax	1	malaria	Merozoite surface antigens:Merozoite surface protein 1:MSP-1:Merozite surface protein 1:Merozoite surface proteins 1:Merozoite surface protein-1:MSP1
19837093	5	protection:vaccine:antigen:antigenic:immunogenicity	1	monkeys	2	plasmodium falciparum:plasmodium vivax	1	malaria	Pv34
19717308	5	immune:antibody:vaccination:ifn:tnf	2	mouse:mice	1	schistosoma mansoni	1	schistosomiasis	Tyrosine 3-monooxygenase:Transforming growth factor beta
19695213	5	antibodies:response:antigen:antibody:reduction	1	mouse	1	plasmodium falciparum	1	malaria	Rhoptry-associated protein 1:p82:Rhoptry associated protein-1:Rhoptry protein:RAP-2
19596419	5	antibodies:vaccine:immunity:immunized:immunization	1	rabbits	1	plasmodium berghei	1	malaria	Hapless 2:Male gamete fusion factor HAP2
1940798	5	antibodies:vaccine:antigen:immunity:vaccination	3	mice:monkeys:animals	1	plasmodium falciparum	1	malaria	Sexual stage antigen
19185561	5	immune:vaccine:antibody:vaccinated:reduction	3	mice:rabbit:rabbits	1	trichinella spiralis	1	trichinellosis	Heat shock protein 70
19121414	5	protective immunity:effective:induce	2	rodent:mice	2	plasmodium falciparum:plasmodium chabaudi	1	malaria	merozoite surface protein 1:Merozoite surface protein-1:Merozoite surface antigens:Merozoite surface protein-1 variant Q-TSR-L:Merozoite surface antigen 1:Merozoite surface protein-1 variant E-TSR-L
19108614	5	immune:antibodies:antigen:antibody:immunized	4	mice:chicken:chickens:cattle	1	plasmodium falciparum	2	malaria:trypanosomiasis	Lactate dehydrogenase
19067844	5	protective immunity:immunized:induced	2	monkey:monkeys	1	plasmodium cynomolgi	1	malaria	merozoite surface protein 1
18794202	5	protection:immune:response:vaccine:induced	1	mice	1	plasmodium falciparum	1	malaria	merozoite surface protein:Merozoite surface protein 1:Merozoite surface protein-1:Merozoite surface antigens:Merozoite surface protein-1 variant Q-TSR-L:Merozoite surface antigen 1:Merozoite surface protein-1 variant E-TSR-L:4a-hydroxytetrahydrobiopterin dehydratase
18485544	5	protection:immune:vaccine:antigen:effective	2	chicken:birds	1	eimeria tenella	1	coccidiosis	Sporozoite antigen:Microneme protein Mic-1:Microneme 1
18457835	5	antibodies:antigen:antibody:vaccination:immunogenicity	2	mouse:mice	1	toxoplasma gondii	1	toxoplasmosis	Surface antigen p22:Surface antigen 2:Surface antigen 2B:SAG2:SAG2 type 2 variant 4:SAG2 type 2 variant 2:SAG2 type 2 variant 3:SAG2 type 2 variant 1
18342311	5	protective:vaccine:antigen:effective:antigenic	1	animal	1	echinococcus granulosus	1	hydatid	EG95:Host-protective antigen:EG95 protein:EG95-4 protein
18332422	5	antibodies:vaccine:antibody:immunity:immunized	1	mice	1	plasmodium falciparum	1	malaria	Sexual stage specific surface antigen:Sexual stage-specific surface antigen:S48/45:Sexual stage antigen s48/45:Pfs48/45
18250458	5	response:induced:immunization:reduction:ifn	2	mouse:mice	1	schistosoma mansoni	1	schistosomiasis	Major egg antigen
18250177	5	immune:antibodies:vaccine:immunized:antigenic	2	rabbit:rabbits	1	plasmodium falciparum	1	malaria	VAR2CSA:Erythrocyte membrane protein 1:DBL1
17983665	5	protective:vaccine:antigen:immunized:ifn	2	calves:cattle	1	theileria parva	1	east coast fever	Tp2 CD8+ T cell antigen:CD8+ T cell target antigen Tp2
17924143	5	response:antigen:immunization:immunogenicity	1	rats	1	clonorchis sinensis	1	clonorchiasis	Tegumental protein
17848988	5	protective immunity:immune:antigen	2	rodent:mice	1	plasmodium chabaudi	1	malaria	merozoite surface protein 1:Apical membrane antigen 1:Merozoite surface protein-1
1761363	5	response:antigen:antibody:immunity:immunization	3	rodent:mice:animals	1	plasmodium yoelii	1	malaria	adenosine deaminase
17604034	5	protection:immune:vaccination:induced	2	rodent:mice	2	plasmodium berghei:plasmodium yoelii	1	malaria	6-cysteine protein
17588541	5	protection:vaccine:induced:immunogenicity	1	monkey	1	plasmodium falciparum	1	malaria	histidine-rich protein II:Histidine rich protein II
17566616	5	response:vaccine:antigen:antibody:immunized	1	mice	1	plasmodium falciparum	1	malaria	Apical membrane antigen 1:Truncated apical membrane antigen 1
17524988	5	antibodies:vaccine:antigen:antigenic:immunogenic	2	mice:rabbits	1	plasmodium falciparum	1	malaria	Circumsporozoite protein
17502396	5	vaccine:immunity:vaccination:induced:immunogenicity	1	mice	1	plasmodium falciparum	1	malaria	Circumsporozoite protein
17426022	5	antibodies:vaccine:antigen:immunity:induced	1	mice	1	plasmodium falciparum	1	malaria	Sexual stage specific surface antigen:Sexual stage-specific surface antigen:S48/45:Sexual stage antigen s48/45:Pfs48/45
17280751	5	antibodies:protective:antigen:induced:immunogenicity	1	mice	1	neospora caninum	1	neosporosis	SRS2 surface antigen:Tachyzoite surface protein
17210662	5	immune:antibodies:response:antigen:induced	1	sheep	1	echinococcus granulosus	1	hydatid	Antigen B:Antigen B4:Antigen B5:Antigen B2:Antigen B3:Antigen B subunit 4:Antigen B1
1721043	5	immune:antibodies:response:antibody:induce	2	mouse:mice	2	plasmodium falciparum:plasmodium yoelii	1	malaria	circumsporozoite (CS) protein:Circumsporozoite protein
17096643	5	immune:antibodies:response:antigen:effective	1	mice	1	trypanosoma brucei	2	african trypanosomiasis	variant surface glycoprotein
17060469	5	antibodies:antigen:antibody:immunity:immunogenicity	1	rabbits	1	plasmodium falciparum	1	malaria	apical membrane antigen 1:Truncated apical membrane antigen 1
17041140	5	immune:response:vaccine:effective:induce	1	monkey	1	plasmodium falciparum	1	malaria	Circumsporozoite protein:Thrombospondin-related anonymous protein:Thrombospondin-related adhesive protein:Thrombospondin related anonymous protein:Trap protein:Trombospondin-related protein:Sporozoite threonine-asparagine-rich protein:STARP antigen:Liver stage-specific antigen 1:Liver stage-specific antigen-1:Liver stage antigen:Liver stage antigen-1:Liver stage antigen-3:Liver stage antigen 3:SA…
16714213	5	protection:protective:antibody:immunization:reduction	2	mouse:mice	1	schistosoma mansoni	1	schistosomiasis	Tyrosine 3-monooxygenase
16629332	5	immune:protective:effective:ifn:tnf	2	mice:animals	2	plasmodium falciparum:plasmodium vinckei	1	malaria	Signal peptide peptidase
16545806	5	protection:antibodies:vaccination:induced:immunogenicity	1	mice	1	toxoplasma gondii	1	toxoplasmosis	Dense granule protein 3:Surface antigen:Surface antigen SAG1:Surface antigen 1:Surface antigen protein 1:Major surface antigen:Secretory antigen 1 protein:Major surface antigen 1:p30
16545511	5	antibodies:protective:vaccine:antigen:immunogenicity	1	rabbits	1	plasmodium falciparum	1	malaria	Merozoite surface antigen 2
16541261	5	protection:vaccine:immunized:induced:immunization	3	rodent:mouse:mice	4	plasmodium berghei:plasmodium falciparum:plasmodium vivax:plasmodium yoelii	1	malaria	Rhop-3
16417957	5	protection:protective:vaccine:antibody:vaccination	2	mouse:mice	1	leishmania major	1	leishmaniasis	histone H2B
16262450	5	immune:antibodies:vaccine:antibody:induced	1	mice	1	plasmodium falciparum	1	malaria	merozoite surface protein 3
16231975	5	vaccine:antibody:vaccination:induced:vaccinated	2	dogs:animals	1	ancylostoma caninum	1	hookworm disease	Aspartic protease
16148170	5	immune:antibodies:response:antigen:antibody	1	horses	1	sarcocystis neurona	1	myeloencephalitis	Putative surface antigen:Surface antigen 2
15986633	5	antibodies:protective:vaccine:immunized:antigenic	3	mouse:mice:animals	2	cryptosporidium parvum:toxoplasma gondii	1	cryptosporidiosis	p23
15955451	5	protection:immune:protective:vaccination:immunization	2	cattle:animal	1	onchocerca volvulus	1	onchocerciasis	Glyceraldehyde-3-phosphate dehydrogenase
15907839	5	immune:response:protective:vaccine:effective	1	animals	1	plasmodium falciparum	1	malaria	merozoite surface protein 1:Merozoite surface protein-1:Merozoite surface antigens:Merozoite surface protein-1 variant Q-TSR-L:Merozoite surface antigen 1:Merozoite surface protein-1 variant E-TSR-L
15879026	5	immune:response:antigen:induce:ifn	1	horses	1	sarcocystis neurona	1	myeloencephalitis	Surface antigen 1
15679632	5	vaccine:vaccination:immunized:vaccinated:immunogenic	5	mouse:mice:rat:rats:sheep	1	schistosoma japonicum	1	schistosomiasis	Fatty acid-binding protein
15501783	5	antibodies:vaccine:immunization:immunogenicity	2	mice:monkeys	1	plasmodium falciparum	1	malaria	Circumsporozoite protein
15385485	5	protection:immunized:induced:immunization:reduction	1	mice	4	plasmodium berghei:plasmodium falciparum:plasmodium yoelii:plasmodium chabaudi	1	malaria	merozoite surface protein 4:merozoite surface protein 4/5:Merozoite surface protein 4/5, putative:Merozoite surface protein 5
15295710	5	immune:antibodies:protective:vaccine:antibody	1	mouse	1	plasmodium falciparum	1	malaria	merozoite surface protein 3:Merozoite surface protein-3:MSP3
15234557	5	antibodies:vaccine:antigenic:immunogenicity	1	monkeys	1	plasmodium falciparum	1	malaria	merozoite surface protein 1:Merozoite surface protein-1:Merozoite surface antigens:Merozoite surface protein-1 variant Q-TSR-L:Merozoite surface antigen 1:Merozoite surface protein-1 variant E-TSR-L
15198645	5	immune:response:protective:antigen:ifn	1	sheep	1	echinococcus granulosus	3	cystic echinococcosis:hydatid	Antigen B:Antigen B4:Antigen B5:Antigen B2:Antigen B3:Antigen B subunit 4:Antigen B1
15169612	5	immune:vaccine:induced:immunization	2	mice:animals	1	cryptosporidium parvum	1	cryptosporidiosis	CP15/60
14742548	5	immune:antibodies:response:protective:immunization	2	rodent:mice	2	plasmodium falciparum:plasmodium yoelii	1	malaria	merozoite surface protein 7:Merozoite surface protein 1:Merozoite surface protein-1:Merozoite surface antigens:Merozoite surface protein-1 variant Q-TSR-L:Merozoite surface antigen 1:Merozoite surface protein-1 variant E-TSR-L
14695092	5	antibodies:vaccine:antibody:immunized:antigenic	4	mouse:mice:rabbit:rabbits	1	plasmodium vivax	1	malaria	Ookinete surface protein Pvs25:Sexual stage antigen 25 protein:Ookinite surgace antigen Pvs28:Sexual stage surface protein Pvs28:ookinete surface protein pvs28:Surface protein Pvs48
14669987	5	response:protective:vaccine:immunogenicity	1	monkeys	1	plasmodium falciparum	1	malaria	Erythrocyte binding antigen region II:Erythrocyte binding antigen-175:Erythrocyte binding antigen 175:EBA-175:Erythrocyte-binding antigen-175
14638781	5	antibodies:response:vaccinated:antigenic:immunogenicity	2	rats:sheep	1	fasciola hepatica	1	liver fluke	Cathepsin L:Cathepsin B
14516923	5	immune:response:vaccine:antigen:vaccination	1	animal	1	schistosoma mansoni	1	schistosomiasis	phosphoglycerate kinase:cyclophilin:filamin:Paramyosin
13678633	5	protection:immune:vaccine:antibody:induce	2	sheep:cattle	1	fasciola hepatica	1	liver fluke	Secreted cathepsin L 2:Cathepsin L1:Cathepsin L2:Cathepsin L-like:Multi-domain cystatin
12911521	5	protection:vaccine:antigen:vaccination:vaccinated	2	mice:sheep	2	schistosoma mansoni:fasciola hepatica	1	liver fluke	14 kDa fatty acid-binding protein
12880248	5	protection:antigen:immunized:immunization:vaccinated	1	mice	1	neospora caninum	1	neosporosis	Dense granule protein
12874315	5	protection:enhanced protection:immune:antigen:ifn	2	monkey:primate	1	plasmodium knowlesi	1	malaria	apical membrane antigen 1
12781387	5	protection:vaccine:antigen:effective:induce	3	sheep:pigs:cattle	3	taenia ovis:taenia solium:taenia saginata	2	cysticercosis:neurocysticercosis	Oncosphere antigen
12742586	5	antibodies:vaccine:antigen:vaccinated:immunogenic	2	rabbits:monkeys	1	plasmodium falciparum	1	malaria	merozoite surface protein
12672522	5	antibodies:vaccine:antigen:vaccination:immunogenic	1	cattle	1	babesia bovis	1	babesiosis	Merozoite surface antigen-2c:Merozoite surface antigen-2c (MSA-2c):Merozoite surface antigen 2c:Merozoite surface antigen 2-c:Merozoite surface protein
12628294	5	protection:protective:vaccine:antigen:immunogenic	1	monkeys	1	plasmodium falciparum	1	malaria	apical membrane antigen 1:Apical membrane antigen-1
12602355	5	antibodies:vaccine:antigen:antibody:immunization	1	mice	1	plasmodium falciparum	1	malaria	circumsporozoite (CS) protein:Circumsporozoite protein
12559776	5	vaccine:antigen:effective:immunogenicity	2	rabbits:monkey	1	plasmodium vivax	1	malaria	MSP-1:Merozite surface protein 1:Merozoite surface proteins 1:Merozoite surface protein 1:Merozoite surface antigens:Merozoite surface protein-1
12556145	5	vaccine:antigen:effective:immunity:induced	2	dog:sheep	1	echinococcus granulosus	1	hydatid	EG95:Host-protective antigen:EG95 protein
12543142	5	vaccine:antibody:effective:vaccinated:antigenic	1	mice	2	plasmodium falciparum:plasmodium vivax	1	malaria	Ookinete surface protein Pvs25:Sexual stage antigen 25 protein:Ookinite surgace antigen Pvs28:Sexual stage surface protein Pvs28:ookinete surface protein pvs28:Surface protein Pvs48
12531641	5	protection:response:protective:vaccination:vaccinated	3	rodents:mice:animals	1	echinococcus multilocularis	2	alveolar echinococcosis	14-3-3 protein
12165089	5	antibodies:protective:vaccine:antigen:antibody	1	monkeys	1	plasmodium falciparum	1	malaria	Antigen 332
12078236	5	protective immunity:vaccine:immunized	1	rabbits	1	schistosoma japonicum	1	schistosomiasis	HSP70
11738740	5	antibodies:vaccine:antibody:immunized:induce	2	mice:animals	1	plasmodium vivax	1	malaria	Ookinete surface protein Pvs25:Sexual stage antigen 25 protein:Ookinite surgace antigen Pvs28:Sexual stage surface protein Pvs28:ookinete surface protein pvs28:Surface protein Pvs48
11703810	5	protection:antibodies:protective:vaccine:antibody	1	mice	1	plasmodium chabaudi	1	malaria	Ferrochelatase
11696194	5	immune:antigen:effective:reduction:ifn	1	mice	1	schistosoma mansoni	1	schistosomiasis	Major egg antigen
11489167	5	vaccine:antigen:immunized:immunogenicity	2	mice:rabbits	1	plasmodium falciparum	1	malaria	acidic basic repeat antigen:101 kDa malaria antigen:p101/acidic basic repeat antigen
11306914	5	antibodies:protective:vaccine:antigen:vaccination	4	rodents:cattle:primates:animal	1	schistosoma haematobium	2	malaria:schistosomiasis	Glutathione S-transferase class-mu 28 kDa isozyme
11169440	5	response:protective:antigen:antibody:reduction	1	mouse	1	plasmodium chabaudi	1	malaria	merozoite surface protein 1:Merozoite surface protein-1
11137270	5	antibodies:vaccine:antigen:antibody:vaccination	1	cattle	1	theileria parva	1	east coast fever	p67 protein:Sporozoite surface protein p67:Surface antigen:p67 surface antigen
11123327	5	immune:vaccine:immunized:immunogenicity	1	mice	1	plasmodium falciparum	1	malaria	Circumsporozoite protein
10769007	5	protection:antibodies:vaccine:antibody:immunity	1	mice	1	plasmodium yoelii	1	malaria	merozoite surface protein 1
10715529	5	antigen:vaccination:immunized:vaccinated:reduction	3	mice:pig:pigs	1	schistosoma japonicum	1	schistosomiasis	Paramyosin
10712729	5	protective immunity:vaccine:induce	1	animals	1	schistosoma mansoni	1	schistosomiasis	Glyceraldehyde-3-phosphate dehydrogenase
10697897	5	protection:protective:vaccine:immunity:induced	1	rodent	1	plasmodium falciparum	1	malaria	merozoite surface protein 1:Thrombospondin-related anonymous protein:Thrombospondin-related adhesive protein:Thrombospondin related anonymous protein:Trap protein:Trombospondin-related protein:Thrombospondin related adhesive protein:Circumsporozoite protein
10613831	5	antibodies:vaccine:antigen:immunity:immunization	1	rodent	1	plasmodium falciparum	1	malaria	merozoite surface protein 1:Merozoite surface protein-1:Merozoite surface antigens:Merozoite surface protein-1 variant Q-TSR-L:Merozoite surface antigen 1:Merozoite surface protein-1 variant E-TSR-L
10469053	5	vaccine:antigen:antibody:immunized:immunization	2	mouse:mice	1	plasmodium falciparum	1	malaria	merozoite surface protein 1:Merozoite surface protein-1
10377116	5	response:vaccine:antigen:vaccinated:ifn	1	mice	1	schistosoma mansoni	1	schistosomiasis	myosin heavy chain
10092881	5	protection:immune:response:protective:antigen	1	mouse	1	leishmania infantum	1	leishmaniasis	Leishmanolysin
9933463	4	antibodies:response:induced:antigenic	1	dogs	1	leishmania infantum	1	leishmaniasis	histone H4:Histone H2B:Histone H2A:Histone 3
9854139	4	vaccine:antigen:antibody:immunogenicity	2	mice:primates	1	plasmodium falciparum	1	malaria	exported protein 1:liver stage antigen 1:Circumsporozoite protein:Sporozoite surface protein 2:Liver stage-specific antigen 1:Liver stage-specific antigen-1:Liver stage antigen-1:Malaria protein EXP-1:Exported protein-1:Malaria exported protein-1
9725227	4	protection:immune:vaccine:ifn	1	mice	1	plasmodium yoelii	1	malaria	Circumsporozoite protein
9712751	4	immune:antibodies:antibody:immunity	1	mice	1	plasmodium chabaudi	1	malaria	Aminopeptidase P, putative
9488393	4	antibodies:vaccine:antibody:immunization	1	mice	1	plasmodium falciparum	1	malaria	rhoptry-associated protein 1
9423884	4	protection:vaccine:antibody:immunization	1	monkeys	1	plasmodium falciparum	1	malaria	Histidine-rich protein 2:Histidine-rich protein II:HRPII:Histidine rich protein II
9226681	4	vaccine:antigen:vaccination:vaccinated	4	dogs:sheep:animal:animals	1	echinococcus granulosus	1	hydatid	EG95:Host-protective antigen:EG95 protein
8932772	4	response:protective:induced:immunization	1	mice	1	plasmodium yoelii	1	malaria	Circumsporozoite protein
8751903	4	antibodies:antigen:antibody:antigenic	1	monkeys	2	plasmodium falciparum:plasmodium vivax	1	malaria	Rhoptry protein:Rhop-3
8643099	4	vaccine:immunized:antigenic:immunogenicity	1	mice	1	plasmodium falciparum	1	malaria	Circumsporozoite protein
8613376	4	protection:vaccine:antibody:immunization	2	rodent:mice	1	plasmodium berghei	1	malaria	Circumsporozoite protein:Chorismate synthase, putative:Citrate synthase
8341324	4	antibody:effective:immunity:induce	1	rodent	7	plasmodium berghei:plasmodium falciparum:plasmodium gallinaceum:plasmodium reichenowi:plasmodium yoelii:plasmodium chabaudi:plasmodium vinckei	1	malaria	24 kDa ookinete surface protein:25 kDa ookinete surface antigen:Sexual stage-specific protein
8194761	4	protective:vaccine:antigen:vaccination	1	rabbit	1	schistosoma japonicum	1	schistosomiasis	Calcium binding
8005684	4	protection:immune:antibodies:immunized	1	mice	1	plasmodium yoelii	1	malaria	sporozoite surface protein 2:Circumsporozoite protein
7780021	4	antibodies:antigen:immunogenicity	1	rabbits	1	plasmodium falciparum	1	malaria	Major merozoite surface antigen
7690809	4	antigen:induced:ifn:tnf	2	mice:animals	1	toxoplasma gondii	1	toxoplasmosis	Surface antigen 1:Surface antigen 2
7565135	4	response:protective:antigen:immunity	2	monkeys:primates	1	plasmodium knowlesi	1	malaria	Apical membrane antigen-1
33845124	4	response:vaccination:vaccinated:reduction	2	goats:animals	1	fasciola hepatica	1	liver fluke	Secreted cathepsin L 1:Secreted cathepsin L2:Cathepsin L1
33840564	4	immune:protective:vaccine:immunogenicity	1	mice	1	plasmodium vivax	1	malaria	Duffy binding protein
33731306	4	immunized:immunization:vaccinated:ifn	2	mice:animals	1	toxoplasma gondii	1	toxoplasmosis	histone deacetylase SIR2
33674699	4	protection:antibodies:vaccine:antigen	2	mouse:mice	1	plasmodium falciparum	1	malaria	Circumsporozoite protein
33589499	4	immune:response:antigen:induced	1	mice	1	leishmania donovani	1	leishmaniasis	Histone acetyltransferase
33468223	4	immune:response:induced	2	mouse:mice	1	babesia microti	1	babesiosis	mitogen-activated protein kinase
33410127	4	immune:response:antigen:ifn	1	mice	1	trypanosoma cruzi	1	chagas disease	tryparedoxin peroxidase
33392104	4	antibodies:vaccine:induced:immunization	2	rodent:mice	2	plasmodium falciparum:plasmodium vivax	1	malaria	Circumsporozoite protein:Cirumsporozoite protein:Csp:CSP protein:Circumsporozoite protein variant VK247:Circumsporozoite protein variant VK210
33276290	4	antibodies:response:antigen:antibody	4	sheep:cow:cattle:animals	1	fasciola hepatica	1	liver fluke	Secreted cathepsin L 1:Cathepsin L1:Dihydrolipoyl dehydrogenase
33261638	4	antibodies:vaccine:antigen:antibody	1	cattle	1	babesia bigemina	1	babesiosis	Thrombospondin related anonymous protein
33076496	4	effective:induced:ifn:tnf	3	mouse:mice:animals	1	cryptosporidium parvum	1	cryptosporidiosis	superoxide dismutase
32849602	4	immune:response:immunity:induced	2	mice:animals	1	toxoplasma gondii	1	toxoplasmosis	dense granule protein GRA7:dense granule protein GRA14:dense granule protein GRA15:Dense granule protein 7:Granule antigen protein GRA7:Dense granule antigen:Granule antigen protein 7:Dense granule antigen GRA7:Dense granule protein 14
32822376	4	antibodies:vaccine:antibody:induced	1	mouse	1	plasmodium falciparum	1	malaria	merozoite surface protein 1
32788672	4	immune:response:induced	3	rodent:mouse:mice	1	plasmodium berghei	1	malaria	Transcription factor with AP2 domain(S), putative
32739836	4	vaccine:antigen:antibody:immunization	2	mouse:mice	1	plasmodium vivax	1	malaria	Duffy binding protein
32708370	4	antibodies:vaccine:antigen:antibody	1	mice	1	plasmodium falciparum	1	malaria	VAR2CSA:Erythrocyte membrane protein 1:DBL1
32439708	4	protection:antibodies:immunogenicity	1	monkeys	3	plasmodium falciparum:plasmodium knowlesi:plasmodium vivax	1	malaria	Vir:Vir14 protein
32283649	4	vaccination:immunized:vaccinated:reduction	1	dogs	1	trypanosoma cruzi	1	chagas disease	trans-sialidase
32132991	4	immune:response:antigen:induce	1	animal	2	schistosoma japonicum:schistosoma mansoni	1	schistosomiasis	Tyrosine 3-monooxygenase
32098116	4	antibodies:antigen:effective:immunity	2	mouse:mice	1	trypanosoma cruzi	1	chagas disease	myosin heavy chain
31930053	4	immune:vaccine:antigen:antigenic	1	rabbit	1	echinococcus granulosus	2	cystic echinococcosis	EG95:Host-protective antigen:EG95 protein
31911494	4	immune:antigen:immunity:ifn	1	mice	1	plasmodium yoelii	1	malaria	erythrocyte binding like protein:Erythrocyte binding-like protein
31811864	4	immune:antigen:antibody:effective	1	mouse	1	gnathostoma spinigerum	1	gnathostomiasis	Serpin
31736947	4	protective:vaccine:vaccination:vaccinated	1	mice	1	schistosoma mansoni	1	schistosomiasis	putative kunitz-type protease inhibitor
31727141	4	response:antigen:induced	1	mice	1	echinococcus granulosus	1	hydatid	Thioredoxin peroxidase
31703583	4	antibodies:vaccine:antigen:antibody	1	mice	1	plasmodium falciparum	1	malaria	Gametocyte surface protein P230:Pfs230
31628972	4	protection:vaccine:antibody:effective	1	mice	1	schistosoma mansoni	2	malaria:schistosomiasis	Annexin
31594821	4	immune:antibodies:immunity:immunization	1	mouse	2	plasmodium falciparum:plasmodium vivax	1	malaria	Duffy binding protein:VAR2CSA:Erythrocyte membrane protein 1:DBL1
31557338	4	immune:response:antigen:immunogenic	2	mice:sheep	1	echinococcus granulosus	3	cystic echinococcosis:hydatid	Antigen B subunit 2
31515150	4	vaccine:antigen:antibody:immunized	2	dog:cattle	1	neospora caninum	1	neosporosis	p29 surface antigen:Surface antigen SAG1:Putative surface antigen protein 1:SRS2 surface antigen:Tachyzoite surface protein
31277392	4	immune:antigen:vaccinated:antigenic	2	cattle:animals	1	babesia bovis	2	babesiosis:malaria	Truncated spherical body protein 2 copy 11:Spherical body protein 2 truncated copy 11
31231386	4	antibodies:vaccine:antibody:immunogenicity	2	rodent:mice	1	plasmodium falciparum	1	malaria	Gametocyte surface protein P230:Pfs230:Sexual stage specific surface antigen:Sexual stage-specific surface antigen:S48/45:Sexual stage antigen s48/45:Pfs48/45
31214195	4	antibodies:vaccine:antigen:antibody	1	rabbit	1	plasmodium falciparum	1	malaria	Reticulocyte-binding protein homolog 5:Reticulocyte binding-like protein 5:Reticulocyte-binding protein 5:Reticulocyte binding protein-like protein 4:Cysteine-rich protective antigen
31151920	4	vaccine:effective:immunity:immunization	1	cattle	1	theileria parva	1	east coast fever	Tp1 CD8+ T cell antigen:CD8+ T cell target antigen Tp1:Tp2 CD8+ T cell antigen:CD8+ T cell target antigen Tp2
31077839	4	antibodies:vaccine:antigen:immunogenicity	1	animal	1	plasmodium vivax	1	malaria	Ookinete surface protein Pvs25:Sexual stage antigen 25 protein
30604107	4	antibodies:vaccine:antigen:antigenic	2	mice:animal	1	trypanosoma brucei	2	african trypanosomiasis	trans-sialidase
30576624	4	vaccine:effective:vaccination:vaccinated	5	dog:dogs:sheep:lambs:animals	1	echinococcus granulosus	2	cystic echinococcosis	EG95:Host-protective antigen:EG95 protein
30570354	4	immune:response:immunized:ifn	3	mice:animal model	1	brugia malayi	2	filariasis:lymphatic filariasis	Asparaginyl-tRNA synthetase
30503096	4	protection:vaccine:antibody:vaccination	1	calves	1	cryptosporidium parvum	1	cryptosporidiosis	60 kDa glycoprotein:60-kDa glycoprotein:Sporozoite surface glycoprotein:GP60:60 kDa surface glycoprotein:Glycoprotein 60:60 kilodalton glycoprotein:60kDa glycoprotein:Gp60 protein:Immunodominant antigen Cp17:60 Kd glycoprotein:Sporozoite antigen glycoprotein 60:Glycoprotein gp40/15:Sporozoite antigen gp40/15:60 kDa glycoprotein GP60:60 kDa glycoprotein type IIcA5G3:S60 protein:60 kDa glucoprotein…
30483248	4	immune:response:antigenic:immunogenic	2	rat:rats	1	hymenolepis diminuta	1	cestodiasis	Paramyosin
30385417	4	protection:antibodies:vaccine:antibody	1	rabbit	1	plasmodium falciparum	1	malaria	merozoite surface protein 11:Merozoite surface protein 3:Merozoite surface protein-3:MSP3
30367064	4	vaccine:antigen:antibody:reduction	1	rat	1	plasmodium falciparum	1	malaria	Sexual stage specific surface antigen:Sexual stage-specific surface antigen:S48/45:Sexual stage antigen s48/45:Pfs48/45
30290885	4	immune:effective:vaccination:immunization	1	animal	1	toxoplasma gondii	1	toxoplasmosis	Rop2 protein
30250483	4	vaccine:antigen:effective:antigenic	1	monkey	1	plasmodium vivax	1	malaria	Rbsa
30181373	4	protection:immune:response:induce	1	mice	1	toxoplasma gondii	1	toxoplasmosis	protein kinase
30154263	4	protection:immune:induced:ifn	1	mice	1	toxoplasma gondii	1	toxoplasmosis	facilitative glucose transporter GT1:rhoptry protein ROP18:Rhoptry protein 18:Rhoptry kinase family protein:Secretory serine-threonine protein kinase ROP18-III
30105977	4	protection:vaccine:vaccination:immunization	1	animals	1	fasciola hepatica	1	liver fluke	Secreted cathepsin L 1:Secreted cathepsin L2:Leucyl aminopeptidase
30053393	4	antibodies:vaccine:immunized:immunogenicity	2	rodent:mice	1	plasmodium falciparum	1	malaria	Sexual stage specific surface antigen:Sexual stage-specific surface antigen:S48/45:Sexual stage antigen s48/45:Merozoite surface antigens:Merozoite surface protein 1:Pfs48/45
30049277	4	immune:antibodies:vaccine:antigen	2	rabbit:animals	1	plasmodium knowlesi	1	malaria	duffy binding protein alpha:apical membrane antigen 1:Apical merozoite antigen 1
30044851	4	immune:response:antibody:induced	1	mice	1	plasmodium berghei	1	malaria	Ferrochelatase
30038803	4	antibodies:vaccine:antigen:induced	1	rats	1	plasmodium falciparum	1	malaria	VAR2CSA:Erythrocyte membrane protein 1:DBL1
30006392	4	immune:response:immunity:induce	3	mice:dogs:cattle	2	neospora caninum:toxoplasma gondii	1	neosporosis	dense granule protein GRA6:dense granule protein GRA7:dense granule protein GRA14:cyclophilin:Dense granule protein 6:Dense granule antigen GRA6:Granule antigen protein 6:Granule antigen protein GRA6:Dense granule antigen protein GRA6:Dense granule protein-6:Granule antigene protein 6:Dense granule antigen protein 6:Dense granular antigen 6:Dense granule antigen 6:Dense granule protein 7:Granule …
29963084	4	vaccine:immunization:antigenic:immunogenic	2	sheep:animals	1	toxoplasma gondii	1	toxoplasmosis	rhoptry protein ROP4:dense granule protein GRA14:rhoptry protein ROP15:rhoptry protein ROP9:enolase 2:Rhoptry protein 4:Secretory rhoptry protein 4:Dense granule protein 14:ROP15 protein:Rhoptry protein 15
29916065	4	immune:response:induced:tnf	1	hamster	1	toxoplasma gondii	1	toxoplasmosis	dense granule protein GRA15:facilitative glucose transporter GT1
29844242	4	protection:antibodies:vaccine:immunization	1	mice	2	plasmodium berghei:plasmodium falciparum	1	malaria	Thioredoxin
29593746	4	immune:antibodies:antibody:effective	5	mouse:mice:animal model:animals	1	plasmodium falciparum	1	malaria	Reticulocyte-binding protein homolog 5
29577333	4	vaccine:antibody:immunized:induced	1	mice	1	schistosoma japonicum	1	schistosomiasis	Myosin heavy chain
29472160	4	response:effective:induced:reduction	2	mouse:mice	1	babesia microti	2	babesiosis:malaria	Thioredoxin:Thioredoxin-like
29354854	4	response:vaccine:induced:ifn	1	mice	1	echinococcus multilocularis	2	alveolar echinococcosis	EMY162 protein:Thioredoxin peroxidase
29353306	4	immune:response:antigen:induced	2	mouse:mice	1	toxoplasma gondii	1	toxoplasmosis	glucose-6-phosphate isomerase GPI:Surface antigen p22:Surface antigen 2:Surface antigen 2B:SAG2:SAG2 type 2 variant 4:SAG2 type 2 variant 2:SAG2 type 2 variant 3:SAG2 type 2 variant 1
29335000	4	immune:response:induced:reduction	2	mouse:mice	2	plasmodium falciparum:babesia microti	2	babesiosis:malaria	Thioredoxin:thioredoxin 2:Thioredoxin-like
29097502	4	protective immunity:ifn	1	mouse	1	leishmania major	1	leishmaniasis	serine peptidase
28962615	4	protection:protective:vaccine:effective	1	mice	2	plasmodium berghei:plasmodium falciparum	1	malaria	Circumsporozoite protein
28955615	4	vaccine:antigen:effective:immunogenicity	1	mouse	1	plasmodium falciparum	1	malaria	circumsporozoite (CS) protein:6-cysteine protein:Circumsporozoite protein
28945737	4	antibodies:response:antigen:antigenic	1	pigs	1	taenia solium	1	cysticercosis	Diagnostic antigen GP50:Diagnostic antigen GP50b:Diagnostic antigen GP50c:Diagnostic antigen GP50a:Calcium-binding protein:Paramyosin
28916732	4	immune:response:immunity:induced	1	mice	2	leishmania major:schistosoma mansoni	2	leishmaniasis:schistosomiasis	Tyrosine 3-monooxygenase
28680050	4	protective immunity:vaccine	1	animal	1	leishmania donovani	1	leishmaniasis	Centrin
28599669	4	immune:vaccine:induce:reduction	2	mouse:mice	1	schistosoma japonicum	1	schistosomiasis	Tetraspanning orphan receptor
28233866	4	antibodies:vaccine:antibody:immunized	1	animals	1	plasmodium falciparum	1	malaria	rifin
28209186	4	immune:protective:antigen:immunization	1	chickens	1	eimeria maxima	1	coccidiosis	RHOMBOID-like protein
28045892	4	immune:response:ifn:tnf	1	mice	1	leishmania infantum	1	leishmaniasis	trypanothione reductase
28012775	4	antibodies:vaccine:antibody:induced	1	animals	1	plasmodium falciparum	1	malaria	VAR2CSA:Erythrocyte membrane protein 1:DBL1
27591076	4	protection:immune:immunity:induced	3	mouse:chickens:birds	4	trypanosoma cruzi:eimeria acervulina:eimeria tenella:eimeria maxima	1	coccidiosis	mitogen activated protein kinase:sugar transporter:macrophage migration inhibitory factor:mitogen-activated protein kinase:Macrophage migration inhibitory factor, putative
27516998	4	antibodies:antigen:antibody:immunized	2	mice:animals	1	toxoplasma gondii	1	toxoplasmosis	Surface antigen:Surface antigen protein:Surface antigen protein 3:Surface antigen 3:Surface antigen 3 protein:SAG3:SAG3 protein:SAG3 type 1:Secretory antigen 3:SAG3 type 3 variant 2:SAG3 type 3 variant 1
27432885	4	antibodies:vaccine:effective:immunogenic	1	rabbit	1	plasmodium falciparum	1	malaria	Gametocyte surface protein P230:Pfs230
27033532	4	antibodies:vaccine:antigen:induce	1	cattle	3	babesia bigemina:babesia bovis:theileria annulata	1	babesiosis	apical membrane antigen 1:Apical membrane antigen-1:Apical membrane antigen 1, putative:AMA-1
26912048	4	immune:response:vaccine:antigen	2	cattle:animals	1	theileria orientalis	1	theileriosis	major piroplasm surface protein
26839079	4	antibodies:vaccine:antigen:immunogenic	1	mice	1	leishmania donovani	2	leishmaniasis:malaria	Nucleoside hydrolase
26646171	4	immune:antibodies:antibody:immunogenic	1	mouse	1	trypanosoma brucei	2	sleeping sickness:trypanosomiasis	variant surface glycoprotein:VSG
26576374	4	vaccine:antigen:vaccination:induce	2	dog:animal	1	echinococcus granulosus	1	echinococcosis	Antigen B
26552428	4	immune:antibodies:vaccine:antibody	2	mice:rats	1	plasmodium falciparum	1	malaria	Sexual stage specific surface antigen:Sexual stage-specific surface antigen:S48/45:Sexual stage antigen s48/45:Glutamate-rich protein:Glutamate rich protein:GLURP:Pfs48/45
26517877	4	vaccine:effective:vaccination:vaccinated	4	sheep:lambs:animal:animals	1	echinococcus granulosus	3	cystic echinococcosis:hydatid	EG95:Host-protective antigen:EG95 protein
26445908	4	immune:vaccine:antibody:vaccination	2	mouse:mice	1	schistosoma japonicum	2	malaria:schistosomiasis	Superoxide dismutase:SJCHGC00614 protein:Calcium-binding protein:Calcium binding
26444061	4	antibodies:antigen:vaccinated:immunogenicity	3	mice:dogs:animals	1	leishmania infantum	1	leishmaniasis	A2 protein:Stage-specific S antigen-like protein:Stage-specific S antigen homolog
26354122	4	immune:vaccine:antigen:antigenic	2	chicken:animals	2	eimeria tenella:toxoplasma gondii	1	coccidiosis	Apical membrane antigen 1:Apical membrane antigen-1
26324244	4	immune:response:induced:antigenic	1	mice	1	neospora caninum	1	neosporosis	superoxide dismutase:Gra1:GAP45
26299245	4	vaccine:vaccination:vaccinated:immunogenicity	2	mice:rats	1	schistosoma japonicum	1	schistosomiasis	Phosphoglycerate kinase
26090667	4	immune:response:ifn:tnf	2	mice:animals	1	trypanosoma cruzi	1	chagas disease	Aspartate transaminase
26037126	4	immune:response:effective:induced	3	mouse:mice:animals	1	plasmodium falciparum	1	malaria	Signal peptide peptidase
25962879	4	antibodies:antigen:immunogenicity	2	mouse:mice	1	plasmodium falciparum	1	malaria	Histidine-rich protein:Histidine-rich protein 2:Histidine rich protein 2
25916985	4	protection:immune:reduction:ifn	1	mice	1	plasmodium berghei	1	malaria	High mobility group protein B2:High mobility group protein B1, putative
25913888	4	immune:vaccine:antigen:effective	1	rabbits	1	plasmodium falciparum	1	malaria	Apical membrane antigen 1:Truncated apical membrane antigen 1:PF cell-traversal protein:Sexual stage antigen pfs25:Blood-stage antigen
25899945	4	protection:vaccine:effective:induce	2	mouse:mice	1	trypanosoma cruzi	1	chagas disease	Dihydrofolate reductase
25881166	4	immune:protective:vaccine:antigen	1	primate	1	plasmodium knowlesi	1	malaria	apical membrane antigen 1:Apical merozoite antigen 1
25776583	4	immune:vaccine:antigen:induce	1	mice	1	trichinella spiralis	1	trichinellosis	hypothetical protein:deoxyribonuclease II family protein:p49 antigen:Serine proteinase
25765968	4	antibodies:vaccine:induce:immunization	1	mouse	2	plasmodium falciparum:plasmodium vivax	1	malaria	transmission blocking target antigen precursor (Pfs48/45), putative:male fertility protein pf47, putative:Surface protein Pvs48:Gamete surface antigen Pvs48/45:Pvs47:Transmission blocking target antigen (Pvs47):Gamete surface antigen Pvs47:Transmission-blocking target antigen P230:Ookinete surface protein Pvs25:Sexual stage antigen 25 protein:Ookinite surgace antigen Pvs28:Sexual stage surface pr…
25704640	4	antibodies:protective:vaccine:immunity	1	primate	1	plasmodium falciparum	1	malaria	Reticulocyte-binding protein homolog 5:Reticulocyte binding-like protein 5:Reticulocyte-binding protein 5:Reticulocyte binding protein-like protein 4
25592730	4	antibodies:vaccine:effective:immunogenicity	2	mice:animal	1	toxoplasma gondii	1	toxoplasmosis	rhoptry protein ROP5:rhoptry protein ROP18:Type II rhoptry protein 5A:Type III rhoptry protein 5A:Type I rhoptry protein 5A:Rhoptry protein 18:Rhoptry kinase family protein:Secretory serine-threonine protein kinase ROP18-III
25590760	4	protection:vaccine:antibody:antigenic	2	monkeys:primates	1	plasmodium falciparum	1	malaria	Reticulocyte-binding protein homolog 5:Reticulocyte binding-like protein 5:Reticulocyte-binding protein 5:Reticulocyte binding protein-like protein 4
25582511	4	vaccine:antigen:effective:immunogenicity	1	mice	1	trichinella spiralis	1	trichinellosis	Heat shock protein 70
25407681	4	protection:protective:vaccine:immunization	2	rodent:mice	1	plasmodium falciparum	1	malaria	Gap protein
25063026	4	protective:vaccine:antigen:antigenic	1	rodents	1	plasmodium falciparum	1	malaria	apical sushi protein
25049356	4	immune:response:induced:tnf	1	mice	1	leishmania donovani	1	leishmaniasis	G protein
24861011	4	immune:response:antibody:immunized	1	rats	1	clonorchis sinensis	1	clonorchiasis	Plasminogen
24852216	4	vaccine:immunized:immunization:reduction	1	mice	1	toxoplasma gondii	1	toxoplasmosis	Glycerol-3-phosphate dehydrogenase:Putative glycerol-3-phosphate dehydrogenase:Granule antigen protein GRA6:B1:B1 protein
24827103	4	antibodies:antigen:antibody:effective	1	cows	1	neospora caninum	1	neosporosis	p29 surface antigen:Surface antigen SAG1:Putative surface antigen protein 1
24732131	4	antibodies:response:ifn:tnf	1	mice	1	leishmania major	1	leishmaniasis	serine peptidase
24646180	4	antigen:effective:induced:immunogenicity	1	pigs	1	toxoplasma gondii	1	toxoplasmosis	microneme protein MIC11:dense granule protein GRA5:D-3-phosphoglycerate dehydrogenase:cyclophilin:Microneme protein TgMIC11:Dense granule protein 5:Dense granule antigen:Calmodulin
24475165	4	vaccine:antigen:immunization:reduction	2	mouse:mice	1	plasmodium berghei	1	malaria	Chorismate synthase, putative:Citrate synthase:Circumsporozoite protein
24448159	4	protective:vaccine:induced:vaccinated	1	mice	1	toxoplasma gondii	1	toxoplasmosis	heat shock protein:Heat shock protein 70
24269720	4	protective:vaccine:antigen:effective	3	goats:sheep:pigs	4	echinococcus granulosus:echinococcus ortleppi:echinococcus canadensis:echinococcus equinus	2	cystic echinococcosis	Eg95-1:Host-protective antigen:EG95 protein
24231271	4	antibodies:vaccine:antigen:vaccinated	1	mice	2	schistosoma mansoni:necator americanus	1	schistosomiasis	Hemoglobinase
24137242	4	immune:vaccine:antigen:induced	2	mice:animals	1	echinococcus granulosus	2	echinococcosis:hydatid	EG95:Host-protective antigen:EG95 protein
24090565	4	vaccine:antigen:antibody:reduction	1	mice	1	babesia bovis	1	babesiosis	apical membrane antigen 1:Apical membrane antigen-1
24084635	4	protective:vaccine:antigen:immunized	2	mice:animals	1	schistosoma mansoni	1	schistosomiasis	Sm29
24044894	4	immune:response:vaccine:antigen	1	primates	11	plasmodium berghei:plasmodium falciparum:plasmodium knowlesi:plasmodium reichenowi:plasmodium vivax:plasmodium yoelii:plasmodium chabaudi:plasmodium gonderi:plasmodium coatneyi:plasmodium cynomolgi:plasmodium inui	1	malaria	merozoite surface protein 9:Merozoite surface protein-9:Merozoite surface protein 9, putative
23951927	4	immune:response:protective:antigen	2	rodent:mice	1	plasmodium yoelii	1	malaria	apical membrane antigen 1
23828190	4	antibodies:response:antigen:antibody	2	mice:rabbit	1	trichinella spiralis	1	trichinellosis	cathepsin B:F-actin-capping protein subunit beta
23800344	4	antibodies:vaccine:antigen:induced	1	animals	1	toxoplasma gondii	1	toxoplasmosis	SAG-related sequence SRS34A:Protein phosphatase:Protein phosphatase 2C
23632258	4	vaccine:antibody:vaccination:vaccinated	5	dog:dogs:sheep:lambs:animals	1	echinococcus granulosus	2	cystic echinococcosis	EG95:Host-protective antigen:EG95 protein
23623183	4	immune:response:protective:vaccine	3	sheep:cattle:animals	1	fasciola hepatica	2	fascioliasis:liver fluke	Secreted cathepsin L 1
23407179	4	vaccine:antigen:vaccination:immunogenicity	1	mice	1	toxoplasma gondii	1	toxoplasmosis	dense granule protein GRA5:Dense granule protein 5:Dense granule antigen
23343779	4	antibodies:response:antibody:immunogenic	2	mouse:mice	1	neospora caninum	1	neosporosis	Dense granule protein:Bradyzoite surface protein BSR4:Bradyzoite surface protein SRS9
23291034	4	immune:effective:induced	1	mice	1	cryptosporidium parvum	1	cryptosporidiosis	cyclin
23109963	4	antibodies:effective:vaccination:immunized	2	rabbit:rabbits	1	trypanosoma brucei	2	african trypanosomiasis	beta tubulin
23006847	4	immune:response:antigen:ifn	2	mouse:mice	1	plasmodium chabaudi	1	malaria	merozoite surface protein 1:Merozoite surface antigens
22970138	4	antibodies:vaccine:induced:antigenic	1	rats	1	plasmodium falciparum	1	malaria	VAR2CSA:Erythrocyte membrane protein 1:DBL1
22924918	4	vaccine:vaccination:induce:immunogenic	1	mice	1	schistosoma japonicum	1	schistosomiasis	Thioredoxin peroxidase-2
22799533	4	immune:response:induced	2	mouse:mice	1	plasmodium berghei	1	malaria	Plasmepsin
22778097	4	protection:response:effective:immunization	1	mice	1	toxoplasma gondii	1	toxoplasmosis	dense granule protein GRA6:Dense granule protein 6:Dense granule antigen GRA6:Granule antigen protein 6:Granule antigen protein GRA6:Dense granule antigen protein GRA6:Dense granule protein-6:Granule antigene protein 6:Dense granule antigen protein 6:Dense granular antigen 6:Dense granule antigen 6
22675476	4	vaccine:antibody:immunogenicity	1	mice	1	plasmodium falciparum	1	malaria	merozoite surface protein 1
22532802	4	protective immunity:antibodies	1	rabbits	1	plasmodium falciparum	1	malaria	Erythrocyte membrane protein 1:PfEMP1 DBLa:Erythrocyte membrane protein 1 SD126F:PfEMP1 protein:Erythrocyte membrane protein 1 variant 2:Var DBLalpha:EMP1 variant surface antigen:Erythrocyte membrane protein 1 variant 5:EMP1 variant CM5b:EMP1 variant CM7a:Membrane erythrocyte protein 1:EMP1 variant U9C:EMP1 variant CM9a:EMP1 variant U7a:Erythrocyte membrane protein 1 variant 7:Erythrocyte membran…
22492742	4	antibodies:antigen:antibody:immunity	2	calf:cattle	1	babesia bovis	1	babesiosis	Merozoite surface antigen-2c:Merozoite surface antigen-2c (MSA-2c):Merozoite surface antigen 2c:Merozoite surface antigen 2-c
22366577	4	protection:response:induced	2	mouse:mice	1	fasciola gigantica	3	fascioliasis:schistosomiasis:liver fluke	Dynein light chain
22309798	4	vaccine:effective:vaccination:immunogenic	1	cattle	1	babesia bovis	1	babesiosis	Apical membrane antigen 1:Apical membrane antigen-1:Acyl-CoA synthetase:Merozoite surface antigen 2c
22284302	4	antibodies:antigen:antibody:effective	2	goats:animals	2	neospora caninum:toxoplasma gondii	1	neosporosis	microneme protein MIC10:NcMIC10:TgMIC10
21625465	4	protective:antibody:induced:reduction	1	rodent	1	plasmodium yoelii	1	malaria	rhoptry protein:Erythrocyte binding-like protein
21464982	4	protection:response:reduction:ifn	3	mice:animal model	1	plasmodium chabaudi	1	malaria	Signal peptide peptidase, putative:Stromal-processing peptidase, putative
21398524	4	antibodies:vaccine:induce:immunization	1	animal	1	plasmodium falciparum	1	malaria	VAR2CSA:Erythrocyte membrane protein 1:DBL1
21336991	4	immune:immunization:immunogenicity:ifn	3	mouse:mice:animals	1	cryptosporidium parvum	1	cryptosporidiosis	p23
21305024	4	antibodies:vaccine:effective:induce	1	rabbits	1	plasmodium falciparum	1	malaria	Erythrocyte membrane protein 1:PfEMP1:Erythrocyte membrane protein one
21292880	4	protection:vaccine:vaccinated:immunogenic	1	monkeys	1	plasmodium vivax	1	malaria	MSP-1:Merozite surface protein 1:Merozoite surface proteins 1:Merozoite surface protein 1:Merozoite surface antigens:Merozoite surface protein-1
21179538	4	immune:vaccine:antigen:immunized	2	rodent:mice	1	plasmodium berghei	1	malaria	Apical membrane antigen 1:Merozoite surface antigens
21149582	4	antibodies:vaccine:immunized:induced	1	rabbits	1	plasmodium falciparum	1	malaria	Erythrocyte binding antigen region II:Erythrocyte binding antigen-175:Erythrocyte binding antigen 175:EBA-175:Erythrocyte-binding antigen-175:Erythrocyte binding antigen 181:EBA-181:Erythrocyte binding antigen 140:Erythrocyte binding antigen-140:EBA-140:Reticulocyte homology 4 protein PfRh4.9:Reticulocyte homology 4 protein PfRh4.2
20702658	4	immune:antibodies:response:vaccine	1	primates	1	plasmodium falciparum	1	malaria	merozoite surface protein 1:Merozoite surface antigens
20653106	4	protection:immune:protective:vaccine	1	mice	1	brugia malayi	2	filariasis:lymphatic filariasis	thioredoxin
20600071	4	immune:antibodies:antigen:antibody	3	mice:rat:rats	1	schistosoma mansoni	1	schistosomiasis	Sm29
20599995	4	protection:vaccine:antigen:antigenic	1	mice	1	babesia microti	1	babesiosis	94-kilodalton protein
20582436	4	protective:vaccine:vaccination:induce	3	mouse:mice:rat	1	schistosoma japonicum	1	schistosomiasis	Methionine aminopeptidase:Methionine aminopeptidase 2
20537198	4	vaccine:antibody:effective:vaccination	2	mouse:animals	1	plasmodium vivax	1	malaria	von Willebrand factor A-domain-related protein:von Willberand factor a-domain-related protein:von Willebrand factor A domain-related protein, putative
20460123	4	immune:vaccine:immunization:tnf	1	mice	1	plasmodium vivax	1	malaria	MSP-1:Merozite surface protein 1:Merozoite surface proteins 1:Merozoite surface protein 1:Merozoite surface antigens:Merozoite surface protein-1
20333301	4	antibody:immunity:vaccination:vaccinated	1	monkeys	1	plasmodium falciparum	1	malaria	merozoite surface protein 2:Merozoite surface antigen 2:Merozoite surface protein-2:Merozoite surafce protein 2
20011127	4	antibodies:response:antibody:immunity	1	mice	1	plasmodium chabaudi	1	malaria	merozoite surface protein 1
19850413	4	immune:antibodies:vaccine:antigen	1	mice	1	babesia bovis	1	babesiosis	Merozoite surface antigen-2b:Merozoite surface antigen 2-b:Merozoite surface antigen 2b:Merozoite surface antigen-2c:Merozoite surface antigen-2c (MSA-2c):Merozoite surface antigen 2c:Merozoite surface antigen 2-c
19794889	4	antibodies:immunity:vaccination:vaccinated	2	horse:horses	1	sarcocystis neurona	1	myeloencephalitis	Surface antigen 1
19777263	4	protective:vaccine:antigen:antibody	1	rabbit	1	plasmodium falciparum	1	malaria	Protective antigen
19727400	4	antibodies:protective:vaccine:immunized	4	mouse:mice:rabbit:rabbits	2	plasmodium berghei:plasmodium falciparum	1	malaria	merozoite surface protein 1
19629524	4	immune:antibodies:response:vaccine	1	rabbit	3	schistosoma mansoni:brugia malayi:onchocerca volvulus	1	onchocerciasis	Paramyosin
19582478	4	antibodies:vaccine:vaccination:immunized	3	mice:cattle:animals	1	trypanosoma brucei	3	african trypanosomiasis:sleeping sickness	trans-sialidase
19545652	4	antibodies:vaccine:antigen:antibody	1	mice	1	plasmodium falciparum	1	malaria	Merozoite surface antigen 2
19369939	4	immune:antibody:induced:antigenic	1	cattle	1	trypanosoma brucei	1	sleeping sickness	variant surface glycoprotein:variant surface glycoprotein (VSG)
19195411	4	protection:vaccine:vaccination:reduction	3	dogs:sheep:animals	1	echinococcus granulosus	1	hydatid	EG95:Host-protective antigen:EG95 protein
19138714	4	antibodies:vaccine:induced:immunization	2	mice:rabbit	2	plasmodium falciparum:plasmodium vivax	1	malaria	Circumsporozoite protein:Cirumsporozoite protein:Csp:CSP protein
18804135	4	vaccine:antigen:antibody:reduction	1	rabbits	1	plasmodium falciparum	1	malaria	apical membrane antigen 1:Truncated apical membrane antigen 1
18803505	4	antibodies:antigen:vaccination:immunization	2	mice:sheep	4	echinococcus granulosus:schistosoma mansoni:fasciola hepatica:toxocara canis	3	cystic echinococcosis:hydatid	Antigen B:Antigen B4:Antigen B5:Antigen B2:Antigen B3:Antigen B subunit 4:Antigen B1
18622627	4	immune:vaccine:effective:immunized	1	rabbit	4	schistosoma japonicum:schistosoma mansoni:clonorchis sinensis:fasciola hepatica	1	schistosomiasis	Carbonic anhydrase-related protein:Calcium-binding protein:Calmodulin:EF hand:Calcium binding protein
18426875	4	immune:antibodies:vaccine:effective	1	mice	2	schistosoma japonicum:schistosoma mansoni	1	schistosomiasis	Paramyosin
18393902	4	protection:immune:response:immunized	1	mice	1	taenia solium	1	cysticercosis	2-cys peroxiredoxin
18275273	4	protection:antibodies:antigen:antibody	1	animal	1	plasmodium falciparum	1	malaria	Circumsporozoite protein:Liver stage-specific antigen 1:Liver stage-specific antigen-1:Liver stage antigen:Liver stage antigen-1:Thrombospondin-related anonymous protein:Thrombospondin-related adhesive protein:Thrombospondin related anonymous protein:Trap protein:Trombospondin-related protein:Thrombospondin related adhesive protein
18268027	4	antibodies:vaccine:antibody:immunogenicity	2	mouse:mice	1	plasmodium falciparum	1	malaria	Circumsporozoite protein:Apical membrane antigen 1:Truncated apical membrane antigen 1
17875342	4	antibodies:vaccine:antigen:immunogenic	1	mice	1	plasmodium falciparum	1	malaria	serine repeat antigen 5:Serine-repeat antigen protein 5:Serine repeat antigen-5
17727567	4	antibodies:response:antibody:induced	1	mice	1	plasmodium chabaudi	1	malaria	merozoite surface protein 1:Merozoite surface protein-1
17555592	4	response:immunity:reduction:ifn	1	mice	1	plasmodium chabaudi	1	malaria	Signal peptide peptidase, putative:Stromal-processing peptidase, putative
17412435	4	vaccine:antigen:antibody:immunized	1	mice	2	neospora caninum:toxoplasma gondii	2	neosporosis:toxoplasmosis	60S acidic ribosomal protein P0
17339496	4	immune:response:induced:tnf	1	mice	2	plasmodium falciparum:plasmodium chabaudi	1	malaria	6-cysteine protein
1719416	4	antibodies:response:vaccine:antigen	1	monkeys	1	plasmodium falciparum	1	malaria	Circumsporozoite protein
1707538	4	protection:antigen:immunized:induce	2	rodents:mice	1	plasmodium falciparum	1	malaria	circumsporozoite (CS) protein:Circumsporozoite protein
1707534	4	antibodies:vaccine:antigen:antibody	1	rabbit	1	plasmodium falciparum	1	malaria	Sequestrin
17068840	4	immune:antibodies:vaccine:immunogenicity	1	mice	1	plasmodium falciparum	1	malaria	merozoite surface protein 1:Merozoite surface protein-1:Merozoite surface antigens:Merozoite surface protein-1 variant Q-TSR-L:Merozoite surface antigen 1:Merozoite surface protein-1 variant E-TSR-L
17049690	4	antibodies:vaccine:antigen:antibody	2	rodent:mouse	2	plasmodium berghei:plasmodium vivax	1	malaria	25 kDa ookinete surface antigen:Ookinete surface antigen-like protein Pfs28:28 kDa ookinete surface protein
16814286	4	vaccine:antibody:induced:immunization	1	mice	1	paragonimus westermani	1	paragonimiasis	Paramyosin
16797207	4	vaccine:antibody:immunogenicity	1	primates	1	plasmodium vivax	1	malaria	Merozoite surface antigens:Merozoite surface protein 1:MSP1
16791830	4	immune:effective:vaccination:antigenic	1	rabbit	1	leishmania infantum	1	leishmaniasis	transketolase:Tubulin alpha chain:Heat shock protein 70
16458371	4	protective immunity:vaccine	1	rodent	3	plasmodium berghei:plasmodium yoelii:toxoplasma gondii	1	malaria	Bifunctional dihydrofolate reductase-thymidylate synthase:Dihydrofolate reductase thymidylate synthase
16298024	4	protective:vaccine:immunized:immunogenicity	1	mice	1	plasmodium yoelii	1	malaria	Circumsporozoite protein
16238615	4	protective immunity:antigenic	5	rodent:rodents:monkeys:animal model	4	plasmodium falciparum:plasmodium knowlesi:plasmodium vivax:plasmodium yoelii	1	malaria	Vir
16138847	4	immune:response:induced:immunogenic	1	mice	1	schistosoma mansoni	1	schistosomiasis	Tyrosine 3-monooxygenase
16081823	4	protection:immune:vaccine:induced	1	mice	1	plasmodium yoelii	1	malaria	merozoite surface protein 1:Merozoite surface protein-1
15849695	4	protection:vaccine:antibody:vaccination	2	monkeys:animal	1	plasmodium falciparum	1	malaria	merozoite surface protein 3:Merozoite surface protein-3:MSP3
15837362	4	immune:response:vaccine:antigen	3	primate:animal model	1	plasmodium falciparum	1	malaria	Signal peptide peptidase
15363791	4	antibodies:vaccine:antigen:induced	1	monkeys	1	plasmodium falciparum	1	malaria	Merozoite surface protein 1:Merozoite surface protein-1:Merozoite surface antigens:Merozoite surface protein-1 variant Q-TSR-L:Merozoite surface antigen 1:Merozoite surface protein-1 variant E-TSR-L
15249044	4	antibodies:response:vaccine:antibody	1	mouse	1	schistosoma japonicum	1	schistosomiasis	Thioredoxin
15228526	4	antibodies:vaccine:antigen:immunized	2	rabbit:hamster	1	plasmodium falciparum	1	malaria	Erythrocyte membrane protein 1:Variant surface antigen:Erythrocyte membrane protein-1
15172227	4	protective:vaccine:antigen:effective	1	animal	1	echinococcus granulosus	1	hydatid	EG95:Host-protective antigen:EG95 protein
15165077	4	immune:response:antigen:induce	1	horses	1	sarcocystis neurona	1	myeloencephalitis	Surface antigen 1
15108522	4	vaccine:antigen:vaccinated:immunogenicity	1	rabbits	1	schistosoma japonicum	1	schistosomiasis	Zinc finger protein
15003841	4	protection:immune:protective:vaccine	1	mice	2	brugia malayi:onchocerca volvulus	2	onchocerciasis:river blindness	Putative protective antigen
14746971	4	immune:antibodies:response:immunogenic	1	dogs	1	leishmania infantum	1	leishmaniasis	cysteine peptidase A (CPA):Cysteine_peptidase_A_(CPA):Cysteine proteinase:Cysteine_peptidase_B_(CPB):Cysteine protease:Cathepsin L-like cysteine proteinase:Cysteine proteinase type B
14729165	4	antibodies:antigen:antibody:effective	3	mice:dogs:cattle	2	neospora caninum:toxoplasma gondii	1	neosporosis	p29 surface antigen:Surface antigen SAG1:Surface antigen 1:Surface antigen protein 1:Putative surface antigen protein 1:Major surface antigen:Secretory antigen 1 protein:Major surface antigen 1
14599800	4	antibodies:vaccine:induced:immunization	2	rodent:mice	1	plasmodium berghei	1	malaria	Circumsporozoite protein
14573684	4	response:protective:immunity:vaccination	2	mouse:mice	1	toxoplasma gondii	1	toxoplasmosis	Surface antigen:Surface antigen SAG1:Surface antigen 1:Surface antigen protein 1:Major surface antigen:Secretory antigen 1 protein:Major surface antigen 1
1380040	4	response:antibody:immunized:induce	2	mouse:mice	1	plasmodium falciparum	1	malaria	Major merozoite surface antigen
1376347	4	immune:vaccine:immunized:induced	1	mice	1	plasmodium vivax	1	malaria	Circumsporozoite protein
1347760	4	protection:vaccine:immunity:induced	3	monkey:monkeys:animal	1	plasmodium falciparum	1	malaria	Merozoite surface antigens:Merozoite surface antigen 1:Msa1 protein:Merozoite surface antigen 2
1347553	4	immune:response:induced:ifn	1	mice	1	schistosoma mansoni	1	schistosomiasis	Tyrosine 3-monooxygenase
12760641	4	antibodies:vaccine:antibody:immunized	3	rabbit:rabbits:cattle	1	cryptosporidium parvum	1	cryptosporidiosis	p23
12553568	4	vaccine:antigen:antibody:effective	1	cattle	1	theileria parva	1	east coast fever	p67 protein:Sporozoite surface protein p67:Surface antigen:p67 surface antigen
12496189	4	antibodies:vaccine:antibody:reduction	1	mouse	1	plasmodium falciparum	1	malaria	Erythrocyte membrane protein 1
12165387	4	antibodies:vaccine:antigen:immunized	1	rodent	3	plasmodium berghei:plasmodium falciparum:plasmodium yoelii	1	malaria	erythrocyte binding protein:apical membrane antigen 1:Erythrocyte binding protein 1:Merozoite adhesive erythrocytic binding protein:Merozoite antigen erythrocyte-binding ligand:Erythrocyte binding protein 3:Putative erythrocyte binding protein MAEBL:Erythrocyte binding protein 2:Erythrocyte-binding protein
12053997	4	immune:response:vaccinated:ifn	1	mice	1	neospora caninum	1	neosporosis	Nitric oxide synthase
11859373	4	protective immunity:immune	1	mice	1	toxoplasma gondii	1	toxoplasmosis	Uracil phosphoribosyltransferase:Carbamoyl phosphate synthetase II
11796334	4	immune:response:immunization:ifn	3	mouse:mice:animals	1	toxoplasma gondii	1	toxoplasmosis	protein kinase
11770102	4	immune:response:vaccine:vaccination	1	mice	1	leishmania mexicana	1	leishmaniasis	mitogen-activated protein kinase
11752405	4	protection:antibodies:vaccine:vaccination	3	mice:monkeys:animals	1	plasmodium falciparum	1	malaria	merozoite surface protein 1
11413195	4	immune:antibodies:response:immunity	2	rodent:mice	1	plasmodium falciparum	1	malaria	merozoite surface protein:Serine-repeat antigen protein:Serine repeat antigen
11378201	4	immune:antibodies:protective:vaccine	1	rabbits	1	plasmodium falciparum	1	malaria	merozoite surface protein 8:Merozoite surface antigens:Merozoite surface protein 1:Glutathione S-transferase:Merozoite surface protein 4:Merozoite surface protein 5:EGF-like domain-containing protein
11295181	4	protective immunity:vaccine	1	rodent	3	plasmodium berghei:plasmodium falciparum:plasmodium yoelii	1	malaria	Bifunctional dihydrofolate reductase-thymidylate synthase:Dihydrofolate reductase-thymidylate synthetase:Thrombospondin-related anonymous protein:Thrombospondin-related adhesive protein:Thrombospondin related anonymous protein:Trap protein:Trombospondin-related protein
11223132	4	immune:antibodies:vaccine:antigen	1	rodent	3	plasmodium berghei:plasmodium falciparum:plasmodium yoelii	1	malaria	Emp3 protein:Erythrocyte membrane protein 3
11046048	4	immune:induced:immunization:ifn	1	mice	1	brugia malayi	2	filariasis:lymphatic filariasis	serpin
11044559	4	immune:response:vaccine:antibody	6	hamster:hamsters:dogs:animal model:animals	1	leishmania infantum	1	leishmaniasis	heat shock protein 83-1:Heat shock protein 70:Heat-shock protein 70 kDa:Heat-shock protein hsp70:Histone H2A:Histone 3:Kinetoplastid membrane protein-11
11027782	4	vaccine:antibody:immunization:antigenic	1	dogs	1	neospora caninum	1	neosporosis	SRS2 surface antigen:Tachyzoite surface protein
11002983	4	antibodies:antigen:vaccinated:immunogenic	1	mice	1	schistosoma mansoni	1	schistosomiasis	Tegumental antigen
10992516	4	vaccine:antibody:effective:immunization	1	mice	2	plasmodium falciparum:plasmodium yoelii	1	malaria	merozoite surface protein 4:Merozoite surface protein 4/5
10886717	4	immune:response:protective:induced	3	rodent:mice:rabbits	2	plasmodium berghei:plasmodium falciparum	1	malaria	Serine-repeat antigen protein:Serine repeat antigen
10831380	4	immune:response:antibody:immunogenic	2	cattle:animal	1	onchocerca volvulus	1	onchocerciasis	B20 protein
10816489	4	response:antigen:immunized:immunogenic	1	mice	1	schistosoma mansoni	1	schistosomiasis	Tyrosine 3-monooxygenase
10768951	4	antibodies:antigen:effective:immunization	2	mice:calves	1	cryptosporidium parvum	1	cryptosporidiosis	p23
10652117	4	immune:antibodies:response:antigen	1	dogs	1	leishmania infantum	1	leishmaniasis	Surface antigen protein
10633922	4	antigen:antibody:antigenic:immunogenicity	2	cattle:animals	1	onchocerca volvulus	1	onchocerciasis	B20 protein:OV39 antigen:Superoxide dismutase [Cu-Zn]:Glutathione S-transferase 1:Glutathione S-transferase 2
10618538	4	antibodies:vaccine:antigen:induce	1	mice	1	plasmodium falciparum	1	malaria	Sexual stage specific surface antigen:Sexual stage-specific surface antigen:S48/45:Sexual stage antigen s48/45:Pfs48/45
10614497	4	immune:vaccine:induced:antigenic	1	cattle	2	plasmodium falciparum:babesia bovis	1	malaria	Rhoptry associated protein-1:Rhoptry associated protein 1
10593171	4	antibodies:protective:vaccine:antigenic	2	rodent:mice	3	plasmodium falciparum:plasmodium yoelii:plasmodium vinckei	1	malaria	merozoite surface protein 1:Merozoite surface protein-1:Merozoite surface antigens:Merozoite surface protein-1 variant Q-TSR-L:Merozoite surface antigen 1:Merozoite surface protein-1 variant E-TSR-L
10478425	4	antigen:immunity:immunized:vaccinated	1	mice	1	schistosoma japonicum	1	schistosomiasis	Tegumental antigen:Calcium binding
10462230	4	immune:vaccine:antigen:antigenic	1	mice	1	plasmodium vivax	1	malaria	MSP-1:Merozite surface protein 1:Merozoite surface proteins 1:Merozoite surface protein 1:Merozoite surface antigens:Merozoite surface protein-1
10438948	4	response:induced:ifn:tnf	3	mice:animal:animals	2	toxoplasma gondii:schistosoma mansoni	1	schistosomiasis	Aspartate transaminase
10428628	4	protection:vaccine:vaccination:vaccinated	2	dog:sheep	1	echinococcus granulosus	1	hydatid	EG95:Host-protective antigen:EG95 protein
10417674	4	immune:antibodies:vaccine:antigen	1	rabbits	2	plasmodium falciparum:schistosoma japonicum	1	malaria	merozoite surface protein:Merozoite surface antigen 2:Serine-repeat antigen protein:Serine repeat antigen
9989240	3	immune:antibodies:antibody	1	rabbits	1	plasmodium falciparum	1	malaria	merozoite surface protein:Merozoite surface antigen 2:MSA-2:Ribosomal P2 phosphoprotein
9987166	3	protection:induced	2	hamster:hamsters	1	leishmania donovani	1	leishmaniasis	kinetoplastid membrane protein-11:Kinetoplastid membrane protein 11
9876282	3	immune:antibodies:antigen	1	rabbit	1	plasmodium falciparum	1	malaria	Glutamate dehydrogenase
9769246	3	antibodies:vaccine:antigen	3	mice:rabbits:animal	2	plasmodium falciparum:cryptosporidium parvum	1	malaria	Thrombospondin-related adhesive protein:Thrombospondin related adhesive protein:TRAP-C1:Sexual stage specific surface antigen:Sexual stage-specific surface antigen:S48/45:Sexual stage antigen s48/45:Pfs48/45
9746793	3	protection:protective:reduction	3	rodent:mice:animals	1	plasmodium falciparum	1	malaria	plasmepsin II
9673286	3	antibodies:ifn:tnf	1	mice	1	toxoplasma gondii	1	toxoplasmosis	heat shock protein:Heat shock protein 70
9658144	3	protection:response:immunization	1	mice	1	plasmodium yoelii	1	malaria	Circumsporozoite protein
9603496	3	antibodies:response:ifn	2	mice:animals	1	plasmodium falciparum	1	microsporidiosis	Serine-repeat antigen protein:Serine repeat antigen
9453595	3	antibodies:response:antigen	1	mice	1	trypanosoma brucei	2	african trypanosomiasis	variant surface glycoprotein:variant surface glycoprotein (VSG)
9293339	3	vaccine:vaccination:vaccinated	1	cattle	1	babesia bovis	1	babesiosis	Bv80
9164605	3	antibodies:vaccine:vaccinated	1	animals	1	schistosoma japonicum	1	schistosomiasis	Paramyosin
9106193	3	antibodies:antigenic:immunogenic	1	mice	1	plasmodium falciparum	1	malaria	merozoite surface protein 1:Merozoite surface protein-1:Merozoite surface antigens:Merozoite surface protein-1 variant Q-TSR-L:Merozoite surface antigen 1:Merozoite surface protein-1 variant E-TSR-L
8973612	3	antibodies:response:antigenic	1	dogs	1	leishmania infantum	1	leishmaniasis	histone H3:Histone 3
8867853	3	antibodies:response:antigenic	1	dogs	1	leishmania infantum	1	leishmaniasis	histone H2A
8728991	3	antibodies:induced:antigenic	2	mouse:dogs	1	leishmania infantum	1	leishmaniasis	Heat shock protein 70:Heat-shock protein 70 kDa:Heat-shock protein hsp70:70 kDa heat shock protein
8682189	3	immune:protective:induced	1	rabbit	1	fasciola hepatica	1	liver fluke	Cathepsin B:Cathepsin B protease
8617955	3	antigen:effective:ifn	1	mice	1	schistosoma mansoni	1	schistosomiasis	Tyrosine 3-monooxygenase
8406870	3	antibodies:vaccine:antibody	1	rabbit	2	schistosoma japonicum:schistosoma mansoni	1	schistosomiasis	Glyceraldehyde-3-phosphate dehydrogenase
7943558	3	immune:antibody:immunization	1	monkey	2	plasmodium vivax:plasmodium cynomolgi	1	malaria	circumsporozoite protein
7838176	3	antigen:antibody:vaccinated	1	monkeys	1	plasmodium falciparum	1	malaria	heat shock protein 90
7722005	3	response:vaccine:antigen	1	pigs	1	plasmodium falciparum	1	malaria	Sexual stage specific surface antigen:Sexual stage-specific surface antigen:S48/45:Sexual stage antigen s48/45:Pfs48/45
7595214	3	vaccine:antigen:immunized	1	mice	1	plasmodium falciparum	1	malaria	Sporozoite surface protein 2
7591073	3	antibodies:vaccine:immunized	2	rodent:mice	2	plasmodium berghei:plasmodium falciparum	1	malaria	circumsporozoite (CS) protein:Circumsporozoite protein:Chorismate synthase, putative:Citrate synthase
7535817	3	immune:immunized:ifn	1	mice	1	plasmodium falciparum	1	malaria	circumsporozoite (CS) protein:Circumsporozoite protein
7517517	3	antibodies:antigen:immunization	1	mice	1	plasmodium falciparum	1	malaria	Rhoptry protein 3:RhopH3:RhopH2
33728452	3	antibody:effective:induce	1	mouse	1	toxoplasma gondii	1	toxoplasmosis	Surface antigen:Surface antigen SAG1:Surface antigen 1:Surface antigen protein 1:Major surface antigen:Secretory antigen 1 protein:Major surface antigen 1
33688009	3	immune:antibody:effective	1	mice	1	cryptosporidium parvum	1	cryptosporidiosis	Oocyst wall protein:Insulinase-like protease
33684115	3	vaccine:vaccination:vaccinated	5	dog:dogs:sheep:lambs:animals	1	echinococcus granulosus	3	cystic echinococcosis:hydatid	EG95:Host-protective antigen:EG95 protein
33588933	3	response:effective:induced	3	mouse:mice:animals	2	echinococcus granulosus:echinococcus multilocularis	1	echinococcosis	Calcium/calmodulin-dependent protein kinase
33537014	3	antibodies:protective:immunized	3	mouse:mice:animals	1	toxoplasma gondii	1	toxoplasmosis	ribosomal protein RPS2:RuvB-like helicase
33268332	3	response:protective:effective	1	mice	2	plasmodium berghei:plasmodium falciparum	1	malaria	chorismate synthase
33166513	3	immune:induced:reduction	3	rabbits:cat:animals	1	fasciola gigantica	1	liver fluke	Adenosine deaminase
33014890	3	protection:induced:reduction	2	mouse:mice	3	plasmodium berghei:plasmodium falciparum:plasmodium chabaudi	1	malaria	porphobilinogen deaminase:Hydroxymethylbilane synthase
32813017	3	vaccine:vaccination:vaccinated	1	hamsters	1	opisthorchis viverrini	1	liver fluke	Tetraspanin
32766287	3	antibodies:antigen:antibody	1	cattle	2	neospora caninum:toxoplasma gondii	1	neosporosis	Microneme protein
32595609	3	antigen:induced:reduction	1	mice	1	schistosoma mansoni	1	schistosomiasis	protein kinase:tyrosine kinase:Tyrosine-protein kinase
32500507	3	immune:antibodies:vaccine	1	mice	1	brugia malayi	2	filariasis:lymphatic filariasis	Disorganized muscle protein 1
32497249	3	immune:protective:effective	1	mice	1	plasmodium falciparum	1	malaria	rifin
32484795	3	protection:immunity:vaccination	3	rodent:mice:animal	1	plasmodium falciparum	1	malaria	Gap protein
32399924	3	effective:immunity:vaccination	2	sheep:cattle	1	fasciola hepatica	1	liver fluke	Cathepsin L1
32394439	3	immune:antibodies:antibody	1	pig	2	plasmodium falciparum:ascaris lumbricoides	1	malaria	Putative Kelch protein:Kelch 13:Kelch propellor domain protein:Kelch propeller domain:Putative kelch protein K13:Kelch propeller domain protein:Putative Kelch protein 13:Putative Kelch13 protein:Truncated kelch 13:Mutant Pfk13 protein
32319037	3	effective:vaccination:reduction	1	calves	1	theileria annulata	2	theileriosis:tropical theileriosis	Tams1:Merozoite-piroplasm surface antigen Tams1
32183833	3	protection:antibodies:reduction	1	animal	2	plasmodium berghei:plasmodium falciparum	1	malaria	Circumsporozoite protein
31819140	3	immune:response:antibody	2	dogs:animals	1	leishmania infantum	1	leishmaniasis	heat shock protein 83-1:Heat shock protein 70:Heat-shock protein 70 kDa:Heat-shock protein hsp70
31704144	3	antibodies:antigen:effective	1	animals	1	toxoplasma gondii	1	toxoplasmosis	dense granule protein GRA1:dense granule protein GRA7:Surface antigen:Surface antigen SAG1:Surface antigen 1:Surface antigen protein 1:Major surface antigen:Secretory antigen 1 protein:Major surface antigen 1:Dense granule protein 1:p24 granule antigen:Dense granule protein 7:Granule antigen protein GRA7:Dense granule antigen:Granule antigen protein 7:Dense granule antigen GRA7
31554700	3	immune:response:antibody	1	mice	1	trypanosoma brucei	1	trypanosomiasis	variant surface glycoprotein:variant surface glycoprotein (VSG)
31303202	3	vaccine:antigen:effective	1	calves	1	cryptosporidium parvum	1	cryptosporidiosis	60 kDa glycoprotein:60-kDa glycoprotein:Sporozoite surface glycoprotein:GP60:60 kDa surface glycoprotein:Glycoprotein 60:60 kilodalton glycoprotein:60kDa glycoprotein:Gp60 protein:Immunodominant antigen Cp17:60 Kd glycoprotein:Sporozoite antigen glycoprotein 60:Glycoprotein gp40/15:Sporozoite antigen gp40/15:60 kDa glycoprotein GP60:60 kDa glycoprotein type IIcA5G3:S60 protein:60 kDa glucoprotein…
31284755	3	induce:ifn:tnf	1	mice	1	leishmania donovani	1	leishmaniasis	Inhibitor of serine peptidase 2
31231237	3	vaccine:effective:antigenic	1	cattle	1	theileria annulata	2	theileriosis:tropical theileriosis	Merozoite surface glycoprotein:Merozoite-piroplasm surface antigen:Merozoite-piroplasm surface antigen 1:Merozoite-piroplasm surface antigen Tams 1:Major merozoite surface antigen:Merozoite-piroplasm surface antigen Tams1:Merozoite surface protein-1
31104401	3	antibody:induced	1	mice	2	plasmodium berghei:toxoplasma gondii	1	malaria	Stromal-processing peptidase, putative:Signal peptide peptidase, putative:Pitrilysin-like stromal processing peptidase
31078709	3	vaccine:antigen:effective	1	animals	1	toxoplasma gondii	1	toxoplasmosis	microneme protein MIC3:rhoptry protein ROP8:Surface antigen:Surface antigen SAG1:Surface antigen 1:Surface antigen protein 1:Major surface antigen:Secretory antigen 1 protein:Major surface antigen 1:Micronemal protein:Microneme protein 3:Rhoptry protein 8:Rhoptry antigen
30761125	3	immune:response:induce	2	mouse:mice	1	schistosoma mansoni	1	schistosomiasis	Tyrosine 3-monooxygenase
30637561	3	antibodies:antigen:antibody	1	cattle	1	toxoplasma gondii	1	toxoplasmosis	Surface antigen p22:Surface antigen 2:Surface antigen 2B:SAG2:SAG2 type 2 variant 4:SAG2 type 2 variant 2:SAG2 type 2 variant 3:SAG2 type 2 variant 1
30540020	3	antibodies:induced:reduction	1	mice	1	plasmodium falciparum	1	malaria	Histidine-rich protein:Histidine rich protein II
30333181	3	immune:response:effective	2	mouse:mice	1	toxoplasma gondii	1	toxoplasmosis	mitochondrial association factor 1
30303452	3	vaccine:effective:immunogenicity	1	mice	1	brugia malayi	2	filariasis:lymphatic filariasis	Abundant larval transcript-2 protein
30181253	3	antibodies:protective:vaccine	3	mouse:mice:animal	1	plasmodium vivax	1	malaria	Surface protein Pvs48:Gamete surface antigen Pvs48/45
30145705	3	immune:antibodies:vaccine	3	mouse:mice:animals	2	fasciola hepatica:fasciola gigantica	1	liver fluke	Glutathione peroxidase
30112141	3	immune:response:reduction	1	mouse	1	plasmodium falciparum	1	malaria	merozoite surface protein 1:Merozoite surface protein-1
30081952	3	antibodies:vaccine:effective	1	rabbit	4	plasmodium falciparum:babesia microti:babesia orientalis:babesia bovis	1	babesiosis	1-deoxy-D-xylulose 5-phosphate synthase:1-deoxy-D-xylulose 5-phosphate reductoisomerase:1-deoxy-D-xylulose-5-phosphate synthase:1-deoxy-D-xylulose 5-phosphate reductoisomerase, apicoplastic:1-deoxy-D-xylulose-5-phosphate reductoisomerase:2-C-methyl-D-erythritol 4-phosphate cytidyltransferase:4-diphosphocytidyl-2C-methyl-D-erythritol cytidylyltransferase:IspE:4-diphosphocytidyl-2C-methyl-D-erythri…
30037790	3	response:antibody:induced	2	mouse:mice	1	toxoplasma gondii	1	toxoplasmosis	MAG1:Cyst matrix protein
30002416	3	antibodies:vaccine:antigen	1	rabbit	1	plasmodium vivax	1	malaria	Duffy binding protein:Duffy binding protein II:Duffy-binding protein domain II:Duffy binding protein domain II:Reticulocyte-binding protein 1a:Reticulocyte binding protein 1a
29784863	3	response:induce:reduction	3	rodent:mice:animal	1	plasmodium berghei	1	malaria	GPI transamidase component GPI16, putative
29709546	3	immune:protective:vaccine	3	goats:sheep:cattle	1	fasciola hepatica	1	fascioliasis	Glutathione transferase
29679594	3	immune:antigen:vaccination	2	animal:animals	1	fasciola gigantica	1	fascioliasis	Cathepsin L1
29580315	3	response:effective:immunization	1	mice	1	clonorchis sinensis	2	clonorchiasis:liver fluke	GTP:AMP phosphotransferase, mitochondrial:Adenylate kinase
29566311	3	antigen:antibody:induced	1	mice	1	schistosoma japonicum	1	schistosomiasis	Protein KINase
29536720	3	protective:vaccine:immunogenicity	1	animal	1	toxoplasma gondii	1	toxoplasmosis	Rhoptry protein
29501973	3	protection:immune:reduction	3	sheep:cattle:animal	1	neospora caninum	1	neosporosis	Protein kinase
29312293	3	immune:response:tnf	1	mice	1	trypanosoma cruzi	1	chagas disease	nuclear transcription factor
29258832	3	immune:antibodies:vaccine	1	cattle	2	plasmodium falciparum:theileria parva	1	east coast fever	p67 protein:Sporozoite surface protein p67:Surface antigen:p67 surface antigen
29187698	3	antibodies:antigen:antibody	3	mouse:mice:rabbit	1	schistosoma japonicum	1	schistosomiasis	Thioredoxin peroxidase-1:Peroxiredoxin-1
29169409	3	antibodies:protective:induced	2	dogs:cattle	1	neospora caninum	1	neosporosis	Mitogen-activated protein kinase
29139018	3	vaccine:antigen:vaccination	3	dog:dogs:sheep	1	echinococcus granulosus	2	cystic echinococcosis	EG95:Host-protective antigen:EG95 protein
29132437	3	antibodies:vaccine:induced	1	rabbits	1	babesia bigemina	1	babesiosis	HAP2
29076073	3	immune:vaccine:ifn	1	mice	1	toxoplasma gondii	1	toxoplasmosis	Dense granule protein 7
29031244	3	response:antigen:antibody	3	dog:dogs:animals	1	dirofilaria immitis	1	dirofilariasis	Negative elongation factor E
28984989	3	effective:ifn:tnf	1	mice	1	leishmania donovani	1	leishmaniasis	Arginase
28900667	3	response:protective:induce	2	mice:hamsters	1	leishmania donovani	1	leishmaniasis	trypanothione reductase
28798366	3	antibodies:antibody:induced	3	mice:rabbits:animals	1	schistosoma japonicum	1	schistosomiasis	Heat shock protein 60
28729672	3	protection:immune:response	1	rodent	2	plasmodium berghei:plasmodium falciparum	1	malaria	6-cysteine protein:p47
28646324	3	antibodies:vaccine:antigen	1	rodents	1	plasmodium falciparum	1	malaria	merozoite surface protein 3:Glutamate-rich protein:Glutamate rich protein:Merozoite surface protein-3:Sexual stage specific surface antigen:Sexual stage-specific surface antigen:S48/45:Sexual stage antigen s48/45:Pfs48/45
28569168	3	antibodies:vaccine:induced	1	rats	1	plasmodium falciparum	1	malaria	Sexual stage specific surface antigen:Sexual stage-specific surface antigen:S48/45:Sexual stage antigen s48/45:Glutamate rich protein:Pfs48/45
28326085	3	immunity:induced:reduction	1	mice	2	neospora caninum:toxoplasma gondii	1	neosporosis	protein kinase:Mitogen-activated protein kinase
28223068	3	protective:induced:tnf	4	mice:rats:cat:animals	1	trypanosoma cruzi	1	chagas disease	superoxide dismutase:myosin heavy chain
28174102	3	protection:protective:reduction	1	mice	1	leishmania donovani	1	leishmaniasis	Topoisomerase I
28096331	3	antibodies:vaccine:immunogenic	2	animal model	1	plasmodium falciparum	1	malaria	Reticulocyte-binding protein homolog 5:Reticulocyte binding-like protein 5:Reticulocyte-binding protein 5:Reticulocyte binding protein-like protein 4
28045905	3	immune:antibodies:induced	2	animal model	2	wuchereria bancrofti:brugia malayi	2	filariasis:lymphatic filariasis	histone H4
27959569	3	immune:response:antigen	1	mice	1	echinococcus multilocularis	3	alveolar echinococcosis:hydatid	Antigen B3
27805593	3	immune:antibody:antigenic	1	animal	1	trypanosoma brucei	3	african trypanosomiasis:sleeping sickness	variant surface glycoprotein:variant surface glycoprotein (VSG)
27760716	3	immune:antibodies:vaccine	1	mice	1	trichinella spiralis	1	trichinellosis	DNase II
27695087	3	vaccine:antigen:antigenic	1	rabbits	1	plasmodium falciparum	1	malaria	apical membrane antigen 1:Truncated apical membrane antigen 1
27590815	3	antibodies:antibody:antigenic	2	rodents:hamsters	1	babesia microti	1	babesiosis	T-complex protein 1 subunit eta
27580381	3	vaccine:effective:antigenic	3	goats:sheep:animals	1	toxoplasma gondii	1	toxoplasmosis	Surface antigen:Surface antigen SAG1:Surface antigen 1:Surface antigen protein 1:Major surface antigen:Secretory antigen 1 protein:Major surface antigen 1
27554340	3	immune:induced:ifn	1	mice	1	plasmodium berghei	1	malaria	Protein disulfide-isomerase
27535033	3	antibodies:antigen:immunogenicity	1	sheep	1	echinococcus granulosus	2	cystic echinococcosis	Glutaredoxin:Glutaredoxin 1
27382019	3	immune:antibody:reduction	1	primate	1	plasmodium falciparum	1	malaria	knob-associated histidine-rich protein:Erythrocyte membrane protein 1
27270235	3	immune:antibodies:antigen	2	cattle:animals	1	theileria annulata	1	theileriosis	uncharacterized protein
27235199	3	immune:antibodies:antigen	1	rabbit	2	plasmodium falciparum:plasmodium vivax	1	malaria	Tryptophan-rich antigen 35.2:Tryptophan rich antigen 33.5 kDa:Tryptophan rich antigen TRAg38
26906226	3	protection:vaccine:immunity	2	dog:dogs	1	leishmania infantum	1	leishmaniasis	cyclophilin 2:cyclophilin 40
26782811	3	vaccine:vaccinated:antigenic	2	dogs:animals	2	trypanosoma cruzi:leishmania infantum	1	leishmaniasis	A2 protein:Stage-specific S antigen-like protein:Stage-specific S antigen homolog
26772184	3	immune:antibodies:immunized	1	mice	1	plasmodium falciparum	1	malaria	Erythrocyte membrane protein 1:PfEMP1 DBLa:Erythrocyte membrane protein 1 SD126F:PfEMP1 protein:Erythrocyte membrane protein 1 variant 2:Var DBLalpha:EMP1 variant surface antigen:Erythrocyte membrane protein 1 variant 5:EMP1 variant CM5b:EMP1 variant CM7a:Membrane erythrocyte protein 1:EMP1 variant U9C:EMP1 variant CM9a:EMP1 variant U7a:Erythrocyte membrane protein 1 variant 7:Erythrocyte membran…
26743347	3	antibodies:antibody:induce	4	rodent:mouse:chicken:chickens	1	toxoplasma gondii	1	toxoplasmosis	dense granule protein GRA6:Surface antigen:Surface antigen SAG1:Surface antigen 1:Surface antigen protein 1:Major surface antigen:Secretory antigen 1 protein:Major surface antigen 1:Surface antigen p22:Surface antigen 2:Surface antigen 2B:SAG2:SAG2 type 2 variant 4:SAG2 type 2 variant 2:SAG2 type 2 variant 3:SAG2 type 2 variant 1:Surface antigen protein 3:Surface antigen 3:Surface antigen 3 prote…
26450395	3	immune:vaccine:immunized	2	rodent:mice	1	plasmodium berghei	1	malaria	Phosphatidate cytidylyltransferase
26320251	3	vaccine:antibody:antigenic	1	mouse	1	plasmodium falciparum	1	malaria	Erythrocyte membrane protein 1:PfEMP1
26277607	3	response:antigen:effective	2	hamster:hamsters	1	opisthorchis viverrini	1	opisthorchiasis	Proliferating cell nuclear antigen
26257728	3	immune:vaccine:effective	1	rodents	2	schistosoma japonicum:schistosoma mansoni	1	schistosomiasis	Paramyosin
26197440	3	antibodies:antigen:antibody	3	pigs:cattle:animals	1	toxoplasma gondii	1	toxoplasmosis	dense granule protein GRA7:Dense granule protein 7:Granule antigen protein GRA7:Dense granule antigen:Granule antigen protein 7:Dense granule antigen GRA7
26195550	3	vaccine:antigen:antibody	1	mouse	1	babesia microti	1	babesiosis	Apical membrane antigen 1
26172405	3	antibodies:antigen:antibody	3	mice:dogs:cattle	2	neospora caninum:toxoplasma gondii	1	neosporosis	dense granule protein GRA2:Dense granule protein 2:GRA2 protein:Dense granule antigen:Surface antigen 1
26084663	3	antibodies:antigen:effective	3	calves:cattle:animals	3	fasciola hepatica:haemonchus contortus:cooperia oncophora	1	liver fluke	40kDa ES protein:Cathepsin L1:Major sperm protein
26045295	3	immune:response:protective	2	rodent:mouse	2	plasmodium berghei:plasmodium falciparum	1	malaria	merozoite surface protein 7:MSP7-like protein:Merozoite protein 7
26026247	3	induced:reduction:tnf	1	animals	1	cryptosporidium parvum	1	cryptosporidiosis	MAPK
25946159	3	immune:vaccine:vaccination	2	mice:animals	1	trypanosoma cruzi	1	chagas disease	trans-sialidase
25943129	3	antibodies:antigen:antibody	1	horses	1	sarcocystis neurona	1	myeloencephalitis	Putative surface antigen:Surface antigen 3:Surface antigen 4:SAG4
25701649	3	vaccine:immunized:reduction	2	rodent:mice	2	plasmodium falciparum:plasmodium yoelii	1	malaria	Lactate dehydrogenase
25467037	3	vaccine:immunized:immunization	2	mouse:mice	1	toxoplasma gondii	1	toxoplasmosis	Glycerol-3-phosphate dehydrogenase:Putative glycerol-3-phosphate dehydrogenase:Granule antigen protein GRA6:B1:B1 protein
25424796	3	immune:ifn:tnf	1	mouse	1	plasmodium falciparum	1	malaria	merozoite surface protein 1:Merozoite surface protein-1
25417727	3	vaccine:antigen:antigenic	1	cattle	1	theileria parva	1	east coast fever	Tp1 CD8+ T cell antigen:CD8+ T cell target antigen Tp1:Tp2 CD8+ T cell antigen:CD8+ T cell target antigen Tp2
25376500	3	vaccine:immunization:reduction	2	mouse:mice	3	plasmodium falciparum:plasmodium yoelii:plasmodium chabaudi	1	malaria	Translationally-controlled tumor protein homolog:Translationally-controlled tumor protein homolog, putative:Translationally-controlled tumor protein-like protein
25268351	3	antibodies:antibody:reduction	1	mice	1	toxoplasma gondii	1	toxoplasmosis	bradyzoite antigen BAG1:dense granule protein GRA1:Dense granule protein 1:p24 granule antigen
25261185	3	immune:protective:antigen	3	chicken:chickens:birds	1	plasmodium gallinaceum	2	avian malaria	rhoptry neck protein 2, putative:Apical membrane antigen 1, putative
25195175	3	vaccine:antigen:reduction	2	animal model	1	plasmodium vivax	1	malaria	MSP-1:Merozite surface protein 1:Merozoite surface proteins 1:Merozoite surface protein 1:Merozoite surface antigens:Merozoite surface protein-1
25156733	3	antibodies:antibody:induced	1	rodent	1	plasmodium yoelii	1	malaria	Circumsporozoite protein
25092620	3	immune:antibodies:vaccination	1	hamsters	4	ancylostoma ceylanicum:brugia malayi:loa loa:onchocerca volvulus	1	ancylostomiasis	glutamate-cysteine ligase:Glutamate--cysteine ligase:GCS light chain
25016474	3	antibodies:antigen:antibody	1	dogs	1	toxoplasma gondii	1	toxoplasmosis	dense granule protein GRA1:dense granule protein GRA7:Dense granule protein 1:p24 granule antigen:Dense granule protein 7:Granule antigen protein GRA7:Dense granule antigen:Granule antigen protein 7:Dense granule antigen GRA7
24855263	3	antibodies:antigen:vaccination	1	mice	2	plasmodium berghei:plasmodium falciparum	1	malaria	schizont egress antigen-1
24827907	3	vaccine:immunization:immunogenicity	1	mouse	1	plasmodium falciparum	1	malaria	Gap protein
24807053	3	immune:response:antigen	1	dogs	3	trypanosoma cruzi:leishmania infantum:leishmania braziliensis	2	chagas disease:leishmaniasis	heat shock protein 83
24549329	3	antibodies:antigen:reduction	1	cattle	1	theileria parva	1	east coast fever	Polymorphic immunodominant molecule
24504133	3	protection:vaccine:antigen	1	animals	1	entamoeba histolytica	1	amebiasis	serine-rich protein
24477117	3	immune:response:antigenic	2	primate:primates	3	plasmodium vivax:plasmodium simium:plasmodium cynomolgi	1	malaria	Vir
24278216	3	immune:antibodies:vaccine	1	mice	1	plasmodium falciparum	1	malaria	6-cys protein:Apical membrane antigen 1:Apical membrane antigen-1
24146978	3	antigen:ifn:tnf	1	mice	1	toxoplasma gondii	1	toxoplasmosis	Surface antigen:Surface antigen SAG1:Surface antigen 1:Surface antigen protein 1:Major surface antigen:Secretory antigen 1 protein:Major surface antigen 1
24133188	3	protection:antibodies:vaccine	1	animals	1	plasmodium falciparum	1	malaria	reticulocyte binding protein homologue 5:Reticulocyte-binding protein homolog 5:Reticulocyte binding-like protein 5:Reticulocyte-binding protein 5:Reticulocyte binding protein-like protein 4
24080030	3	immune:induce:tnf	3	rodent:mouse:mice	2	plasmodium falciparum:toxoplasma gondii	1	malaria	subtilisin SUB1:subtilisin SUB3:profilin PRF:subtilisin-like protease 3:Subtilisin-like protease 1
24069474	3	immune:response:antigen	2	animal:animals	1	fasciola hepatica	1	fascioliasis	Cathepsin L1
23936131	3	immune:vaccine:antibody	1	mouse	1	plasmodium falciparum	1	malaria	Erythrocyte membrane protein 1:Erythrocyte membrane protein 1 (PfEMP1)
23844182	3	immune:induced:immunization	1	mice	1	trypanosoma cruzi	1	chagas disease	trans-sialidase
23681193	3	response:vaccine:effective	1	animals	1	toxoplasma gondii	1	toxoplasmosis	calcium-dependent protein kinase:cyclin-dependent kinase:cAMP-dependent protein kinase:cGMP-dependent protein kinase:Mitogen-activated protein kinase:Protein kinase 1:Cyclin dependent kinase
23651838	3	protection:immune:vaccine	2	mice:animals	1	toxoplasma gondii	1	toxoplasmosis	cathepsin CPL:cathepsin B:Toxopain-2:Cathepsin L
23603110	3	vaccine:antigen:antibody	2	dog:sheep	1	echinococcus granulosus	2	echinococcosis:hydatid	Antigen B:6-phosphofructokinase:Antigen B4:Antigen B5:Antigen B2:Antigen B3:Antigen B subunit 4:Antigen B1
23547773	3	immune:effective:induced	3	monkey:monkeys:animals	1	plasmodium falciparum	1	malaria	ATPase
23509764	3	response:immunity:induced	1	mice	1	toxocara canis	1	toxocariasis	Signal transducer and activator of transcription
23506269	3	antibody:induced	1	rodent	2	plasmodium berghei:plasmodium falciparum	1	malaria	High mobility group protein B1, putative
23345587	3	antibodies:vaccine:immunized	3	rats:rabbits:hamster	1	plasmodium falciparum	1	malaria	VAR2CSA:Erythrocyte membrane protein 1:DBL1:Erythrocyte membrane protein 1 (PfEMP1)
23236392	3	antibodies:vaccine:effective	1	rabbit	1	plasmodium vivax	1	malaria	Tryptophan-rich antigen:Tryptophan rich antigen TRAg38:Tryptophan rich antigen 33.5 kDa:Tryptophan-rich antigen 35.2:Tryptophan rich antigen TRAg69.4
23227205	3	protection:antibodies:immunized	2	animal:animals	1	plasmodium falciparum	1	malaria	Erythrocyte membrane protein 1:PfEMP1
23027614	3	immune:response:effective	1	mice	1	leishmania donovani	1	leishmaniasis	p-glycoprotein:Topoisomerase I
22752695	3	vaccine:antigen:immunogenicity	1	mouse	1	clonorchis sinensis	1	clonorchiasis	Cysteine proteinase:Myophilin:Calponin
22677600	3	immune:response:induced	2	mice:cows	1	onchocerca volvulus	1	onchocerciasis	Superoxide dismutase
22666515	3	immune:vaccine:reduction	1	goat	1	fasciola hepatica	1	liver fluke	Glutathione transferase
22355558	3	reduced mortality:vaccine:induced	2	mouse:mice	1	plasmodium berghei	1	malaria	Plasmepsin IV:MSP7-like protein
22349630	3	vaccine:antigen:antigenic	1	animals	1	echinococcus granulosus	2	cystic echinococcosis	EG95:Host-protective antigen:EG95 protein
22321319	3	immune:protective:antigen	1	primate	2	plasmodium knowlesi:plasmodium vivax	1	malaria	apical membrane antigen 1:Rhoptry neck protein 2:Putative Rhoptry neck protein 2:Apical membrane protein:Apical merozoite antigen 1:Apical merozoite protein 1
22155828	3	protection:protective:effective	1	mice	1	plasmodium falciparum	1	malaria	heme oxygenase
22146998	3	immune:antigen:antibody	4	mouse:mice:rat:rats	2	angiostrongylus cantonensis:ancylostoma caninum	1	angiostrongyliasis	Immunodominant hypodermal antigen Ac16
22022267	3	vaccine:effective:immunization	1	chicken	1	eimeria tenella	1	coccidiosis	Microneme protein 3
21944748	3	protection:effective:vaccination	2	animal model	1	ancylostoma ceylanicum	1	hookworm disease	Macrophage migration inhibitory factor
21887276	3	response:antigen:induce	1	animals	1	schistosoma mansoni	1	schistosomiasis	High mobility group B1 protein
21876036	3	vaccine:immunized:immunization	2	mouse:mice	2	plasmodium falciparum:plasmodium yoelii	1	malaria	merozoite surface protein 1:Circumsporozoite protein
21763778	3	immune:antibodies:immunized	2	rodent:rabbits	1	plasmodium falciparum	1	malaria	Serine-repeat antigen protein:Serine repeat antigen:Signal peptide peptidase
21715579	3	vaccine:immunity:induce	1	rabbit	1	plasmodium falciparum	1	malaria	Gametocyte surface protein P230:Pfs230
21704723	3	response:antigen:immunized	1	mice	1	trypanosoma cruzi	1	chagas disease	heat shock protein:heat shock protein 70
21690346	3	immune:vaccine:immunity	2	rodent:mice	4	plasmodium berghei:plasmodium falciparum:plasmodium vivax:plasmodium malariae	1	malaria	signal peptide peptidase, putative:Stromal-processing peptidase, putative
21331788	3	immune:antibodies:response	1	animals	1	trypanosoma cruzi	1	chagas disease	surface glycoprotein
21288496	3	response:vaccine:induced	1	mice	1	brugia malayi	2	filariasis:lymphatic filariasis	thioredoxin:Thioredoxin peroxidase
21092313	3	antibodies:vaccine:immunogenicity	1	cattle	3	plasmodium falciparum:babesia bovis:theileria parva	1	babesiosis	ORF protein:Falcipain 2:Falcipain-2
21070864	3	antibodies:antigen:immunized	5	rodent:mouse:mice:hamster:hamsters	1	babesia microti	1	babesiosis	Surface antigen:Secreted antigen 1
20537105	3	vaccine:antigen:antigenic	1	cattle	1	babesia bovis	1	babesiosis	12D3 antigen
20418379	3	antibodies:antigen:antibody	1	mouse	1	trypanosoma brucei	1	sleeping sickness	variant surface glycoprotein
19967083	3	vaccine:antigen:immunization	1	rats	1	clonorchis sinensis	1	clonorchiasis	Paramyosin
1991172	3	effective:induced:reduction	1	rats	1	plasmodium falciparum	1	malaria	Ribonucleotide reductase small subunit
19902254	3	immune:immunity:induced	2	mouse:mice	1	clonorchis sinensis	1	clonorchiasis	Glutaryl-CoA dehydrogenase
19842061	3	immune:response:antigen	1	animals	1	toxoplasma gondii	1	toxoplasmosis	Surface antigen p22:Surface antigen 2:Surface antigen 2B:SAG2:SAG2 type 2 variant 4:SAG2 type 2 variant 2:SAG2 type 2 variant 3:SAG2 type 2 variant 1
19615402	3	antigen:antibody:antigenic	1	rodent	2	plasmodium falciparum:plasmodium chabaudi	1	malaria	protein disulfide isomerase:Protein disulfide-isomerase
19567234	3	protection:response:induced	2	rodent:mice	1	plasmodium berghei	1	malaria	gamma-glutamylcysteine synthetase:Gamma-ECS
19457572	3	immune:response:antibody	2	mice:animals	1	schistosoma mansoni	1	schistosomiasis	Transforming growth factor beta
19416741	3	protection:protective:antigen	1	rabbit	1	fasciola gigantica	1	liver fluke	Cathepsin L:Cathepsin B
19401778	3	protection:vaccine:antigen	2	dogs:animals	1	echinococcus granulosus	1	echinococcosis	EG95:Host-protective antigen:EG95 protein:Fibronectin type III
19399162	3	vaccine:effective:vaccination	7	goats:birds:dog:dogs:sheep:animal:animals	1	echinococcus granulosus	3	cystic echinococcosis:hydatid	EG95:Host-protective antigen:EG95 protein
1922106	3	antibodies:antibody:immunization	1	mice	1	plasmodium falciparum	1	malaria	circumsporozoite (CS) protein:Circumsporozoite protein
19148267	3	protective immunity	2	mice:animals	1	plasmodium berghei	1	malaria	RHOMBOID-like protein
19059724	3	antibodies:antigen:antibody	1	dogs	1	leishmania infantum	1	leishmaniasis	Cysteine_peptidase_B_(CPB):Cysteine protease:Cathepsin L-like cysteine proteinase:Cysteine proteinase type B
18834847	3	vaccine:antigen:effective	2	sheep:cattle	2	schistosoma mansoni:fasciola hepatica	2	malaria:schistosomiasis	fatty acid binding protein:14 kDa fatty acid-binding protein
18710859	3	induced:immunization:reduction	2	mouse:mice	1	schistosoma mansoni	1	schistosomiasis	Transforming growth factor beta
18456545	3	vaccine:vaccinated:reduction	3	mouse:mice:animals	1	toxoplasma gondii	1	toxoplasmosis	Glycerol-3-phosphate dehydrogenase:Putative glycerol-3-phosphate dehydrogenase:Granule antigen protein GRA6:B1:B1 protein
18359107	3	vaccine:antigen:vaccinated	2	rodent:mice	3	plasmodium berghei:plasmodium falciparum:plasmodium yoelii	1	malaria	merozoite surface protein 8
1825109	3	response:induced:ifn	2	mice:animals	1	schistosoma mansoni	1	schistosomiasis	Tyrosine 3-monooxygenase
1720395	3	antibodies:antigen:antigenic	1	sheep	1	echinococcus granulosus	1	hydatid	Antigen B
17161889	3	vaccine:antibody:immunogenicity	2	rodent:mice	1	plasmodium falciparum	1	malaria	Circumsporozoite protein
17045507	3	antibodies:response:antibody	1	mice	1	trypanosoma brucei	2	african trypanosomiasis	Esag6:Esag7
17014849	3	antibodies:antigen:immunization	1	rabbit	1	trypanosoma cruzi	2	african trypanosomiasis	surface glycoprotein
17013755	3	immune:response:induced	2	mice:animals	1	leishmania donovani	1	leishmaniasis	Protein phosphatase
16879036	3	immune:response:antigen	1	mice	1	trypanosoma cruzi	1	chagas disease	trans-sialidase
16788832	3	immune:reduction:ifn	1	sheep	1	plasmodium falciparum	1	malaria	histidine-rich protein II:Histidine rich protein II
16676415	3	antibodies:vaccine:vaccination	1	primate	1	plasmodium vivax	1	malaria	Merozoite surface protein 1
16467337	3	antigen:antibody:antigenic	1	dogs	1	leishmania infantum	1	leishmaniasis	Heat shock protein 70:Heat-shock protein 70 kDa:Heat-shock protein hsp70
16437602	3	protective:vaccination:vaccinated	2	rodent:mice	1	plasmodium yoelii	1	malaria	Merozoite surface protein 1
16177307	3	protection:antibodies:immunization	1	mice	1	plasmodium yoelii	1	malaria	merozoite surface protein 8:rhoptry protein
16113256	3	vaccine:antigen:immunogenic	2	monkey:monkeys	3	plasmodium falciparum:plasmodium knowlesi:plasmodium yoelii	1	malaria	Secreted Protein Altered Thrombospondin Repeat protein-PkSPATR
15922944	3	protection:vaccine:induce	1	rodent	1	plasmodium berghei	1	malaria	Early transcribed membrane protein:Upregulated in infective sporozoites 3
15720442	3	immune:induced	1	mice	1	schistosoma mansoni	1	schistosomiasis	Transforming growth factor beta
15699336	3	immune:induce:immunization	2	rodent:mice	1	plasmodium berghei	1	malaria	Up-regulated in infective sporozoites
1565135	3	antibodies:vaccine:antigen	1	cattle	3	theileria annulata:theileria parva:schistosoma japonicum	1	east coast fever	p67 protein:Sporozoite surface protein p67:Surface antigen:p67 surface antigen
15562602	3	antibodies:antigen:antigenic	4	mice:rabbit:cats:horses	2	toxoplasma gondii:sarcocystis neurona	1	myeloencephalitis	Surface antigen:Surface antigen SAG1:Surface antigen 1:Surface antigen protein 1:Major surface antigen:Secretory antigen 1 protein:Major surface antigen 1
1541397	3	antibodies:vaccine:induced	1	animal	1	plasmodium falciparum	1	malaria	Circumsporozoite protein
15281445	3	vaccine:effective:vaccinated	2	rabbits:animals	1	schistosoma japonicum	1	schistosomiasis	Glyceraldehyde 3-phosphate dehydrogenase:Myosin heavy chain
14688092	3	vaccine:antigen:antibody	1	rat	1	plasmodium knowlesi	1	malaria	apical membrane antigen 1:Apical membrane antigen-1
14676296	3	immune:antibodies:response	1	mice	3	plasmodium berghei:plasmodium falciparum:plasmodium yoelii	1	malaria	Thrombospondin related adhesive protein:Thrombospondin-related anonymous protein:Thrombospondin-related adhesive protein:Thrombospondin related anonymous protein:Trap protein:Trombospondin-related protein
14667751	3	protection:vaccine:effective	1	animal	2	echinococcus granulosus:taenia solium	3	cysticercosis:neurocysticercosis:taeniasis	Fibronectin type III
14636985	3	antigen:immunized:antigenic	2	rabbits:animals	5	echinococcus granulosus:schistosoma mansoni:taenia solium:taenia crassiceps:toxocara canis	4	cysticercosis:hydatid:schistosomiasis:toxocariasis	Protein embryonic gonad
14609331	3	protective:vaccine:vaccination	1	primates	1	plasmodium falciparum	1	malaria	merozoite surface protein 1
1380039	3	vaccine:immunization:antigenic	1	mice	1	plasmodium falciparum	1	malaria	Circumsporozoite protein
1372647	3	antibodies:protective:induced	1	mice	1	plasmodium yoelii	1	malaria	Circumsporozoite protein
1285314	3	immune:vaccine:immunity	1	mice	1	plasmodium falciparum	1	malaria	Circumsporozoite protein
12646695	3	vaccine:antigen:antibody	1	cattle	1	theileria parva	1	east coast fever	p67 protein:Sporozoite surface protein p67:Surface antigen:p67 surface antigen
12644317	3	immune:antibodies:antibody	2	dogs:animals	1	leishmania infantum	1	leishmaniasis	Putative mitochondrial peroxiredoxin
[truncated: 744 more rows]

## Sheet: Identified protein names
Protein Names	Pubs	Species
Circumsporozoite protein	319	plasmodium yoelii:plasmodium falciparum:plasmodium berghei:plasmodium vivax:trypanosoma cruzi:toxoplasma gondii:plasmodium sp.:plasmodium knowlesi:plasmodium gallinaceum:plasmodium relictum
merozoite surface protein 1	157	plasmodium yoelii:plasmodium falciparum:plasmodium chabaudi:plasmodium berghei:plasmodium vivax:plasmodium cynomolgi:schistosoma japonicum:plasmodium knowlesi:plasmodium vinckei
Merozoite surface antigens	112	plasmodium falciparum:plasmodium yoelii:plasmodium malariae:plasmodium vivax:plasmodium chabaudi:plasmodium knowlesi:plasmodium cynomolgi:taenia solium:plasmodium berghei:plasmodium vinckei:plasmodium gallinaceum:plasmodium relictum
Surface antigen	104	toxoplasma gondii:leishmania tarentolae:eimeria tenella:theileria parva:babesia microti:plasmodium falciparum:theileria annulata:schistosoma japonicum:sarcocystis neurona
Merozoite surface protein-1	98	plasmodium yoelii:plasmodium falciparum:theileria annulata:theileria parva:plasmodium vivax:plasmodium berghei:schistosoma japonicum:plasmodium knowlesi:plasmodium chabaudi:babesia bigemina:plasmodium vinckei:plasmodium cynomolgi
Major surface antigen	94	toxoplasma gondii:leishmania tarentolae:plasmodium falciparum:eimeria tenella:neospora caninum:plasmodium yoelii:sarcocystis neurona:cyclospora cayetanensis
Surface antigen SAG1	92	toxoplasma gondii:leishmania tarentolae:neospora caninum:eimeria tenella:sarcocystis neurona
Surface antigen 1	90	toxoplasma gondii:leishmania tarentolae:eimeria tenella:neospora caninum:sarcocystis neurona
Surface antigen protein 1	82	toxoplasma gondii:leishmania tarentolae:eimeria tenella:neospora caninum:sarcocystis neurona
Secretory antigen 1 protein	82	toxoplasma gondii:leishmania tarentolae:eimeria tenella:neospora caninum:sarcocystis neurona
Major surface antigen 1	82	toxoplasma gondii:leishmania tarentolae:eimeria tenella:neospora caninum:sarcocystis neurona
apical membrane antigen 1	73	plasmodium yoelii:plasmodium falciparum:plasmodium berghei:plasmodium chabaudi:plasmodium vivax:plasmodium sp.:plasmodium knowlesi:plasmodium cynomolgi:babesia bigemina:babesia bovis:theileria annulata
Erythrocyte membrane protein 1	63	plasmodium falciparum:plasmodium vivax:plasmodium reichenowi:plasmodium berghei:plasmodium chabaudi:plasmodium knowlesi:plasmodium yoelii
Merozoite surface protein 1	56	plasmodium falciparum:plasmodium vivax:plasmodium yoelii:plasmodium knowlesi:taenia solium:plasmodium cynomolgi
Merozoite surface antigen 1	51	plasmodium falciparum:plasmodium yoelii:plasmodium vivax:babesia bovis:haemaphysalis longicornis:plasmodium cynomolgi:plasmodium chabaudi:plasmodium vinckei:toxoplasma gondii
Truncated apical membrane antigen 1	50	plasmodium falciparum:plasmodium yoelii:plasmodium chabaudi:plasmodium berghei:plasmodium vivax:plasmodium knowlesi:plasmodium cynomolgi:taenia solium
Apical membrane antigen 1	50	eimeria maxima:plasmodium chabaudi:plasmodium falciparum:plasmodium yoelii:plasmodium vivax:plasmodium cynomolgi:plasmodium knowlesi:eimeria tenella:taenia solium:toxoplasma gondii:babesia bovis:plasmodium berghei:babesia microti
Apical membrane antigen-1	47	plasmodium vivax:plasmodium falciparum:plasmodium cynomolgi:plasmodium chabaudi:plasmodium berghei:plasmodium sp.:eimeria tenella:plasmodium knowlesi:babesia bigemina:babesia bovis:theileria annulata:toxoplasma gondii:plasmodium yoelii
EG95	41	echinococcus granulosus:taenia ovis:taenia multiceps:echinococcus multilocularis:taenia solium:taenia saginata:taenia crassiceps
Paramyosin	38	schistosoma mansoni:schistosoma japonicum:clonorchis sinensis:fasciola gigantica:taenia solium:taenia crassiceps:brugia malayi:hymenolepis diminuta:onchocerca volvulus:paragonimus westermani
Host-protective antigen	38	echinococcus granulosus:taenia ovis:taenia multiceps:echinococcus multilocularis:taenia solium:taenia saginata:taenia crassiceps:echinococcus ortleppi:echinococcus canadensis:echinococcus equinus
EG95 protein	38	echinococcus granulosus:taenia ovis:taenia multiceps:echinococcus multilocularis:taenia solium:taenia saginata:taenia crassiceps:echinococcus ortleppi:echinococcus canadensis:echinococcus equinus
Serine repeat antigen	36	plasmodium falciparum:plasmodium yoelii:plasmodium vinckei:plasmodium berghei:plasmodium vivax:schistosoma japonicum:plasmodium chabaudi
Serine-repeat antigen protein	34	plasmodium falciparum:plasmodium yoelii:plasmodium vinckei:plasmodium berghei:plasmodium vivax:schistosoma japonicum:plasmodium chabaudi
Merozoite surface protein-1 variant Q-TSR-L	34	plasmodium falciparum:plasmodium yoelii:plasmodium vivax:plasmodium chabaudi:plasmodium vinckei
Merozoite surface protein-1 variant E-TSR-L	34	plasmodium falciparum:plasmodium yoelii:plasmodium vivax:plasmodium chabaudi:plasmodium vinckei
Dense granule antigen	33	toxoplasma gondii:neospora caninum
Heat shock protein 70	32	toxoplasma gondii:leishmania donovani:leishmania infantum:eimeria tenella:trichinella spiralis:leishmania major:plasmodium yoelii:babesia bigemina:echinococcus granulosus:fasciola hepatica:fasciola gigantica
Granule antigen protein GRA6	32	toxoplasma gondii:neospora caninum
DBL1	32	plasmodium falciparum:plasmodium vivax
Thrombospondin-related adhesive protein	29	plasmodium berghei:plasmodium falciparum:plasmodium yoelii:plasmodium vivax:plasmodium cynomolgi:cryptosporidium parvum:toxoplasma gondii
Surface antigen 2	29	toxoplasma gondii:sarcocystis neurona
VAR2CSA	28	plasmodium falciparum:plasmodium vivax
Csp	28	plasmodium falciparum:plasmodium vivax:plasmodium yoelii:plasmodium berghei:plasmodium cynomolgi
Thrombospondin related anonymous protein	27	plasmodium berghei:plasmodium falciparum:plasmodium yoelii:plasmodium vivax:babesia bigemina:toxoplasma gondii
Cirumsporozoite protein	27	plasmodium falciparum:plasmodium vivax:plasmodium yoelii:plasmodium berghei:plasmodium cynomolgi
CSP protein	27	plasmodium falciparum:plasmodium vivax:plasmodium yoelii:plasmodium berghei:plasmodium cynomolgi
SAG2	26	toxoplasma gondii
circumsporozoite (CS) protein	25	plasmodium berghei:plasmodium falciparum:plasmodium knowlesi:toxoplasma gondii:plasmodium yoelii:plasmodium vivax
Surface antigen p22	25	toxoplasma gondii
[truncated: 1,712 more rows]

## Sheet: Rule-based evidence
PubMedID	Protection	Protection Descriptions	AnimalCount	Animal Model	SpeciesCount	Species	DiseaseCount	Disease Descriptions	Protein Descriptions
[truncated: 51 more rows]

[truncated: 2 more sheets: Verified  abstracts > 1, Verified abstracts = 1]
