# Supplementary material for: Compilation of parasitic immunogenic proteins from 30 years of published research using machine learning and natural language processing
Source: Sci Rep. 2022 Jun 20;12:10349. doi: 10.1038/s41598-022-13790-1 (PMC9208253; doi:10.1038/s41598-022-13790-1)
Supplement: Supplementary file 6 — Supplementary Information 6. [file 41598_2022_13790_MOESM6_ESM.xlsx]

## Sheet: Positives
PubMedID	Prob	Protection	Protection Descriptions	AnimalCount	Animal Model	SpeciesCount	Species	DiseaseCount	Disease Descriptions	Protein Descriptions	No. Of Prots
21288496	0.015	3	response:vaccine:induced	1	mice	1	brugia malayi	2	filariasis:lymphatic filariasis	thioredoxin:Thioredoxin peroxidase	2
19842061	0.087	3	immune:response:antigen	1	animals	1	toxoplasma gondii	1	toxoplasmosis	Surface antigen p22:Surface antigen 2:Surface antigen 2B:SAG2:SAG2 type 2 variant 4:SAG2 type 2 variant 2:SAG2 type 2 variant 3:SAG2 type 2 variant 1	8
19839269	0.312	6	protection:protective:vaccine:antigen:induce:immunization	2	mice:hamsters	2	leishmania donovani:leishmania mexicana	1	leishmaniasis	Nucleoside hydrolase	1
11349523	0.461	3	antibodies:response:antibody	1	rabbits	2	wuchereria bancrofti:brugia malayi	2	filariasis:lymphatic filariasis	Superoxide dismutase [Cu-Zn]	1
33468223	0.517	4	immune:response:induced	2	mouse:mice	1	babesia microti	1	babesiosis	mitogen-activated protein kinase	1
27959569	0.565	3	immune:response:antigen	1	mice	1	echinococcus multilocularis	3	alveolar echinococcosis:hydatid	Antigen B3	1
27805593	0.574	3	immune:antibody:antigenic	1	animal	1	trypanosoma brucei	3	african trypanosomiasis:sleeping sickness	variant surface glycoprotein:variant surface glycoprotein (VSG)	2
25417727	0.652	3	vaccine:antigen:antigenic	1	cattle	1	theileria parva	1	east coast fever	Tp1 CD8+ T cell antigen:CD8+ T cell target antigen Tp1:Tp2 CD8+ T cell antigen:CD8+ T cell target antigen Tp2	4
23844182	0.7	3	immune:induced:immunization	1	mice	1	trypanosoma cruzi	1	chagas disease	trans-sialidase	1
19967083	0.718	3	vaccine:antigen:immunization	1	rats	1	clonorchis sinensis	1	clonorchiasis	Paramyosin	1
23681193	0.722	3	response:vaccine:effective	1	animals	1	toxoplasma gondii	1	toxoplasmosis	calcium-dependent protein kinase:cyclin-dependent kinase:cAMP-dependent protein kinase:cGMP-dependent protein kinase:Mitogen-activated protein kinase:Protein kinase 1:Cyclin dependent kinase	7
10838223	0.745	3	antibodies:vaccine:antibody	3	rabbits:animal:animals	1	clonorchis sinensis	1	clonorchiasis	Phosphoglycerate kinase	1
11193667	0.749	3	vaccine:vaccination:vaccinated	1	calves	1	theileria annulata	1	theileriosis	Merozoite surface glycoprotein:Merozoite-piroplasm surface antigen:Merozoite-piroplasm surface antigen 1:Merozoite-piroplasm surface antigen Tams 1:Major merozoite surface antigen:Merozoite-piroplasm surface antigen Tams1:Merozoite surface protein-1	7
8682189	0.8	3	immune:protective:induced	1	rabbit	1	fasciola hepatica	1	liver fluke	Cathepsin B:Cathepsin B protease	2
32283649	0.818	4	vaccination:immunized:vaccinated:reduction	1	dogs	1	trypanosoma cruzi	1	chagas disease	trans-sialidase	1
27382019	0.82	3	immune:antibody:reduction	1	primate	1	plasmodium falciparum	1	malaria	knob-associated histidine-rich protein:Erythrocyte membrane protein 1	2
22022267	0.821	3	vaccine:effective:immunization	1	chicken	1	eimeria tenella	1	coccidiosis	Microneme protein 3	1
20418379	0.838	3	antibodies:antigen:antibody	1	mouse	1	trypanosoma brucei	1	sleeping sickness	variant surface glycoprotein	1
18587399	0.841	6	protection:protective immunity:response:antigen	1	mice	1	toxoplasma gondii	1	toxoplasmosis	dense granule protein GRA6:Dense granule protein 6:Dense granule antigen GRA6:Granule antigen protein 6:Granule antigen protein GRA6:Dense granule antigen protein GRA6:Dense granule protein-6:Granule antigene protein 6:Dense granule antigen protein 6:Dense granular antigen 6:Dense granule antigen 6	11
21763778	0.848	3	immune:antibodies:immunized	2	rodent:rabbits	1	plasmodium falciparum	1	malaria	Serine-repeat antigen protein:Serine repeat antigen:Signal peptide peptidase	3
22321319	0.85	3	immune:protective:antigen	1	primate	2	plasmodium knowlesi:plasmodium vivax	1	malaria	apical membrane antigen 1:Rhoptry neck protein 2:Putative Rhoptry neck protein 2:Apical membrane protein:Apical merozoite antigen 1:Apical merozoite protein 1	6
31554700	0.853	3	immune:response:antibody	1	mice	1	trypanosoma brucei	1	trypanosomiasis	variant surface glycoprotein:variant surface glycoprotein (VSG)	2
25943129	0.87	3	antibodies:antigen:antibody	1	horses	1	sarcocystis neurona	1	myeloencephalitis	Putative surface antigen:Surface antigen 3:Surface antigen 4:SAG4	4
32319037	0.871	3	effective:vaccination:reduction	1	calves	1	theileria annulata	2	theileriosis:tropical theileriosis	Tams1:Merozoite-piroplasm surface antigen Tams1	2
21690346	0.873	3	immune:vaccine:immunity	2	rodent:mice	4	plasmodium berghei:plasmodium falciparum:plasmodium vivax:plasmodium malariae	1	malaria	signal peptide peptidase, putative:Stromal-processing peptidase, putative	2
15165077	0.874	4	immune:response:antigen:induce	1	horses	1	sarcocystis neurona	1	myeloencephalitis	Surface antigen 1	1
29536720	0.877	3	protective:vaccine:immunogenicity	1	animal	1	toxoplasma gondii	1	toxoplasmosis	Rhoptry protein	1
15172227	0.889	4	protective:vaccine:antigen:effective	1	animal	1	echinococcus granulosus	1	hydatid	EG95:Host-protective antigen:EG95 protein	3
11770102	0.89	4	immune:response:vaccine:vaccination	1	mice	1	leishmania mexicana	1	leishmaniasis	mitogen-activated protein kinase	1
18456545	0.891	3	vaccine:vaccinated:reduction	3	mouse:mice:animals	1	toxoplasma gondii	1	toxoplasmosis	Glycerol-3-phosphate dehydrogenase:Putative glycerol-3-phosphate dehydrogenase:Granule antigen protein GRA6:B1:B1 protein	5
12572058	0.894	3	vaccine:antigen:effective	1	mice	2	schistosoma japonicum:trichinella spiralis	1	schistosomiasis	protein kinase:Thymidylate synthase:cGMP-dependent protein kinase:Protein kinase C:Tyrosine kinase:Sj-Ts1:Sj-Ts5	7
25704640	0.895	4	antibodies:protective:vaccine:immunity	1	primate	1	plasmodium falciparum	1	malaria	Reticulocyte-binding protein homolog 5:Reticulocyte binding-like protein 5:Reticulocyte-binding protein 5:Reticulocyte binding protein-like protein 4	4
24133188	0.899	3	protection:antibodies:vaccine	1	animals	1	plasmodium falciparum	1	malaria	reticulocyte binding protein homologue 5:Reticulocyte-binding protein homolog 5:Reticulocyte binding-like protein 5:Reticulocyte-binding protein 5:Reticulocyte binding protein-like protein 4	5
7722005	0.9	3	response:vaccine:antigen	1	pigs	1	plasmodium falciparum	1	malaria	Sexual stage specific surface antigen:Sexual stage-specific surface antigen:S48/45:Sexual stage antigen s48/45:Pfs48/45	5
28955615	0.908	4	vaccine:antigen:effective:immunogenicity	1	mouse	1	plasmodium falciparum	1	malaria	circumsporozoite (CS) protein:6-cysteine protein:Circumsporozoite protein	3
28729672	0.911	3	protection:immune:response	1	rodent	2	plasmodium berghei:plasmodium falciparum	1	malaria	6-cysteine protein:p47	2
25424796	0.913	3	immune:ifn:tnf	1	mouse	1	plasmodium falciparum	1	malaria	merozoite surface protein 1:Merozoite surface protein-1	2
21864531	0.916	5	protection:immune:response:immunity:ifn	2	animal model	1	brugia malayi	1	filariasis	Abundant larval transcript-2 protein	1
26646171	0.917	4	immune:antibodies:antibody:immunogenic	1	mouse	1	trypanosoma brucei	2	sleeping sickness:trypanosomiasis	variant surface glycoprotein:VSG	2
27554340	0.917	3	immune:induced:ifn	1	mice	1	plasmodium berghei	1	malaria	Protein disulfide-isomerase	1
26197440	0.917	3	antibodies:antigen:antibody	3	pigs:cattle:animals	1	toxoplasma gondii	1	toxoplasmosis	dense granule protein GRA7:Dense granule protein 7:Granule antigen protein GRA7:Dense granule antigen:Granule antigen protein 7:Dense granule antigen GRA7	6
30540020	0.921	3	antibodies:induced:reduction	1	mice	1	plasmodium falciparum	1	malaria	Histidine-rich protein:Histidine rich protein II	2
11841922	0.927	3	response:protective:survival rate	1	mice	1	schistosoma mansoni	1	schistosomiasis	Superoxide dismutase [Cu-Zn]	1
28945737	0.928	4	antibodies:response:antigen:antigenic	1	pigs	1	taenia solium	1	cysticercosis	Diagnostic antigen GP50:Diagnostic antigen GP50b:Diagnostic antigen GP50c:Diagnostic antigen GP50a:Calcium-binding protein:Paramyosin	6
24269720	0.932	4	protective:vaccine:antigen:effective	3	goats:sheep:pigs	4	echinococcus granulosus:echinococcus ortleppi:echinococcus canadensis:echinococcus equinus	2	cystic echinococcosis	Eg95-1:Host-protective antigen:EG95 protein	3
14573684	0.936	4	response:protective:immunity:vaccination	2	mouse:mice	1	toxoplasma gondii	1	toxoplasmosis	Surface antigen:Surface antigen SAG1:Surface antigen 1:Surface antigen protein 1:Major surface antigen:Secretory antigen 1 protein:Major surface antigen 1	7
19059724	0.942	3	antibodies:antigen:antibody	1	dogs	1	leishmania infantum	1	leishmaniasis	Cysteine_peptidase_B_(CPB):Cysteine protease:Cathepsin L-like cysteine proteinase:Cysteine proteinase type B	4
24827103	0.945	4	antibodies:antigen:antibody:effective	1	cows	1	neospora caninum	1	neosporosis	p29 surface antigen:Surface antigen SAG1:Putative surface antigen protein 1	3
16788832	0.945	3	immune:reduction:ifn	1	sheep	1	plasmodium falciparum	1	malaria	histidine-rich protein II:Histidine rich protein II	2
16879036	0.955	3	immune:response:antigen	1	mice	1	trypanosoma cruzi	1	chagas disease	trans-sialidase	1
21070864	0.956	3	antibodies:antigen:immunized	5	rodent:mouse:mice:hamster:hamsters	1	babesia microti	1	babesiosis	Surface antigen:Secreted antigen 1	2
30181373	0.961	4	protection:immune:response:induce	1	mice	1	toxoplasma gondii	1	toxoplasmosis	protein kinase	1
16138847	0.963	4	immune:response:induced:immunogenic	1	mice	1	schistosoma mansoni	1	schistosomiasis	Tyrosine 3-monooxygenase	1
7806376	0.964	8	protection:protective immunity:antigen:antibody:immunized:immunization	1	cattle	1	babesia bovis	1	babesiosis	Merozoite surface antigen 1:Merozoite surface antigen-1:Merozoite surface antigen-1 (MSA-1)	3
26743347	0.967	3	antibodies:antibody:induce	4	rodent:mouse:chicken:chickens	1	toxoplasma gondii	1	toxoplasmosis	dense granule protein GRA6:Surface antigen:Surface antigen SAG1:Surface antigen 1:Surface antigen protein 1:Major surface antigen:Secretory antigen 1 protein:Major surface antigen 1:Surface antigen p22:Surface antigen 2:Surface antigen 2B:SAG2:SAG2 type 2 variant 4:SAG2 type 2 variant 2:SAG2 type 2 variant 3:SAG2 type 2 variant 1:Surface antigen protein 3:Surface antigen 3:Surface antigen 3 prote…	42
9658144	0.968	3	protection:response:immunization	1	mice	1	plasmodium yoelii	1	malaria	Circumsporozoite protein	1
25156733	0.968	3	antibodies:antibody:induced	1	rodent	1	plasmodium yoelii	1	malaria	Circumsporozoite protein	1
23603110	0.968	3	vaccine:antigen:antibody	2	dog:sheep	1	echinococcus granulosus	2	echinococcosis:hydatid	Antigen B:6-phosphofructokinase:Antigen B4:Antigen B5:Antigen B2:Antigen B3:Antigen B subunit 4:Antigen B1	8
19148267	0.97	3	protective immunity	2	mice:animals	1	plasmodium berghei	1	malaria	RHOMBOID-like protein	1
30637561	0.971	3	antibodies:antigen:antibody	1	cattle	1	toxoplasma gondii	1	toxoplasmosis	Surface antigen p22:Surface antigen 2:Surface antigen 2B:SAG2:SAG2 type 2 variant 4:SAG2 type 2 variant 2:SAG2 type 2 variant 3:SAG2 type 2 variant 1	8
15562602	0.971	3	antibodies:antigen:antigenic	4	mice:rabbit:cats:horses	2	toxoplasma gondii:sarcocystis neurona	1	myeloencephalitis	Surface antigen:Surface antigen SAG1:Surface antigen 1:Surface antigen protein 1:Major surface antigen:Secretory antigen 1 protein:Major surface antigen 1	7
11295181	0.972	4	protective immunity:vaccine	1	rodent	3	plasmodium berghei:plasmodium falciparum:plasmodium yoelii	1	malaria	Bifunctional dihydrofolate reductase-thymidylate synthase:Dihydrofolate reductase-thymidylate synthetase:Thrombospondin-related anonymous protein:Thrombospondin-related adhesive protein:Thrombospondin related anonymous protein:Trap protein:Trombospondin-related protein	7
10633922	0.973	4	antigen:antibody:antigenic:immunogenicity	2	cattle:animals	1	onchocerca volvulus	1	onchocerciasis	B20 protein:OV39 antigen:Superoxide dismutase [Cu-Zn]:Glutathione S-transferase 1:Glutathione S-transferase 2	5
8973612	0.973	3	antibodies:response:antigenic	1	dogs	1	leishmania infantum	1	leishmaniasis	histone H3:Histone 3	2
19416741	0.975	3	protection:protective:antigen	1	rabbit	1	fasciola gigantica	1	liver fluke	Cathepsin L:Cathepsin B	2
29916065	0.976	4	immune:response:induced:tnf	1	hamster	1	toxoplasma gondii	1	toxoplasmosis	dense granule protein GRA15:facilitative glucose transporter GT1	2
22001704	0.977	8	protection:immune:antibodies:response:antigen:antibody:induced:vaccinated	2	goats:animals	1	fasciola hepatica	1	liver fluke	Secreted cathepsin L 1:Cathepsin L1	2
30290885	0.977	4	immune:effective:vaccination:immunization	1	animal	1	toxoplasma gondii	1	toxoplasmosis	Rop2 protein	1
19369939	0.977	4	immune:antibody:induced:antigenic	1	cattle	1	trypanosoma brucei	1	sleeping sickness	variant surface glycoprotein:variant surface glycoprotein (VSG)	2
19629524	0.978	4	immune:antibodies:response:vaccine	1	rabbit	3	schistosoma mansoni:brugia malayi:onchocerca volvulus	1	onchocerciasis	Paramyosin	1
10768966	0.978	3	immune:response:antigenic	2	mouse:mice	2	trypanosoma cruzi:leishmania major	1	leishmaniasis	trans-sialidase	1
29472160	0.98	4	response:effective:induced:reduction	2	mouse:mice	1	babesia microti	2	babesiosis:malaria	Thioredoxin:Thioredoxin-like	2
31231237	0.98	3	vaccine:effective:antigenic	1	cattle	1	theileria annulata	2	theileriosis:tropical theileriosis	Merozoite surface glycoprotein:Merozoite-piroplasm surface antigen:Merozoite-piroplasm surface antigen 1:Merozoite-piroplasm surface antigen Tams 1:Major merozoite surface antigen:Merozoite-piroplasm surface antigen Tams1:Merozoite surface protein-1	7
25946159	0.98	3	immune:vaccine:vaccination	2	mice:animals	1	trypanosoma cruzi	1	chagas disease	trans-sialidase	1
22309798	0.981	4	vaccine:effective:vaccination:immunogenic	1	cattle	1	babesia bovis	1	babesiosis	Apical membrane antigen 1:Apical membrane antigen-1:Acyl-CoA synthetase:Merozoite surface antigen 2c	4
1565135	0.982	3	antibodies:vaccine:antigen	1	cattle	3	theileria annulata:theileria parva:schistosoma japonicum	1	east coast fever	p67 protein:Sporozoite surface protein p67:Surface antigen:p67 surface antigen	4
22349630	0.983	3	vaccine:antigen:antigenic	1	animals	1	echinococcus granulosus	2	cystic echinococcosis	EG95:Host-protective antigen:EG95 protein	3
25881166	0.984	4	immune:protective:vaccine:antigen	1	primate	1	plasmodium knowlesi	1	malaria	apical membrane antigen 1:Apical merozoite antigen 1	2
31104401	0.984	3	antibody:induced	1	mice	2	plasmodium berghei:toxoplasma gondii	1	malaria	Stromal-processing peptidase, putative:Signal peptide peptidase, putative:Pitrilysin-like stromal processing peptidase	3
22752695	0.984	3	vaccine:antigen:immunogenicity	1	mouse	1	clonorchis sinensis	1	clonorchiasis	Cysteine proteinase:Myophilin:Calponin	3
25472895	0.985	5	antigen:effective:vaccination:immunized:reduction	2	mice:animal	1	plasmodium berghei	1	malaria	Stromal-processing peptidase, putative:Signal peptide peptidase, putative	2
30604107	0.985	4	antibodies:vaccine:antigen:antigenic	2	mice:animal	1	trypanosoma brucei	2	african trypanosomiasis	trans-sialidase	1
26324244	0.985	4	immune:response:induced:antigenic	1	mice	1	neospora caninum	1	neosporosis	superoxide dismutase:Gra1:GAP45	3
12874315	0.986	5	protection:enhanced protection:immune:antigen:ifn	2	monkey:primate	1	plasmodium knowlesi	1	malaria	apical membrane antigen 1	1
8406870	0.986	3	antibodies:vaccine:antibody	1	rabbit	2	schistosoma japonicum:schistosoma mansoni	1	schistosomiasis	Glyceraldehyde-3-phosphate dehydrogenase	1
14688092	0.986	3	vaccine:antigen:antibody	1	rat	1	plasmodium knowlesi	1	malaria	apical membrane antigen 1:Apical membrane antigen-1	2
24516657	0.987	5	protective immunity:vaccine:induced	1	monkeys	1	plasmodium falciparum	1	malaria	Erythrocyte membrane protein 1:PfEMP1:Erythrocyte membrane protein 1 (PfEMP1)	3
10618538	0.987	4	antibodies:vaccine:antigen:induce	1	mice	1	plasmodium falciparum	1	malaria	Sexual stage specific surface antigen:Sexual stage-specific surface antigen:S48/45:Sexual stage antigen s48/45:Pfs48/45	5
28900667	0.987	3	response:protective:induce	2	mice:hamsters	1	leishmania donovani	1	leishmaniasis	trypanothione reductase	1
23227205	0.987	3	protection:antibodies:immunized	2	animal:animals	1	plasmodium falciparum	1	malaria	Erythrocyte membrane protein 1:PfEMP1	2
27363338	0.988	6	protection:protective immunity:immune:vaccinated	2	monkey:monkeys	1	plasmodium falciparum	1	malaria	Ribosomal P2 phosphoprotein:p8	2
17566616	0.988	5	response:vaccine:antigen:antibody:immunized	1	mice	1	plasmodium falciparum	1	malaria	Apical membrane antigen 1:Truncated apical membrane antigen 1	2
18275273	0.988	4	protection:antibodies:antigen:antibody	1	animal	1	plasmodium falciparum	1	malaria	Circumsporozoite protein:Liver stage-specific antigen 1:Liver stage-specific antigen-1:Liver stage antigen:Liver stage antigen-1:Thrombospondin-related anonymous protein:Thrombospondin-related adhesive protein:Thrombospondin related anonymous protein:Trap protein:Trombospondin-related protein:Thrombospondin related adhesive protein	11
16676415	0.988	3	antibodies:vaccine:vaccination	1	primate	1	plasmodium vivax	1	malaria	Merozoite surface protein 1	1
8119376	0.989	5	immune:response:protective:ifn:tnf	1	mice	1	toxoplasma gondii	1	toxoplasmosis	Glycerol-3-phosphate dehydrogenase:Putative glycerol-3-phosphate dehydrogenase:Granule antigen protein GRA6:B1:B1 protein	5
16814286	0.989	4	vaccine:antibody:induced:immunization	1	mice	1	paragonimus westermani	1	paragonimiasis	Paramyosin	1
9673286	0.989	3	antibodies:ifn:tnf	1	mice	1	toxoplasma gondii	1	toxoplasmosis	heat shock protein:Heat shock protein 70	2
1541397	0.989	3	antibodies:vaccine:induced	1	animal	1	plasmodium falciparum	1	malaria	Circumsporozoite protein	1
21149582	0.99	4	antibodies:vaccine:immunized:induced	1	rabbits	1	plasmodium falciparum	1	malaria	Erythrocyte binding antigen region II:Erythrocyte binding antigen-175:Erythrocyte binding antigen 175:EBA-175:Erythrocyte-binding antigen-175:Erythrocyte binding antigen 181:EBA-181:Erythrocyte binding antigen 140:Erythrocyte binding antigen-140:EBA-140:Reticulocyte homology 4 protein PfRh4.9:Reticulocyte homology 4 protein PfRh4.2	12
12496189	0.99	4	antibodies:vaccine:antibody:reduction	1	mouse	1	plasmodium falciparum	1	malaria	Erythrocyte membrane protein 1	1
10462230	0.99	4	immune:vaccine:antigen:antigenic	1	mice	1	plasmodium vivax	1	malaria	MSP-1:Merozite surface protein 1:Merozoite surface proteins 1:Merozoite surface protein 1:Merozoite surface antigens:Merozoite surface protein-1	6
11564808	0.99	3	response:immunity:induced	1	mice	1	plasmodium yoelii	1	malaria	merozoite surface protein 1	1
10769007	0.991	5	protection:antibodies:vaccine:antibody:immunity	1	mice	1	plasmodium yoelii	1	malaria	merozoite surface protein 1	1
32595609	0.991	3	antigen:induced:reduction	1	mice	1	schistosoma mansoni	1	schistosomiasis	protein kinase:tyrosine kinase:Tyrosine-protein kinase	3
1720395	0.991	3	antibodies:antigen:antigenic	1	sheep	1	echinococcus granulosus	1	hydatid	Antigen B	1
26653170	0.992	9	protective immunity:vaccine:antigen:vaccination:immunized:immunization:vaccinated	1	mice	2	leishmania infantum:leishmania major	1	malaria	Kinetoplastid membrane protein-11:Histone H2A:Histone H2B:Histone 3:Histone H4:Stage-specific S antigen-like protein:Stage-specific S antigen homolog:Heat shock protein 70:Heat-shock protein 70 kDa:Heat-shock protein hsp70	10
18643960	0.992	6	immune:antigen:immunized:induced:immunization	1	mice	1	plasmodium falciparum	1	malaria	Merozoite surface protein 3:Merozoite surface protein-3:Polymorphic antigen	3
12615537	0.992	6	immune:protective:vaccine:antigenic:immunogenicity	1	monkeys	1	plasmodium falciparum	1	malaria	Erythrocyte binding antigen region II:Erythrocyte binding antigen-175:Erythrocyte binding antigen 175:EBA-175:Erythrocyte-binding antigen-175:Erythrocyte binding protein	6
15955451	0.992	5	protection:immune:protective:vaccination:immunization	2	cattle:animal	1	onchocerca volvulus	1	onchocerciasis	Glyceraldehyde-3-phosphate dehydrogenase	1
30483248	0.992	4	immune:response:antigenic:immunogenic	2	rat:rats	1	hymenolepis diminuta	1	cestodiasis	Paramyosin	1
12553568	0.992	4	vaccine:antigen:antibody:effective	1	cattle	1	theileria parva	1	east coast fever	p67 protein:Sporozoite surface protein p67:Surface antigen:p67 surface antigen	4
24146978	0.992	3	antigen:ifn:tnf	1	mice	1	toxoplasma gondii	1	toxoplasmosis	Surface antigen:Surface antigen SAG1:Surface antigen 1:Surface antigen protein 1:Major surface antigen:Secretory antigen 1 protein:Major surface antigen 1	7
19615402	0.992	3	antigen:antibody:antigenic	1	rodent	2	plasmodium falciparum:plasmodium chabaudi	1	malaria	protein disulfide isomerase:Protein disulfide-isomerase	2
17096643	0.993	5	immune:antibodies:response:antigen:effective	1	mice	1	trypanosoma brucei	2	african trypanosomiasis	variant surface glycoprotein	1
28223068	0.993	3	protective:induced:tnf	4	mice:rats:cat:animals	1	trypanosoma cruzi	1	chagas disease	superoxide dismutase:myosin heavy chain	2
9107018	0.994	7	protective immunity:antibodies:antigen:antibody:antigenic	1	rabbit	1	plasmodium falciparum	1	malaria	Antigen 332:Blood-stage antigen	2
15305509	0.994	7	protection:response:vaccine:antibody:immunity:vaccination:vaccinated	1	birds	2	plasmodium gallinaceum:plasmodium sp.	2	avian malaria	circumsporozoite (CS) protein, putative:Circumsporozoite protein	2
9423884	0.994	4	protection:vaccine:antibody:immunization	1	monkeys	1	plasmodium falciparum	1	malaria	Histidine-rich protein 2:Histidine-rich protein II:HRPII:Histidine rich protein II	4
30105977	0.994	4	protection:vaccine:vaccination:immunization	1	animals	1	fasciola hepatica	1	liver fluke	Secreted cathepsin L 1:Secreted cathepsin L2:Leucyl aminopeptidase	3
20333301	0.994	4	antibody:immunity:vaccination:vaccinated	1	monkeys	1	plasmodium falciparum	1	malaria	merozoite surface protein 2:Merozoite surface antigen 2:Merozoite surface protein-2:Merozoite surafce protein 2	4
18268027	0.994	4	antibodies:vaccine:antibody:immunogenicity	2	mouse:mice	1	plasmodium falciparum	1	malaria	Circumsporozoite protein:Apical membrane antigen 1:Truncated apical membrane antigen 1	3
31704144	0.994	3	antibodies:antigen:effective	1	animals	1	toxoplasma gondii	1	toxoplasmosis	dense granule protein GRA1:dense granule protein GRA7:Surface antigen:Surface antigen SAG1:Surface antigen 1:Surface antigen protein 1:Major surface antigen:Secretory antigen 1 protein:Major surface antigen 1:Dense granule protein 1:p24 granule antigen:Dense granule protein 7:Granule antigen protein GRA7:Dense granule antigen:Granule antigen protein 7:Dense granule antigen GRA7	16
19401778	0.994	3	protection:vaccine:antigen	2	dogs:animals	1	echinococcus granulosus	1	echinococcosis	EG95:Host-protective antigen:EG95 protein:Fibronectin type III	4
17161889	0.994	3	vaccine:antibody:immunogenicity	2	rodent:mice	1	plasmodium falciparum	1	malaria	Circumsporozoite protein	1
1285314	0.994	3	immune:vaccine:immunity	1	mice	1	plasmodium falciparum	1	malaria	Circumsporozoite protein	1
9234546	0.995	6	antibodies:protective:vaccine:antigen:antibody:immunization	1	monkeys	1	plasmodium falciparum	1	malaria	Circumsporozoite protein	1
23990781	0.995	6	protection:response:immunity:induced:ifn:tnf	1	mice	1	toxoplasma gondii	1	toxoplasmosis	protein kinase	1
27174667	0.995	5	response:effective:induced:reduction	1	cattle	1	wuchereria bancrofti	2	filariasis:lymphatic filariasis	GST class-pi:Superoxide dismutase [Cu-Zn]	2
19067844	0.995	5	protective immunity:immunized:induced	2	monkey:monkeys	1	plasmodium cynomolgi	1	malaria	merozoite surface protein 1	1
17924143	0.995	5	response:antigen:immunization:immunogenicity	1	rats	1	clonorchis sinensis	1	clonorchiasis	Tegumental protein	1
17588541	0.995	5	protection:vaccine:induced:immunogenicity	1	monkey	1	plasmodium falciparum	1	malaria	histidine-rich protein II:Histidine rich protein II	2
23623183	0.995	4	immune:response:protective:vaccine	3	sheep:cattle:animals	1	fasciola hepatica	2	fascioliasis:liver fluke	Secreted cathepsin L 1	1
16791830	0.995	4	immune:effective:vaccination:antigenic	1	rabbit	1	leishmania infantum	1	leishmaniasis	transketolase:Tubulin alpha chain:Heat shock protein 70	3
11027782	0.995	4	vaccine:antibody:immunization:antigenic	1	dogs	1	neospora caninum	1	neosporosis	SRS2 surface antigen:Tachyzoite surface protein	2
22677600	0.995	3	immune:response:induced	2	mice:cows	1	onchocerca volvulus	1	onchocerciasis	Superoxide dismutase	1
21704723	0.995	3	response:antigen:immunized	1	mice	1	trypanosoma cruzi	1	chagas disease	heat shock protein:heat shock protein 70	2
14676296	0.995	3	immune:antibodies:response	1	mice	3	plasmodium berghei:plasmodium falciparum:plasmodium yoelii	1	malaria	Thrombospondin related adhesive protein:Thrombospondin-related anonymous protein:Thrombospondin-related adhesive protein:Thrombospondin related anonymous protein:Trap protein:Trombospondin-related protein	6
22870063	0.996	7	vaccine:antigen:immunity:vaccination:induced:vaccinated:antigenic	2	rodent:mice	1	plasmodium chabaudi	1	malaria	Apical membrane antigen 1:AMA-1	2
15882535	0.996	7	protective immunity:antibody:vaccination:immunization:vaccinated	1	birds	1	eimeria tenella	1	coccidiosis	Microneme protein-2:Microneme protein Etmic-2:Microneme 2	3
30367064	0.996	4	vaccine:antigen:antibody:reduction	1	rat	1	plasmodium falciparum	1	malaria	Sexual stage specific surface antigen:Sexual stage-specific surface antigen:S48/45:Sexual stage antigen s48/45:Pfs48/45	5
29353306	0.996	4	immune:response:antigen:induced	2	mouse:mice	1	toxoplasma gondii	1	toxoplasmosis	glucose-6-phosphate isomerase GPI:Surface antigen p22:Surface antigen 2:Surface antigen 2B:SAG2:SAG2 type 2 variant 4:SAG2 type 2 variant 2:SAG2 type 2 variant 3:SAG2 type 2 variant 1	9
27516998	0.996	4	antibodies:antigen:antibody:immunized	2	mice:animals	1	toxoplasma gondii	1	toxoplasmosis	Surface antigen:Surface antigen protein:Surface antigen protein 3:Surface antigen 3:Surface antigen 3 protein:SAG3:SAG3 protein:SAG3 type 1:Secretory antigen 3:SAG3 type 3 variant 2:SAG3 type 3 variant 1	11
25582511	0.996	4	vaccine:antigen:effective:immunogenicity	1	mice	1	trichinella spiralis	1	trichinellosis	Heat shock protein 70	1
22675476	0.996	4	vaccine:antibody:immunogenicity	1	mice	1	plasmodium falciparum	1	malaria	merozoite surface protein 1	1
14599800	0.996	4	antibodies:vaccine:induced:immunization	2	rodent:mice	1	plasmodium berghei	1	malaria	Circumsporozoite protein	1
30112141	0.996	3	immune:response:reduction	1	mouse	1	plasmodium falciparum	1	malaria	merozoite surface protein 1:Merozoite surface protein-1	2
28798366	0.996	3	antibodies:antibody:induced	3	mice:rabbits:animals	1	schistosoma japonicum	1	schistosomiasis	Heat shock protein 60	1
27580381	0.996	3	vaccine:effective:antigenic	3	goats:sheep:animals	1	toxoplasma gondii	1	toxoplasmosis	Surface antigen:Surface antigen SAG1:Surface antigen 1:Surface antigen protein 1:Major surface antigen:Secretory antigen 1 protein:Major surface antigen 1	7
24549329	0.996	3	antibodies:antigen:reduction	1	cattle	1	theileria parva	1	east coast fever	Polymorphic immunodominant molecule	1
23547773	0.996	3	immune:effective:induced	3	monkey:monkeys:animals	1	plasmodium falciparum	1	malaria	ATPase	1
19457572	0.996	3	immune:response:antibody	2	mice:animals	1	schistosoma mansoni	1	schistosomiasis	Transforming growth factor beta	1
18359107	0.996	3	vaccine:antigen:vaccinated	2	rodent:mice	3	plasmodium berghei:plasmodium falciparum:plasmodium yoelii	1	malaria	merozoite surface protein 8	1
12421632	0.996	3	antibodies:vaccine:antigen	1	mouse	1	plasmodium falciparum	1	malaria	Serine-repeat antigen protein:Serine repeat antigen	2
19995895	0.997	9	protection:protective immunity:response:vaccination:immunized:induced:immunization	1	mice	2	neospora caninum:toxoplasma gondii	1	toxoplasmosis	microneme protein MIC1:microneme protein MIC3:Micronemal protein 1:Microneme-associated protein:Microneme protein 3	5
12031287	0.997	8	protection:protective immunity:immune:antigen:immunogenicity	1	monkeys	1	plasmodium falciparum	1	malaria	apical membrane antigen 1:Apical membrane antigen-1	2
9682379	0.997	7	protective immunity:immune:vaccine:antigen:immunized	1	mice	2	plasmodium falciparum:plasmodium vinckei	1	malaria	Serine-repeat antigen protein:Serine repeat antigen	2
9223156	0.997	7	protection:vaccine:antigen:vaccination:induced:immunization	1	mice	2	schistosoma japonicum:schistosoma mansoni	1	schistosomiasis	Paramyosin	1
19111883	0.997	7	protection:immune:response:vaccine:antigen:vaccination:immunization	1	mice	1	plasmodium berghei	1	malaria	Circumsporozoite protein	1
18688274	0.997	7	immune:antibodies:response:protective:antibody:induced:antigenic	1	mice	1	trypanosoma brucei	1	trypanosomiasis	Variant surface glycoprotein:VSG	2
16933991	0.997	7	protective immunity:immune:response:vaccine:effective	1	mice	1	toxoplasma gondii	1	toxoplasmosis	microneme protein MIC2	1
15039349	0.997	7	protection:immune:protective:vaccine:immunity:induced:vaccinated	1	birds	1	plasmodium relictum	2	avian malaria	Circumsporozoite protein	1
12798627	0.997	7	protective immunity:vaccine:vaccination:induced:reduction	1	mice	1	toxoplasma gondii	1	toxoplasmosis	heat shock protein HSP70:Heat shock protein 70:Hsp70 protein:Surface antigen:Surface antigen SAG1:Surface antigen 1:Surface antigen protein 1:Major surface antigen:Secretory antigen 1 protein:Major surface antigen 1	10
19038302	0.997	6	antibodies:vaccine:antibody:immunized:induced:immunogenicity	1	rabbits	1	plasmodium falciparum	1	malaria	merozoite surface protein 1:Merozoite surface antigens:Merozoite surface protein-1	3
16419781	0.997	6	immune:antibodies:response:vaccine:antigen:induce	2	calves:cattle	1	cryptosporidium parvum	1	cryptosporidiosis	p23	1
7838596	0.997	5	antibodies:response:antigen:antibody:induce	1	mice	1	schistosoma mansoni	1	schistosomiasis	Tyrosine 3-monooxygenase	1
27067024	0.997	5	antibodies:vaccine:induced:antigenic:immunogenic	2	mice:monkeys	1	plasmodium vivax	1	malaria	Surface protein Pvs48:Gamete surface antigen Pvs48/45	2
27012710	0.997	5	vaccine:antibody:effective:immunized:immunization	4	cows:calf:calves:animals	1	cryptosporidium parvum	1	cryptosporidiosis	p23	1
2049032	0.997	5	antibodies:vaccine:antigen:immunized:immunization	2	rabbits:monkeys	1	plasmodium falciparum	1	malaria	Histidine-rich protein 2:Histidine-rich protein II:HRPII:Histidine rich protein II	4
10613831	0.997	5	antibodies:vaccine:antigen:immunity:immunization	1	rodent	1	plasmodium falciparum	1	malaria	merozoite surface protein 1:Merozoite surface protein-1:Merozoite surface antigens:Merozoite surface protein-1 variant Q-TSR-L:Merozoite surface antigen 1:Merozoite surface protein-1 variant E-TSR-L	6
7780021	0.997	4	antibodies:antigen:immunogenicity	1	rabbits	1	plasmodium falciparum	1	malaria	Major merozoite surface antigen	1
26354122	0.997	4	immune:vaccine:antigen:antigenic	2	chicken:animals	2	eimeria tenella:toxoplasma gondii	1	coccidiosis	Apical membrane antigen 1:Apical membrane antigen-1	2
23343779	0.997	4	antibodies:response:antibody:immunogenic	2	mouse:mice	1	neospora caninum	1	neosporosis	Dense granule protein:Bradyzoite surface protein BSR4:Bradyzoite surface protein SRS9	3
20600071	0.997	4	immune:antibodies:antigen:antibody	3	mice:rat:rats	1	schistosoma mansoni	1	schistosomiasis	Sm29	1
19794889	0.997	4	antibodies:immunity:vaccination:vaccinated	2	horse:horses	1	sarcocystis neurona	1	myeloencephalitis	Surface antigen 1	1
1719416	0.997	4	antibodies:response:vaccine:antigen	1	monkeys	1	plasmodium falciparum	1	malaria	Circumsporozoite protein	1
7535817	0.997	3	immune:immunized:ifn	1	mice	1	plasmodium falciparum	1	malaria	circumsporozoite (CS) protein:Circumsporozoite protein	2
33728452	0.997	3	antibody:effective:induce	1	mouse	1	toxoplasma gondii	1	toxoplasmosis	Surface antigen:Surface antigen SAG1:Surface antigen 1:Surface antigen protein 1:Major surface antigen:Secretory antigen 1 protein:Major surface antigen 1	7
25261185	0.997	3	immune:protective:antigen	3	chicken:chickens:birds	1	plasmodium gallinaceum	2	avian malaria	rhoptry neck protein 2, putative:Apical membrane antigen 1, putative	2
1372647	0.997	3	antibodies:protective:induced	1	mice	1	plasmodium yoelii	1	malaria	Circumsporozoite protein	1
11704276	0.997	3	protective:vaccine:antigen	1	animal	1	echinococcus granulosus	1	hydatid	EG95:Host-protective antigen:EG95 protein:Fibronectin type III	4
20566413	0.998	9	protective immunity:vaccine:antigen:vaccination:induced:ifn:survival rate	1	chicken	1	eimeria acervulina	1	coccidiosis	L-lactate dehydrogenase	1
24277081	0.998	8	vaccine:antigen:antibody:vaccination:immunized:induced:immunization:immunogenicity	1	mice	1	brugia malayi	2	filariasis:lymphatic filariasis	Abundant larval transcript-2 protein:Filarial antigen	2
9708183	0.998	7	immune:antibodies:response:antigen:antibody:immunized:immunogenicity	1	mice	1	plasmodium falciparum	1	malaria	Heat shock protein	1
24662702	0.998	7	protection:antibodies:vaccine:antigen:antibody:effective:induced	1	rodents	1	plasmodium falciparum	1	malaria	Sexual stage specific surface antigen:Sexual stage-specific surface antigen:S48/45:Sexual stage antigen s48/45:Glutamate-rich protein:Glutamate rich protein	6
1827210	0.998	7	protection:antibodies:vaccine:antigen:vaccination:immunized:immunization	1	mice	1	plasmodium yoelii	1	malaria	sporozoite surface protein 2:Circumsporozoite protein	2
10835687	0.998	7	protection:protective immunity:immune:antibodies:immunization	1	monkeys	1	plasmodium falciparum	1	malaria	merozoite surface protein 1:Merozoite surface antigens	2
33164154	0.998	6	immune:vaccine:effective:immunity:induced:ifn	1	mice	1	neospora caninum	1	neosporosis	Dense granule protein	1
8432609	0.998	5	protective immunity:vaccine:antigen	1	monkeys	1	plasmodium falciparum	1	malaria	Histidine-rich protein 2:Histidine-rich protein II:HRPII:Histidine rich protein II	4
33505395	0.998	5	antibodies:response:vaccine:antigen:induced	1	rodents	1	plasmodium falciparum	1	malaria	Sexual stage specific surface antigen:Sexual stage-specific surface antigen:S48/45:Sexual stage antigen s48/45:Glutamate-rich protein:Glutamate rich protein:Pfs48/45	7
31883801	0.998	5	antibodies:response:protective:vaccine:antibody	1	mice	1	plasmodium falciparum	1	malaria	Circumsporozoite protein	1
26107442	0.998	5	immune:vaccine:vaccination:immunogenic:ifn	1	mice	1	trypanosoma cruzi	1	chagas disease	trans-sialidase	1
20167126	0.998	5	immune:response:protective:vaccine:antigen	2	monkey:monkeys	1	plasmodium vivax	1	malaria	Merozoite surface antigens:Merozoite surface protein 1:MSP-1:Merozite surface protein 1:Merozoite surface proteins 1:Merozoite surface protein-1:MSP1	7
17060469	0.998	5	antibodies:antigen:antibody:immunity:immunogenicity	1	rabbits	1	plasmodium falciparum	1	malaria	apical membrane antigen 1:Truncated apical membrane antigen 1	2
16148170	0.998	5	immune:antibodies:response:antigen:antibody	1	horses	1	sarcocystis neurona	1	myeloencephalitis	Putative surface antigen:Surface antigen 2	2
15986633	0.998	5	antibodies:protective:vaccine:immunized:antigenic	3	mouse:mice:animals	2	cryptosporidium parvum:toxoplasma gondii	1	cryptosporidiosis	p23	1
15907839	0.998	5	immune:response:protective:vaccine:effective	1	animals	1	plasmodium falciparum	1	malaria	merozoite surface protein 1:Merozoite surface protein-1:Merozoite surface antigens:Merozoite surface protein-1 variant Q-TSR-L:Merozoite surface antigen 1:Merozoite surface protein-1 variant E-TSR-L	6
14638781	0.998	5	antibodies:response:vaccinated:antigenic:immunogenicity	2	rats:sheep	1	fasciola hepatica	1	liver fluke	Cathepsin L:Cathepsin B	2
31077839	0.998	4	antibodies:vaccine:antigen:immunogenicity	1	animal	1	plasmodium vivax	1	malaria	Ookinete surface protein Pvs25:Sexual stage antigen 25 protein	2
27033532	0.998	4	antibodies:vaccine:antigen:induce	1	cattle	3	babesia bigemina:babesia bovis:theileria annulata	1	babesiosis	apical membrane antigen 1:Apical membrane antigen-1:Apical membrane antigen 1, putative:AMA-1	4
26576374	0.998	4	vaccine:antigen:vaccination:induce	2	dog:animal	1	echinococcus granulosus	1	echinococcosis	Antigen B	1
23407179	0.998	4	vaccine:antigen:vaccination:immunogenicity	1	mice	1	toxoplasma gondii	1	toxoplasmosis	dense granule protein GRA5:Dense granule protein 5:Dense granule antigen	3
21292880	0.998	4	protection:vaccine:vaccinated:immunogenic	1	monkeys	1	plasmodium vivax	1	malaria	MSP-1:Merozite surface protein 1:Merozoite surface proteins 1:Merozoite surface protein 1:Merozoite surface antigens:Merozoite surface protein-1	6
16298024	0.998	4	protective:vaccine:immunized:immunogenicity	1	mice	1	plasmodium yoelii	1	malaria	Circumsporozoite protein	1
16081823	0.998	4	protection:immune:vaccine:induced	1	mice	1	plasmodium yoelii	1	malaria	merozoite surface protein 1:Merozoite surface protein-1	2
1376347	0.998	4	immune:vaccine:immunized:induced	1	mice	1	plasmodium vivax	1	malaria	Circumsporozoite protein	1
1347760	0.998	4	protection:vaccine:immunity:induced	3	monkey:monkeys:animal	1	plasmodium falciparum	1	malaria	Merozoite surface antigens:Merozoite surface antigen 1:Msa1 protein:Merozoite surface antigen 2	4
12760641	0.998	4	antibodies:vaccine:antibody:immunized	3	rabbit:rabbits:cattle	1	cryptosporidium parvum	1	cryptosporidiosis	p23	1
10478425	0.998	4	antigen:immunity:immunized:vaccinated	1	mice	1	schistosoma japonicum	1	schistosomiasis	Tegumental antigen:Calcium binding	2
10428628	0.998	4	protection:vaccine:vaccination:vaccinated	2	dog:sheep	1	echinococcus granulosus	1	hydatid	EG95:Host-protective antigen:EG95 protein	3
30303452	0.998	3	vaccine:effective:immunogenicity	1	mice	1	brugia malayi	2	filariasis:lymphatic filariasis	Abundant larval transcript-2 protein	1
30002416	0.998	3	antibodies:vaccine:antigen	1	rabbit	1	plasmodium vivax	1	malaria	Duffy binding protein:Duffy binding protein II:Duffy-binding protein domain II:Duffy binding protein domain II:Reticulocyte-binding protein 1a:Reticulocyte binding protein 1a	6
28646324	0.998	3	antibodies:vaccine:antigen	1	rodents	1	plasmodium falciparum	1	malaria	merozoite surface protein 3:Glutamate-rich protein:Glutamate rich protein:Merozoite surface protein-3:Sexual stage specific surface antigen:Sexual stage-specific surface antigen:S48/45:Sexual stage antigen s48/45:Pfs48/45	9
26257728	0.998	3	immune:vaccine:effective	1	rodents	2	schistosoma japonicum:schistosoma mansoni	1	schistosomiasis	Paramyosin	1
25467037	0.998	3	vaccine:immunized:immunization	2	mouse:mice	1	toxoplasma gondii	1	toxoplasmosis	Glycerol-3-phosphate dehydrogenase:Putative glycerol-3-phosphate dehydrogenase:Granule antigen protein GRA6:B1:B1 protein	5
24069474	0.998	3	immune:response:antigen	2	animal:animals	1	fasciola hepatica	1	fascioliasis	Cathepsin L1	1
23936131	0.998	3	immune:vaccine:antibody	1	mouse	1	plasmodium falciparum	1	malaria	Erythrocyte membrane protein 1:Erythrocyte membrane protein 1 (PfEMP1)	2
12438344	0.999	11	protection:protective immunity:vaccine:antigen:antibody:immunized:induced:immunogenic	2	mice:animals	1	leishmania donovani	1	leishmaniasis	Leishmanolysin	1
27773761	0.999	10	immune:antibodies:response:protective:vaccine:antigen:antibody:immunized:induced:immunogenicity	1	mice	2	leishmania donovani:leishmania mexicana	1	leishmaniasis	Nucleoside hydrolase	1
12753434	0.999	10	protection:protective immunity:immune:antibodies:vaccine:antigen:immunized:induced	2	rodent:primate	1	plasmodium falciparum	1	malaria	Circumsporozoite protein	1
28964902	0.999	9	immune:response:protective:vaccine:vaccination:immunized:immunization:immunogenicity:ifn	1	mice	2	leishmania infantum:leishmania major	1	leishmaniasis	Histone H2A:Histone H2B:Histone 3:Histone H4	4
15162945	0.999	9	protection:immune:response:vaccine:antigen:effective:immunized:induced:immunization	1	mice	2	taenia solium:taenia crassiceps	1	cysticercosis	Paramyosin	1
9651928	0.999	8	protection:response:vaccine:antibody:immunity:induced:immunization	1	mice	1	plasmodium yoelii	1	malaria	merozoite surface protein 1	1
33276579	0.999	8	protection:immune:antibodies:vaccine:antigen:immunized:vaccinated:immunogenic	2	mice:animals	1	toxoplasma gondii	1	toxoplasmosis	Apical membrane antigen:SAG2	2
30878093	0.999	8	protection:protective:vaccine:antigen:effective:vaccination:vaccinated:immunogenicity	2	animal:animals	2	fasciola hepatica:fasciola gigantica	2	fascioliasis:liver fluke	Phosphoglycerate kinase	1
26469717	0.999	8	protective immunity:antibodies:vaccine:antigen:induce:immunogenicity	1	animals	1	plasmodium falciparum	1	malaria	VAR2CSA:Erythrocyte membrane protein 1:DBL1:Variant surface antigen:PfEMP1	5
1775173	0.999	8	antibodies:protective:antigen:antibody:immunity:vaccination:immunized:vaccinated	1	animals	1	brugia malayi	1	filariasis	Paramyosin	1
17293994	0.999	8	protection:immune:response:vaccine:antigen:antibody:induced	1	mice	1	schistosoma mansoni	1	schistosomiasis	Tegumental antigen	1
16988275	0.999	8	protection:protective immunity:antibodies:vaccine:immunization:immunogenicity	1	mice	1	plasmodium falciparum	1	malaria	Erythrocyte membrane protein 1:VAR2CSA:DBL1	3
9504719	0.999	7	immune:antibodies:response:vaccine:antigen:antibody:immunized	1	mice	1	plasmodium vivax	1	malaria	Merozoite surface protein 1	1
8832290	0.999	7	protective immunity:antibodies:vaccine:immunogenicity	1	mouse	1	plasmodium vivax	1	malaria	Merozoite surface antigens:Major Merozoite Antigen 1:Merozoite surface protein:Pv200	4
30664845	0.999	7	protective immunity:immune:antibodies:vaccine:immunized	3	mice:birds:animals	1	toxoplasma gondii	1	toxoplasmosis	rhoptry protein ROP9:microneme protein MIC3:Micronemal protein:Microneme protein 3:Surface antigen p22:Surface antigen 2:Surface antigen 2B:SAG2:SAG2 type 2 variant 4:SAG2 type 2 variant 2:SAG2 type 2 variant 3:SAG2 type 2 variant 1	12
27296385	0.999	7	protection:protective immunity:vaccine:induced:immunization	2	rodents:mice	2	plasmodium berghei:plasmodium falciparum	1	malaria	Gap protein:Multidrug resistance protein 2:Multidrug resistance-associated protein 2:Multi-drug resistance associated protein 2:Multidrug resistance associated protein:MRP2	6
26865062	0.999	7	protection:immune:antibodies:response:vaccine:antibody:induced	1	mice	1	plasmodium falciparum	1	malaria	merozoite surface protein 2:Merozoite surface antigen 2:Merozoite surafce protein 2	3
21709765	0.999	7	protection:vaccine:antibody:effective:vaccination:induced:vaccinated	2	mouse:animals	1	brugia malayi	2	filariasis:lymphatic filariasis	Abundant larval transcript-2 protein:Small heat shock protein, putative	2
1900809	0.999	7	protective immunity:antigen:vaccination:immunized:induced	1	monkeys	1	plasmodium falciparum	1	malaria	Serine-repeat antigen protein:Serine repeat antigen	2
1889465	0.999	7	immune:response:antigen:antibody:immunized:immunogenicity	2	mouse:mice	1	plasmodium falciparum	1	malaria	Circumsporozoite protein:Major surface antigen	2
17221129	0.999	7	immune:antibodies:response:vaccine:antigen:immunized:immunogenic	2	rabbit:rabbits	1	plasmodium falciparum	1	malaria	Serine-repeat antigen protein:Serine repeat antigen	2
16612506	0.999	7	protection:response:vaccine:antigen:antibody:immunized:vaccinated	1	mice	1	schistosoma japonicum	1	schistosomiasis	Tegumental protein:Tegumental antigen	2
16081824	0.999	7	protection:protective:vaccine:immunity:induced:vaccinated:ifn	1	mice	1	leishmania major	1	leishmaniasis	tryparedoxin peroxidase	1
15486633	0.999	7	protection:protective immunity:immune:vaccine:vaccination	1	mice	1	schistosoma mansoni	1	schistosomiasis	Superoxide dismutase [Cu-Zn]:Glutathione peroxidase	2
7907106	0.999	6	protection:response:antigen:immunity:induce:ifn	1	mice	1	toxoplasma gondii	1	toxoplasmosis	Dense granule protein 3:p30	2
33852850	0.999	6	immune:antibodies:protective:vaccination:immunized:immunization	1	mice	1	plasmodium falciparum	1	malaria	Circumsporozoite protein	1
29284528	0.999	6	protection:vaccine:antibody:immunized:induced:immunization	1	rats	1	clonorchis sinensis	1	clonorchiasis	Tegumental protein	1
29211135	0.999	6	immune:antibodies:response:antigen:antibody:immunity	3	calves:cattle:animals	1	babesia bovis	1	babesiosis	Merozoite surface antigen 1:Merozoite surface antigen-1:Merozoite surface antigen-1 (MSA-1):Merozoite surface antigen-2b:Merozoite surface antigen 2-b:Merozoite surface antigen 2b:Merozoite surface antigen-2c:Merozoite surface antigen-2c (MSA-2c):Merozoite surface antigen 2c:Merozoite surface antigen 2-c	10
19781007	0.999	6	antibodies:vaccine:antigen:induced:immunogenicity	1	mice	1	plasmodium yoelii	1	malaria	Merozoite surface protein 4/5	1
18762224	0.999	6	protection:vaccine:antigen:antibody:vaccinated:ifn	1	hamsters	1	leishmania donovani	1	leishmaniasis	elongation factor 2:triosephosphate isomerase:Heat shock protein 70:p45:Calreticulin	5
16862901	0.999	6	vaccine:effective:immunized:induced:immunization:vaccinated	1	mice	1	schistosoma japonicum	1	schistosomiasis	Paramyosin	1
16148095	0.999	6	protective immunity:immune:vaccination:induce	1	animals	1	plasmodium berghei	1	malaria	Merozoite surface protein 4/5	1
14607952	0.999	6	immune:antibodies:response:protective:vaccine:vaccination	2	rodent:mouse	1	plasmodium yoelii	1	malaria	merozoite surface protein 1	1
12960342	0.999	6	protection:immune:vaccine:immunized:immunization:ifn	1	mice	1	plasmodium yoelii	1	malaria	Circumsporozoite protein	1
11672931	0.999	6	antibodies:response:vaccine:vaccination:induced:immunization	1	mice	1	plasmodium falciparum	1	malaria	Circumsporozoite protein	1
10858234	0.999	6	antibodies:vaccine:antigen:immunity:immunization:reduction	1	rodents	1	brugia malayi	3	elephantiasis:filariasis:lymphatic filariasis	Abundant larval transcript-2 protein:ALT-1 protein	2
9325291	0.999	5	antibodies:vaccine:antigen:antibody:immunization	1	mice	2	plasmodium falciparum:plasmodium chabaudi	1	malaria	apical membrane antigen 1:Apical membrane antigen-1:AMA-1	3
33217546	0.999	5	immune:antibodies:vaccine:immunized:immunization	2	mouse:mice	1	trypanosoma brucei	1	trypanosomiasis	Variant surface glycoprotein	1
32864364	0.999	5	vaccine:antigen:effective:antigenic:immunogenic	1	animals	1	toxoplasma gondii	1	toxoplasmosis	dense granule protein GRA12:Dense granule protein 12:Dense granule antigen	3
32099560	0.999	5	protective immunity:vaccine:vaccination	3	calf:calves:cattle	1	theileria annulata	2	theileriosis:tropical theileriosis	Cytochrome b	1
30037796	0.999	5	immune:response:antigen:immunity:ifn	2	mice:animals	1	echinococcus multilocularis	2	alveolar echinococcosis	Transforming growth factor beta	1
29630679	0.999	5	protection:protective:vaccine:antigen:induced	1	mice	1	plasmodium chabaudi	1	malaria	merozoite surface protein 1:Merozoite surface protein-1	2
29216890	0.999	5	protection:immune:vaccine:induced:antigenic	1	cattle	1	babesia bovis	1	babesiosis	tubulin:Rhoptry associated protein 1:Rhoptry associated protein-1:Rhoptry-associated protein 1:Cysteine peptidase 2:Spherical body protein 4:Spherical protein 4	7
28699823	0.999	5	immune:antibodies:vaccine:immunity:immunogenic	2	rodents:monkeys	1	plasmodium falciparum	1	malaria	Glutamate-rich protein:Glutamate rich protein:Merozoite surface protein 3:Merozoite surface protein-3:MSP3:GLURP	6
27047452	0.999	5	immune:response:vaccine:antigenic:immunogenic	1	hamsters	1	leishmania donovani	1	leishmaniasis	protein disulfide isomerase:elongation factor 2:p45	3
24163822	0.999	5	protective:vaccine:vaccination:immunized:immunization	4	dog:animal model:animals	1	trypanosoma cruzi	1	chagas disease	trans-sialidase	1
17848988	0.999	5	protective immunity:immune:antigen	2	rodent:mice	1	plasmodium chabaudi	1	malaria	merozoite surface protein 1:Apical membrane antigen 1:Merozoite surface protein-1	3
17041140	0.999	5	immune:response:vaccine:effective:induce	1	monkey	1	plasmodium falciparum	1	malaria	Circumsporozoite protein:Thrombospondin-related anonymous protein:Thrombospondin-related adhesive protein:Thrombospondin related anonymous protein:Trap protein:Trombospondin-related protein:Sporozoite threonine-asparagine-rich protein:STARP antigen:Liver stage-specific antigen 1:Liver stage-specific antigen-1:Liver stage antigen:Liver stage antigen-1:Liver stage antigen-3:Liver stage antigen 3:SA…	20
16545511	0.999	5	antibodies:protective:vaccine:antigen:immunogenicity	1	rabbits	1	plasmodium falciparum	1	malaria	Merozoite surface antigen 2	1
15198645	0.999	5	immune:response:protective:antigen:ifn	1	sheep	1	echinococcus granulosus	3	cystic echinococcosis:hydatid	Antigen B:Antigen B4:Antigen B5:Antigen B2:Antigen B3:Antigen B subunit 4:Antigen B1	7
12880248	0.999	5	protection:antigen:immunized:immunization:vaccinated	1	mice	1	neospora caninum	1	neosporosis	Dense granule protein	1
12742586	0.999	5	antibodies:vaccine:antigen:vaccinated:immunogenic	2	rabbits:monkeys	1	plasmodium falciparum	1	malaria	merozoite surface protein	1
12556145	0.999	5	vaccine:antigen:effective:immunity:induced	2	dog:sheep	1	echinococcus granulosus	1	hydatid	EG95:Host-protective antigen:EG95 protein	3
12531641	0.999	5	protection:response:protective:vaccination:vaccinated	3	rodents:mice:animals	1	echinococcus multilocularis	2	alveolar echinococcosis	14-3-3 protein	1
10712729	0.999	5	protective immunity:vaccine:induce	1	animals	1	schistosoma mansoni	1	schistosomiasis	Glyceraldehyde-3-phosphate dehydrogenase	1
9933463	0.999	4	antibodies:response:induced:antigenic	1	dogs	1	leishmania infantum	1	leishmaniasis	histone H4:Histone H2B:Histone H2A:Histone 3	4
32849602	0.999	4	immune:response:immunity:induced	2	mice:animals	1	toxoplasma gondii	1	toxoplasmosis	dense granule protein GRA7:dense granule protein GRA14:dense granule protein GRA15:Dense granule protein 7:Granule antigen protein GRA7:Dense granule antigen:Granule antigen protein 7:Dense granule antigen GRA7:Dense granule protein 14	9
31214195	0.999	4	antibodies:vaccine:antigen:antibody	1	rabbit	1	plasmodium falciparum	1	malaria	Reticulocyte-binding protein homolog 5:Reticulocyte binding-like protein 5:Reticulocyte-binding protein 5:Reticulocyte binding protein-like protein 4:Cysteine-rich protective antigen	5
30576624	0.999	4	vaccine:effective:vaccination:vaccinated	5	dog:dogs:sheep:lambs:animals	1	echinococcus granulosus	2	cystic echinococcosis	EG95:Host-protective antigen:EG95 protein	3
29844242	0.999	4	protection:antibodies:vaccine:immunization	1	mice	2	plasmodium berghei:plasmodium falciparum	1	malaria	Thioredoxin	1
28916732	0.999	4	immune:response:immunity:induced	1	mice	2	leishmania major:schistosoma mansoni	2	leishmaniasis:schistosomiasis	Tyrosine 3-monooxygenase	1
28209186	0.999	4	immune:protective:antigen:immunization	1	chickens	1	eimeria maxima	1	coccidiosis	RHOMBOID-like protein	1
28045892	0.999	4	immune:response:ifn:tnf	1	mice	1	leishmania infantum	1	leishmaniasis	trypanothione reductase	1
27432885	0.999	4	antibodies:vaccine:effective:immunogenic	1	rabbit	1	plasmodium falciparum	1	malaria	Gametocyte surface protein P230:Pfs230	2
26037126	0.999	4	immune:response:effective:induced	3	mouse:mice:animals	1	plasmodium falciparum	1	malaria	Signal peptide peptidase	1
24646180	0.999	4	antigen:effective:induced:immunogenicity	1	pigs	1	toxoplasma gondii	1	toxoplasmosis	microneme protein MIC11:dense granule protein GRA5:D-3-phosphoglycerate dehydrogenase:cyclophilin:Microneme protein TgMIC11:Dense granule protein 5:Dense granule antigen:Calmodulin	8
24137242	0.999	4	immune:vaccine:antigen:induced	2	mice:animals	1	echinococcus granulosus	2	echinococcosis:hydatid	EG95:Host-protective antigen:EG95 protein	3
24084635	0.999	4	protective:vaccine:antigen:immunized	2	mice:animals	1	schistosoma mansoni	1	schistosomiasis	Sm29	1
23632258	0.999	4	vaccine:antibody:vaccination:vaccinated	5	dog:dogs:sheep:lambs:animals	1	echinococcus granulosus	2	cystic echinococcosis	EG95:Host-protective antigen:EG95 protein	3
21625465	0.999	4	protective:antibody:induced:reduction	1	rodent	1	plasmodium yoelii	1	malaria	rhoptry protein:Erythrocyte binding-like protein	2
21464982	0.999	4	protection:response:reduction:ifn	3	mice:animal model	1	plasmodium chabaudi	1	malaria	Signal peptide peptidase, putative:Stromal-processing peptidase, putative	2
21398524	0.999	4	antibodies:vaccine:induce:immunization	1	animal	1	plasmodium falciparum	1	malaria	VAR2CSA:Erythrocyte membrane protein 1:DBL1	3
20653106	0.999	4	protection:immune:protective:vaccine	1	mice	1	brugia malayi	2	filariasis:lymphatic filariasis	thioredoxin	1
20460123	0.999	4	immune:vaccine:immunization:tnf	1	mice	1	plasmodium vivax	1	malaria	MSP-1:Merozite surface protein 1:Merozoite surface proteins 1:Merozoite surface protein 1:Merozoite surface antigens:Merozoite surface protein-1	6
19850413	0.999	4	immune:antibodies:vaccine:antigen	1	mice	1	babesia bovis	1	babesiosis	Merozoite surface antigen-2b:Merozoite surface antigen 2-b:Merozoite surface antigen 2b:Merozoite surface antigen-2c:Merozoite surface antigen-2c (MSA-2c):Merozoite surface antigen 2c:Merozoite surface antigen 2-c	7
19582478	0.999	4	antibodies:vaccine:vaccination:immunized	3	mice:cattle:animals	1	trypanosoma brucei	3	african trypanosomiasis:sleeping sickness	trans-sialidase	1
19195411	0.999	4	protection:vaccine:vaccination:reduction	3	dogs:sheep:animals	1	echinococcus granulosus	1	hydatid	EG95:Host-protective antigen:EG95 protein	3
17727567	0.999	4	antibodies:response:antibody:induced	1	mice	1	plasmodium chabaudi	1	malaria	merozoite surface protein 1:Merozoite surface protein-1	2
17339496	0.999	4	immune:response:induced:tnf	1	mice	2	plasmodium falciparum:plasmodium chabaudi	1	malaria	6-cysteine protein	1
15837362	0.999	4	immune:response:vaccine:antigen	3	primate:animal model	1	plasmodium falciparum	1	malaria	Signal peptide peptidase	1
15363791	0.999	4	antibodies:vaccine:antigen:induced	1	monkeys	1	plasmodium falciparum	1	malaria	Merozoite surface protein 1:Merozoite surface protein-1:Merozoite surface antigens:Merozoite surface protein-1 variant Q-TSR-L:Merozoite surface antigen 1:Merozoite surface protein-1 variant E-TSR-L	6
14746971	0.999	4	immune:antibodies:response:immunogenic	1	dogs	1	leishmania infantum	1	leishmaniasis	cysteine peptidase A (CPA):Cysteine_peptidase_A_(CPA):Cysteine proteinase:Cysteine_peptidase_B_(CPB):Cysteine protease:Cathepsin L-like cysteine proteinase:Cysteine proteinase type B	7
1380040	0.999	4	response:antibody:immunized:induce	2	mouse:mice	1	plasmodium falciparum	1	malaria	Major merozoite surface antigen	1
11796334	0.999	4	immune:response:immunization:ifn	3	mouse:mice:animals	1	toxoplasma gondii	1	toxoplasmosis	protein kinase	1
11002983	0.999	4	antibodies:antigen:vaccinated:immunogenic	1	mice	1	schistosoma mansoni	1	schistosomiasis	Tegumental antigen	1
10992516	0.999	4	vaccine:antibody:effective:immunization	1	mice	2	plasmodium falciparum:plasmodium yoelii	1	malaria	merozoite surface protein 4:Merozoite surface protein 4/5	2
10652117	0.999	4	immune:antibodies:response:antigen	1	dogs	1	leishmania infantum	1	leishmaniasis	Surface antigen protein	1
9769246	0.999	3	antibodies:vaccine:antigen	3	mice:rabbits:animal	2	plasmodium falciparum:cryptosporidium parvum	1	malaria	Thrombospondin-related adhesive protein:Thrombospondin related adhesive protein:TRAP-C1:Sexual stage specific surface antigen:Sexual stage-specific surface antigen:S48/45:Sexual stage antigen s48/45:Pfs48/45	8
9453595	0.999	3	antibodies:response:antigen	1	mice	1	trypanosoma brucei	2	african trypanosomiasis	variant surface glycoprotein:variant surface glycoprotein (VSG)	2
8617955	0.999	3	antigen:effective:ifn	1	mice	1	schistosoma mansoni	1	schistosomiasis	Tyrosine 3-monooxygenase	1
32484795	0.999	3	protection:immunity:vaccination	3	rodent:mice:animal	1	plasmodium falciparum	1	malaria	Gap protein	1
32399924	0.999	3	effective:immunity:vaccination	2	sheep:cattle	1	fasciola hepatica	1	liver fluke	Cathepsin L1	1
31078709	0.999	3	vaccine:antigen:effective	1	animals	1	toxoplasma gondii	1	toxoplasmosis	microneme protein MIC3:rhoptry protein ROP8:Surface antigen:Surface antigen SAG1:Surface antigen 1:Surface antigen protein 1:Major surface antigen:Secretory antigen 1 protein:Major surface antigen 1:Micronemal protein:Microneme protein 3:Rhoptry protein 8:Rhoptry antigen	13
30145705	0.999	3	immune:antibodies:vaccine	3	mouse:mice:animals	2	fasciola hepatica:fasciola gigantica	1	liver fluke	Glutathione peroxidase	1
29169409	0.999	3	antibodies:protective:induced	2	dogs:cattle	1	neospora caninum	1	neosporosis	Mitogen-activated protein kinase	1
28096331	0.999	3	antibodies:vaccine:immunogenic	2	animal model	1	plasmodium falciparum	1	malaria	Reticulocyte-binding protein homolog 5:Reticulocyte binding-like protein 5:Reticulocyte-binding protein 5:Reticulocyte binding protein-like protein 4	4
26195550	0.999	3	vaccine:antigen:antibody	1	mouse	1	babesia microti	1	babesiosis	Apical membrane antigen 1	1
25016474	0.999	3	antibodies:antigen:antibody	1	dogs	1	toxoplasma gondii	1	toxoplasmosis	dense granule protein GRA1:dense granule protein GRA7:Dense granule protein 1:p24 granule antigen:Dense granule protein 7:Granule antigen protein GRA7:Dense granule antigen:Granule antigen protein 7:Dense granule antigen GRA7	9
24278216	0.999	3	immune:antibodies:vaccine	1	mice	1	plasmodium falciparum	1	malaria	6-cys protein:Apical membrane antigen 1:Apical membrane antigen-1	3
1825109	0.999	3	response:induced:ifn	2	mice:animals	1	schistosoma mansoni	1	schistosomiasis	Tyrosine 3-monooxygenase	1
16467337	0.999	3	antigen:antibody:antigenic	1	dogs	1	leishmania infantum	1	leishmaniasis	Heat shock protein 70:Heat-shock protein 70 kDa:Heat-shock protein hsp70	3
16437602	0.999	3	protective:vaccination:vaccinated	2	rodent:mice	1	plasmodium yoelii	1	malaria	Merozoite surface protein 1	1
15720442	0.999	3	immune:induced	1	mice	1	schistosoma mansoni	1	schistosomiasis	Transforming growth factor beta	1
14609331	0.999	3	protective:vaccine:vaccination	1	primates	1	plasmodium falciparum	1	malaria	merozoite surface protein 1	1
12646695	0.999	3	vaccine:antigen:antibody	1	cattle	1	theileria parva	1	east coast fever	p67 protein:Sporozoite surface protein p67:Surface antigen:p67 surface antigen	4
12607106	0.999	3	vaccine:antigen:antigenic	1	sheep	1	echinococcus granulosus	1	hydatid	EG95:Host-protective antigen:EG95 protein	3
10449807	0.999	3	antibodies:vaccine:antibody	1	rabbit	1	plasmodium vivax	1	malaria	Merozoite surface protein 1	1
31815006	1	16	protection:protective immunity:immune:antibodies:response:vaccine:antigen:effective:vaccination:immunization:vaccinated:immunogenicity:ifn	1	dogs	1	leishmania infantum	1	leishmaniasis	Surface antigen protein	1
23181694	1	16	immune:antibodies:response:protective:vaccine:antigen:antibody:effective:immunized:induced:immunization:vaccinated:antigenic:immunogenic:ifn	2	mouse:mice	1	toxoplasma gondii	1	toxoplasmosis	14-3-3 protein:Surface antigen:Surface antigen SAG1:Surface antigen 1:Surface antigen protein 1:Major surface antigen:Secretory antigen 1 protein:Major surface antigen 1	8
22252877	1	16	protection:protective immunity:immune:antibodies:response:vaccine:antibody:effective:vaccination:immunized:induced:immunization:ifn:tnf	2	mouse:rabbits	1	plasmodium yoelii	1	malaria	merozoite surface protein 1:Circumsporozoite protein:Merozoite surface protein-1	3
28596090	1	15	protection:enhanced protection:immune:antibodies:response:protective:vaccine:antigen:antibody:effective:induced:immunization:immunogenicity:ifn	3	mouse:mice:primate	1	plasmodium falciparum	1	malaria	Circumsporozoite protein	1
25852696	1	15	protection:protective immunity:immune:response:vaccine:antigen:antibody:effective:vaccination:induce:immunization:vaccinated:reduction	3	mice:hamster:hamsters	3	schistosoma mansoni:schistosoma haematobium:fasciola hepatica	1	schistosomiasis	Cathepsin B1:Cathepsin L:Secreted cathepsin L 1:Cathepsin L1:Glyceraldehyde 3-phosphate dehydrogenase	5
23928460	1	15	protection:immune:antibodies:response:vaccine:antigen:antibody:immunity:vaccination:immunized:induced:immunization:vaccinated:ifn	1	mice	1	toxoplasma gondii	1	toxoplasmosis	rhoptry protein ROP5:Type II rhoptry protein 5A:Type III rhoptry protein 5A:Type I rhoptry protein 5A	4
22070984	1	15	protection:protective immunity:immune:antibodies:response:vaccine:antigen:vaccination:immunized:immunization:vaccinated:immunogenicity	2	mouse:mice	1	toxoplasma gondii	1	toxoplasmosis	dense granule protein GRA6:Dense granule protein 6:Dense granule antigen GRA6:Granule antigen protein 6:Granule antigen protein GRA6:Dense granule antigen protein GRA6:Dense granule protein-6:Granule antigene protein 6:Dense granule antigen protein 6:Dense granular antigen 6:Dense granule antigen 6	11
21632181	1	15	protection:immune:antibodies:response:protective:vaccine:antigen:antibody:immunized:induced:immunization:vaccinated:immunogenicity:ifn	4	mouse:mice:animal:animals	1	toxoplasma gondii	1	toxoplasmosis	microneme protein MIC3:Surface antigen:Surface antigen SAG1:Surface antigen 1:Surface antigen protein 1:Major surface antigen:Secretory antigen 1 protein:Major surface antigen 1:Micronemal protein:Microneme protein 3	10
18827884	1	15	protection:protective immunity:immune:response:vaccine:antigen:vaccination:induce:immunization:vaccinated:reduction:ifn:tnf	1	mice	1	schistosoma mansoni	1	schistosomiasis	Sm29	1
16914349	1	15	protection:protective immunity:immune:response:vaccine:antibody:immunized:induced:immunization:vaccinated:reduction:ifn	1	mice	1	schistosoma mansoni	1	schistosomiasis	fatty acid binding protein:14 kDa fatty acid-binding protein	2
9317139	1	14	protection:protective immunity:immune:response:vaccine:antigen:antibody:immunized:induced:immunization:vaccinated	3	mice:monkeys:animals	1	plasmodium yoelii	1	malaria	merozoite surface protein 1:Merozoite surface protein-1	2
33548480	1	14	protection:protective immunity:immune:antibodies:vaccine:antibody:effective:vaccination:immunized:induced:immunization:immunogenicity	1	mice	1	toxoplasma gondii	1	toxoplasmosis	microneme protein MIC3:rhoptry protein ROP8:Micronemal protein:Microneme protein 3:Rhoptry protein 8:Rhoptry antigen:Surface antigen:Surface antigen SAG1:Surface antigen 1:Surface antigen protein 1:Major surface antigen:Secretory antigen 1 protein:Major surface antigen 1	13
32325746	1	14	antibodies:response:protective:vaccine:antigen:antibody:effective:vaccination:immunized:immunization:immunogenicity:ifn:tnf:survival rate	1	mouse	1	toxoplasma gondii	1	toxoplasmosis	Surface antigen:Surface antigen SAG1:Surface antigen 1:Surface antigen protein 1:Major surface antigen:Secretory antigen 1 protein:Major surface antigen 1	7
31212035	1	14	protective immunity:immune:antibodies:response:vaccine:antigen:effective:vaccination:immunized:induced:immunization:ifn	2	mice:animals	1	toxoplasma gondii	1	toxoplasmosis	dense granule protein GRA14:Dense granule protein 14:Dense granule antigen	3
31151801	1	14	protection:immune:antibodies:response:protective:vaccine:antigen:antibody:vaccination:induced:immunization:immunogenicity	2	mice:rabbits	1	plasmodium falciparum	1	malaria	Circumsporozoite protein	1
29599776	1	14	protection:immune:response:protective:vaccine:antigen:immunity:vaccination:immunized:induce:immunization:antigenic:immunogenic:ifn	2	mice:animal	2	trypanosoma cruzi:leishmania infantum	1	leishmaniasis	Stage-specific S antigen-like protein:Stage-specific S antigen homolog	2
27828760	1	14	protection:immune:antibodies:response:protective:vaccine:antigen:effective:immunized:induced:immunization:vaccinated:immunogenicity:ifn	2	mice:birds	1	toxoplasma gondii	1	toxoplasmosis	heat shock protein HSP70:Heat shock protein 70:Hsp70 protein	3
26514423	1	14	protection:protective immunity:immune:response:vaccine:antibody:effective:vaccination:vaccinated:immunogenic:ifn:survival rate	1	mice	1	toxoplasma gondii	1	toxoplasmosis	malate dehydrogenase MDH:L-lactate dehydrogenase	2
25942636	1	14	protection:immune:antibodies:response:protective:vaccine:immunized:induced:immunization:vaccinated:reduction:ifn:tnf	2	mice:animals	1	schistosoma mansoni	1	schistosomiasis	Sm29	1
25582167	1	14	protection:protective immunity:immune:response:vaccine:antigen:antibody:effective:immunized:induced:immunization:ifn	1	mice	1	toxoplasma gondii	1	toxoplasmosis	rhoptry neck protein RON2:rhoptry neck protein RON4:Apical membrane antigen:Rhoptry neck protein 2:Rhoptry neck protein 4:PMCA-like calcium ATPase A1	6
24440206	1	14	protection:protective immunity:immune:response:vaccine:antigen:antibody:vaccination:immunized:ifn:tnf:survival rate	2	mouse:mice	1	plasmodium yoelii	1	malaria	merozoite surface protein 1:Merozoite surface protein-1	2
24148219	1	14	protection:protective immunity:immune:antibodies:response:vaccine:vaccination:immunized:induced:immunization:vaccinated:ifn	2	mice:animal	1	toxoplasma gondii	1	toxoplasmosis	dense granule protein GRA4:Dense granule protein 4:GRA4 protein	3
18547532	1	14	protection:immune:antibodies:response:protective:vaccine:antibody:effective:vaccination:immunized:induced:immunogenicity:ifn	1	mice	1	brugia malayi	2	filariasis:lymphatic filariasis	thioredoxin:Abundant larval transcript-2 protein:Thioredoxin peroxidase	3
16610929	1	14	protection:immune:response:protective:vaccine:antigen:antibody:vaccination:immunized:induced:immunization:vaccinated:reduction:ifn	2	mice:animals	1	toxoplasma gondii	1	toxoplasmosis	glucose-6-phosphate isomerase GPI:Surface antigen:Surface antigen SAG1:Surface antigen 1:Surface antigen protein 1:Major surface antigen:Secretory antigen 1 protein:Major surface antigen 1:Surface antigen protein 3:Surface antigen 3:Surface antigen 3 protein:SAG3:SAG3 protein:SAG3 type 1:Secretory antigen 3:SAG3 type 3 variant 2:SAG3 type 3 variant 1:Surface antigen p22:Surface antigen 2:Surface …	25
16325969	1	14	protection:protective immunity:immune:antibodies:response:antigen:vaccination:immunized:induced:immunization:vaccinated:ifn	1	mice	1	leishmania infantum	1	leishmaniasis	cysteine peptidase A (CPA):Cysteine_peptidase_B_(CPB):Cysteine protease:Cathepsin L-like cysteine proteinase:Cysteine proteinase type B:Cysteine_peptidase_A_(CPA)	6
14500491	1	14	protective immunity:immune:antibodies:response:vaccine:antibody:vaccination:immunized:induce:immunization:immunogenicity	3	mouse:mice:monkey	1	plasmodium yoelii	1	malaria	merozoite surface protein 1	1
10775785	1	14	protection:protective immunity:immune:antibodies:response:vaccine:vaccination:immunized:induced:immunization:vaccinated:ifn	1	mice	1	toxoplasma gondii	1	toxoplasmosis	dense granule protein GRA4:Dense granule protein 4:GRA4 protein	3
9364686	1	13	protection:protective immunity:immune:antibodies:vaccine:antigen:antibody:immunized:induce:immunization:vaccinated	4	calves:cattle:animal:animals	1	theileria annulata	1	theileriosis	Tams1:Major merozoite surface antigen	2
8817831	1	13	protection:immune:antibodies:vaccine:antigen:antibody:effective:immunity:immunized:induced:immunization:vaccinated	3	rodent:mice:animals	1	plasmodium berghei	1	malaria	Circumsporozoite protein:Chorismate synthase, putative:Citrate synthase	3
8757623	1	13	protection:protective immunity:immune:response:vaccine:induced:immunization:vaccinated:ifn:tnf	3	mouse:mice:monkeys	2	plasmodium falciparum:plasmodium yoelii	1	malaria	merozoite surface protein 1:Merozoite surface antigens	2
8557348	1	13	protection:protective immunity:antibodies:vaccine:antibody:effective:immunized:induced:immunization:vaccinated:immunogenicity	3	monkeys:animal:animals	1	plasmodium falciparum	1	malaria	merozoite surface protein 1:Merozoite surface protein-1:Merozoite surface antigens:Merozoite surface protein-1 variant Q-TSR-L:Merozoite surface antigen 1:Merozoite surface protein-1 variant E-TSR-L	6
7879419	1	13	protection:protective immunity:immune:antibodies:vaccine:antibody:effective:immunized:induced:immunization	1	mice	1	plasmodium yoelii	1	malaria	Circumsporozoite protein	1
33451777	1	13	protection:enhanced protection:immune:response:vaccine:antigen:effective:immunity:vaccination:induce:vaccinated:immunogenic:ifn	5	goats:mouse:mice:sheep:animal	1	toxoplasma gondii	1	toxoplasmosis	dense granule protein GRA7:Dense granule protein 7:Granule antigen protein GRA7:Dense granule antigen:Granule antigen protein 7:Dense granule antigen GRA7:Profilin	7
33421633	1	13	protection:immune:antibodies:protective:vaccine:antigen:effective:vaccination:immunized:induced:immunization:vaccinated:ifn	2	mice:animals	1	toxoplasma gondii	1	toxoplasmosis	rhoptry protein ROP13:dense granule protein GRA14:Rhoptry protein 13:Dense granule protein 14	4
31308085	1	13	protection:protective immunity:immune:vaccine:antibody:effective:immunized:induced:immunization:ifn:tnf	1	mice	2	plasmodium falciparum:plasmodium yoelii	1	malaria	Circumsporozoite protein	1
31024556	1	13	protection:immune:antibodies:response:protective:vaccine:antigen:immunity:induced:reduction:ifn:tnf	2	mouse:mice	1	leishmania donovani	1	leishmaniasis	Nucleoside hydrolase	1
30878088	1	13	protection:protective immunity:immune:response:antibody:effective:vaccination:immunized:induced:immunization	3	mouse:mice:cattle	1	neospora caninum	1	neosporosis	Dense granule protein	1
30469323	1	13	protection:enhanced protection:immune:response:protective:vaccine:antigen:effective:vaccination:immunized:induced:immunogenicity	1	mice	2	plasmodium berghei:plasmodium falciparum	1	malaria	Thrombospondin-related anonymous protein:Thrombospondin-related adhesive protein:Thrombospondin related anonymous protein:Trap protein:Trombospondin-related protein:Thrombospondin related adhesive protein	6
27059254	1	13	protection:protective immunity:immune:vaccine:antibody:vaccination:immunized:induced:reduction:antigenic:ifn	1	mice	1	toxoplasma gondii	1	toxoplasmosis	dense granule protein GRA1:microneme protein MIC3:Dense granule protein 1:p24 granule antigen:Micronemal protein:Microneme protein 3	6
26575028	1	13	protection:immune:antibodies:response:protective:vaccine:antigen:effective:vaccination:induced:immunization:vaccinated:ifn	1	mice	1	toxoplasma gondii	1	toxoplasmosis	microneme protein MIC1:microneme protein MIC4:microneme protein MIC6:Micronemal protein 1:Micronemal protein 4:Micronemal protein MIC4:Micronemal protein 6	7
25527277	1	13	protective immunity:immune:antibodies:response:vaccine:immunized:induced:immunization:vaccinated:antigenic:ifn	2	mouse:mice	1	toxoplasma gondii	2	malaria:toxoplasmosis	SAG5D:Surface antigen 5D:Surface antigen SAG1:Surface antigen 1:Surface antigen protein 1:Major surface antigen:Secretory antigen 1 protein:Major surface antigen 1	8
24822054	1	13	protection:protective immunity:immune:antibodies:response:vaccine:vaccination:induced:reduction:ifn:tnf	2	mice:dog	1	leishmania donovani	1	leishmaniasis	Nucleoside hydrolase	1
24130862	1	13	protection:protective immunity:vaccine:antigen:antibody:effective:immunized:induced:vaccinated:reduction	2	mice:pigs	1	trichinella spiralis	1	trichinellosis	paramyosin	1
23836827	1	13	protective immunity:immune:antibodies:vaccine:antigen:immunized:induced:immunization:ifn:tnf	2	rodent:mice	1	plasmodium yoelii	1	malaria	apical membrane antigen 1	1
23742998	1	13	immune:antibodies:response:protective:vaccine:antibody:effective:vaccination:immunized:induced:immunization:ifn	3	mice:cows:cattle	1	neospora caninum	1	neosporosis	Dense granule protein	1
22348325	1	13	protection:response:protective:vaccine:antigen:antibody:immunity:immunized:induced:immunogenicity:ifn	1	mice	1	plasmodium berghei	1	malaria	Circumsporozoite protein	1
21760754	1	13	protection:immune:antibodies:response:protective:vaccine:antigen:antibody:effective:vaccination:induced:vaccinated:ifn	3	mice:animal:animals	1	brugia malayi	2	filariasis:lymphatic filariasis	Abundant larval transcript-2 protein	1
21292877	1	13	protection:protective immunity:immune:antibodies:vaccine:antigen:vaccination:immunized:induced:immunization:ifn	3	monkey:monkeys:primate	1	plasmodium vivax	1	malaria	Circumsporozoite protein	1
19917716	1	13	protection:protective immunity:immune:antibodies:vaccine:antigen:antibody:immunized:induce:immunization:vaccinated	4	rodent:mice:rabbits:animals	2	plasmodium falciparum:plasmodium yoelii	1	malaria	merozoite surface protein 1:Serine-repeat antigen protein:Serine repeat antigen	3
19686691	1	13	protection:immune:antibodies:response:vaccine:antigen:antibody:effective:immunity:vaccination:induced:ifn	2	mice:monkeys	1	plasmodium falciparum	1	malaria	liver stage antigen 1:Circumsporozoite protein:Liver stage-specific antigen 1:Liver stage-specific antigen-1:Liver stage antigen-1	5
18761418	1	13	protection:immune:antibodies:response:protective:vaccine:antigen:antibody:induced:immunization:vaccinated:ifn	3	mouse:mice:animal	1	toxoplasma gondii	1	toxoplasmosis	Surface antigen:Surface antigen SAG1:Surface antigen 1:Surface antigen protein 1:Major surface antigen:Secretory antigen 1 protein:Major surface antigen 1:Pyruvate kinase	8
18590785	1	13	protection:immune:response:protective:vaccine:antigen:effective:vaccination:immunized:induced:immunization:ifn:survival rate	1	mice	1	toxoplasma gondii	1	toxoplasmosis	Surface antigen:Surface antigen SAG1:Surface antigen 1:Surface antigen protein 1:Major surface antigen:Secretory antigen 1 protein:Major surface antigen 1	7
18423420	1	13	protection:protective immunity:immune:response:vaccine:vaccination:immunized:induced:immunization:reduction	1	mice	1	schistosoma mansoni	1	schistosomiasis	14 kDa fatty acid-binding protein:Paramyosin	2
18021362	1	13	protection:immune:response:protective:vaccine:antigen:effective:vaccination:induced:immunization:vaccinated:immunogenicity:ifn	2	pig:pigs	1	taenia solium	1	cysticercosis	Annexin	1
17727568	1	13	protection:protective immunity:immune:vaccine:antigen:antibody:vaccination:immunized:vaccinated:reduction:ifn	1	mice	1	toxoplasma gondii	1	toxoplasmosis	dense granule protein GRA7:dense granule protein GRA1:Dense granule protein 7:Granule antigen protein GRA7:Dense granule antigen:Granule antigen protein 7:Dense granule antigen GRA7:Dense granule protein 1:p24 granule antigen:Rop2 protein	10
17681344	1	13	protective immunity:antibodies:vaccine:antigen:antibody:effective:vaccination:induced:immunogenicity	2	mouse:mice	1	plasmodium yoelii	1	malaria	Merozoite surface protein 4/5	1
17379212	1	13	protection:immune:antibodies:response:protective:effective:vaccination:immunized:induced:immunization:antigenic:immunogenic:ifn	1	mice	1	toxoplasma gondii	1	toxoplasmosis	microneme protein MIC2:bradyzoite antigen BAG1:Apical membrane antigen	3
12615440	1	13	protection:protective immunity:immune:vaccine:antibody:vaccination:immunized:induced:immunization:antigenic:ifn	2	mouse:mice	1	plasmodium yoelii	1	malaria	merozoite surface protein 1:Merozoite surface protein-1	2
12379684	1	13	protection:protective immunity:immune:response:vaccine:antigen:effective:vaccination:immunized:induced:antigenic	2	mice:animals	1	plasmodium yoelii	1	malaria	merozoite surface protein 1	1
12065488	1	13	protection:protective immunity:antibodies:vaccine:antigen:vaccination:immunized:induced:immunization:immunogenic:ifn	1	mice	1	plasmodium yoelii	1	malaria	Circumsporozoite protein	1
9682348	1	12	immune:antibodies:vaccine:antigen:antibody:immunized:induced:immunization:antigenic:immunogenicity	1	mice	2	plasmodium falciparum:plasmodium vivax	1	malaria	Circumsporozoite protein:Cirumsporozoite protein:Csp:CSP protein	4
9160515	1	12	protection:immune:antibodies:response:protective:vaccine:antigen:antibody:immunity:immunized:induced	2	rodent:mice	2	plasmodium berghei:plasmodium yoelii	1	malaria	Chorismate synthase, putative:Citrate synthase:Circumsporozoite protein	3
9129541	1	12	protection:immune:antibodies:response:protective:vaccine:antigen:antibody:immunized:immunization:immunogenicity	3	monkey:monkeys:animals	1	plasmodium falciparum	1	malaria	Serine-repeat antigen protein:Serine repeat antigen	2
7543459	1	12	protection:protective immunity:immune:antibodies:vaccine:antigen:antibody:vaccination:induced	2	rodent:mice	1	schistosoma japonicum	1	schistosomiasis	Paramyosin	1
34025594	1	12	protection:immune:response:protective:vaccine:antigen:antibody:effective:immunized:induced:immunization:vaccinated	2	chicken:chickens	1	eimeria maxima	1	coccidiosis	RHOMBOID-like protein	1
33933602	1	12	protective immunity:immune:antibodies:response:vaccine:immunized:induced:vaccinated:ifn:survival rate	1	mice	2	leishmania tarentolae:toxoplasma gondii	1	toxoplasmosis	rhoptry protein ROP16:dense granule protein GRA12:microneme protein MIC4:Surface antigen:Surface antigen SAG1:Surface antigen 1:Surface antigen protein 1:Major surface antigen:Secretory antigen 1 protein:Major surface antigen 1:Rhoptry protein 16:Dense granule protein 12:Micronemal protein 4:Micronemal protein MIC4	14
33554669	1	12	protection:protective immunity:immune:antibodies:response:vaccine:antibody:effective:induced:vaccinated	1	mouse	1	plasmodium falciparum	1	malaria	Circumsporozoite protein	1
32348377	1	12	immune:antibodies:response:protective:vaccine:antigen:antibody:effective:induced:antigenic:immunogenicity	1	mouse	1	plasmodium falciparum	1	malaria	merozoite surface protein 8	1
32121619	1	12	protection:protective immunity:response:vaccination:induced:immunization:vaccinated:immunogenicity:ifn:survival rate	2	mouse:mice	1	toxoplasma gondii	1	toxoplasmosis	Dense granule protein	1
30147689	1	12	protection:protective immunity:immune:vaccine:antigen:vaccination:immunized:induce:immunization:vaccinated	3	mouse:mice:animals	1	toxoplasma gondii	1	toxoplasmosis	lactate dehydrogenase LDH1:lactate dehydrogenase LDH2:L-lactate dehydrogenase	3
30069205	1	12	response:protective:vaccine:antigen:antibody:effective:immunity:immunized:induced:immunization:immunogenicity:ifn	2	mice:animal	1	toxoplasma gondii	1	toxoplasmosis	dense granule protein GRA2:dense granule protein GRA7:Surface antigen:Surface antigen SAG1:Surface antigen 1:Surface antigen protein 1:Major surface antigen:Secretory antigen 1 protein:Major surface antigen 1:Dense granule protein 2:Dense granule antigen:Dense granule protein 7:Granule antigen protein GRA7:Granule antigen protein 7:Dense granule antigen GRA7	15
30040611	1	12	protection:immune:antibodies:vaccine:effective:immunized:induced:immunization:reduction:immunogenicity:ifn	3	mouse:mice:animals	1	toxoplasma gondii	1	toxoplasmosis	heat shock protein	1
29395519	1	12	immune:antibodies:response:vaccine:antigen:antibody:effective:induced:immunization:ifn:tnf	2	mice:cattle	1	neospora caninum	1	neosporosis	SRS2 surface antigen:Tachyzoite surface protein	2
28824599	1	12	protection:protective immunity:response:vaccine:vaccination:immunized:induced:immunization:reduction:ifn	1	mice	1	trichinella spiralis	1	trichinellosis	paramyosin	1
28808204	1	12	protection:immune:antibodies:vaccine:antigen:antibody:vaccination:induced:vaccinated:reduction:immunogenicity	2	mice:animals	1	plasmodium falciparum	1	malaria	serine repeat antigen 5:Serine-repeat antigen protein 5:Serine repeat antigen-5	3
28422178	1	12	protection:protective immunity:immune:antibodies:response:vaccine:antigen:antibody:induced:immunogenic	1	mice	1	plasmodium falciparum	1	malaria	R21:Circumsporozoite protein	2
27270384	1	12	protection:protective immunity:response:vaccine:antibody:vaccination:induced:immunization:reduction	2	calves:cattle	1	fasciola hepatica	1	liver fluke	Thioredoxin	1
27090890	1	12	protective immunity:immune:antibodies:response:vaccine:effective:vaccination:immunized:induced:immunization	2	mouse:mice	1	toxoplasma gondii	1	toxoplasmosis	calcium-dependent protein kinase:Protein kinase 6:Rhoptry protein:Rhoptry protein 18	4
26255093	1	12	protection:immune:response:protective:vaccine:antigen:effective:vaccination:vaccinated:immunogenic:ifn:tnf	1	dogs	2	leishmania donovani:leishmania infantum	1	leishmaniasis	cysteine peptidase A (CPA):Stage-specific S antigen-like protein:Stage-specific S antigen homolog:Cysteine_peptidase_A_(CPA):Cysteine proteinase:Cysteine_peptidase_B_(CPB):Cysteine protease:Cathepsin L-like cysteine proteinase:Cysteine proteinase type B	9
26243574	1	12	protection:protective immunity:effective:vaccination:immunized:induced:immunization:reduction:immunogenicity:ifn	2	mice:animals	1	toxoplasma gondii	1	toxoplasmosis	rhoptry kinase family protein ROP38:rhoptry protein ROP18:Rhoptry protein 18:Secretory serine-threonine protein kinase ROP18-III	4
26169267	1	12	protection:immune:antibodies:response:protective:vaccine:antibody:effective:induced:immunization:immunogenicity	2	mouse:mice	2	plasmodium vivax:plasmodium yoelii	1	malaria	Circumsporozoite protein:Cirumsporozoite protein:Csp:CSP protein:Circumsporozoite protein variant VK247:Circumsporozoite protein variant VK210	6
25886737	1	12	protection:immune:protective:vaccine:antibody:vaccination:induce:immunization:vaccinated:reduction:ifn:tnf	1	mice	1	toxoplasma gondii	1	toxoplasmosis	rhoptry protein ROP18:Rhoptry protein 18:Rhoptry kinase family protein:Secretory serine-threonine protein kinase ROP18-III	4
25620293	1	12	protection:immune:response:protective:vaccine:antigen:effective:immunity:induced:vaccinated:immunogenicity	2	rodent:dogs	1	leishmania infantum	1	leishmaniasis	Stage-specific S antigen-like protein:Stage-specific S antigen homolog	2
25617628	1	12	protective immunity:immune:antibodies:response:vaccine:vaccination:immunized:induced:immunization:ifn	1	mice	1	trypanosoma cruzi	1	chagas disease	trans-sialidase	1
25579396	1	12	protection:immune:response:vaccine:antigen:antibody:effective:vaccination:immunized:immunization:vaccinated:ifn	2	mouse:mice	1	neospora caninum	1	neosporosis	Dense granule protein	1
25401783	1	12	protection:antibodies:response:vaccine:antigen:antibody:effective:induced:vaccinated:immunogenicity:ifn	2	mouse:monkeys	1	brugia malayi	2	filariasis:lymphatic filariasis	Abundant larval transcript-2 protein	1
25268700	1	12	protection:immune:response:protective:vaccine:antibody:immunity:induced:vaccinated:immunogenicity:ifn	2	hamsters:animals	1	leishmania donovani	1	leishmaniasis	protein disulfide isomerase:elongation factor 2:Thioredoxin family protein:Protein disulfide-isomerase:Heat shock 70 kDa protein:Heat shock protein 70:Heat-shock protein 70 kDa:Heat-shock protein 70kDa:70 kDa heat shock protein	9
25244583	1	12	immune:response:protective:vaccine:antibody:effective:immunized:immunization:reduction:immunogenicity:ifn	1	mice	1	leishmania infantum	1	leishmaniasis	putative glucose regulated protein 94:Endoplasmin homolog:Putative lipophosphoglycan biosynthetic protein:Heat shock protein 70	4
24176493	1	12	protection:protective immunity:vaccine:antigen:effective:induced:vaccinated:immunogenic:ifn:survival rate	1	mice	1	toxoplasma gondii	1	toxoplasmosis	cyclophilin	1
23949244	1	12	protective immunity:immune:response:vaccine:antibody:vaccination:immunized:induce:immunization:ifn	2	chickens:birds	1	eimeria maxima	1	coccidiosis	Apical membrane antigen 1	1
23735679	1	12	protection:immune:antibodies:response:protective:vaccine:antigen:antibody:vaccination:induced:vaccinated:ifn	2	rodent:animals	1	brugia malayi	2	filariasis:lymphatic filariasis	Abundant larval transcript-2 protein	1
23497561	1	12	immune:antibodies:response:vaccine:antigen:antibody:immunity:immunized:induced:vaccinated:ifn:survival rate	1	mice	1	toxoplasma gondii	1	toxoplasmosis	Surface antigen:Surface antigen SAG1:Surface antigen 1:Surface antigen protein 1:Major surface antigen:Secretory antigen 1 protein:Major surface antigen 1:Surface antigen protein 3:Surface antigen 3:Surface antigen 3 protein:SAG3:SAG3 protein:SAG3 type 1:Secretory antigen 3:SAG3 type 3 variant 2:SAG3 type 3 variant 1	16
23291928	1	12	immune:antibodies:response:protective:vaccine:antigen:effective:vaccination:immunized:induced:vaccinated:immunogenicity	3	monkeys:primate:primates	1	plasmodium falciparum	1	malaria	serine repeat antigen 5:Serine-repeat antigen protein 5:Serine repeat antigen-5	3
23278173	1	12	protective immunity:immune:antibodies:response:vaccine:vaccination:induced:vaccinated:ifn:survival rate	1	mice	1	toxoplasma gondii	1	toxoplasmosis	cyclophilin	1
23133649	1	12	protection:protective immunity:antibodies:vaccine:antigen:effective:immunized:induced:immunization:ifn	2	mice:animals	1	plasmodium yoelii	1	malaria	Circumsporozoite protein	1
22885273	1	12	protection:immune:response:protective:vaccine:antigen:antibody:vaccination:induced:vaccinated:ifn:tnf	2	mouse:mice	1	brugia malayi	2	filariasis:lymphatic filariasis	Abundant larval transcript-2 protein	1
22494937	1	12	protection:protective immunity:immune:antigen:antibody:vaccination:immunized:induced:immunization:ifn	2	chicken:chickens	1	eimeria tenella	1	coccidiosis	heat shock protein:Microneme protein-2:Microneme protein Etmic-2:Microneme 2:Heat shock protein 70:Organellar heat shock protein	6
22161305	1	12	protection:immune:response:protective:vaccine:antigen:immunity:vaccination:induced:immunization:ifn:tnf	1	mice	1	plasmodium berghei	1	malaria	Circumsporozoite protein	1
22073118	1	12	protective immunity:immune:antibodies:response:vaccine:antigen:antibody:induce:antigenic:immunogenic	1	animals	1	plasmodium falciparum	1	malaria	Merozoite surface protein 1:Merozoite surface protein-1:Merozoite surface antigens:Merozoite surface protein-1 variant Q-TSR-L:Merozoite surface antigen 1:Merozoite surface protein-1 variant E-TSR-L	6
21698193	1	12	immune:antibodies:vaccine:antigen:antibody:effective:immunity:vaccination:induced:immunization:antigenic:immunogenicity	2	mice:rabbits	1	plasmodium falciparum	1	malaria	apical membrane antigen 1:Truncated apical membrane antigen 1	2
21464946	1	12	protection:immune:antibodies:protective:vaccine:antigen:antibody:immunity:immunized:induced:immunogenicity	4	mice:rat:rats:rabbits	1	plasmodium falciparum	1	malaria	VAR2CSA:Erythrocyte membrane protein 1:DBL1	3
20637765	1	12	protective immunity:immune:response:vaccine:antigen:antibody:immunized:induced:immunization:ifn	1	chickens	1	eimeria acervulina	1	coccidiosis	Profilin	1
20619100	1	12	protection:immune:response:vaccine:antigen:antibody:vaccination:immunized:induced:immunization:ifn:tnf	1	mice	1	echinococcus granulosus	1	hydatid	EG95:Annexin	2
19812194	1	12	protection:protective immunity:immune:vaccine:immunized:induced:immunization:ifn:tnf	1	mice	1	plasmodium yoelii	1	malaria	Circumsporozoite protein	1
19508869	1	12	protection:response:protective:vaccine:antigen:antibody:immunized:induced:immunization:vaccinated:immunogenic:ifn	2	mice:animals	1	toxoplasma gondii	1	toxoplasmosis	rhoptry protein ROP4:Rop2 protein:Rhoptry protein 4:Secretory rhoptry protein 4	4
18804509	1	12	protection:immune:response:protective:vaccine:antigen:immunity:vaccination:immunized:induced:immunization:antigenic	2	rodent:animal	1	plasmodium chabaudi	1	malaria	Apical membrane antigen 1:AMA-1	2
18466981	1	12	protective immunity:immune:response:antigen:antibody:immunized:induced:immunization:vaccinated:immunogenicity	4	calf:cattle:animal:animals	1	theileria parva	1	east coast fever	Polymorphic immunodominant molecule	1
18195029	1	12	protection:response:protective:vaccine:antigen:immunity:vaccination:induced:immunization:vaccinated:ifn	1	mice	1	leishmania donovani	1	leishmaniasis	Leishmanolysin	1
17942199	1	12	protection:immune:antibodies:response:vaccine:antigen:effective:vaccination:induced:immunization:vaccinated	1	dogs	1	leishmania infantum	1	leishmaniasis	tryparedoxin peroxidase:Tryparedoxin_peroxidase:Leishmanolysin	3
17908809	1	12	protection:enhanced protection:immune:response:protective:vaccine:antigen:effective:immunity:immunized:induced	2	mice:animals	1	plasmodium berghei	1	malaria	Circumsporozoite protein	1
17594146	1	12	protection:protective immunity:immune:response:antigen:antibody:vaccination:immunized:immunization:ifn	1	mice	1	toxoplasma gondii	1	toxoplasmosis	Surface antigen:Surface antigen protein:Surface antigen protein 3:Surface antigen 3:Surface antigen 3 protein:SAG3:SAG3 protein:SAG3 type 1:Secretory antigen 3:SAG3 type 3 variant 2:SAG3 type 3 variant 1:Surface antigen SAG1:Surface antigen 1:Surface antigen protein 1:Major surface antigen:Secretory antigen 1 protein:Major surface antigen 1	17
17158895	1	12	protection:enhanced protection:antibodies:response:protective:vaccine:antigen:antibody:effective:induced:immunization:immunogenicity	1	rodent	2	plasmodium falciparum:plasmodium yoelii	1	malaria	merozoite surface protein 8:merozoite surface protein 1:Merozoite surface protein-1:Merozoite surface antigens:Merozoite surface protein-1 variant Q-TSR-L:Merozoite surface antigen 1:Merozoite surface protein-1 variant E-TSR-L	7
16261354	1	12	protection:protective immunity:immune:response:antigen:vaccination:immunized:induce:immunization:reduction	4	mouse:mice:sheep:animals	1	echinococcus granulosus	1	hydatid	Antigen B:Antigen B4:Antigen B5:Antigen B2:Antigen B3:Antigen B subunit 4:Antigen B1	7
15655789	1	12	protection:protective immunity:antibodies:vaccine:antigen:effective:immunization:reduction:antigenic:immunogenicity	2	mouse:mice	1	toxoplasma gondii	1	toxoplasmosis	microneme protein MIC2:microneme protein MIC4:Micronemal protein 4:Micronemal protein MIC4:Apical membrane antigen	5
15385457	1	12	protection:immune:antibodies:response:protective:vaccine:antigen:antibody:immunity:immunized:induced:immunization	3	mice:animal model	1	plasmodium chabaudi	1	malaria	merozoite surface protein 1:Apical membrane antigen 1:AMA-1	3
14742540	1	12	protection:protective immunity:immune:antibodies:response:vaccine:immunized:induced:vaccinated:immunogenicity	2	mice:monkeys	1	plasmodium yoelii	1	malaria	merozoite surface protein 1	1
11085234	1	12	protection:protective immunity:immune:antibodies:antibody:vaccination:immunized:induced:immunization	1	sheep	1	echinococcus granulosus	1	hydatid	EG95:Host-protective antigen:EG95 protein	3
10861076	1	12	protection:protective immunity:response:vaccine:antigen:antibody:immunized:induced:immunization	3	mice:rabbit:monkeys	1	plasmodium chabaudi	1	malaria	Apical membrane antigen 1, putative	1
10563395	1	12	protection:immune:antibodies:response:protective:vaccine:antigen:immunity:vaccination:induced:vaccinated:tnf	2	calves:animals	2	theileria annulata:theileria parva	3	theileriosis:tropical theileriosis:east coast fever	Sporozoite surface antigen:Merozoite surface glycoprotein:Merozoite-piroplasm surface antigen:Merozoite-piroplasm surface antigen 1:Merozoite-piroplasm surface antigen Tams 1:Major merozoite surface antigen:Merozoite-piroplasm surface antigen Tams1:Merozoite surface protein-1:p67 protein:Sporozoite surface protein p67:p67 surface antigen:SPAG-1	12
10462241	1	12	protective immunity:immune:antibodies:response:vaccine:effective:immunized:induce:immunogenicity	6	mice:monkeys:primate:primates:animal:animals	1	plasmodium falciparum	1	malaria	Circumsporozoite protein	1
9730886	1	11	protection:immune:antibodies:response:protective:vaccine:antibody:induced:immunization:ifn	2	rodent:mice	1	plasmodium yoelii	1	malaria	merozoite surface protein 1	1
9636204	1	11	protection:antibodies:protective:vaccine:immunized:induced:immunization:antigenic:immunogenicity:ifn	1	mice	1	plasmodium yoelii	1	malaria	Circumsporozoite protein	1
9632590	1	11	immune:antibodies:response:protective:vaccine:antigen:antibody:immunized:induced:immunization:immunogenic	1	mice	2	plasmodium falciparum:plasmodium yoelii	1	malaria	thrombospondin-related anonymous protein:Circumsporozoite protein:Thrombospondin-related adhesive protein:Thrombospondin related anonymous protein:Trap protein:Trombospondin-related protein	6
9550412	1	11	protection:immune:antibodies:response:protective:antibody:immunity:vaccination:induced:immunogenicity	1	mice	1	plasmodium berghei	1	malaria	Circumsporozoite protein	1
9024983	1	11	protection:immune:antibodies:protective:vaccine:antigen:immunity:immunized:induced:immunization	1	mice	1	plasmodium yoelii	1	malaria	merozoite surface protein 1:Circumsporozoite protein:Merozoite surface protein-1	3
8892640	1	11	protection:protective immunity:immune:response:vaccine:immunized:induced:immunization:ifn	1	mice	2	plasmodium falciparum:plasmodium yoelii	1	malaria	sporozoite surface protein 2:Thrombospondin-related anonymous protein:Thrombospondin-related adhesive protein:Thrombospondin related anonymous protein:Trap protein:Trombospondin-related protein	6
8478093	1	11	protection:protective immunity:antibodies:antigen:vaccination:immunized:induced:immunization:vaccinated	2	monkeys:animals	1	plasmodium falciparum	1	malaria	Blood-stage antigen	1
7685119	1	11	protection:protective immunity:immune:response:antibody:effective:induced:immunization	2	rodent:mice	1	plasmodium yoelii	1	malaria	Circumsporozoite protein	1
7679652	1	11	protection:protective immunity:antibodies:vaccine:antibody:immunized:induced:immunization:immunogenicity	1	mice	1	plasmodium berghei	1	malaria	circumsporozoite (CS) protein:Chorismate synthase, putative:Citrate synthase:Circumsporozoite protein	4
7536870	1	11	protection:protective immunity:immune:response:vaccine:antigen:effective:induce:antigenic	1	mice	1	plasmodium falciparum	1	malaria	thrombospondin-related anonymous protein:liver stage antigen 1:Circumsporozoite protein:Thrombospondin related anonymous protein	4
7501423	1	11	protection:immune:antibodies:response:protective:antibody:immunized:induced:immunization:immunogenicity	1	mice	1	plasmodium yoelii	1	malaria	merozoite surface protein 1:Merozoite surface protein-1	2
33525974	1	11	protection:immune:vaccine:antigen:effective:immunity:immunized:induced:immunogenicity:ifn	1	mice	1	toxoplasma gondii	1	toxoplasmosis	dense granule protein GRA2:Surface antigen:Surface antigen SAG1:Surface antigen 1:Surface antigen protein 1:Major surface antigen:Secretory antigen 1 protein:Major surface antigen 1:Dense granule protein 2:Dense granule antigen	10
32517744	1	11	protection:immune:antibodies:response:protective:vaccine:vaccination:induced:vaccinated:reduction:ifn	3	hamsters:dog:animals	1	leishmania infantum	1	leishmaniasis	tryparedoxin peroxidase:reticulon domain protein, 22 kDa potentially aggravating protein (paple22):Guanine nucleotide-binding protein subunit beta-like protein:Tryparedoxin_peroxidase:Reticulon-like protein	5
32434847	1	11	protection:immune:antibodies:protective:vaccine:immunized:induced:immunization:immunogenicity:ifn	1	mice	2	plasmodium berghei:plasmodium falciparum	1	malaria	6-cysteine protein:Sporozoite asparagine-rich protein:Circumsporozoite protein	3
32434846	1	11	protection:protective immunity:immune:vaccine:antibody:vaccination:induce:immunization:reduction	1	rodent	2	plasmodium berghei:plasmodium falciparum	1	malaria	Circumsporozoite protein	1
32228596	1	11	immune:antibodies:response:vaccine:antibody:immunity:vaccination:induced:immunization:vaccinated:antigenic	1	mice	1	plasmodium falciparum	1	malaria	Erythrocyte membrane protein 1:PfEMP1:Erythrocyte membrane protein 1 (PfEMP1)	3
31796032	1	11	protection:protective immunity:vaccine:antigen:antibody:effective:vaccination:immunized:induced	2	mouse:mice	1	plasmodium berghei	1	malaria	apical membrane antigen 1	1
31616167	1	11	immune:antibodies:response:protective:vaccine:antigen:vaccination:immunized:vaccinated:immunogenicity:ifn	1	mice	1	toxoplasma gondii	1	toxoplasmosis	dense granule protein GRA7:Surface antigen:Surface antigen SAG1:Surface antigen 1:Surface antigen protein 1:Major surface antigen:Secretory antigen 1 protein:Major surface antigen 1:Dense granule protein 7:Granule antigen protein GRA7:Dense granule antigen:Granule antigen protein 7:Dense granule antigen GRA7	13
31344067	1	11	immune:antibodies:response:vaccine:antigen:antibody:immunized:induced:immunization:immunogenicity	1	mice	1	plasmodium malariae	1	malaria	merozoite surface protein 1, putative:Merozoite surface antigens	2
30670302	1	11	protective immunity:immune:vaccine:antigen:antibody:effective:vaccination:immunized:immunization	1	mice	1	toxoplasma gondii	1	toxoplasmosis	microneme protein MIC3:rhoptry protein ROP9:Micronemal protein:Microneme protein 3:Surface antigen p22:Surface antigen 2:Surface antigen 2B:SAG2:SAG2 type 2 variant 4:SAG2 type 2 variant 2:SAG2 type 2 variant 3:SAG2 type 2 variant 1	12
29799636	1	11	immune:antibodies:response:protective:vaccine:antigen:immunized:induced:immunogenic:ifn	2	mouse:mice	1	plasmodium falciparum	1	malaria	Thrombospondin-related anonymous protein:Thrombospondin-related adhesive protein:Thrombospondin related anonymous protein:Trap protein:Trombospondin-related protein:Thrombospondin related adhesive protein	6
29740446	1	11	protection:immune:response:protective:vaccine:antigen:vaccination:induce:immunogenicity:ifn:tnf	3	hamster:hamsters:animal	1	leishmania infantum	1	leishmaniasis	Guanine nucleotide-binding protein subunit beta-like protein	1
29514667	1	11	immune:response:protective:vaccine:effective:vaccination:immunized:induced:immunization:reduction:immunogenicity	1	mice	1	clonorchis sinensis	1	clonorchiasis	Paramyosin	1
29309783	1	11	protection:immune:antibodies:protective:vaccine:antigen:effective:induced:immunization:reduction:immunogenic	1	mice	1	toxoplasma gondii	1	toxoplasmosis	dense granule protein GRA4:Rop2 protein:Dense granule protein 4:GRA4 protein	4
29167197	1	11	protection:protective immunity:antibodies:response:vaccine:antibody:vaccination:induced:immunization	1	mice	2	plasmodium berghei:plasmodium falciparum	1	malaria	Circumsporozoite protein	1
28877929	1	11	protection:immune:antibodies:protective:vaccine:antibody:immunity:induced:immunization:antigenic	1	primates	1	plasmodium falciparum	1	malaria	merozoite surface protein 1:Merozoite surface protein-1:Merozoite surface antigens:Merozoite surface protein-1 variant Q-TSR-L:Merozoite surface antigen 1:Merozoite surface protein-1 variant E-TSR-L	6
28875149	1	11	immune:response:protective:vaccine:antibody:effective:vaccination:immunized:induced:reduction:ifn	2	mice:animals	1	toxoplasma gondii	1	toxoplasmosis	Dense granule protein	1
28468322	1	11	protection:immune:response:protective:vaccine:antigen:effective:vaccination:immunized:induced:immunogenicity	1	mice	2	plasmodium berghei:plasmodium vivax	1	malaria	Thrombospondin-related adhesive protein:Thrombospondin-related anonymous protein	2
28280494	1	11	protection:response:vaccine:antibody:vaccination:induced:vaccinated:reduction:immunogenicity:ifn:tnf	1	mice	1	leishmania donovani	1	leishmaniasis	Nucleoside hydrolase	1
28064069	1	11	protection:protective immunity:immune:response:vaccine:immunized:induced:immunization:ifn	1	mice	1	leishmania donovani	1	leishmaniasis	protein disulfide isomerase:mitogen-activated protein kinase:Thioredoxin family protein:Protein disulfide-isomerase	4
27825348	1	11	antibodies:response:vaccine:antigen:antibody:effective:vaccination:induced:immunization:immunogenicity	1	mice	1	plasmodium falciparum	1	malaria	Circumsporozoite protein	1
27757545	1	11	protection:immune:antibodies:response:protective:vaccine:vaccination:induced:immunization:reduction:ifn	1	mouse	1	toxoplasma gondii	1	toxoplasmosis	rhoptry protein ROP18:Rhoptry protein 18:Rhoptry kinase family protein:Secretory serine-threonine protein kinase ROP18-III	4
27502569	1	11	protection:protective immunity:immune:response:vaccine:antigen:immunized:induced:immunization	2	mouse:mice	2	plasmodium berghei:plasmodium falciparum	1	malaria	Circumsporozoite protein	1
27311385	1	11	protection:immune:antibodies:protective:vaccine:antibody:effective:immunity:induce:immunization:immunogenicity	3	mice:monkey:animal	1	plasmodium vivax	1	malaria	MSP-1:Merozite surface protein 1:Merozoite surface proteins 1:Merozoite surface protein 1:Merozoite surface antigens:Merozoite surface protein-1	6
27269058	1	11	protection:immune:antibodies:vaccine:antigen:antibody:immunity:vaccination:induced:immunization:immunogenicity	2	mice:cattle	1	babesia bovis	1	babesiosis	Merozoite surface antigen-2c:Merozoite surface antigen-2c (MSA-2c):Merozoite surface antigen 2c:Merozoite surface antigen 2-c:Rhoptry associated protein 1:Rhoptry associated protein-1:Rhoptry-associated protein 1	7
27132023	1	11	protection:protective immunity:immune:vaccine:antigen:immunized:induced:immunization	1	mice	1	plasmodium yoelii	1	malaria	Circumsporozoite protein	1
25723525	1	11	protection:immune:antibodies:response:protective:vaccine:immunized:induced:immunization:ifn	2	mice:animals	1	schistosoma mansoni	1	schistosomiasis	Sm29	1
25192845	1	11	protection:immune:response:protective:vaccine:antibody:vaccination:immunized:induced:immunization	2	mice:animals	1	toxoplasma gondii	1	toxoplasmosis	calcium-dependent protein kinase CDPK1:Calmodulin-domain protein kinase 1	2
24966857	1	11	protection:immune:antibodies:response:protective:vaccine:antibody:induced:reduction:ifn:tnf	1	mice	1	leishmania donovani	1	leishmaniasis	Nucleoside hydrolase	1
24962751	1	11	protection:protective immunity:immune:vaccine:antigen:induced:reduction:ifn:tnf	2	mouse:mice	1	trichinella spiralis	1	trichinellosis	Heat shock protein 70	1
24959167	1	11	protective immunity:immune:response:vaccine:immunized:induced:antigenic:immunogenicity:ifn	1	mice	1	leishmania infantum	1	leishmaniasis	cysteine peptidase A (CPA):Cysteine_peptidase_A_(CPA):Cysteine proteinase:Histone H1:Putative_histone_H1:Kinetoplastid membrane protein-11	6
24958881	1	11	protection:immune:antibodies:vaccine:antigen:effective:vaccination:immunized:induced:immunization	2	mice:animals	2	plasmodium falciparum:plasmodium yoelii	1	malaria	rhoptry neck protein 2:apical membrane antigen 1:Truncated apical membrane antigen 1	3
24945284	1	11	protection:antibodies:response:vaccine:antigen:immunized:induced:immunization:vaccinated:reduction:immunogenic	7	mice:dog:dogs:primates:animal model:animals	2	leishmania donovani:leishmania infantum	1	leishmaniasis	Stage-specific S antigen-like protein:Stage-specific S antigen homolog	2
24421900	1	11	protection:protective immunity:antibodies:vaccine:antigen:antibody:immunized:induced:immunogenicity	3	monkey:monkeys:animals	1	plasmodium falciparum	1	malaria	merozoite surface protein 1:Merozoite surface protein-1:Merozoite surface antigens:Merozoite surface protein-1 variant Q-TSR-L:Merozoite surface antigen 1:Merozoite surface protein-1 variant E-TSR-L	6
23896123	1	11	protection:immune:response:protective:vaccine:antigen:antibody:immunized:vaccinated:immunogenicity:ifn	1	mice	1	toxoplasma gondii	1	toxoplasmosis	rhoptry protein ROP18:Rhoptry protein 18:Rhoptry kinase family protein:Secretory serine-threonine protein kinase ROP18-III	4
23398973	1	11	protection:protective immunity:immune:antigen:effective:vaccination:immunized:induce:immunization	2	mice:animals	1	toxoplasma gondii	1	toxoplasmosis	Surface antigen:Surface antigen SAG1:Surface antigen 1:Surface antigen protein 1:Major surface antigen:Secretory antigen 1 protein:Major surface antigen 1	7
23226683	1	11	immune:antibodies:protective:vaccine:antigen:antibody:immunity:immunized:reduction:immunogenicity	2	mice:primate	1	plasmodium falciparum	1	malaria	Circumsporozoite protein	1
22521849	1	11	protective immunity:immune:antibodies:vaccine:antibody:effective:induced:immunogenicity:ifn	1	mice	1	plasmodium falciparum	1	malaria	Circumsporozoite protein	1
22425788	1	11	immune:antibodies:response:vaccine:antigen:antibody:immunized:induced:immunogenic:ifn:tnf	1	mice	1	plasmodium vivax	1	malaria	Circumsporozoite protein:Cirumsporozoite protein:Csp:CSP protein	4
22305545	1	11	response:protective:vaccine:antigen:effective:immunity:immunized:induced:immunization:vaccinated:antigenic	3	cattle:animal:animals	1	theileria parva	1	east coast fever	Tp1 CD8+ T cell antigen:CD8+ T cell target antigen Tp1	2
22104109	1	11	protection:protective immunity:immune:antibodies:response:antigen:antibody:induced:immunization	1	mice	2	plasmodium berghei:plasmodium falciparum	1	malaria	merozoite surface protein 1:Merozoite surface protein-1	2
21722682	1	11	protection:protective immunity:immune:vaccine:antigen:immunized:induced:immunization	1	mice	1	plasmodium berghei	1	malaria	cell traversal protein for ookinetes and sporozoites:Cell-traversal protein	2
21530597	1	11	protection:protective immunity:immune:response:vaccine:antibody:vaccination:immunized:vaccinated	1	mice	1	leishmania major	1	leishmaniasis	cysteine peptidase A (CPA)	1
21530477	1	11	protection:immune:response:protective:vaccine:effective:vaccination:immunized:induced:immunogenicity:ifn	2	mice:animals	1	leishmania donovani	1	leishmaniasis	Heat shock 70 kDa protein:Heat shock protein 70:Heat-shock protein 70 kDa:Heat-shock protein 70kDa:70 kDa heat shock protein:Heat shock protein 83	6
21281689	1	11	protection:antibodies:response:protective:vaccine:antigen:antibody:immunized:immunization:vaccinated:ifn	2	mouse:mice	1	neospora caninum	1	neosporosis	SRS2 surface antigen:Tachyzoite surface protein	2
21106780	1	11	protective immunity:immune:response:vaccine:antibody:immunized:induced:immunization:ifn	2	mice:animals	1	toxoplasma gondii	1	toxoplasmosis	rhoptry protein ROP16:Rhoptry protein 16	2
20541870	1	11	protective immunity:immune:vaccine:antigen:antibody:vaccination:immunized:immunization:ifn	2	chickens:birds	1	eimeria acervulina	1	coccidiosis	Profilin	1
2019429	1	11	protective immunity:antibodies:response:vaccine:antigen:antibody:effective:immunized:induced	3	rabbit:rabbits:monkey	1	plasmodium falciparum	1	malaria	merozoite surface protein:Merozoite surface antigens	2
20146804	1	11	protection:protective immunity:immune:antibodies:response:vaccine:antigen:antibody:immunization	2	mouse:mice	1	plasmodium yoelii	1	malaria	merozoite surface protein 1	1
19956549	1	11	immune:response:vaccine:antigen:effective:immunity:vaccination:immunization:vaccinated:immunogenicity:ifn	2	mouse:mice	1	leishmania donovani	1	leishmaniasis	Leishmanolysin:Heat shock 70 kDa protein:Heat shock protein 70:Heat-shock protein 70 kDa:Heat-shock protein 70kDa:70 kDa heat shock protein	6
19419545	1	11	protection:immune:response:protective:vaccine:antigen:induced:immunization:reduction:immunogenicity:ifn	2	mice:animal	1	schistosoma japonicum	1	schistosomiasis	Annexin:Paramyosin	2
19116303	1	11	protection:immune:antibodies:protective:vaccine:antigen:antibody:immunity:induced:immunization:reduction	2	rodent:animals	2	plasmodium falciparum:plasmodium chabaudi	1	malaria	merozoite surface protein 1:apical membrane antigen 1:Apical membrane antigen 1, putative:Truncated apical membrane antigen 1	4
18939502	1	11	protection:protective immunity:response:vaccine:antigen:antibody:effective:induced:immunogenic	1	monkeys	1	plasmodium falciparum	1	malaria	Serine-repeat antigen protein 5:Serine repeat antigen 5:Serine repeat antigen-5	3
18675873	1	11	protection:immune:response:protective:vaccine:antigen:antibody:immunized:vaccinated:reduction:ifn	1	mice	1	toxoplasma gondii	1	toxoplasmosis	Dense granule antigen	1
18314558	1	11	immune:response:protective:vaccine:effective:immunity:vaccination:immunization:vaccinated:immunogenicity:ifn	2	mice:animals	1	plasmodium yoelii	1	malaria	Circumsporozoite protein	1
18021743	1	11	protective immunity:immune:antibodies:response:vaccine:vaccination:induced:vaccinated:reduction	2	mice:rabbits	1	trichinella spiralis	1	trichinellosis	paramyosin	1
17568587	1	11	protection:immune:antibodies:response:protective:vaccine:immunity:vaccination:induce:vaccinated:ifn	2	mice:cattle	1	neospora caninum	1	neosporosis	Microneme-associated protein:GRA2 protein:SRS2 surface antigen:Tachyzoite surface protein	4
17544179	1	11	antibodies:response:vaccine:antigen:antibody:effective:immunity:induced:immunization:immunogenicity	1	mice	1	plasmodium vivax	1	malaria	Duffy binding protein:Merozoite surface protein 1	2
17428587	1	11	antibodies:response:vaccine:antigen:antibody:effective:immunized:induced:immunization:immunogenicity	1	mice	1	plasmodium falciparum	1	malaria	apical membrane antigen 1:Truncated apical membrane antigen 1:Surface protein 25	3
17101665	1	11	immune:response:vaccine:antigen:antibody:immunized:induced:immunization:immunogenicity:ifn	1	mice	1	plasmodium falciparum	1	malaria	liver stage antigen 1	1
16861644	1	11	protection:protective immunity:immune:antibodies:vaccine:antigen:antibody:immunized:induced	2	monkey:monkeys	1	plasmodium falciparum	1	malaria	merozoite surface protein 1:Merozoite surface antigens:Serine-repeat antigen protein:Serine repeat antigen	4
16406168	1	11	protection:immune:antibodies:response:protective:vaccine:vaccination:induced:immunogenicity:ifn	2	rats:animals	1	clonorchis sinensis	1	clonorchiasis	Cathepsin L	1
15784594	1	11	protective immunity:antibodies:response:vaccine:antigen:effective:induced:antigenic	2	rodent:mice	1	plasmodium chabaudi	1	malaria	Merozoite surface antigens	1
15151145	1	11	protection:protective immunity:immune:antibodies:response:vaccine:vaccination:induce:vaccinated	5	goats:mice:cats:sheep:animals	1	toxoplasma gondii	1	toxoplasmosis	rhoptry protein ROP1:Rop2 protein:Rhoptry 1:p30:SAG1	5
15121305	1	11	protection:immune:antibodies:response:protective:vaccine:antibody:induce:immunization:vaccinated:ifn	3	mice:rabbit:animals	1	leishmania major	1	leishmaniasis	cysteine peptidase A (CPA)	1
15102772	1	11	protection:immune:antibodies:response:protective:vaccine:vaccination:immunized:induce:immunization:vaccinated	4	mouse:mice:rabbit:rabbits	1	schistosoma mansoni	1	schistosomiasis	Superoxide dismutase	1
14573640	1	11	protection:immune:antibodies:response:vaccine:antigen:antibody:effective:immunized:vaccinated:ifn	1	mice	1	toxoplasma gondii	1	toxoplasmosis	microneme protein MIC3:Micronemal protein:Microneme protein 3:Surface antigen:Surface antigen SAG1:Surface antigen 1:Surface antigen protein 1:Major surface antigen:Secretory antigen 1 protein:Major surface antigen 1:MIC3 protein	11
1323900	1	11	protection:protective immunity:antibodies:vaccine:antigen:antibody:induced:immunization	1	mice	1	plasmodium yoelii	1	malaria	Circumsporozoite protein	1
10697892	1	11	protection:protective immunity:immune:vaccine:antigen:vaccination:immunized:immunization:immunogenicity	3	rodent:mice:animals	1	plasmodium falciparum	1	malaria	Circumsporozoite protein	1
10531206	1	11	protection:protective immunity:antibodies:vaccine:antibody:induced:immunization:ifn	1	mice	1	plasmodium yoelii	1	malaria	sporozoite surface protein 2	1
10069411	1	11	protection:protective immunity:antibody:effective:vaccination:immunized:induced:immunization	1	mice	2	trypanosoma cruzi:plasmodium yoelii	1	malaria	Circumsporozoite protein	1
10021776	1	11	protection:immune:antibodies:response:antigen:antibody:immunity:induce:antigenic:ifn:tnf	2	rodent:mouse	1	plasmodium falciparum	1	malaria	Serine-repeat antigen protein:Serine repeat antigen	2
8717391	1	10	immune:antibodies:vaccine:antigen:antibody:immunity:immunized:immunization:immunogenicity	3	rodent:mouse:mice	1	plasmodium falciparum	1	malaria	Circumsporozoite protein	1
8613353	1	10	protective immunity:immune:antibodies:response:vaccine:antibody:effective:induced	3	monkey:monkeys:animals	2	plasmodium falciparum:plasmodium yoelii	1	malaria	merozoite surface protein:Merozoite surface antigens:Merozoite surface protein 1	3
7937907	1	10	protection:protective immunity:antibodies:vaccine:immunized:induced:immunization:reduction	2	mice:animals	1	plasmodium yoelii	1	malaria	Circumsporozoite protein	1
7822021	1	10	protection:immune:antibodies:response:protective:vaccine:antigen:antibody:induced:immunization	2	monkeys:animals	1	plasmodium falciparum	1	malaria	Serine-repeat antigen protein:Serine repeat antigen	2
7525709	1	10	protection:protective immunity:immune:response:vaccine:induced:immunogenicity	3	rodent:mice:animals	1	plasmodium yoelii	1	malaria	Circumsporozoite protein	1
32781100	1	10	protective immunity:immune:response:vaccine:antibody:immunized:induced:ifn	2	mice:animals	1	toxoplasma gondii	1	toxoplasmosis	Surface antigen:Surface antigen SAG1:Surface antigen 1:Surface antigen protein 1:Major surface antigen:Secretory antigen 1 protein:Major surface antigen 1:Rop2 protein:Rhoptry protein	9
32719666	1	10	protection:antibodies:protective:vaccine:antigen:antibody:effective:immunized:immunization:immunogenicity	1	mice	2	plasmodium berghei:plasmodium falciparum	1	malaria	p47:6-cysteine protein:Female gametocyte surface protein P47:Pfs47	4
32288909	1	10	protection:immune:antibodies:response:vaccine:antigen:vaccination:vaccinated:reduction:ifn	3	mice:dog:dogs	1	leishmania donovani	1	leishmaniasis	Nucleoside hydrolase	1
31981858	1	10	immune:response:vaccine:antigen:effective:immunity:immunized:vaccinated:immunogenicity:ifn	3	chicken:chickens:animal	1	eimeria tenella	1	coccidiosis	Surface antigen 4	1
31610951	1	10	immune:response:protective:vaccine:antibody:immunized:immunization:vaccinated:immunogenicity:ifn	1	mice	1	toxoplasma gondii	1	toxoplasmosis	Surface antigen:Surface antigen SAG1:Surface antigen 1:Surface antigen protein 1:Major surface antigen:Secretory antigen 1 protein:Major surface antigen 1	7
31362695	1	10	immune:antibodies:response:vaccine:antigen:antibody:immunized:induced:immunogenic	1	rabbits	1	plasmodium falciparum	1	malaria	apical membrane antigen 1:Truncated apical membrane antigen 1	2
31323195	1	10	protection:antibodies:protective:vaccine:antigen:effective:immunized:induced:vaccinated:immunogenic	4	mouse:mice:cattle:animals	1	neospora caninum	1	neosporosis	p29 surface antigen:Surface antigen SAG1:Putative surface antigen protein 1	3
31262583	1	10	protection:immune:vaccine:antigen:antibody:immunity:vaccination:induced:immunization:vaccinated	2	mice:animal	1	plasmodium berghei	1	malaria	Circumsporozoite protein	1
31168702	1	10	protection:immune:response:protective:vaccine:antigen:antibody:induced:reduction:ifn	2	mouse:mice	1	schistosoma japonicum	1	schistosomiasis	Glyceraldehyde-3-phosphate dehydrogenase	1
31145981	1	10	protective immunity:immune:vaccine:antibody:immunized:induced:vaccinated:ifn	1	mice	1	toxoplasma gondii	1	toxoplasmosis	calcium-dependent protein kinase CDPK1:Calmodulin-domain protein kinase 1	2
31024558	1	10	protection:immune:antibodies:protective:vaccine:effective:immunity:induce:immunization:reduction	1	rodent	2	plasmodium berghei:plasmodium falciparum	1	malaria	Circumsporozoite protein:25 kDa ookinete surface antigen	2
30894865	1	10	immune:response:vaccine:antigen:antibody:effective:immunized:induced:immunization:ifn	1	mice	1	toxoplasma gondii	1	toxoplasmosis	Surface antigen:Surface antigen SAG1:Surface antigen 1:Surface antigen protein 1:Major surface antigen:Secretory antigen 1 protein:Major surface antigen 1:Dense granule protein	8
30820355	1	10	protection:immune:response:vaccine:antigen:antibody:immunized:induced:immunization	2	mice:animals	2	plasmodium berghei:plasmodium falciparum	1	malaria	Circumsporozoite protein:Chorismate synthase, putative:Citrate synthase	3
30450095	1	10	protection:immune:antibodies:response:protective:vaccine:effective:induced:reduction	1	mice	1	schistosoma mansoni	1	schistosomiasis	Sm29	1
30105970	1	10	protection:immune:response:protective:antigen:vaccination:immunized:reduction:immunogenic:ifn	3	chicken:chickens:birds	1	eimeria tenella	1	coccidiosis	SO7	1
29296260	1	10	immune:antibodies:response:vaccine:effective:vaccination:immunized:induced:immunization:ifn	1	mice	1	toxoplasma gondii	1	toxoplasmosis	dense granule protein GRA7:Dense granule protein 7:Granule antigen protein GRA7:Dense granule antigen:Granule antigen protein 7:Dense granule antigen GRA7:Rop2 protein	7
29284177	1	10	protection:immune:antibodies:vaccine:antigen:antibody:effective:immunized:immunization:immunogenicity	2	mice:rabbits	2	plasmodium falciparum:plasmodium yoelii	1	malaria	antigen UB05:Apical membrane antigen 1:Truncated apical membrane antigen 1	3
29255470	1	10	immune:antibodies:response:vaccine:antigen:antibody:immunity:immunized:induced	1	mice	1	plasmodium vivax	1	malaria	Merozoite surface protein	1
29075260	1	10	protection:protective immunity:immune:antibodies:vaccine:antigen:antibody:immunization	2	rodent:mice	2	plasmodium berghei:plasmodium vivax	1	malaria	Circumsporozoite protein:Cirumsporozoite protein:Csp:CSP protein:Circumsporozoite protein variant VK247:Circumsporozoite protein variant VK210	6
29072334	1	10	immune:response:protective:vaccine:antigen:effective:immunity:immunized:immunization:ifn	1	mouse	2	plasmodium berghei:plasmodium falciparum	1	malaria	Circumsporozoite protein	1
28702028	1	10	protection:immune:antibodies:response:protective:vaccine:antigen:antibody:induce:immunization	3	animal model:animals	1	plasmodium falciparum	1	malaria	apical membrane antigen 1:Rhoptry neck protein 2:Truncated apical membrane antigen 1	3
28592247	1	10	protection:protective immunity:immune:vaccine:effective:immunized:immunization:ifn	3	mouse:mice:animals	1	toxoplasma gondii	1	toxoplasmosis	superoxide dismutase	1
28487847	1	10	immune:antibodies:response:protective:vaccine:antibody:immunized:induced:immunization:immunogenic	2	mice:animals	1	toxoplasma gondii	1	toxoplasmosis	heat shock protein HSP70:Heat shock protein 70:Hsp70 protein	3
28475711	1	10	protection:protective immunity:immune:antibodies:response:immunized:immunization:ifn	2	mouse:mice	1	plasmodium yoelii	1	malaria	Circumsporozoite protein	1
28341111	1	10	immune:response:vaccine:antigen:antibody:induced:immunization:immunogenicity:ifn	3	mouse:mice:primates	1	plasmodium vivax	1	malaria	Apical membrane antigen 1:Apical membrane protein-1:Apical membrane antigen-1:Apcial membrane antigen I:Apical membrane protein 1:MSP-1:Merozite surface protein 1:Merozoite surface proteins 1:Merozoite surface protein 1:Merozoite surface antigens:Merozoite surface protein-1	11
28298290	1	10	protection:immune:antibodies:protective:vaccine:antibody:effective:vaccination:induced:immunization	1	mice	1	plasmodium falciparum	1	malaria	Circumsporozoite protein	1
27825382	1	10	protection:antibodies:response:vaccine:antigen:antibody:vaccination:immunized:induced:immunization	1	mouse	1	plasmodium falciparum	1	malaria	Circumsporozoite protein:Serine-repeat antigen protein:Serine repeat antigen	3
27574299	1	10	protection:protective immunity:vaccine:antigen:effective:induce:immunization:immunogenicity	1	mice	1	plasmodium yoelii	1	malaria	merozoite surface protein 1:Circumsporozoite protein	2
27531359	1	10	protection:immune:antibodies:response:antigen:antibody:effective:immunity:induce:immunization	2	goat:mouse	1	plasmodium falciparum	1	malaria	Erythrocyte membrane protein 1:PfEMP1:DBL1	3
26975721	1	10	antibodies:vaccine:antigen:antibody:effective:immunized:induced:immunization:immunogenicity	5	mice:rabbits:monkeys:primates:animal	1	plasmodium falciparum	1	malaria	merozoite surface protein 8:merozoite surface protein 1	2
26599509	1	10	immune:antibodies:response:protective:vaccine:antigen:antibody:induced:immunization	1	mice	1	plasmodium falciparum	1	malaria	VAR2CSA:Erythrocyte membrane protein 1:DBL1	3
26463341	1	10	protection:antibodies:response:protective:antibody:immunized:immunization:antigenic:immunogenicity	1	mice	2	plasmodium falciparum:plasmodium yoelii	1	malaria	Signal peptide peptidase:Enolase	2
26113235	1	10	immune:antibodies:response:vaccine:antigen:antibody:effective:immunized:induced:immunogenicity	1	mice	1	plasmodium falciparum	1	malaria	Serine-repeat antigen protein:Serine repeat antigen	2
25749394	1	10	protective immunity:immune:vaccine:vaccination:immunized:immunization:reduction:ifn	1	mice	1	toxoplasma gondii	1	toxoplasmosis	rhoptry protein ROP5:dense granule protein GRA15:Type II rhoptry protein 5A:Type III rhoptry protein 5A:Type I rhoptry protein 5A	5
25343487	1	10	protection:antibodies:response:protective:vaccine:antigen:antibody:vaccination:induced:immunogenicity	2	mouse:mice	1	plasmodium falciparum	1	malaria	Circumsporozoite protein	1
25329054	1	10	protection:immune:antibodies:protective:vaccine:induced:immunization:vaccinated:immunogenicity	2	mice:monkeys	1	plasmodium vivax	1	malaria	Circumsporozoite protein:Csp	2
25071730	1	10	protection:protective immunity:antibodies:vaccine:antigen:antibody:induced:immunization	1	rabbits	1	plasmodium falciparum	1	malaria	Rh5 interacting protein:Reticulocyte-binding protein homolog 5:Reticulocyte binding-like protein 5:Reticulocyte-binding protein 5:Reticulocyte binding protein-like protein 4:Rh5-interacting protein:Reticulocyte binding protein homologue 5-interacting protein	7
24582631	1	10	protection:immune:vaccine:antigen:vaccination:immunized:induce:immunization:antigenic:ifn	1	mice	1	plasmodium vivax	1	malaria	Circumsporozoite protein:Cirumsporozoite protein:Csp:CSP protein:Circumsporozoite protein variant VK247:Circumsporozoite protein variant VK210	6
24511686	1	10	protection:antibodies:response:vaccine:antigen:vaccination:immunized:induced:immunization:tnf	2	rabbit:rabbits	1	fasciola gigantica	2	fascioliasis:liver fluke	Paramyosin	1
24431576	1	10	protection:protective immunity:immune:response:vaccine:immunized:reduction:ifn	2	mice:animals	1	leishmania donovani	1	leishmaniasis	Leishmanolysin:Heat shock 70 kDa protein:Heat shock protein 70:Heat-shock protein 70 kDa:Heat-shock protein 70kDa:70 kDa heat shock protein	6
24120675	1	10	immune:response:vaccine:antigen:antibody:immunity:induced:vaccinated:ifn:tnf	1	mice	1	plasmodium berghei	1	malaria	Circumsporozoite protein	1
23954378	1	10	immune:antibodies:protective:vaccine:antigen:antibody:immunized:induced:immunogenicity	2	mice:monkeys	1	plasmodium vivax	1	malaria	Circumsporozoite protein	1
23715679	1	10	protection:antibodies:vaccine:antigen:antibody:vaccination:immunized:induced:vaccinated	2	pigs:animals	1	schistosoma japonicum	1	schistosomiasis	Rac GTPase:Heat shock 70 kDa protein	2
23638396	1	10	immune:response:vaccine:antibody:effective:induced:immunization:immunogenicity:tnf	1	mice	1	schistosoma mansoni	1	schistosomiasis	Alkaline phosphatase	1
23509124	1	10	immune:response:protective:vaccine:antigen:antibody:immunized:induced:vaccinated:ifn	2	mice:animals	1	toxoplasma gondii	1	toxoplasmosis	rhoptry protein ROP8:Rhoptry protein 8:Rhoptry antigen	3
23497041	1	10	immune:response:vaccine:effective:immunity:vaccination:immunized:induced:immunization:ifn	1	dogs	1	trypanosoma cruzi	1	chagas disease	trans-sialidase	1
23481177	1	10	protection:protective immunity:immune:antibodies:vaccine:antibody:immunized:immunogenic	2	mice:animals	1	plasmodium falciparum	1	malaria	circumsporozoite (CS) protein:Circumsporozoite protein	2
23275094	1	10	protection:protective immunity:vaccine:antibody:induced:ifn:tnf	1	mice	2	plasmodium berghei:plasmodium falciparum	1	malaria	circumsporozoite (CS) protein:Circumsporozoite protein:Chorismate synthase, putative:Citrate synthase	4
23229763	1	10	protection:protective immunity:antibodies:response:immunized:induced:immunization:vaccinated	1	mice	1	plasmodium berghei	1	malaria	Circumsporozoite protein	1
22985345	1	10	protection:immune:antibodies:protective:vaccine:immunized:induced:immunization:reduction	1	mice	1	schistosoma mansoni	1	schistosomiasis	Tyrosine 3-monooxygenase	1
22958482	1	10	protection:immune:antibodies:response:vaccine:immunity:immunized:induced:immunization:immunogenicity	1	mice	1	plasmodium falciparum	1	malaria	Merozoite surface antigens:Merozoite surface protein 1	2
22539989	1	10	immune:response:vaccine:antibody:vaccination:vaccinated:immunogenicity:ifn:tnf	3	hamster:hamsters:animals	1	leishmania donovani	1	leishmaniasis	protein disulfide isomerase:Thioredoxin family protein:Protein disulfide-isomerase	3
22470461	1	10	immune:protective:vaccine:antibody:immunity:induced:reduction:immunogenicity:ifn	1	rats	1	clonorchis sinensis	1	clonorchiasis	Paramyosin	1
22240340	1	10	protection:immune:antibodies:response:protective:vaccine:antigen:immunized:induced:ifn	1	mice	1	toxoplasma gondii	1	toxoplasmosis	dense granule protein GRA2:Surface antigen:Surface antigen SAG1:Surface antigen 1:Surface antigen protein 1:Major surface antigen:Secretory antigen 1 protein:Major surface antigen 1:Dense granule protein 2:Dense granule antigen	10
22206029	1	10	protection:immune:response:vaccine:antigen:effective:vaccination:immunization:immunogenicity:ifn	1	mice	1	leishmania donovani	1	leishmaniasis	Leishmanolysin	1
21983157	1	10	antibodies:protective:vaccine:antigen:immunity:induced:immunogenicity:ifn:tnf	1	mice	1	plasmodium falciparum	1	malaria	Circumsporozoite protein	1
21920045	1	10	immune:antibodies:response:vaccine:antibody:effective:induced:immunization:reduction	1	rabbit	1	plasmodium falciparum	1	malaria	merozoite surface protein 4:Serine-repeat antigen protein:Serine repeat antigen	3
21762755	1	10	protective immunity:immune:response:vaccine:immunized:induced:immunization:ifn	2	mice:birds	1	toxoplasma gondii	1	toxoplasmosis	rhoptry protein ROP18:Rhoptry protein 18:Rhoptry kinase family protein:Secretory serine-threonine protein kinase ROP18-III	4
21627964	1	10	protection:protective immunity:vaccine:antibody:vaccination:immunized:immunization:vaccinated	2	chickens:birds	1	eimeria acervulina	1	coccidiosis	Profilin	1
21095254	1	10	immune:response:protective:vaccine:effective:immunity:immunized:induced:ifn:tnf	2	mice:birds	1	toxoplasma gondii	1	toxoplasmosis	Surface antigen:Surface antigen SAG1:Surface antigen 1:Surface antigen protein 1:Major surface antigen:Secretory antigen 1 protein:Major surface antigen 1:Rop2 protein	8
21060850	1	10	protection:immune:antibodies:protective:vaccine:antigen:effective:immunity:induced:immunization	2	rodent:mice	3	plasmodium berghei:plasmodium falciparum:plasmodium yoelii	1	malaria	merozoite surface protein 1:apical membrane antigen 1:Truncated apical membrane antigen 1	3
21057812	1	10	immune:antibodies:response:protective:vaccine:antigen:immunized:induced:immunogenicity	2	mice:animals	1	plasmodium falciparum	1	malaria	merozoite surface protein 1:Merozoite surface protein-1	2
20937436	1	10	immune:protective:vaccine:antigen:antibody:effective:immunity:vaccination:induce:immunogenicity	1	mice	1	plasmodium falciparum	1	malaria	merozoite surface protein 1:Merozoite surface antigens	2
20808868	1	10	protection:immune:antibodies:response:protective:vaccine:antigen:immunized:induced:immunization	1	mice	2	plasmodium berghei:plasmodium falciparum	1	malaria	cell traversal protein for ookinetes and sporozoites:Cell-traversal protein:PF cell-traversal protein:Celtos	4
20666308	1	10	response:antigen:vaccination:immunized:induced:immunization:vaccinated:reduction:ifn:tnf	1	mice	1	echinococcus granulosus	1	hydatid	EG95	1
20495267	1	10	protection:protective:vaccine:antigen:antibody:immunized:induced:immunization:reduction	2	mouse:mice	1	schistosoma japonicum	1	schistosomiasis	Paramyosin	1
20493274	1	10	protection:protective immunity:vaccine:antigen:effective:vaccination:immunogenicity	3	monkeys:primates:animal	1	plasmodium falciparum	1	malaria	serine repeat antigen 5:Serine-repeat antigen protein 5:Serine repeat antigen-5	3
20411745	1	10	protective immunity:vaccination:immunized:induced:immunization:vaccinated:reduction	1	mice	1	echinococcus granulosus	1	hydatid	EG95	1
20300588	1	10	protection:protective immunity:immune:response:vaccine:antigen:immunized:ifn	2	rodent:mice	1	plasmodium berghei	1	malaria	Chorismate synthase, putative:Citrate synthase:Circumsporozoite protein	3
20064234	1	10	immune:antibodies:response:protective:vaccine:antigen:immunized:induced:immunization	1	rats	1	plasmodium falciparum	1	malaria	VAR2CSA:Erythrocyte membrane protein 1:DBL1	3
20018269	1	10	vaccine:antigen:antibody:effective:immunized:induced:immunization:immunogenicity:ifn:survival rate	3	mouse:mice:pig	1	toxoplasma gondii	1	toxoplasmosis	Surface antigen:Surface antigen SAG1:Surface antigen 1:Surface antigen protein 1:Major surface antigen:Secretory antigen 1 protein:Major surface antigen 1	7
19933832	1	10	immune:antibodies:response:protective:vaccine:antibody:induced:immunization:immunogenicity	2	mice:rabbits	1	plasmodium falciparum	1	malaria	merozoite surface protein 3:merozoite surface protein 1	2
19901059	1	10	protection:immune:antibodies:protective:vaccine:antibody:immunity:vaccination:induced:immunization	1	mice	1	plasmodium yoelii	1	malaria	merozoite surface protein 1	1
19884337	1	10	protection:protective immunity:antibodies:vaccine:antigen:antibody:antigenic:immunogenicity	1	mice	1	plasmodium falciparum	1	malaria	merozoite surface protein:Merozoite surface protein 3:Merozoite surface protein-3:Merozoite surface protein 6:MSP3	5
19879998	1	10	immune:protective:vaccine:antigen:antibody:immunized:induced:antigenic:immunogenicity:ifn	1	mice	2	plasmodium falciparum:plasmodium yoelii	1	malaria	Circumsporozoite protein:Apical membrane antigen 1:Truncated apical membrane antigen 1:Merozoite surface antigens:Merozoite surface protein 1	5
19857448	1	10	immune:antibodies:response:vaccine:antigen:antibody:induced:immunogenicity:ifn	3	monkey:monkeys:animals	1	plasmodium falciparum	1	malaria	merozoite surface protein 1:apical membrane antigen 1:Truncated apical membrane antigen 1	3
19576940	1	10	protection:protective immunity:immune:response:vaccine:antigen:effective:immunization	1	animal	1	plasmodium berghei	1	malaria	Circumsporozoite protein	1
19439523	1	10	protective immunity:antibodies:vaccine:antigen:antibody:effective:vaccination:induced	3	mouse:rabbit:monkey	1	plasmodium falciparum	1	malaria	merozoite surface protein 1:apical membrane antigen 1:Truncated apical membrane antigen 1	3
1940350	1	10	protection:protective immunity:immune:antigen:immunized:induce:immunization:ifn	1	mice	1	toxoplasma gondii	1	toxoplasmosis	Dense granule protein 3:p30	2
19095029	1	10	immune:response:protective:vaccine:antigen:vaccination:vaccinated:immunogenicity:ifn	3	mice:dogs:primates	2	leishmania infantum:leishmania major	1	leishmaniasis	tryparedoxin peroxidase:Tryparedoxin_peroxidase:Guanine nucleotide-binding protein subunit beta-like protein	3
19056448	1	10	protection:immune:response:vaccine:antigen:antibody:immunity:immunized:immunization:reduction	3	mouse:mice:hamster	1	schistosoma mansoni	1	schistosomiasis	Tyrosine 3-monooxygenase:Thioredoxin:Thioredoxin peroxidase 1	3
18804138	1	10	protection:response:protective:vaccine:antigen:immunity:vaccination:induced:immunization:vaccinated	1	mice	1	plasmodium berghei	1	malaria	Circumsporozoite protein	1
18590786	1	10	immune:antibodies:vaccine:antigen:antibody:immunized:induced:immunization:immunogenicity:ifn	3	mice:rabbit:rabbits	1	plasmodium falciparum	1	malaria	Apical membrane antigen 1:Apical membrane antigen-1:Serine-repeat antigen protein:Serine repeat antigen	4
18474650	1	10	protective immunity:immune:antibodies:antigen:antibody:induced:vaccinated	1	mice	1	plasmodium yoelii	1	malaria	merozoite surface protein 1	1
18378635	1	10	immune:vaccine:antigen:antibody:immunity:vaccination:immunized:induced:immunization:reduction	2	rabbits:animals	1	plasmodium falciparum	1	malaria	apical membrane antigen 1:Truncated apical membrane antigen 1	2
18060072	1	10	immune:antibodies:response:vaccine:antigen:antibody:immunized:induced:immunogenicity	1	animals	1	plasmodium falciparum	1	malaria	apical membrane antigen 1:Circumsporozoite protein:Apical membrane antigen-1	3
17825290	1	10	response:protective:vaccine:antigen:antibody:effective:immunity:induced:antigenic:immunogenic	1	animals	1	toxoplasma gondii	1	toxoplasmosis	dense granule protein GRA1:MAG1:Surface antigen:Surface antigen SAG1:Surface antigen 1:Surface antigen protein 1:Major surface antigen:Secretory antigen 1 protein:Major surface antigen 1:Dense granule protein 1:p24 granule antigen:Cyst matrix protein	12
17651896	1	10	protection:immune:antibodies:response:protective:vaccine:antigen:effective:immunized:vaccinated	2	mice:cattle	1	neospora caninum	1	neosporosis	SRS2 surface antigen:Tachyzoite surface protein:Dense granule protein	3
17633820	1	10	response:vaccine:vaccination:immunized:induced:immunization:vaccinated:reduction:ifn:tnf	1	mice	1	echinococcus granulosus	1	hydatid	EG95	1
17191173	1	10	protection:protective immunity:antibodies:vaccine:antigen:antibody:induced:immunization	1	mice	1	plasmodium falciparum	1	malaria	merozoite surface protein 3:Merozoite surface protein-3:MSP3	3
17035731	1	10	immune:response:vaccine:antigen:antibody:vaccination:immunized:immunogenicity:ifn	2	monkeys:animal	1	plasmodium falciparum	1	malaria	Apical membrane antigen 1:Truncated apical membrane antigen 1	2
17030584	1	10	protection:immune:protective:vaccine:antibody:effective:immunized:induced:immunogenicity	3	rodent:mice:primates	1	plasmodium falciparum	1	malaria	Circumsporozoite protein	1
16616574	1	10	protective immunity:immune:antibodies:response:vaccine:immunized:immunization:ifn	1	mice	1	toxoplasma gondii	1	toxoplasmosis	microneme protein MIC1:microneme protein MIC4:Micronemal protein 1:Micronemal protein 4:Micronemal protein MIC4	5
16453270	1	10	protection:antibodies:protective:vaccine:immunity:vaccination:immunized:induce:immunization:vaccinated	2	monkeys:primates	1	plasmodium falciparum	1	malaria	Erythrocyte membrane protein 1:PfEMP1	2
16441505	1	10	protection:antibodies:protective:vaccine:antibody:effective:immunized:vaccinated:immunogenicity	1	mice	1	schistosoma japonicum	1	schistosomiasis	Paramyosin	1
16368986	1	10	protection:immune:antibodies:response:vaccine:antibody:vaccination:induced:immunization:immunogenicity	1	mice	1	plasmodium yoelii	1	malaria	Circumsporozoite protein	1
16253535	1	10	protection:protective immunity:immune:vaccine:induced:immunogenicity	2	rodent:mice	1	plasmodium vivax	1	malaria	Circumsporozoite protein	1
15993833	1	10	protection:immune:antibodies:vaccine:antigen:vaccination:induced:immunization:vaccinated:reduction	1	mice	1	schistosoma mansoni	1	schistosomiasis	fatty acid binding protein:14 kDa fatty acid-binding protein	2
15780728	1	10	protective immunity:immune:response:vaccine:immunized:induced:immunization:ifn	1	mice	1	plasmodium berghei	1	malaria	Circumsporozoite protein:Chorismate synthase, putative:Citrate synthase	3
15699417	1	10	protection:antibodies:vaccine:antigen:antibody:induced:immunization:immunogenicity	2	monkeys:animals	1	plasmodium falciparum	1	malaria	merozoite surface protein 3:Glutamate-rich protein:Glutamate rich protein:Merozoite surface protein-3:MSP3:GLURP	6
15364433	1	10	protection:immune:antibodies:response:antigen:immunity:vaccination:immunized:vaccinated:ifn	2	mice:animals	2	leishmania infantum:leishmania major	1	leishmaniasis	Histone H2A:Histone H2B:Histone 3:Histone H4	4
12798636	1	10	protection:protective immunity:antibodies:response:vaccine:antibody:immunized:immunization	1	mice	1	plasmodium yoelii	1	malaria	merozoite surface protein 1:Merozoite surface protein-1	2
12766765	1	10	protection:immune:vaccine:antigen:effective:vaccination:induced:immunization:immunogenicity:ifn	1	animals	1	plasmodium falciparum	1	malaria	Thrombospondin-related anonymous protein:Thrombospondin-related adhesive protein:Thrombospondin related anonymous protein:Trap protein:Trombospondin-related protein	5
12744881	1	10	protection:immune:response:antigen:antibody:vaccination:immunized:induce:immunization:vaccinated	3	dogs:animal:animals	1	leishmania infantum	1	leishmaniasis	Guanine nucleotide-binding protein subunit beta-like protein	1
12741509	1	10	protection:antibodies:protective:vaccine:antigen:vaccination:immunized:induced:immunization:vaccinated	2	mice:animals	1	neospora caninum	1	neosporosis	p29 surface antigen:Surface antigen SAG1:Putative surface antigen protein 1:SRS2 surface antigen:Tachyzoite surface protein	5
12297393	1	10	immune:antibodies:response:protective:vaccine:antigen:antibody:vaccination:antigenic:immunogenic	2	mouse:mice	1	plasmodium chabaudi	1	malaria	Apical membrane antigen 1, putative	1
11904437	1	10	protection:immune:antibodies:response:vaccine:antigen:immunity:immunized:induced:immunization	1	monkeys	1	plasmodium falciparum	1	malaria	Erythrocyte membrane protein 1:PfEMP1:Erythrocyte membrane protein 1 (PfEMP1)	3
11796601	1	10	protection:immune:response:protective:vaccine:antibody:immunity:vaccination:vaccinated:immunogenicity	1	mice	1	plasmodium yoelii	1	malaria	merozoite surface protein 1	1
11500411	1	10	immune:antibodies:response:protective:vaccine:antibody:immunized:induced:immunization:reduction	1	mice	2	taenia solium:taenia crassiceps	3	cysticercosis:filariasis:schistosomiasis	Paramyosin	1
11427282	1	10	protection:immune:response:vaccine:antigen:antibody:vaccination:induced:ifn	1	sheep	1	echinococcus granulosus	1	hydatid	EG95:Host-protective antigen:EG95 protein	3
11199854	1	10	immune:antibodies:response:protective:vaccine:vaccination:immunized:induced:immunization:vaccinated	2	mice:animals	1	toxoplasma gondii	1	toxoplasmosis	Rop2 protein	1
10925293	1	10	protection:protective immunity:vaccine:effective:vaccination:induced:reduction:ifn	2	mice:animals	2	plasmodium yoelii:toxoplasma gondii	1	malaria	Circumsporozoite protein	1
10879919	1	10	protective immunity:immune:antigen:antibody:vaccination:induced:immunization:ifn	3	rabbit:chicken:chickens	3	eimeria acervulina:eimeria tenella:eimeria maxima	1	coccidiosis	Profilin	1
10501239	1	10	protection:antibodies:response:vaccine:antigen:antibody:effective:immunized:immunogenicity	2	mice:monkeys	1	plasmodium falciparum	1	malaria	Circumsporozoite protein	1
10501237	1	10	protective immunity:immune:antibody:vaccination:immunized:induce:immunization:vaccinated	3	rodents:mice:animals	1	brugia malayi	1	filariasis	Paramyosin	1
10496891	1	10	immune:antibodies:vaccine:antigen:antibody:vaccination:immunized:induced:immunization:immunogenic	1	mice	1	plasmodium falciparum	1	malaria	Serine-repeat antigen protein:Serine repeat antigen	2
9864194	1	9	protection:antibodies:vaccine:antigen:antibody:immunized:induced:immunogenicity	3	rodent:monkeys:primate	2	plasmodium vivax:plasmodium cynomolgi	1	malaria	Apical membrane antigen 1:Apical membrane protein-1:Apical membrane antigen-1:Apcial membrane antigen I:Apical membrane protein 1	5
9660461	1	9	protective immunity:immune:antibodies:response:vaccine:antigen:antibody	1	monkeys	1	plasmodium falciparum	1	malaria	Serine-repeat antigen protein 5:p126	2
9520474	1	9	protective immunity:immune:antibodies:response:antigen:immunized:immunization	2	rodent:mice	1	plasmodium falciparum	1	malaria	circumsporozoite (CS) protein:Circumsporozoite protein	2
9279589	1	9	protective immunity:antibodies:vaccine:vaccination:induced:vaccinated:reduction	2	mice:animal	1	schistosoma japonicum	1	schistosomiasis	Paramyosin	1
8945548	1	9	protection:protective immunity:immune:vaccine:antibody:vaccination:induced	2	cattle:animals	1	fasciola hepatica	1	liver fluke	Cathepsin L1:Cathepsin L2	2
8757869	1	9	protection:immune:antibodies:protective:vaccine:antigen:induced:immunization:antigenic	2	mice:rabbit	2	plasmodium falciparum:plasmodium chabaudi	1	malaria	apical membrane antigen 1:Apical membrane antigen-1:AMA-1:Blood-stage antigen	4
8751895	1	9	protection:protective immunity:vaccine:antigen:antibody:induced:vaccinated	1	mice	1	plasmodium yoelii	1	malaria	merozoite surface protein 1	1
7682382	1	9	immune:antibodies:response:vaccine:antibody:vaccination:induced:vaccinated:immunogenicity	2	rabbits:monkeys	1	plasmodium falciparum	1	malaria	Circumsporozoite protein	1
7565136	1	9	immune:antibodies:response:vaccine:antigen:antibody:induced:immunogenicity	1	mice	1	plasmodium vivax	1	malaria	MSP-1:Merozite surface protein 1:Merozoite surface proteins 1:Merozoite surface protein 1:Merozoite surface antigens:Merozoite surface protein-1	6
33815393	1	9	antibodies:protective:vaccine:antigen:antibody:immunity:induced:immunogenicity	2	mouse:mice	1	plasmodium falciparum	1	malaria	Circumsporozoite protein	1
33803622	1	9	protection:antibodies:protective:vaccine:effective:immunity:induce:immunization:immunogenic	2	mouse:mice	1	plasmodium falciparum	1	malaria	Circumsporozoite protein	1
33676937	1	9	protection:immune:antibodies:protective:vaccine:antigen:vaccination:immunized:antigenic	4	dog:dogs:sheep:animals	1	echinococcus granulosus	3	cystic echinococcosis:hydatid	EG95:Host-protective antigen:EG95 protein	3
33580076	1	9	antibodies:response:vaccine:antigen:antibody:effective:induced:immunization	2	mice:rabbits	1	plasmodium falciparum	1	malaria	Gametocyte surface protein P230:Pfs230	2
33485872	1	9	immune:antibodies:protective:vaccine:immunized:vaccinated:immunogenicity:ifn	3	mice:animal model	1	toxoplasma gondii	1	toxoplasmosis	Surface antigen:Surface antigen SAG1:Surface antigen 1:Surface antigen protein 1:Major surface antigen:Secretory antigen 1 protein:Major surface antigen 1:Surface antigen protein 3:Surface antigen 3:Surface antigen 3 protein:SAG3:SAG3 protein:SAG3 type 1:Secretory antigen 3:SAG3 type 3 variant 2:SAG3 type 3 variant 1	16
33479242	1	9	protection:antibodies:vaccine:antigen:antibody:immunized:immunization:immunogenicity	4	mouse:mice:primates:animal	1	plasmodium falciparum	1	malaria	Circumsporozoite protein:Major surface antigen	2
33408232	1	9	immune:antibodies:response:protective:vaccine:antibody:effective:immunized:induce	1	animals	1	plasmodium falciparum	1	malaria	Erythrocyte membrane protein 1:PfEMP1:PfEMP1 protein	3
33199351	1	9	antibodies:response:vaccine:antigen:antibody:immunized:immunization:immunogenicity	1	mice	2	plasmodium vivax:plasmodium cynomolgi	1	malaria	merozoite surface protein 8:merozoite surface protein 1:MSP1	3
32768514	1	9	protection:immune:antibodies:vaccine:antibody:effective:immunized:immunization:vaccinated	1	mice	1	toxoplasma gondii	1	toxoplasmosis	rhoptry protein ROP8:Rhoptry protein 8:Rhoptry antigen	3
32719159	1	9	protection:protective immunity:antibodies:vaccine:induced:immunization	1	mice	1	plasmodium berghei	1	malaria	Circumsporozoite protein	1
32560380	1	9	protection:antibodies:response:vaccine:antigen:antibody:effective:immunized:induced	1	mice	2	plasmodium berghei:plasmodium vivax	1	malaria	apical membrane antigen 1:Circumsporozoite protein:Cirumsporozoite protein:Csp:CSP protein:Apical membrane protein-1:Apical membrane antigen-1:Apcial membrane antigen I:Apical membrane protein 1:Circumsporozoite protein variant VK247:Circumsporozoite protein variant VK210	11
32218995	1	9	antibodies:response:vaccine:antigen:antibody:effective:induced:immunization	2	mice:rabbits	1	plasmodium falciparum	1	malaria	Gametocyte surface protein P230:Pfs230	2
32099558	1	9	protection:immune:response:vaccine:antibody:induced:immunization:ifn:tnf	1	mice	1	toxoplasma gondii	1	toxoplasmosis	facilitative glucose transporter GT1	1
31227760	1	9	antibodies:vaccine:antigen:antibody:effective:induced:immunization:antigenic:immunogenic	2	rabbit:rabbits	1	plasmodium falciparum	1	malaria	merozoite surface protein 2:Merozoite surface antigen 2:Merozoite surafce protein 2	3
31014347	1	9	immune:antibodies:vaccine:antigen:antibody:effective:immunized:induce:immunogenic	1	mouse	1	plasmodium falciparum	1	malaria	cell traversal protein for ookinetes and sporozoites:PF cell-traversal protein	2
30883819	1	9	protection:immune:response:vaccine:antigen:antibody:induced:immunization:vaccinated	2	mice:animal	1	plasmodium falciparum	1	malaria	Circumsporozoite protein	1
30483330	1	9	immune:response:protective:vaccine:antigen:antibody:effective:antigenic:immunogenic	2	mouse:animals	1	toxoplasma gondii	1	toxoplasmosis	dense granule protein GRA4:Dense granule protein 4:GRA4 protein	3
30008721	1	9	protection:immune:response:vaccine:antigen:immunized:induced:immunization:reduction	3	mouse:mice:animals	1	toxoplasma gondii	1	toxoplasmosis	rhoptry protein ROP16:rhoptry protein ROP18:microneme protein MIC6:calcium-dependent protein kinase CDPK3:Rhoptry protein 16:Rhoptry protein 18:Rhoptry kinase family protein:Secretory serine-threonine protein kinase ROP18-III:Micronemal protein 6	9
29867820	1	9	protection:immune:vaccine:immunity:vaccination:induced:immunization:vaccinated:ifn	3	mice:chicken:animals	1	toxoplasma gondii	1	toxoplasmosis	rhoptry kinase family protein ROP21:Rhoptry protein	2
29858559	1	9	protection:immune:vaccine:immunity:vaccination:induce:immunization:vaccinated:ifn	2	mice:animals	1	toxoplasma gondii	1	toxoplasmosis	rhoptry kinase family protein ROP22 (incomplete catalytic triad):Rhoptry protein	2
29769448	1	9	immune:vaccine:antigen:immunity:vaccination:induced:immunogenic:ifn	2	mice:primates	1	plasmodium falciparum	1	malaria	Heat shock protein	1
29669003	1	9	protection:immune:response:vaccine:antibody:effective:vaccination:induced:vaccinated	1	mice	1	toxoplasma gondii	1	toxoplasmosis	protein kinase	1
29093263	1	9	protection:antibodies:vaccine:antigen:antibody:effective:vaccination:induced:immunization	1	monkeys	1	plasmodium falciparum	1	malaria	Reticulocyte-binding protein homolog 5:Reticulocyte binding-like protein 5:Reticulocyte-binding protein 5:Reticulocyte binding protein-like protein 4	4
28673287	1	9	protection:immune:vaccine:antibody:effective:immunity:induced:immunogenicity	2	mouse:mice	1	plasmodium yoelii	1	malaria	Circumsporozoite protein	1
28662722	1	9	protection:protective:vaccine:antigen:antibody:immunized:immunization:reduction:reduced parasitaemia	1	mice	1	plasmodium berghei	1	malaria	Chorismate synthase, putative:Citrate synthase:Circumsporozoite protein	3
28241779	1	9	immune:protective:vaccine:effective:vaccination:immunized:induced:immunization:reduction	3	mouse:mice:animal	1	schistosoma japonicum	1	schistosomiasis	Triosephosphate isomerase	1
28189425	1	9	immune:antibodies:response:protective:vaccine:antigen:antibody:induced:antigenic	1	mouse	1	plasmodium falciparum	1	malaria	merozoite surface protein 2:Merozoite surface antigen 2:Merozoite surafce protein 2	3
28179404	1	9	protection:protective:vaccine:antigen:antibody:immunized:induce:immunization:immunogenicity	2	monkeys:animals	2	plasmodium falciparum:plasmodium vivax	1	malaria	merozoite surface protein 1:apical membrane antigen 1:Apical membrane protein:Apical merozoite antigen 1:Apical merozoite protein 1:Truncated apical membrane antigen 1	6
28167939	1	9	immune:response:vaccine:antigen:immunized:induced:immunogenicity:ifn:tnf	2	rabbit:rabbits	2	eimeria tenella:toxoplasma gondii	1	coccidiosis	Pitrilysin-like stromal processing peptidase	1
27909791	1	9	protection:protective immunity:immune:vaccine:immunized:immunization:immunogenicity	1	mice	1	toxoplasma gondii	1	toxoplasmosis	rhomboid protease ROM4:dense granule protein GRA14:Rhomboid-like protease 4:RHOMBOID-like protein:Dense granule protein 14	5
27842609	1	9	immune:antibodies:protective:vaccine:antigen:antibody:vaccination:ifn:tnf	2	cattle:animals	1	babesia bovis	1	babesiosis	Merozoite surface antigen-2a1 (MSA-2a1):Merozoite surface antigen 2-a1:Merozoite surface antigen-2b:Merozoite surface antigen 2-b:Merozoite surface antigen 2b:Merozoite surface antigen-2c:Merozoite surface antigen-2c (MSA-2c):Merozoite surface antigen 2c:Merozoite surface antigen 2-c	9
27814932	1	9	protection:protective:vaccine:antigen:antibody:effective:vaccination:immunized:immunization	2	mice:cattle	1	neospora caninum	1	neosporosis	Dense granule protein:Microneme-associated protein	2
27533939	1	9	protection:response:protective:vaccine:immunized:immunization:reduction:immunogenicity:ifn	2	mice:animals	1	leishmania donovani	1	leishmaniasis	Leishmanolysin:Heat shock 70 kDa protein:Heat shock protein 70:Heat-shock protein 70 kDa:Heat-shock protein 70kDa:70 kDa heat shock protein	6
27387302	1	9	protective immunity:immune:response:vaccine:antigen:effective:immunized	4	mouse:mice:chickens:birds	2	eimeria tenella:toxoplasma gondii	1	toxoplasmosis	Surface antigen:Surface antigen SAG1:Surface antigen 1:Surface antigen protein 1:Major surface antigen:Secretory antigen 1 protein:Major surface antigen 1	7
27199938	1	9	protection:immune:response:vaccine:antigen:antibody:immunity:vaccination:ifn	1	mice	1	toxoplasma gondii	1	toxoplasmosis	dense granule protein GRA2:dense granule protein GRA5:Dense granule protein 2:Dense granule antigen:Dense granule protein 5	5
27189226	1	9	protection:response:protective:vaccine:antigen:immunity:vaccination:induced:immunogenicity	1	mice	1	schistosoma mansoni	1	schistosomiasis	Thioredoxin	1
27177945	1	9	antibodies:response:vaccine:effective:vaccination:induced:reduction:immunogenicity	1	rodent	1	plasmodium vivax	1	malaria	Ookinete surface protein Pvs25:Sexual stage antigen 25 protein	2
27177843	1	9	immune:antibodies:response:vaccine:antigen:effective:induced:reduction:immunogenicity	1	mice	1	plasmodium falciparum	1	malaria	Sexual stage specific surface antigen:Sexual stage-specific surface antigen:S48/45:Sexual stage antigen s48/45:Pfs48/45	5
26833322	1	9	immune:response:protective:vaccine:antigen:effective:immunity:induce:immunogenicity	1	mice	1	plasmodium falciparum	1	malaria	apical membrane antigen 1:Apical membrane antigen-1	2
26811726	1	9	immune:response:vaccine:effective:immunized:immunization:immunogenicity:ifn:survival rate	1	mice	1	toxoplasma gondii	1	toxoplasmosis	dense granule protein GRA5:Dense granule protein 5:Dense granule antigen:Surface antigen:Surface antigen SAG1:Surface antigen 1:Surface antigen protein 1:Major surface antigen:Secretory antigen 1 protein:Major surface antigen 1:Rop2 protein	11
26714844	1	9	protection:immune:response:vaccine:antigen:effective:induced:vaccinated:ifn	1	mice	1	schistosoma japonicum	1	schistosomiasis	Triosephosphate isomerase	1
26571021	1	9	protection:immune:antibodies:response:protective:vaccine:antigen:induced:immunogenicity	3	mouse:mice:primate	1	plasmodium falciparum	1	malaria	Circumsporozoite protein	1
26337271	1	9	protection:immune:antibodies:protective:vaccine:effective:immunization:vaccinated:immunogenic	3	mice:animal:animals	1	toxoplasma gondii	1	toxoplasmosis	rhoptry protein ROP5:rhoptry protein ROP18:Type II rhoptry protein 5A:Type III rhoptry protein 5A:Type I rhoptry protein 5A:Rhoptry protein 18:Rhoptry kinase family protein:Secretory serine-threonine protein kinase ROP18-III	8
26222304	1	9	antibodies:response:vaccine:antigen:antibody:vaccination:induced:immunogenicity	2	mice:animals	1	plasmodium falciparum	1	malaria	Erythrocyte membrane protein 1:VarO:PfEMP1:DBL1	4
26141436	1	9	protection:immune:antibodies:protective:vaccine:antigen:antibody:immunized:immunization	1	mice	2	neospora caninum:toxoplasma gondii	2	neosporosis:toxoplasmosis	microneme protein MIC3:Micronemal protein:Microneme protein 3	3
26070904	1	9	protection:immune:response:protective:vaccine:antigen:effective:ifn:survival rate	2	chicken:animal	1	eimeria tenella	1	coccidiosis	Sporozoite antigen:SO7	2
25974076	1	9	protection:immune:antibodies:protective:vaccine:antigen:effective:immunity:immunization	1	mice	1	plasmodium yoelii	1	malaria	merozoite surface protein 1	1
25759730	1	9	immune:response:vaccine:antibody:immunized:immunization:immunogenicity:ifn:tnf	3	mice:dogs:animals	1	echinococcus granulosus	1	echinococcosis	Thioredoxin:EG95:Host-protective antigen:EG95 protein	4
25625671	1	9	protection:response:protective:vaccine:antigen:effective:immunized:immunization:ifn	1	mice	1	trypanosoma cruzi	1	chagas disease	trans-sialidase	1
25373617	1	9	protection:protective:vaccine:antigen:antibody:effective:vaccination:induced:immunization	1	mice	1	plasmodium berghei	1	malaria	merozoite surface protein 1:Circumsporozoite protein	2
25368113	1	9	protection:antibodies:response:vaccine:effective:immunized:induced:immunization:immunogenicity	4	mice:monkey:monkeys:animals	1	plasmodium falciparum	1	malaria	Circumsporozoite protein	1
25267356	1	9	immune:antibodies:response:vaccine:immunity:immunized:vaccinated:reduction:ifn	3	mouse:mice:animals	1	toxoplasma gondii	1	toxoplasmosis	rhoptry kinase family protein ROP38:protein kinase:Rhoptry protein	3
25255141	1	9	protection:immune:response:protective:vaccine:effective:immunization:vaccinated:ifn	1	mice	1	toxoplasma gondii	1	toxoplasmosis	Rhoptry protein:Rhoptry protein 17	2
25244501	1	9	protection:response:vaccine:immunized:induce:immunization:vaccinated:ifn:survival rate	1	mice	1	toxoplasma gondii	1	toxoplasmosis	malate dehydrogenase MDH:L-lactate dehydrogenase	2
25236489	1	9	immune:response:protective:vaccine:antigen:antibody:induced:immunogenicity	1	rabbits	1	plasmodium falciparum	1	malaria	apical membrane antigen 1:Truncated apical membrane antigen 1:Blood-stage antigen	3
24749785	1	9	protection:vaccine:vaccination:induced:immunization:reduction:ifn:tnf	3	mouse:mice:animals	1	schistosoma mansoni	1	schistosomiasis	Sm29	1
24478094	1	9	protection:immune:antibodies:vaccine:antibody:effective:immunity:immunized:reduction	2	mouse:mice	1	plasmodium yoelii	1	malaria	Circumsporozoite protein	1
24189556	1	9	immune:response:protective:vaccine:antigen:effective:immunized:induced:immunogenicity	3	monkeys:primate:primates	1	plasmodium falciparum	1	malaria	serine repeat antigen 5:Serine-repeat antigen protein 5:Serine repeat antigen-5	3
24168370	1	9	protection:immune:response:vaccine:antigen:immunized:induced:immunization	2	mice:primates	1	plasmodium falciparum	1	malaria	Apical membrane antigen 1:Truncated apical membrane antigen 1:Apical membrane antigen-1	3
24042110	1	9	antibodies:protective:vaccine:antibody:effective:immunity:immunized:immunization:immunogenicity	2	rodent:mice	1	plasmodium falciparum	1	malaria	circumsporozoite (CS) protein:Circumsporozoite protein	2
23980113	1	9	protection:response:vaccine:antigen:vaccination:induced:ifn:tnf	1	rodent	1	plasmodium yoelii	1	malaria	Circumsporozoite protein	1
23951015	1	9	protection:immune:protective:vaccine:antibody:immunized:induced:immunization:immunogenicity	4	mice:monkey:monkeys:animal	1	plasmodium falciparum	1	malaria	Circumsporozoite protein	1
23863502	1	9	immune:antibodies:response:vaccine:antibody:effective:immunized:immunization:immunogenicity	1	mice	2	plasmodium falciparum:plasmodium vivax	1	malaria	Circumsporozoite protein:Cirumsporozoite protein:Csp:CSP protein	4
23676147	1	9	protection:immune:protective:vaccine:effective:vaccination:immunized:induced:immunogenicity	2	mice:animal	2	wuchereria bancrofti:brugia malayi	2	filariasis:lymphatic filariasis	thioredoxin:Thioredoxin peroxidase	2
23457498	1	9	immune:antibodies:response:vaccine:antigen:antibody:induced:immunogenicity	1	mice	2	plasmodium falciparum:plasmodium vivax	1	malaria	merozoite surface protein 3:Merozoite surface protein-3:Polymorphic antigen:MSP-1:Merozite surface protein 1:Merozoite surface proteins 1:Merozoite surface protein 1:Merozoite surface antigens:Merozoite surface protein-1:Merozoite surface protein-1 variant Q-TSR-L:Merozoite surface antigen 1:Merozoite surface protein-1 variant E-TSR-L	12
23144750	1	9	protection:immune:protective:vaccine:antigen:antibody:effective:induced	2	rodent:mice	1	plasmodium falciparum	1	malaria	Circumsporozoite protein	1
23020088	1	9	protection:immune:antibodies:response:vaccine:antigen:effective:immunization:ifn	2	mice:birds	1	toxoplasma gondii	1	toxoplasmosis	dense granule protein GRA4:Dense granule protein 4:GRA4 protein	3
22940381	1	9	protection:immune:response:protective:vaccine:antigen:vaccination:vaccinated:immunogenic	4	mouse:mice:cow:cattle	1	neospora caninum	1	neosporosis	Microneme-associated protein	1
22882457	1	9	protection:immune:antigen:antibody:effective:immunity:vaccination:induce:ifn	3	mouse:mice:rats	1	schistosoma mansoni	1	schistosomiasis	Tyrosine 3-monooxygenase	1
22789504	1	9	immune:protective:vaccine:antigen:effective:vaccination:induced:ifn:survival rate	2	mice:animals	1	toxoplasma gondii	1	toxoplasmosis	dense granule protein GRA7:Dense granule protein 7:Granule antigen protein GRA7:Dense granule antigen:Granule antigen protein 7:Dense granule antigen GRA7	6
22658767	1	9	immune:antibodies:protective:vaccine:antigen:effective:immunity:antigenic:immunogenic	2	rodent:mice	1	plasmodium yoelii	1	malaria	Heat shock protein 70	1
22513301	1	9	protection:immune:antibodies:response:antibody:immunized:immunization:vaccinated:reduction	2	sheep:animals	1	fasciola hepatica	1	liver fluke	Cathepsin L1	1
22504652	1	9	protection:immune:protective:vaccine:antigen:immunity:vaccination:induced	1	mice	2	plasmodium falciparum:plasmodium chabaudi	1	malaria	apical membrane antigen 1:Apical membrane antigen 1, putative:Truncated apical membrane antigen 1	3
22445587	1	9	protection:immune:antibodies:vaccine:antigen:effective:induced:vaccinated:ifn	3	mouse:mice:animals	1	toxoplasma gondii	1	toxoplasmosis	rhoptry protein ROP4:dense granule protein GRA4:Rop2 protein:Rhoptry protein 4:Secretory rhoptry protein 4:Dense granule protein 4:GRA4 protein:Surface antigen:Surface antigen SAG1:Surface antigen 1:Surface antigen protein 1:Major surface antigen:Secretory antigen 1 protein:Major surface antigen 1	14
22428079	1	9	protection:enhanced protection:antibodies:protective:vaccine:antigen:vaccinated:immunogenic:ifn	1	animals	1	schistosoma mansoni	1	schistosomiasis	Thioredoxin	1
22350714	1	9	immune:response:vaccine:antigen:antibody:immunized:induce:vaccinated:ifn	1	mice	1	toxoplasma gondii	1	toxoplasmosis	ROP 2:Rhoptry antigen	2
22166048	1	9	immune:antibodies:response:vaccine:antigen:antibody:induced:immunization:immunogenicity	2	mouse:mice	1	plasmodium falciparum	1	malaria	Merozoite surface protein 3:Merozoite surface protein-3:Glutamate-rich protein:Glutamate rich protein:MSP3:GLURP	6
22145028	1	9	protection:antibodies:response:protective:vaccine:antibody:induced:immunization	1	mice	1	plasmodium falciparum	1	malaria	merozoite surface protein 3:Merozoite surface protein-3:MSP3	3
22119928	1	9	protection:protective immunity:response:antigen:induced:immunization	2	rodent:mice	1	plasmodium yoelii	1	malaria	merozoite surface protein 1:Merozoite surface protein-1	2
21883290	1	9	immune:antibodies:response:vaccine:antigen:antibody:immunized:immunization:ifn	1	mice	1	plasmodium vivax	1	malaria	MSP-1:Merozite surface protein 1:Merozoite surface proteins 1:Merozoite surface protein 1:Merozoite surface antigens:Merozoite surface protein-1	6
21807905	1	9	protection:immune:response:vaccine:antigen:antibody:induced:immunization:immunogenicity	1	mice	2	plasmodium vivax:plasmodium yoelii	1	malaria	merozoite surface protein 1:Ookinete surface protein Pvs25:Sexual stage antigen 25 protein:Merozoite surface protein-1	4
21765963	1	9	protection:immune:response:protective:vaccine:antigen:vaccination:immunized:vaccinated	1	mice	1	leishmania major	1	leishmaniasis	cysteine peptidase A (CPA)	1
21690242	1	9	immune:antibodies:response:vaccine:antigen:immunized:immunogenicity:tnf	1	monkeys	1	plasmodium vivax	1	malaria	Circumsporozoite protein:Cirumsporozoite protein:Csp:CSP protein	4
21439315	1	9	protective immunity:antibodies:antigen:vaccination:immunized:immunization:ifn	2	chickens:animals	1	eimeria tenella	1	coccidiosis	heat shock protein:Heat shock protein 70:Organellar heat shock protein	3
21410955	1	9	protection:immune:response:protective:vaccine:antigen:effective:immunized:antigenic	2	mouse:mice	1	plasmodium yoelii	1	malaria	Circumsporozoite protein	1
21314945	1	9	immune:antibodies:vaccine:antibody:effective:vaccination:immunized:induced:immunogenic	3	rat:rats:rabbits	1	plasmodium falciparum	1	malaria	VAR2CSA:Erythrocyte membrane protein 1:DBL1	3
21303498	1	9	protection:antibodies:vaccine:antigen:antibody:vaccination:immunized:immunization:vaccinated	2	monkeys:animals	1	plasmodium knowlesi	1	malaria	Apical membrane antigen 1:Apical merozoite antigen 1	2
21199707	1	9	protection:protective immunity:antibodies:vaccine:immunized:induced	1	mice	1	plasmodium falciparum	1	malaria	Circumsporozoite protein	1
20956029	1	9	protection:protective immunity:vaccine:vaccination:immunized:immunization:ifn	3	chicken:chickens:animals	1	eimeria maxima	1	coccidiosis	Profilin	1
20709001	1	9	immune:antibodies:response:protective:vaccine:antibody:immunized:induced:immunization	1	mice	1	plasmodium yoelii	1	malaria	merozoite surface protein 1	1
20194600	1	9	protection:immune:vaccine:immunity:vaccination:immunized:induced:immunization:reduction	3	rodent:rodents:mice	2	plasmodium berghei:plasmodium yoelii	1	malaria	Circumsporozoite protein	1
20170765	1	9	immune:antibodies:response:vaccine:antigen:antibody:immunity:immunogenicity	3	mice:rabbits:animals	2	plasmodium falciparum:plasmodium vivax	1	malaria	merozoite surface protein 1:Merozoite surface protein-1	2
2015702	1	9	protection:immune:antibodies:response:vaccine:antibody:vaccination:induced:immunization	1	monkeys	1	plasmodium falciparum	1	malaria	Circumsporozoite protein	1
20045697	1	9	protection:protective immunity:immune:response:vaccine:effective:immunization	1	mice	1	trichinella spiralis	1	trichinellosis	paramyosin	1
19800170	1	9	protection:immune:response:protective:vaccine:effective:immunity:induce:vaccinated	2	mice:animals	1	toxoplasma gondii	1	toxoplasmosis	microneme protein MIC3:Micronemal protein:Microneme protein 3	3
19752035	1	9	immune:response:vaccine:antigen:antibody:vaccination:induced:immunization:vaccinated	4	rodent:mouse:mice:animals	3	plasmodium falciparum:plasmodium vivax:plasmodium yoelii	1	malaria	Ookinete surface protein P25:Ookinete surface protein Pvs25:Sexual stage antigen 25 protein	3
19592172	1	9	protection:immune:antibodies:response:protective:vaccine:immunized:induced:ifn	1	mice	1	toxoplasma gondii	1	toxoplasmosis	microneme protein MIC3:Micronemal protein:Microneme protein 3	3
19366622	1	9	protection:immune:response:protective:vaccine:effective:immunization:vaccinated:survival rate	2	mice:animals	1	toxoplasma gondii	1	toxoplasmosis	microneme protein MIC4:Surface antigen:Surface antigen SAG1:Surface antigen 1:Surface antigen protein 1:Major surface antigen:Secretory antigen 1 protein:Major surface antigen 1:Micronemal protein 4:Micronemal protein MIC4	10
19250541	1	9	protection:immune:response:vaccine:antibody:effective:immunity:immunized:induce	2	mice:animal	1	plasmodium falciparum	1	malaria	merozoite surface protein 4:Merozoite surface protein 5	2
19249301	1	9	protection:protective immunity:antigen:antibody:induce:immunogenicity:ifn	1	mice	2	plasmodium falciparum:plasmodium yoelii	1	malaria	Circumsporozoite protein:Hepatocyte erythrocyte protein 17 kDa	2
19237530	1	9	immune:vaccine:antigen:immunity:immunized:induced:immunization:antigenic:immunogenicity	1	mice	2	plasmodium berghei:plasmodium yoelii	1	malaria	Circumsporozoite protein	1
19095030	1	9	protection:antibodies:protective:vaccine:antigen:antibody:effective:vaccinated:antigenic	1	sheep	1	echinococcus granulosus	1	hydatid	EG95:Host-protective antigen:EG95 protein	3
1905014	1	9	immune:antibodies:response:antigen:antibody:immunity:induced:immunization:immunogenicity	3	mice:rabbit:rabbits	1	plasmodium falciparum	1	malaria	Circumsporozoite protein	1
19015251	1	9	immune:antibodies:response:vaccine:antigen:antibody:immunity:vaccination:antigenic	1	mice	1	plasmodium yoelii	1	malaria	merozoite surface protein 1	1
18804504	1	9	immune:antibodies:response:vaccine:antibody:immunity:immunized:induce:immunogenicity	1	mice	1	plasmodium vivax	1	malaria	Merozoite surface protein 1:Merozoite surface protein-1	2
18675872	1	9	protection:immune:antibodies:response:protective:vaccine:induced:antigenic:ifn	2	mice:animals	1	toxoplasma gondii	1	toxoplasmosis	microneme protein MIC2:microneme protein MIC3:Micronemal protein:Microneme protein 3:Surface antigen:Surface antigen SAG1:Surface antigen 1:Surface antigen protein 1:Major surface antigen:Secretory antigen 1 protein:Major surface antigen 1	11
18515425	1	9	protection:protective immunity:antibodies:vaccine:antigen:induced:immunization	1	animals	1	plasmodium falciparum	1	malaria	apical membrane antigen 1:Truncated apical membrane antigen 1	2
18468741	1	9	protection:protective immunity:immune:antibodies:vaccine:antigen:induced	2	mouse:mice	2	plasmodium falciparum:plasmodium yoelii	1	malaria	merozoite surface protein 4:Rhoptry associated membrane antigen	2
18160069	1	9	protection:vaccine:antigen:antibody:effective:immunity:vaccination:induced:vaccinated	4	goats:sheep:cattle:animals	3	echinococcus granulosus:taenia ovis:taenia multiceps	1	hydatid	EG95:Host-protective antigen:EG95 protein:Fibronectin type III	4
17954725	1	9	immune:vaccine:antigen:antibody:immunity:vaccination:induced:immunogenicity	3	monkey:monkeys:primates	1	plasmodium falciparum	1	malaria	liver stage antigen 1:Circumsporozoite protein	2
17940609	1	9	protection:response:vaccine:antigen:antibody:vaccination:induced:vaccinated:immunogenicity	1	monkeys	1	plasmodium falciparum	1	malaria	apical membrane antigen 1:Truncated apical membrane antigen 1	2
17938224	1	9	immune:antibodies:vaccine:antigen:immunized:induced:immunization:immunogenicity	1	rabbits	1	plasmodium falciparum	1	malaria	merozoite surface protein 1:apical membrane antigen 1:Truncated apical membrane antigen 1	3
17923516	1	9	immune:antibodies:vaccine:antigen:vaccination:immunized:induced:immunization:antigenic	5	mice:rabbit:rabbits:monkeys:animal	1	plasmodium falciparum	1	malaria	apical membrane antigen 1:Truncated apical membrane antigen 1	2
17366974	1	9	protection:protective immunity:vaccine:antibody:immunization:vaccinated:reduction	2	mouse:mice	1	schistosoma japonicum	1	schistosomiasis	23 kDa integral membrane protein	1
17314232	1	9	immune:response:protective:vaccine:antibody:effective:immunized:induced:immunization	2	mice:monkeys	1	plasmodium yoelii	1	malaria	merozoite surface protein 1	1
17274297	1	9	protective immunity:immune:vaccine:antigen:antibody:immunized:vaccinated	2	chicken:chickens	1	eimeria tenella	1	coccidiosis	Profilin	1
17265053	1	9	protection:immune:response:vaccine:antibody:effective:immunized:induced:immunization	1	mice	1	toxoplasma gondii	1	toxoplasmosis	Surface antigen:Surface antigen SAG1:Surface antigen 1:Surface antigen protein 1:Major surface antigen:Secretory antigen 1 protein:Major surface antigen 1:Rop2 protein:Rhoptry protein	9
17094615	1	9	protective immunity:antibodies:immunized:induced:immunization:vaccinated:reduction	3	mouse:mice:rabbit	1	schistosoma japonicum	1	schistosomiasis	Thioredoxin	1
17070628	1	9	immune:antibodies:vaccine:antibody:effective:induced:immunization:immunogenicity	1	mice	1	plasmodium falciparum	1	malaria	Merozoite surface antigen 2:Merozoite surface protein:Merozoite surafce protein 2:Merozoite surface protein 2	4
17023096	1	9	protective immunity:antibodies:antibody:vaccination:immunized:induced:immunogenic	1	animals	1	plasmodium falciparum	1	malaria	merozoite surface protein:Merozoite surface antigens:Merozoite surface protein 1	3
16574282	1	9	protective immunity:vaccine:antibody:immunized:induced:immunization:immunogenicity	1	monkeys	1	plasmodium falciparum	1	malaria	Circumsporozoite protein	1
16434128	1	9	immune:antibodies:response:vaccine:antigen:antibody:effective:induced:immunogenicity	6	mouse:mice:rats:guinea pigs:animals	1	plasmodium falciparum	1	malaria	apical membrane antigen 1:Truncated apical membrane antigen 1	2
16113314	1	9	protection:antibodies:response:protective:vaccine:immunized:induced:vaccinated:immunogenicity	3	monkey:monkeys:animals	2	plasmodium vivax:plasmodium cynomolgi	1	malaria	merozoite surface protein 1	1
15935521	1	9	protection:reduced mortality:immune:response:protective:vaccine:vaccination:immunized:immunization	2	mice:animals	1	toxoplasma gondii	1	toxoplasmosis	dense granule protein GRA4:Dense granule protein 4:GRA4 protein:Surface antigen:Surface antigen SAG1:Surface antigen 1:Surface antigen protein 1:Major surface antigen:Secretory antigen 1 protein:Major surface antigen 1	10
15689059	1	9	protective immunity:antibodies:vaccine:antibody:immunized:immunization:reduction	2	mouse:mice	1	schistosoma japonicum	1	schistosomiasis	Triosephosphate isomerase	1
15664925	1	9	protection:protective:vaccine:antigen:vaccination:induced:vaccinated:ifn:tnf	1	mice	1	plasmodium berghei	1	malaria	Circumsporozoite protein	1
15657290	1	9	protection:protective immunity:immune:response:vaccine:immunization:immunogenicity	2	rodent:mice	1	plasmodium yoelii	1	malaria	Circumsporozoite protein	1
15128804	1	9	immune:response:vaccine:antibody:effective:induced:reduction:immunogenicity	2	rabbits:monkeys	1	plasmodium falciparum	1	malaria	merozoite surface protein 1:Apical membrane antigen 1:Apical membrane antigen-1:Merozoite surface antigens	4
15110403	1	9	protective immunity:antibodies:vaccine:antigen:induce:immunogenicity	2	mice:cattle	1	theileria parva	1	east coast fever	p67 protein:Sporozoite surface protein p67:Surface antigen:p67 surface antigen	4
15081621	1	9	immune:response:vaccine:antigen:antibody:immunized:induced:immunization	2	mouse:mice	1	plasmodium vivax	1	malaria	Merozoite surface protein 1	1
14557672	1	9	protection:protective immunity:vaccine:antigen:vaccination:immunized:immunization	1	mice	1	plasmodium yoelii	1	malaria	Circumsporozoite protein	1
1364202	1	9	protection:immune:antibodies:response:vaccine:antigen:antibody:immunized:induced	2	rodent:mice	1	plasmodium falciparum	1	malaria	Circumsporozoite protein:Major surface antigen	2
12804852	1	9	antibodies:response:vaccine:antigen:effective:immunity:vaccination:induced:immunogenicity	1	mice	1	plasmodium falciparum	1	malaria	Gametocyte surface protein P230:Pfs230:Sexual stage antigen	3
12798647	1	9	antibodies:protective:vaccine:antigen:antibody:vaccination:immunized:immunization:immunogenicity	1	mice	2	plasmodium falciparum:plasmodium chabaudi	1	malaria	merozoite surface protein 4:Merozoite surface protein 4/5:Merozoite surface protein 4/5, putative:Merozoite surface protein 5	4
12727024	1	9	immune:vaccine:antigen:antibody:immunity:vaccination:induced:immunization	1	hamsters	1	plasmodium berghei	1	malaria	Circumsporozoite protein	1
12639489	1	9	protection:immune:antibodies:response:vaccine:antigen:vaccination:induced:reduction	2	mice:pigs	1	taenia solium	1	cysticercosis	Annexin	1
12438363	1	9	protective immunity:immune:vaccine:antibody:immunized:immunogenicity	4	rodent:mice:monkeys:primate	1	plasmodium falciparum	1	malaria	Circumsporozoite protein	1
12208604	1	9	immune:antibodies:protective:vaccine:antigen:immunized:immunization:vaccinated:immunogenicity	2	monkeys:animals	1	plasmodium cynomolgi	1	malaria	merozoite surface protein 1	1
11880222	1	9	immune:antibodies:response:protective:vaccine:antigen:antibody:immunogenic:ifn	2	mice:primates	1	plasmodium falciparum	1	malaria	heat shock protein 70:Circumsporozoite protein	2
11672901	1	9	immune:antibodies:response:vaccine:antibody:induced:immunization:immunogenicity	1	mice	1	plasmodium vivax	1	malaria	Merozoite surface protein 1	1
11601273	1	9	immune:antibodies:response:vaccine:antibody:immunity:immunized:induce:immunization	1	animals	1	plasmodium falciparum	1	malaria	Merozoite surface protein 1:Merozoite surface protein-1:Merozoite surface antigens:Merozoite surface protein-1 variant Q-TSR-L:Merozoite surface antigen 1:Merozoite surface protein-1 variant E-TSR-L:Merozoite surface protein 2:Merozoite surface antigen 2:Merozoite surface protein-2:Merozoite surafce protein 2	10
11566370	1	9	protective immunity:immune:antibodies:response:vaccine:vaccination:induced	1	mice	2	trypanosoma cruzi:leishmania donovani	1	leishmaniasis	heat shock protein:70 kDa heat shock protein	2
11447164	1	9	immune:antibodies:response:protective:vaccine:antigen:effective:immunized:immunogenicity	1	mice	1	plasmodium falciparum	1	malaria	liver stage antigen 1:merozoite surface protein 1:Liver stage-specific antigen 1:Liver stage-specific antigen-1:Liver stage antigen-1:Circumsporozoite protein	6
11298298	1	9	protection:immune:antibodies:response:vaccine:immunized:induced:immunization:reduction	2	mouse:mice	1	schistosoma mansoni	1	schistosomiasis	14-3-3 protein	1
11193661	1	9	immune:antibodies:protective:vaccine:antigen:immunity:immunized:induce:immunization	1	cattle	1	theileria parva	1	theileriosis	p67 protein:Sporozoite surface protein p67:Surface antigen:p67 surface antigen	4
10948109	1	9	protection:protective immunity:vaccine:antibody:vaccination:immunized:induce	8	mice:guinea pig:guinea pigs:animal model:animals	1	toxoplasma gondii	1	toxoplasmosis	Surface antigen:Surface antigen SAG1:Surface antigen 1:Surface antigen protein 1:Major surface antigen:Secretory antigen 1 protein:Major surface antigen 1	7
10583866	1	9	protective immunity:immune:antibodies:response:vaccine:antigen:antibody	1	mouse	1	schistosoma japonicum	1	schistosomiasis	Paramyosin	1
10462250	1	9	immune:antibodies:protective:vaccine:antigen:antibody:induced:immunogenicity	1	mice	1	plasmodium vivax	1	malaria	sporozoite surface protein 2:Circumsporozoite protein:Circumsporozoite protein variant VK247:Circumsporozoite protein variant VK210:Apical membrane protein:Apical membrane antigen 1:Apical merozoite antigen 1:Apical merozoite protein 1:Merozite surface protein 1:Merozoite surface antigens:Merozoite surface protein 1:Merozoite surface protein-1	12
10417672	1	9	protection:immune:antibodies:vaccine:antigen:immunized:induce:immunization:immunogenicity	1	mice	1	schistosoma japonicum	1	schistosomiasis	23 kDa integral membrane protein:Transmembrane protein	2
10320624	1	9	protection:protective immunity:antibodies:response:vaccine:antibody:immunization	4	rat:rats:sheep:animals	1	toxoplasma gondii	1	toxoplasmosis	dense granule protein GRA2:Dense granule protein 2:Dense granule antigen	3
9797827	1	8	immune:antibodies:vaccine:immunized:induced:immunization:immunogenicity	2	monkey:monkeys	1	plasmodium vivax	1	malaria	Circumsporozoite protein:Cirumsporozoite protein:Csp:CSP protein	4
9780195	1	8	immune:response:protective:vaccine:immunized:induced:immunization	3	rodent:mice:animal	1	plasmodium yoelii	1	malaria	merozoite surface protein 1:Merozoite surface protein-1	2
9712808	1	8	immune:response:protective:antigen:immunity:vaccination:induced:immunization	2	mice:animals	1	toxoplasma gondii	1	toxoplasmosis	Surface antigen 1	1
9712767	1	8	protective immunity:vaccine:antigen:immunized:induced:immunization	2	monkeys:primates	1	plasmodium falciparum	1	malaria	Circumsporozoite protein:Sporozoite surface protein 2:Malaria protein EXP-1:Exported protein 1:Exported protein-1:Malaria exported protein-1:Liver stage-specific antigen 1:Liver stage-specific antigen-1:Liver stage antigen:Liver stage antigen-1	10
9689743	1	8	protective immunity:vaccine:antibody:effective:vaccination:induced	6	goats:dogs:cats:sheep:cattle:animals	2	neospora caninum:toxoplasma gondii	2	neosporosis:toxoplasmosis	Pitrilysin-like stromal processing peptidase	1
9362529	1	8	protection:antibodies:response:vaccine:antibody:effective:induced	1	rabbit	1	plasmodium falciparum	1	malaria	merozoite surface protein 1:Merozoite surface protein-1:Merozoite surface antigens:Merozoite surface protein-1 variant Q-TSR-L:Merozoite surface antigen 1:Merozoite surface protein-1 variant E-TSR-L	6
9234808	1	8	antibodies:protective:vaccine:antigen:immunity:immunized:induced	1	mice	2	plasmodium falciparum:plasmodium yoelii	1	malaria	thrombospondin-related anonymous protein:sporozoite surface protein 2:Thrombospondin-related adhesive protein:Thrombospondin related anonymous protein:Trap protein:Trombospondin-related protein	6
9234529	1	8	protection:protective immunity:vaccine:induced:immunization:immunogenicity	3	rodent:mice:primates	2	plasmodium falciparum:plasmodium yoelii	1	malaria	sporozoite surface protein 2:Circumsporozoite protein	2
9223171	1	8	immune:protective:antigen:antibody:immunity:immunized:immunization:antigenic	1	mice	1	plasmodium chabaudi	1	malaria	merozoite surface protein 1:Merozoite surface antigens	2
9030663	1	8	immune:antibodies:protective:vaccine:antigen:antibody:effective:immunity	3	goat:mice:primate	1	plasmodium falciparum	1	malaria	Serine-repeat antigen protein:Serine repeat antigen	2
8957676	1	8	immune:antibodies:vaccine:antigen:antibody:immunity:immunization:immunogenicity	3	rodent:mouse:mice	1	plasmodium falciparum	1	malaria	Circumsporozoite protein	1
8881768	1	8	immune:antibodies:response:antigen:antibody:induced:immunogenicity	1	mice	1	plasmodium falciparum	1	malaria	Antigen 332:Mitogen-activated protein kinase	2
8751907	1	8	protection:antibodies:vaccine:antigen:vaccination:immunized:induce:immunization	5	mice:monkeys:animal model:animals	1	plasmodium falciparum	1	malaria	merozoite surface protein 1:Merozoite surface protein-1:Merozoite surface antigens:Merozoite surface protein-1 variant Q-TSR-L:Merozoite surface antigen 1:Merozoite surface protein-1 variant E-TSR-L	6
8747906	1	8	protection:antibodies:vaccine:antigen:antibody:vaccination:vaccinated:antigenic	2	cattle:animals	1	babesia bovis	1	babesiosis	Merozoite surface antigen 1:Merozoite surface antigen-1:Merozoite surface antigen-1 (MSA-1)	3
8617331	1	8	protection:antibodies:response:protective:vaccine:antibody:immunized:immunization	3	rodent:mice:animals	1	plasmodium yoelii	1	malaria	merozoite surface protein 1:Merozoite surface protein-1	2
8578829	1	8	protection:immune:antibodies:response:vaccine:antibody:induced:immunogenic	1	mice	1	plasmodium falciparum	1	malaria	Ribosomal P2 phosphoprotein	1
8418037	1	8	protection:immune:antibodies:response:vaccine:antibody:vaccination:vaccinated	2	mouse:mice	1	schistosoma mansoni	1	schistosomiasis	23 kDa integral membrane protein:Paramyosin:Heat shock protein	3
8144929	1	8	immune:response:protective:vaccine:antibody:effective:immunized:immunization	2	mouse:mice	1	plasmodium falciparum	1	malaria	merozoite surface protein 1:Merozoite surface protein-1:Merozoite surface antigens:Merozoite surface protein-1 variant Q-TSR-L:Merozoite surface antigen 1:Merozoite surface protein-1 variant E-TSR-L	6
8103069	1	8	immune:response:vaccine:antibody:immunity:immunized:induced:immunization	2	mice:animals	1	plasmodium yoelii	1	malaria	Circumsporozoite protein	1
7679427	1	8	immune:antibodies:response:antigen:antibody:immunized:induced:immunogenicity	1	mice	1	plasmodium falciparum	1	malaria	Circumsporozoite protein	1
7626089	1	8	protection:antibodies:vaccine:antibody:immunity:vaccination:induced:antigenic	1	animals	1	schistosoma japonicum	1	schistosomiasis	Paramyosin	1
33618946	1	8	immune:antibodies:response:vaccine:antigen:antibody:induced:immunogenicity	1	mice	1	plasmodium falciparum	1	malaria	merozoite surface protein 2:Merozoite surface antigen 2:Merozoite surafce protein 2	3
33462218	1	8	immune:antibodies:response:vaccine:antigen:antibody:immunized:immunization	2	rodent:mice	1	plasmodium falciparum	1	malaria	Circumsporozoite protein:Major surface antigen	2
32859199	1	8	antibodies:vaccine:antigen:antibody:effective:immunized:induced:immunization	3	mouse:mice:rabbits	1	plasmodium falciparum	1	malaria	Gametocyte surface protein P230:Pfs230	2
32762075	1	8	immune:protective:vaccine:antigen:effective:vaccination:immunization:reduction	1	animal	1	echinococcus granulosus	3	cystic echinococcosis:hydatid	Antigen B:EG95:Host-protective antigen:EG95 protein	4
32738150	1	8	protection:response:vaccine:antibody:vaccination:immunized:induce:ifn	1	mice	1	plasmodium berghei	1	malaria	merozoite surface protein 8	1
32697938	1	8	protection:immune:response:protective:vaccine:antibody:vaccination:vaccinated	1	mice	1	plasmodium falciparum	1	malaria	Circumsporozoite protein	1
32678144	1	8	protection:antibodies:protective:vaccine:antigen:antibody:induced:immunization	2	rabbit:monkeys	1	plasmodium falciparum	1	malaria	cysteine-rich protective antigen:rhoptry neck protein 2:apical membrane antigen 1:Rh5 interacting protein:Reticulocyte-binding protein homolog 5:Reticulocyte binding-like protein 5:Reticulocyte-binding protein 5:Reticulocyte binding protein-like protein 4:Rh5-interacting protein:Reticulocyte binding protein homologue 5-interacting protein:Truncated apical membrane antigen 1	11
32640702	1	8	protective:vaccine:vaccination:induced:vaccinated:reduction:immunogenicity	3	mice:primates:animals	2	plasmodium vivax:plasmodium cynomolgi	1	malaria	circumsporozoite protein:Thrombospondin-related adhesive protein:Thrombospondin-related anonymous protein:Cirumsporozoite protein:Csp:CSP protein	6
32464684	1	8	protection:immune:response:vaccine:antigen:immunized:vaccinated:ifn	1	mice	1	trypanosoma cruzi	1	chagas disease	trans-sialidase	1
32451496	1	8	protection:immune:antibodies:protective:vaccine:antibody:induced:immunization	2	mice:animal	1	plasmodium falciparum	1	malaria	Circumsporozoite protein	1
31864855	1	8	protection:vaccine:antibody:vaccination:induced:vaccinated:immunogenicity	5	mouse:cat:cats:sheep:animals	1	toxoplasma gondii	1	toxoplasmosis	microneme protein MIC1:microneme protein MIC3:Micronemal protein 1:Microneme protein 3	4
31727945	1	8	antibodies:vaccine:antigen:antibody:immunized:induced:immunization:antigenic	1	mice	1	plasmodium falciparum	1	malaria	Female gametocyte surface protein P47:6-cysteine protein:Pfs47	3
31681301	1	8	protection:protective:vaccine:antibody:effective:vaccination:induced:immunization	1	mice	1	plasmodium falciparum	1	malaria	Circumsporozoite protein	1
31612155	1	8	immune:response:vaccine:antigen:immunized:immunization:immunogenicity	3	mouse:mice:animals	1	plasmodium falciparum	1	malaria	Ribosomal P2 phosphoprotein	1
31579446	1	8	protection:immune:response:vaccine:antigen:effective:immunized:ifn	3	mice:hamster:animals	1	toxoplasma gondii	1	toxoplasmosis	microneme protein MIC3:Micronemal protein:Microneme protein 3	3
31212075	1	8	protection:immune:protective:vaccine:effective:immunity:vaccination:induce	1	animal	1	plasmodium falciparum	2	leishmaniasis:malaria	Signal peptide peptidase	1
30999945	1	8	immune:antibodies:response:vaccine:antibody:immunized:antigenic:immunogenic	2	mouse:mice	1	plasmodium vivax	1	malaria	hypothetical protein:Merozite surface protein 1:Merozoite surface antigens:Merozoite surface protein 1:Merozoite surface protein-1	5
30642904	1	8	immune:antibodies:response:protective:vaccine:antigen:antibody:immunization	1	mice	1	plasmodium falciparum	1	malaria	Erythrocyte binding antigen 140:Erythrocyte binding antigen region II:Erythrocyte binding antigen-140:EBA-140:Erythrocyte-binding antigen 140	5
30419728	1	8	protection:protective:vaccine:antibody:immunized:induced:immunization:reduction	1	mice	1	toxoplasma gondii	1	toxoplasmosis	rhoptry protein ROP4:rhoptry protein ROP18:Rhoptry protein 4:Secretory rhoptry protein 4:Rhoptry protein 18:Rhoptry kinase family protein:Secretory serine-threonine protein kinase ROP18-III	7
30304851	1	8	protection:immune:response:protective:vaccine:immunization:vaccinated:immunogenicity	1	mice	1	schistosoma japonicum	1	schistosomiasis	Triosephosphate isomerase:Annexin	2
30245859	1	8	protection:response:vaccine:antigen:immunity:vaccination:induce:reduction	2	cattle:animals	1	theileria parva	1	east coast fever	Tp1 CD8+ T cell antigen:CD8+ T cell target antigen Tp1	2
30127085	1	8	protection:response:protective:vaccine:vaccination:induced:vaccinated	1	mice	1	plasmodium yoelii	1	malaria	Circumsporozoite protein	1
30002917	1	8	immune:antibodies:vaccine:antigen:antibody:immunization:reduction:immunogenic	1	mouse	1	plasmodium falciparum	1	malaria	Female gametocyte surface protein P47:6-cysteine protein:Thioredoxin:Pfs47	4
29986894	1	8	protection:vaccine:antigen:antibody:effective:immunity:immunized:induce	2	mouse:mice	2	plasmodium berghei:plasmodium vivax	1	malaria	Circumsporozoite protein:Cirumsporozoite protein:Csp:CSP protein:Thrombospondin-related adhesive protein:Thrombospondin-related anonymous protein:Circumsporozoite protein variant VK247:Circumsporozoite protein variant VK210	8
29873522	1	8	immune:antibodies:response:vaccine:antigen:immunized:induced:immunization	2	mice:cat	1	toxoplasma gondii	1	toxoplasmosis	Surface antigen:Surface antigen SAG1:Surface antigen 1:Surface antigen protein 1:Major surface antigen:Secretory antigen 1 protein:Major surface antigen 1	7
29678234	1	8	protection:antibodies:vaccine:effective:immunity:vaccination:immunized:induce	2	mice:cattle	1	theileria parva	1	east coast fever	p67 protein:Sporozoite surface protein p67:Surface antigen:p67 surface antigen	4
29426042	1	8	immune:antibodies:vaccine:vaccination:immunized:induced:immunization	2	rat:rats	1	plasmodium falciparum	1	malaria	Erythrocyte membrane protein 1:PfEMP1:Erythrocyte membrane protein 1 (PfEMP1)	3
29397427	1	8	immune:antibodies:response:vaccine:immunity:induce:immunogenicity:ifn	1	mice	1	plasmodium falciparum	1	malaria	merozoite surface protein 1:Merozoite surface protein-1	2
29132995	1	8	immune:antibodies:vaccine:antigen:antibody:effective:immunity:immunogenicity	2	rodents:primates	1	plasmodium falciparum	1	malaria	Sexual stage specific surface antigen:Sexual stage-specific surface antigen:S48/45:Sexual stage antigen s48/45:Pfs48/45	5
29089194	1	8	response:protective:vaccine:antibody:immunity:immunized:induce:immunogenicity	2	rodent:mice	1	plasmodium falciparum	1	malaria	Circumsporozoite protein	1
28610800	1	8	immune:response:antigen:antibody:vaccination:immunized:immunization:vaccinated	2	mouse:mice	1	plasmodium falciparum	1	malaria	Circumsporozoite protein	1
28288639	1	8	immune:response:protective:vaccine:antibody:induced:vaccinated:immunogenicity	6	rodent:mouse:mice:primate:primates:animals	2	plasmodium berghei:plasmodium falciparum	1	malaria	Circumsporozoite protein	1
28286231	1	8	immune:protective:vaccine:antibody:effective:immunized:induced:immunogenicity	1	mice	1	toxoplasma gondii	1	toxoplasmosis	dense granule protein GRA14:Dense granule protein 14	2
28179403	1	8	protection:antibodies:protective:vaccine:vaccination:immunized:induced:immunization	2	rodent:mice	2	plasmodium berghei:plasmodium vivax	1	malaria	cell traversal protein for ookinetes and sporozoites:Pv cell-traversal protein:CelTOS	3
28124135	1	8	immune:protective:vaccine:antibody:immunized:induce:vaccinated:survival rate	2	chicken:chickens	1	eimeria tenella	1	coccidiosis	Microneme protein 3	1
28031267	1	8	protection:protective:vaccine:antigen:vaccination:induced:immunogenicity	2	mouse:mice	1	plasmodium falciparum	1	malaria	Thrombospondin related adhesive protein	1
27911903	1	8	antibodies:protective:vaccine:antigen:immunized:induce:immunization:reduction	5	calf:calves:cattle:animal:animals	2	babesia bovis:haemaphysalis longicornis	1	babesiosis	Glutathione S-transferase:Glutathione transferase:GFP-BSD:Merozoite surface antigen 1:Merozoite surface antigen-1:Merozoite surface antigen-1 (MSA-1)	6
27798691	1	8	immune:antibodies:vaccine:antigen:antibody:effective:immunized:immunization	2	mice:rabbits	1	plasmodium falciparum	1	malaria	Merozoite surface protein 3:Merozoite surface protein-3:Polymorphic antigen:Merozoite surface protein 1:Merozoite surface protein-1:Merozoite surface antigens:Merozoite surface protein-1 variant Q-TSR-L:Merozoite surface antigen 1:Merozoite surface protein-1 variant E-TSR-L	9
27785602	1	8	immune:antibodies:response:vaccine:vaccination:immunized:immunization:immunogenic	2	mouse:mice	1	toxoplasma gondii	1	toxoplasmosis	rhoptry protein ROP18:Rhoptry protein 18:Rhoptry kinase family protein:Secretory serine-threonine protein kinase ROP18-III	4
27663469	1	8	protection:immune:antibodies:vaccine:antigen:induced:vaccinated:ifn	1	mice	1	toxoplasma gondii	1	toxoplasmosis	dense granule protein GRA2:Surface antigen:Surface antigen SAG1:Surface antigen 1:Surface antigen protein 1:Major surface antigen:Secretory antigen 1 protein:Major surface antigen 1:Dense granule protein 2:Dense granule antigen	10
27090442	1	8	protection:immune:response:antibody:effective:vaccination:induced:vaccinated	1	mice	2	schistosoma mansoni:fasciola hepatica	1	schistosomiasis	fatty acid binding protein	1
26874325	1	8	protection:immune:antibodies:vaccine:antigen:immunized:immunogenicity	2	mouse:mice	1	plasmodium falciparum	1	malaria	Merozoite surface antigen 2:Merozoite surface protein:Merozoite surafce protein 2:Merozoite surface protein 2	4
26553469	1	8	protective immunity:immune:vaccine:effective:immunized:induced	1	mice	1	toxoplasma gondii	1	toxoplasmosis	dense granule protein GRA7:Dense granule protein 7:Granule antigen protein GRA7:Dense granule antigen:Granule antigen protein 7:Dense granule antigen GRA7	6
26518401	1	8	protection:immune:protective:vaccine:effective:vaccination:immunized:ifn	2	mice:animals	1	toxoplasma gondii	1	toxoplasmosis	dense granule protein GRA2:dense granule protein GRA7:rhoptry protein ROP16:Surface antigen:Surface antigen SAG1:Surface antigen 1:Surface antigen protein 1:Major surface antigen:Secretory antigen 1 protein:Major surface antigen 1:Dense granule protein 2:Dense granule antigen:Dense granule protein 7:Granule antigen protein GRA7:Granule antigen protein 7:Dense granule antigen GRA7:Rhoptry protein …	17
26505634	1	8	protection:immune:protective:vaccine:vaccination:immunized:induced:immunization	1	mice	1	plasmodium yoelii	1	malaria	Circumsporozoite protein	1
26410104	1	8	immune:protective:antigen:immunity:immunized:induce:immunization:ifn	1	mice	1	plasmodium falciparum	1	malaria	Circumsporozoite protein	1
26334481	1	8	antibodies:response:vaccine:antibody:effective:induced:immunization:immunogenic	1	mice	1	plasmodium falciparum	1	malaria	Merozoite surface antigens:Merozoite surface protein 1:Merozoite surface antigen 2:Merozoite surafce protein 2:Merozoite surface protein 2	5
26320419	1	8	protection:protective:vaccine:vaccination:immunized:immunization:vaccinated:reduction	4	mouse:mice:cattle:animals	1	onchocerca volvulus	3	filariasis:onchocerciasis:river blindness	Glyceraldehyde-3-phosphate dehydrogenase	1
26169268	1	8	protection:antibodies:vaccine:antigen:effective:immunized:immunization:reduction	2	mice:animals	1	plasmodium yoelii	1	malaria	erythrocyte binding protein:apical membrane antigen 1	2
26139288	1	8	protection:immune:response:protective:vaccine:antigen:vaccination:induce	1	mice	1	plasmodium falciparum	1	malaria	Circumsporozoite protein:Thrombospondin-related anonymous protein:Thrombospondin-related adhesive protein:Thrombospondin related anonymous protein:Trap protein:Trombospondin-related protein	6
25448355	1	8	protection:immune:response:protective:vaccine:antibody:effective:induced	1	mice	2	neospora caninum:toxoplasma gondii	1	neosporosis	dense granule protein GRA7:Dense granule protein 7:Granule antigen protein GRA7:Dense granule antigen:Granule antigen protein 7:Dense granule antigen GRA7	6
25319190	1	8	immune:antibodies:vaccine:antigen:antibody:effective:immunity:antigenic	1	animals	1	plasmodium falciparum	1	malaria	apical membrane antigen 1:Truncated apical membrane antigen 1	2
25307182	1	8	immune:response:vaccine:antigen:antibody:induced:immunization:ifn	2	mice:cattle	1	neospora caninum	1	neosporosis	p29 surface antigen:Surface antigen SAG1:Putative surface antigen protein 1:SRS2 surface antigen:Tachyzoite surface protein	5
25247295	1	8	protection:protective:vaccine:antigen:antibody:effective:immunity:induced	1	mice	1	plasmodium falciparum	1	malaria	Circumsporozoite protein	1
25135070	1	8	antibodies:response:vaccine:antigen:antibody:effective:immunized:immunogenic	1	animals	1	plasmodium falciparum	1	malaria	Reticulocyte-binding protein homolog 5:Reticulocyte binding-like protein 5:Reticulocyte-binding protein 5:Reticulocyte binding protein-like protein 4	4
25061263	1	8	protective immunity:immune:response:vaccine:vaccination:reduction	1	mice	1	trypanosoma cruzi	1	chagas disease	trans-sialidase	1
24397904	1	8	protection:immune:protective:vaccine:antibody:effective:vaccination:induced	3	mice:animal:animals	1	schistosoma japonicum	1	schistosomiasis	Triosephosphate isomerase	1
24370734	1	8	immune:response:antigen:immunity:vaccination:induced:immunogenicity:tnf	1	hamsters	1	leishmania donovani	1	leishmaniasis	trypanothione reductase	1
24205224	1	8	protective immunity:immune:vaccine:antigen:induced:immunogenicity	4	rodent:mice:primate:primates	1	plasmodium falciparum	1	malaria	apical membrane antigen 1:Circumsporozoite protein:Truncated apical membrane antigen 1:Apical membrane antigen-1	4
24154594	1	8	protective:antigen:antibody:effective:immunized:immunization:reduction:reduction in oocyst shedding	5	mouse:mice:rabbit:calves:animals	1	cryptosporidium parvum	1	cryptosporidiosis	p23	1
24042109	1	8	immune:antibodies:vaccine:antigen:antibody:immunized:induce:immunization	1	mice	1	plasmodium falciparum	1	malaria	Gametocyte surface protein P230:Pfs230	2
23897618	1	8	protection:immune:vaccine:antigen:induced:immunogenicity:ifn	3	mice:primates:animal	1	plasmodium falciparum	1	malaria	thrombospondin-related anonymous protein:liver stage antigen 1:cell traversal protein for ookinetes and sporozoites:Circumsporozoite protein:Thrombospondin-related adhesive protein:Thrombospondin related anonymous protein:Trap protein:Trombospondin-related protein	8
23897613	1	8	antibodies:response:protective:vaccine:antigen:induced:immunization:immunogenicity	2	mice:rabbit	2	plasmodium falciparum:plasmodium yoelii	1	malaria	merozoite surface protein 8:merozoite surface protein 1	2
23836419	1	8	protective immunity:antibodies:vaccine:antigen:induced:immunization	3	rodent:mice:monkeys	1	plasmodium falciparum	1	malaria	Merozoite surface antigen 2:MSA-2	2
23710096	1	8	immune:protective:vaccine:antibody:immunity:induce:immunization:ifn	2	mice:cattle	1	neospora caninum	1	neosporosis	SRS2 surface antigen:Tachyzoite surface protein:Dense granule protein:Transmembrane protein	4
23530242	1	8	response:protective:vaccine:antigen:immunity:immunized:induced:immunization	1	mice	1	plasmodium yoelii	1	malaria	Circumsporozoite protein	1
23376446	1	8	immune:response:vaccine:antigen:vaccination:immunization:vaccinated:tnf	3	rat:rats:animals	1	fasciola hepatica	1	liver fluke	Phosphoglycerate kinase	1
23347690	1	8	antibodies:response:vaccine:antibody:induced:immunization:immunogenic	4	goats:rats:animal:animals	1	plasmodium falciparum	1	malaria	Erythrocyte membrane protein 1:PfEMP1	2
23342996	1	8	antibodies:protective:vaccine:antigen:antibody:induced:immunogenicity	1	rabbit	1	plasmodium falciparum	1	malaria	merozoite surface protein 1:Merozoite surface antigens:Merozoite surface protein-1	3
23036503	1	8	protection:immune:antibodies:vaccine:antigen:antibody:effective:vaccination	2	mice:animal	1	brugia malayi	2	filariasis:lymphatic filariasis	Abundant larval transcript-2 protein:Heat shock protein	2
22529915	1	8	immune:response:vaccine:effective:induced:immunization:reduction:immunogenic	2	rodent:mice	1	plasmodium yoelii	1	malaria	Circumsporozoite protein	1
22528648	1	8	immune:antibodies:response:protective:vaccine:antigen:immunized:ifn	2	mouse:mice	1	brugia malayi	2	filariasis:lymphatic filariasis	thioredoxin:Thioredoxin peroxidase	2
22329493	1	8	antibodies:protective:vaccine:antigen:effective:induced:vaccinated:reduction	1	mice	1	schistosoma japonicum	1	schistosomiasis	Annexin	1
22216279	1	8	antibodies:vaccine:antigen:effective:immunized:immunization:vaccinated:reduction	1	mice	1	plasmodium falciparum	1	malaria	Serine-repeat antigen protein:Serine repeat antigen:Surface protein Pfs25	3
22110733	1	8	protection:protective immunity:antibodies:vaccine:antibody:immunization	1	rabbit	1	plasmodium falciparum	1	malaria	merozoite surface protein 1:Merozoite surface antigens	2
22085551	1	8	protection:antibodies:vaccine:antigen:antibody:immunized:immunization:immunogenic	3	sheep:lambs:animals	1	echinococcus granulosus	1	hydatid	EG95:Host-protective antigen:EG95 protein	3
21986219	1	8	protection:reduced oocyst output:immune:protective:vaccine:effective:immunized:vaccinated	3	chicken:chickens:birds	1	eimeria tenella	1	coccidiosis	Microneme protein-2:Microneme protein Etmic-2:Microneme 2	3
21963870	1	8	immune:antibodies:vaccine:antigen:antibody:induced:immunogenicity	1	mice	1	plasmodium falciparum	1	malaria	merozoite surface protein 1	1
21906881	1	8	immune:response:protective:vaccine:antibody:immunized:vaccinated:ifn	1	mice	1	toxoplasma gondii	1	toxoplasmosis	rhomboid protease ROM1:Rhomboid-like protease 1:RHOMBOID-like protein	3
21787824	1	8	protection:response:vaccine:antigen:vaccination:vaccinated:immunogenic:ifn	2	mouse:mice	1	neospora caninum	1	neosporosis	Microneme-associated protein	1
21718740	1	8	protective immunity:immune:vaccine:antigen:effective:antigenic	1	animal	1	plasmodium falciparum	1	malaria	serine repeat antigen 5:Serine-repeat antigen protein 5:Serine repeat antigen-5	3
21439733	1	8	immune:response:vaccine:antigen:antibody:immunized:induced:immunization	1	mice	1	toxoplasma gondii	1	toxoplasmosis	Surface antigen:Surface antigen SAG1:Surface antigen 1:Surface antigen protein 1:Major surface antigen:Secretory antigen 1 protein:Major surface antigen 1	7
21326877	1	8	antibodies:vaccine:antigen:antibody:immunized:induced:immunogenicity	4	mice:rabbits:animal:animals	1	plasmodium falciparum	1	malaria	VAR2CSA:Erythrocyte membrane protein 1:DBL1	3
21320299	1	8	antibodies:response:vaccine:antigen:antibody:immunity:induced:immunization	1	rabbits	1	plasmodium falciparum	1	malaria	apical membrane antigen 1:Truncated apical membrane antigen 1	2
21311597	1	8	protection:immune:effective:immunity:vaccination:induced:reduction:ifn	1	mice	2	leishmania donovani:leishmania major	1	leishmaniasis	Leishmanolysin	1
21292874	1	8	antibodies:vaccine:antigen:antibody:immunized:immunogenicity:ifn	5	rodents:mice:monkeys:primates:animals	1	plasmodium vivax	1	malaria	Circumsporozoite protein	1
21118936	1	8	immune:response:protective:vaccine:antigen:effective:immunity:induced	1	dogs	1	leishmania infantum	1	leishmaniasis	tryparedoxin peroxidase:reticulon domain protein, 22 kDa potentially aggravating protein (paple22):kinetoplastid membrane protein-11:Tryparedoxin_peroxidase:Guanine nucleotide-binding protein subunit beta-like protein:Reticulon-like protein	6
20846528	1	8	immune:antibodies:vaccine:antibody:effective:immunity:immunized:immunization	3	mouse:primates:animals	1	plasmodium falciparum	1	malaria	Circumsporozoite protein	1
20832493	1	8	immune:protective:vaccine:antigen:effective:immunized:induced:antigenic	2	mice:animals	2	neospora caninum:toxoplasma gondii	1	toxoplasmosis	p29 surface antigen:Surface antigen SAG1:Surface antigen 1:Surface antigen protein 1:Putative surface antigen protein 1:Major surface antigen:Secretory antigen 1 protein:Major surface antigen 1	8
20811151	1	8	protection:response:vaccine:antibody:immunity:induced:immunogenicity	1	mice	1	plasmodium yoelii	1	malaria	Circumsporozoite protein	1
20633272	1	8	protection:immune:response:vaccine:antigen:immunized:immunization:ifn	2	mice:animals	1	toxoplasma gondii	1	toxoplasmosis	Surface antigen:Surface antigen SAG1:Surface antigen 1:Surface antigen protein 1:Major surface antigen:Secretory antigen 1 protein:Major surface antigen 1	7
20483191	1	8	protection:vaccine:antigen:antibody:effective:reduction:immunogenicity	1	mice	1	schistosoma japonicum	1	schistosomiasis	Triosephosphate isomerase	1
20188680	1	8	antibodies:vaccine:antigen:antibody:effective:induced:immunogenicity	1	rabbits	1	plasmodium falciparum	1	malaria	merozoite surface protein 1:apical membrane antigen 1:Truncated apical membrane antigen 1	3
20153748	1	8	protective immunity:immune:response:vaccine:induce:reduction	1	mice	1	plasmodium chabaudi	1	malaria	merozoite surface protein 1	1
20117266	1	8	immune:response:antigen:vaccination:immunization:vaccinated:antigenic:ifn	1	mice	1	toxoplasma gondii	1	toxoplasmosis	dense granule protein GRA1:dense granule protein GRA7:Dense granule protein 1:p24 granule antigen:Dense granule protein 7:Granule antigen protein GRA7:Dense granule antigen:Granule antigen protein 7:Dense granule antigen GRA7:Rop2 protein	10
19956619	1	8	immune:antibodies:response:vaccine:antigen:antibody:induce:vaccinated	2	rabbits:animal	1	plasmodium falciparum	1	malaria	apical membrane antigen 1:Truncated apical membrane antigen 1	2
19915055	1	8	protection:immune:response:protective:vaccine:immunized:immunization:antigenic	2	rodent:mice	1	plasmodium berghei	1	malaria	Circumsporozoite protein	1
1988490	1	8	protection:antibodies:protective:vaccine:antibody:immunized:induced	3	mouse:mice:animals	1	plasmodium yoelii	1	malaria	Circumsporozoite protein	1
19651176	1	8	protection:immune:response:vaccine:antigen:immunity:ifn:tnf	1	animal	1	plasmodium vivax	1	malaria	Apical membrane antigen 1:Apical membrane protein-1:Apical membrane antigen-1:Apcial membrane antigen I:Apical membrane protein 1	5
19623257	1	8	antibodies:vaccine:antibody:effective:immunity:immunization:reduction:immunogenicity	3	mice:primates:animals	1	plasmodium falciparum	1	malaria	Sexual stage specific surface antigen:Sexual stage-specific surface antigen:S48/45:Sexual stage antigen s48/45:Pfs48/45	5
19581391	1	8	protection:antibodies:vaccine:antibody:induced:immunogenicity	1	mice	1	plasmodium falciparum	1	malaria	merozoite surface protein 3:Merozoite surface protein-3:MSP3	3
19404387	1	8	immune:antibodies:protective:vaccine:antibody:effective:immunization:immunogenicity	1	primate	1	plasmodium falciparum	1	malaria	Merozoite surface protein 3:Merozoite surface protein-3:Merozoite surface protein 6:MSP3	4
19223476	1	8	protection:immune:response:protective:vaccine:antibody:induced:immunization	1	mice	1	plasmodium berghei	1	malaria	Circumsporozoite protein	1
19178890	1	8	protective immunity:response:antibody:vaccination:immunized:immunization	3	calf:calves:cattle	1	babesia bovis	1	babesiosis	Rhoptry-associated protein 1:Rhoptry associated protein 1	2
19015042	1	8	protection:immune:response:vaccine:antibody:immunized:immunization:immunogenicity	2	rodent:mice	1	plasmodium yoelii	1	malaria	Circumsporozoite protein	1
18692152	1	8	immune:antibodies:vaccine:antigen:immunized:induced:immunization:immunogenic	1	mice	2	plasmodium vivax:plasmodium sp.	1	malaria	apical membrane antigen 1:Apical membrane protein-1:Apical membrane antigen-1:Apcial membrane antigen I:Apical membrane protein 1	5
18550731	1	8	protection:antibodies:vaccine:antigen:antibody:immunized:induced:immunogenicity	2	rabbits:animals	1	plasmodium falciparum	1	malaria	Apical membrane antigen 1:Apical membrane antigen-1:Lactate dehydrogenase	3
18455276	1	8	vaccine:antigen:antibody:immunity:immunized:induce:immunogenicity:ifn	1	mice	1	plasmodium falciparum	1	malaria	Circumsporozoite protein	1
18320841	1	8	immune:antibodies:protective:vaccine:effective:immunized:immunization:immunogenic	3	mice:monkey:monkeys	1	plasmodium vivax	1	malaria	MSP-1:Merozite surface protein 1:Merozoite surface proteins 1:Merozoite surface protein 1:Merozoite surface antigens:Merozoite surface protein-1	6
18242795	1	8	protective immunity:immune:response:vaccine:antigen:induced	1	animals	1	plasmodium vivax	1	malaria	Apical membrane antigen 1:Apical membrane protein-1:Apical membrane antigen-1:Apcial membrane antigen I:Apical membrane protein 1:Merozoite surface protein	6
17707955	1	8	protection:immune:response:protective:vaccine:effective:vaccinated:reduction	2	mice:animals	1	schistosoma mansoni	1	schistosomiasis	14-3-3 protein	1
17568948	1	8	immune:antibodies:protective:vaccine:antigen:immunized:immunization:immunogenicity	5	rodents:mice:monkeys:animal:animals	2	plasmodium falciparum:plasmodium vivax	1	malaria	Thrombospondin-related anonymous protein:Thrombospondin-related adhesive protein:Thrombospondin related anonymous protein:Trap protein:Trombospondin-related protein	5
17164791	1	8	immune:antigen:antibody:immunity:vaccination:induced:immunogenicity	1	mice	1	plasmodium falciparum	1	malaria	circumsporozoite (CS) protein:Circumsporozoite protein	2
17158893	1	8	immune:antibodies:response:protective:vaccine:immunized:induce:immunogenic	2	mice:animals	1	plasmodium vivax	1	malaria	Circumsporozoite protein	1
17058109	1	8	immune:response:protective:vaccine:antibody:immunized:immunization:ifn	2	mice:animals	1	toxoplasma gondii	1	toxoplasmosis	dense granule protein GRA2:Surface antigen:Surface antigen SAG1:Surface antigen 1:Surface antigen protein 1:Major surface antigen:Secretory antigen 1 protein:Major surface antigen 1:Dense granule protein 2:Dense granule antigen	10
16991094	1	8	protection:immune:response:vaccine:effective:induced:vaccinated:reduction	1	mice	1	toxoplasma gondii	1	toxoplasmosis	microneme protein MIC1:microneme protein MIC3:Micronemal protein 1:Microneme protein 3	4
16552058	1	8	protection:response:vaccine:antigen:immunized:induced:immunization:ifn	1	mice	1	plasmodium berghei	1	malaria	Circumsporozoite protein	1
16291763	1	8	protection:protective:vaccine:antigen:antibody:immunization:immunogenicity	1	monkeys	1	plasmodium vivax	1	malaria	Duffy binding protein	1
16291762	1	8	protection:antibodies:protective:vaccine:immunized:induced:immunization:immunogenicity	2	mice:monkeys	1	plasmodium vivax	1	malaria	Merozoite surface antigens:Merozoite surface protein 1:MSP-1:Merozite surface protein 1:Merozoite surface proteins 1:Merozoite surface protein-1:MSP1	7
16177327	1	8	antibodies:vaccine:antigen:antibody:immunized:immunization:immunogenicity	5	mice:rabbits:monkeys:animal:animals	1	plasmodium falciparum	1	malaria	Apical membrane antigen 1:Apical membrane antigen-1:Merozoite surface antigens:Merozoite surface protein 1:Erythrocyte binding antigen region II:Erythrocyte binding antigen-175:Erythrocyte binding antigen 175:EBA-175:Erythrocyte-binding antigen-175	9
16041025	1	8	protection:protective immunity:response:antigen:immunized:ifn	1	cows	2	neospora caninum:toxoplasma gondii	1	neosporosis	cyclophilin	1
15987343	1	8	protective immunity:immune:response:antigen:immunization:immunogenic	2	mouse:mice	1	plasmodium falciparum	1	malaria	karyopherin beta:Serine-repeat antigen protein:Serine repeat antigen:Signal peptide peptidase	4
15882533	1	8	protective:vaccine:antigen:effective:vaccination:immunization:vaccinated:ifn	3	dog:dogs:animals	1	leishmania infantum	1	leishmaniasis	cysteine peptidase A (CPA):Cysteine_peptidase_A_(CPA):Cysteine proteinase:Cysteine_peptidase_B_(CPB):Cysteine protease:Cathepsin L-like cysteine proteinase:Cysteine proteinase type B	7
15710912	1	8	protective immunity:immune:antibodies:vaccine:antigen:immunogenicity	1	mouse	1	plasmodium berghei	1	malaria	Circumsporozoite protein	1
15664920	1	8	protection:immune:response:protective:vaccine:immunized:induced:reduction	1	mice	1	leishmania donovani	1	leishmaniasis	Nucleoside hydrolase	1
15661043	1	8	protective immunity:antibodies:response:vaccine:antigen:immunogenic	3	monkey:monkeys:animals	1	plasmodium falciparum	1	malaria	Merozoite surface antigen 2	1
15618165	1	8	protective immunity:antibodies:vaccine:antigen:induced:vaccinated	2	rabbits:monkeys	2	plasmodium falciparum:plasmodium vivax	1	malaria	merozoite surface protein 1:Merozoite surface antigens:Ookinete surface protein Pvs25:Sexual stage antigen 25 protein	4
15530679	1	8	immune:antibodies:vaccine:antigen:antibody:induced:immunogenicity:ifn	1	mouse	1	plasmodium falciparum	1	malaria	Circumsporozoite protein:Antigen 332:Ribosomal P2 phosphoprotein	3
1548068	1	8	antibodies:vaccine:antigen:antibody:effective:immunity:immunized:induced	1	rabbits	1	plasmodium falciparum	1	malaria	merozoite surface protein:Merozoite surface antigens	2
15385516	1	8	protection:immune:response:protective:vaccine:vaccination:immunized:induced	2	mouse:mice	1	schistosoma mansoni	1	schistosomiasis	filamin:Glutathione peroxidase:Superoxide dismutase	3
15385496	1	8	immune:antibodies:response:vaccine:immunized:immunization:reduction:immunogenic	2	mice:animals	1	schistosoma mansoni	1	schistosomiasis	fatty acid binding protein:14 kDa fatty acid-binding protein	2
15385477	1	8	immune:antibodies:response:vaccine:antibody:immunized:induced:immunization	2	mice:animals	1	plasmodium vivax	1	malaria	MSP-1:Merozite surface protein 1:Merozoite surface proteins 1:Merozoite surface protein 1:Merozoite surface antigens:Merozoite surface protein-1	6
15315853	1	8	immune:antibodies:vaccine:antigen:effective:induced:immunogenicity	2	mice:animal	1	plasmodium vivax	1	malaria	Duffy binding protein	1
15297075	1	8	antibodies:vaccine:antigen:antibody:effective:immunization:reduction:immunogenicity	2	mice:primates	1	plasmodium vivax	1	malaria	Ookinete surface protein Pvs25:Sexual stage antigen 25 protein:Ookinite surgace antigen Pvs28:Sexual stage surface protein Pvs28:ookinete surface protein pvs28:Surface protein Pvs48	6
15271904	1	8	immune:antibodies:response:vaccine:antigen:antibody:induced	1	rabbits	1	plasmodium falciparum	1	malaria	apical membrane antigen 1	1
14978115	1	8	protection:immune:protective:vaccine:immunity:immunization:immunogenic:ifn	1	chickens	1	plasmodium berghei	1	malaria	Chorismate synthase, putative:Citrate synthase:Circumsporozoite protein	3
1409621	1	8	protective immunity:antibodies:vaccine:antibody:immunized:immunization	1	mice	2	plasmodium falciparum:plasmodium yoelii	1	malaria	thrombospondin-related anonymous protein:sporozoite surface protein 2:Thrombospondin-related adhesive protein:Thrombospondin related anonymous protein:Trap protein:Trombospondin-related protein:Circumsporozoite protein	7
1370271	1	8	protection:vaccine:antigen:antibody:immunity:immunized:immunization:immunogenic	2	monkeys:animals	1	plasmodium falciparum	1	malaria	Major merozoite surface antigen:Major surface antigen:Major surface antigen p190:Blood-stage antigen	4
12615427	1	8	protection:response:protective:vaccine:immunized:induced:immunization:ifn	1	mice	1	toxoplasma gondii	1	toxoplasmosis	Rop2 protein:p30:SAG1	3
12490084	1	8	immune:response:protective:vaccine:vaccination:induced:immunization:ifn	1	mice	1	toxoplasma gondii	1	toxoplasmosis	Surface antigen:Surface antigen SAG1:Surface antigen 1:Surface antigen protein 1:Major surface antigen:Secretory antigen 1 protein:Major surface antigen 1	7
12011004	1	8	antibodies:protective:vaccine:antigen:antibody:induce:reduction:immunogenicity	2	rabbit:rabbits	1	plasmodium falciparum	1	malaria	apical membrane antigen 1:Truncated apical membrane antigen 1	2
11535306	1	8	protection:immune:response:antigen:antibody:induced:vaccinated:immunogenicity	1	animals	1	plasmodium falciparum	1	malaria	Thrombospondin-related anonymous protein:Thrombospondin-related adhesive protein:Thrombospondin related anonymous protein:Trap protein:Trombospondin-related protein:Thrombospondin related adhesive protein:Liver stage-specific antigen 1:Liver stage-specific antigen-1:Liver stage antigen:Liver stage antigen-1	10
11457540	1	8	protection:immune:response:protective:vaccine:antigen:antigenic:ifn	1	mice	1	plasmodium berghei	1	malaria	circumsporozoite (CS) protein:Chorismate synthase, putative:Citrate synthase:Circumsporozoite protein	4
11170858	1	8	protection:immune:response:protective:vaccine:vaccination:induced:vaccinated	3	sheep:cattle:animals	1	fasciola hepatica	1	liver fluke	Cathepsin L	1
11000468	1	8	immune:antibodies:protective:vaccine:antigen:immunization:immunogenicity	1	mice	1	plasmodium falciparum	1	malaria	merozoite surface protein 1:Merozoite surface protein-1:Merozoite surface antigens:Merozoite surface protein-1 variant Q-TSR-L:Merozoite surface antigen 1:Merozoite surface protein-1 variant E-TSR-L	6
10992502	1	8	protection:immune:response:protective:vaccine:vaccination:immunized:induced	1	mice	2	plasmodium berghei:plasmodium sp.	1	malaria	Circumsporozoite protein	1
10972844	1	8	antibodies:vaccine:antigen:antibody:immunity:induced:immunogenicity	1	mice	1	plasmodium falciparum	1	malaria	Gametocyte surface protein P230:Pfs230:Sexual stage antigen	3
10965497	1	8	antibodies:response:vaccine:antibody:immunized:immunization:antigenic:immunogenic	1	mice	1	plasmodium vivax	1	malaria	Merozoite surface protein 1	1
10777689	1	8	protection:immune:response:protective:vaccine:effective:induced:immunization	2	mouse:mice	1	plasmodium berghei	1	malaria	Circumsporozoite protein	1
10768987	1	8	antibodies:response:protective:antigen:antibody:effective:induced:immunization	2	rodent:mice	1	plasmodium yoelii	1	malaria	apical membrane antigen 1	1
10583858	1	8	immune:antibodies:response:vaccine:antigen:induce:vaccinated:immunogenicity	1	mice	1	plasmodium falciparum	1	malaria	Gametocyte surface protein P230:Pfs230	2
10580206	1	8	protection:antibodies:response:vaccine:antigen:antibody:induced:immunogenic	4	mouse:mice:rabbit:animals	2	plasmodium falciparum:plasmodium yoelii	1	malaria	Merozoite surface antigen 2:MSA-2:p8:Merozoite surface antigen-2	4
10540307	1	8	protection:immune:vaccine:effective:immunity:immunized:immunization:antigenic	4	calf:calves:cattle:animals	1	theileria parva	2	theileriosis:east coast fever	p67 protein:Sporozoite surface protein p67:Surface antigen:p67 surface antigen	4
10425237	1	8	protection:immune:response:protective:antigen:vaccination:vaccinated:reduction	4	sheep:calves:cattle:animals	1	fasciola hepatica	1	liver fluke	Cathepsin L1:Cathepsin L2	2
10382757	1	8	protection:protective immunity:vaccine:antigen:induce:ifn	1	animal	1	plasmodium falciparum	1	malaria	Circumsporozoite protein:Thrombospondin-related anonymous protein:Thrombospondin-related adhesive protein:Thrombospondin related anonymous protein:Trap protein:Trombospondin-related protein:Thrombospondin related adhesive protein	7
10024569	1	8	immune:antibodies:response:vaccine:antigen:antibody:immunity:vaccination	2	cattle:animals	1	theileria parva	1	east coast fever	p67 protein:Sporozoite surface protein p67:Surface antigen:p67 surface antigen	4
9767603	1	7	immune:antibodies:vaccine:antigen:immunity:induce:immunogenic	3	mouse:mice:rabbits	1	plasmodium falciparum	1	malaria	Sexual stage specific surface antigen:Sexual stage-specific surface antigen:S48/45:Sexual stage antigen s48/45:Pfs48/45	5
9647243	1	7	protection:immune:vaccine:antibody:immunity:induced:immunogenicity	1	animal	1	plasmodium falciparum	1	malaria	merozoite surface protein 1:Merozoite surface protein-1:Merozoite surface antigens:Merozoite surface protein-1 variant Q-TSR-L:Merozoite surface antigen 1:Merozoite surface protein-1 variant E-TSR-L	6
9421734	1	7	protection:vaccine:antigen:antibody:vaccination:induced:vaccinated	2	cattle:animals	1	fasciola gigantica	1	liver fluke	Fatty acid binding protein:Cathepsin L:Paramyosin	3
9330469	1	7	protection:antibodies:response:immunized:induced:immunization:vaccinated	1	mice	1	plasmodium yoelii	1	malaria	merozoite surface protein 1:Merozoite surface protein-1	2
9234750	1	7	protection:immunity:vaccination:induced:immunization:vaccinated	2	mouse:mice	2	plasmodium falciparum:plasmodium yoelii	1	malaria	merozoite surface protein 1:Merozoite surface antigens:Glutathione S-transferase	3
9234530	1	7	antibodies:antigen:antibody:immunity:vaccination:induce:immunogenicity	2	mice:animals	1	schistosoma japonicum	1	schistosomiasis	Paramyosin	1
9199449	1	7	antibodies:response:vaccine:antibody:induced:immunogenicity	1	rabbits	2	plasmodium knowlesi:plasmodium vivax	1	malaria	Duffy binding protein:Duffy-binding protein:Duffy binding protein variant 5:Duffy binding protein alpha:Duffy binding protein II:Glutathione S-transferase:Putative Glutathione S-transferase	7
8875592	1	7	antibodies:vaccine:antigen:antibody:immunity:immunized:antigenic	1	mice	1	plasmodium falciparum	1	malaria	Sexual stage antigen	1
8675307	1	7	immune:vaccine:antigen:effective:immunity:immunization:antigenic	1	cattle	1	theileria parva	1	east coast fever	p67 protein:Sporozoite surface protein p67:Surface antigen:p67 surface antigen	4
8666931	1	7	protection:immune:protective:vaccine:immunity:induced:immunization	1	mice	1	plasmodium yoelii	1	malaria	Circumsporozoite protein	1
8514407	1	7	antibodies:response:protective:vaccine:antigen:antibody:vaccinated	2	mouse:mice	1	schistosoma mansoni	1	schistosomiasis	23 kDa integral membrane protein:Paramyosin:Triosephosphate isomerase:Heat shock protein	4
8068948	1	7	protection:protective immunity:antibodies:antibody:effective	1	mice	1	plasmodium falciparum	1	malaria	merozoite surface protein 3:Merozoite surface protein-3:Polymorphic antigen	3
8015856	1	7	protection:vaccine:effective:immunity:immunization:reduction:immunogenicity	1	mice	1	plasmodium yoelii	1	malaria	merozoite surface protein 1:Merozoite surface protein-1	2
8005679	1	7	immune:response:antigen:antibody:immunity:induced:reduction	2	mouse:mice	1	toxoplasma gondii	1	toxoplasmosis	Dense granule protein 3:p30:Major surface antigen	3
7822014	1	7	immune:antibodies:protective:vaccine:antigen:antibody:immunogenicity	2	cattle:animals	1	theileria parva	1	east coast fever	p67 protein:Sporozoite surface protein p67:Surface antigen:p67 surface antigen	4
7770079	1	7	protection:immune:antibodies:protective:vaccine:immunized:immunization	1	mice	1	plasmodium yoelii	1	malaria	Circumsporozoite protein	1
7722008	1	7	protection:response:vaccine:antibody:immunity:vaccination:vaccinated	2	sheep:animals	2	plasmodium falciparum:toxoplasma gondii	1	malaria	Sexual stage specific surface antigen:Sexual stage-specific surface antigen:S48/45:Sexual stage antigen s48/45:Pfs48/45	5
7602100	1	7	protection:immune:response:protective:vaccine:immunity:immunized	3	rodent:mice:animals	2	plasmodium yoelii:schistosoma japonicum	1	malaria	merozoite surface protein 1:Merozoite surface protein-1	2
7520465	1	7	antibodies:vaccine:antigen:immunity:immunized:immunization:immunogenicity	3	rodent:mouse:mice	1	plasmodium falciparum	1	malaria	circumsporozoite (CS) protein:Circumsporozoite protein	2
33872793	1	7	protection:immune:response:vaccine:vaccination:vaccinated:reduction	2	sheep:animals	1	fasciola hepatica	2	fascioliasis:liver fluke	Secreted cathepsin L 1:Secreted cathepsin L2:Cathepsin L1	3
33796476	1	7	protection:immune:antibodies:vaccine:antigen:antibody:immunized	2	mouse:mice	1	plasmodium vivax	1	malaria	Apical membrane antigen-1:Apical membrane antigen 1	2
33789984	1	7	vaccine:antigen:induced:immunization:antigenic:immunogenicity	1	mice	1	plasmodium falciparum	1	malaria	merozoite surface protein 2:Merozoite surface antigen 2:Merozoite surafce protein 2:Merozoite surface protein 8:Sexual stage antigen	5
33441615	1	7	protective:vaccine:antibody:vaccination:immunized:immunization:reduction	3	mouse:mice:primate	1	plasmodium falciparum	1	malaria	Circumsporozoite protein	1
33419770	1	7	immune:response:protective:vaccine:antigen:effective:vaccination	1	cattle	1	theileria parva	1	east coast fever	p67 protein:Sporozoite surface protein p67:Surface antigen:p67 surface antigen	4
33112952	1	7	protection:protective:vaccine:antigen:effective:immunity:induced	3	chicken:animal:animals	1	eimeria tenella	1	coccidiosis	SO7	1
32715344	1	7	protection:immune:vaccine:antibody:immunity:immunized:ifn	2	chicken:chickens	1	eimeria tenella	1	coccidiosis	Microneme protein-2:Microneme protein Etmic-2:Microneme 2	3
32464256	1	7	response:vaccine:antigen:antibody:effective:vaccination:induced	1	sheep	1	echinococcus granulosus	3	cystic echinococcosis:hydatid	EG95:Host-protective antigen:EG95 protein	3
32150583	1	7	protection:antibodies:protective:vaccine:antigen:antibody:immunized	2	mouse:mice	1	plasmodium falciparum	1	malaria	Circumsporozoite protein:Major surface antigen	2
32046719	1	7	protection:immune:protective:vaccine:antigen:induce:immunization	1	chickens	1	eimeria tenella	1	coccidiosis	Apical membrane antigen 1:Apical membrane antigen-1:Microneme protein-2:Microneme protein Etmic-2:Microneme 2	5
31849326	1	7	protection:immune:antibodies:protective:antigen:antibody:immunity	5	rodent:mouse:mice:primate:animal	2	plasmodium berghei:plasmodium falciparum	1	malaria	Circumsporozoite protein	1
31550657	1	7	protection:vaccine:antigen:antibody:vaccination:vaccinated:immunogenicity	2	sheep:animals	1	fasciola hepatica	1	liver fluke	Phosphoglycerate kinase	1
31279880	1	7	protection:immune:response:vaccine:effective:immunogenic:ifn	2	animal model	1	fasciola gigantica	1	fascioliasis	14-3-3 protein:Cathepsin L:Thioredoxin:Leucyl aminopeptidase:Fatty acid binding protein	5
30850239	1	7	antibodies:response:vaccine:antigen:antibody:immunized:immunization	2	mouse:mice	1	plasmodium falciparum	1	malaria	Gametocyte surface protein P230:Pfs230	2
30390674	1	7	immune:antibodies:response:vaccine:antigen:immunized:induce	1	cattle	1	babesia bovis	1	babesiosis	Rhoptry neck protein 2	1
30266572	1	7	protection:antibodies:protective:vaccine:vaccination:vaccinated:reduction	3	mouse:mice:animals	1	schistosoma mansoni	1	schistosomiasis	fatty acid binding protein	1
30155278	1	7	immune:antibodies:vaccine:effective:immunity:vaccination:immunization	3	rodent:mice:rabbit	2	plasmodium berghei:plasmodium falciparum	1	malaria	Circumsporozoite protein:Chorismate synthase, putative:Citrate synthase	3
29997146	1	7	vaccine:antigen:immunized:induced:immunization:vaccinated:reduction	5	mouse:hamster:primate:animal:animals	1	schistosoma mansoni	1	schistosomiasis	Tyrosine 3-monooxygenase	1
29973272	1	7	immune:protective:vaccine:antigen:antibody:antigenic:immunogenicity	3	mouse:mice:animal	1	toxoplasma gondii	1	toxoplasmosis	rhoptry protein ROP1:dense granule protein GRA2:dense granule protein GRA3:dense granule protein GRA4:dense granule protein GRA5:dense granule protein GRA6:dense granule protein GRA7:dense granule protein GRA8:dense granule protein GRA14:microneme protein MIC1:microneme protein MIC2:MAG1:rhoptry protein ROP6:microneme protein MIC12:SAG-related sequence SRS29A:Rhoptry 1:Dense granule protein 2:Den…	39
29775453	1	7	protective immunity:immune:antibodies:vaccine:induced	2	mouse:mice	1	trichinella spiralis	1	trichinellosis	Heat shock protein 70	1
29588119	1	7	protection:antibodies:protective:vaccine:antibody:effective:immunogenicity	2	chicken:chickens	1	eimeria tenella	1	coccidiosis	Microneme protein-2:Microneme protein Etmic-2:Microneme 2	3
29428201	1	7	protection:response:vaccine:vaccination:immunized:immunization:ifn	1	mice	1	schistosoma mansoni	1	schistosomiasis	Sm29	1
29317873	1	7	protection:immune:vaccine:antigen:vaccination:induced	1	dog	1	echinococcus granulosus	3	cystic echinococcosis:hydatid	EG95:Host-protective antigen:EG95 protein	3
29079696	1	7	protection:protective:vaccine:immunity:vaccination:induce:vaccinated	2	mouse:mice	1	plasmodium falciparum	1	malaria	Circumsporozoite protein	1
28917316	1	7	immune:response:vaccine:antigen:vaccination:vaccinated:reduction	2	chickens:birds	1	eimeria tenella	1	coccidiosis	thioredoxin:Immune mapped protein 1	2
28804955	1	7	immune:antibodies:response:vaccine:antigen:effective:immunogenicity	1	mice	1	leishmania donovani	1	leishmaniasis	Nucleoside hydrolase	1
28719288	1	7	immune:response:protective:vaccine:antigen:vaccination:antigenic	2	mice:hamster	1	toxoplasma gondii	1	toxoplasmosis	dense granule protein GRA2:dense granule protein GRA5:Dense granule protein 2:Dense granule antigen:Dense granule protein 5	5
28642841	1	7	immune:response:protective:effective:induced:reduction:ifn	3	mice:pigs:animals	1	toxoplasma gondii	1	toxoplasmosis	dense granule protein GRA7:Dense granule protein 7:Granule antigen protein GRA7:Dense granule antigen:Granule antigen protein 7:Dense granule antigen GRA7	6
28186325	1	7	immune:response:vaccine:antibody:effective:immunized:induced	2	mice:animals	1	toxoplasma gondii	1	toxoplasmosis	dense granule protein GRA14:Dense granule protein 14	2
28131394	1	7	antibodies:protective:vaccine:antigen:antibody:immunization:immunogenicity	2	mouse:mice	1	plasmodium falciparum	1	malaria	VAR2CSA:Erythrocyte membrane protein 1:DBL1	3
28095417	1	7	immune:antibodies:response:vaccine:antigen:antibody:reduction	5	rodent:mouse:mice:rat:rats	1	schistosoma mansoni	1	schistosomiasis	23 kDa integral membrane protein:Sm29	2
28089547	1	7	protection:immune:antibodies:response:protective:vaccine:antibody	1	animals	1	plasmodium falciparum	1	malaria	Rhoptry neck protein 2:Cytoadherence-linked asexual protein:Clag3.1:Thrombospondin-related anonymous protein:Thrombospondin-related adhesive protein:Thrombospondin related anonymous protein:Trap protein:Trombospondin-related protein:Cell traversal protein for ookinetes and sporozoites:Celtos	10
27493141	1	7	immune:antibodies:vaccine:antigen:antibody:vaccination:immunized	2	rabbit:rabbits	1	plasmodium falciparum	1	malaria	merozoite surface protein 1	1
27457156	1	7	antibodies:response:vaccine:antigen:antibody:induced:immunization	1	rabbits	1	plasmodium falciparum	1	malaria	Reticulocyte-binding protein homolog 5:Reticulocyte binding-like protein 5:Reticulocyte-binding protein 5:Reticulocyte binding protein-like protein 4	4
27313992	1	7	antibody:effective:immunized:immunization:immunogenic:tnf:survival rate	2	mice:animals	1	toxoplasma gondii	1	toxoplasmosis	dense granule protein GRA2:Dense granule protein 2:Dense granule antigen	3
26979066	1	7	antibodies:protective:vaccine:antigen:antibody:effective:immunization	2	mouse:mice	1	plasmodium falciparum	1	malaria	cysteine-rich protective antigen:Reticulocyte-binding protein homolog 5:Reticulocyte binding-like protein 5:Reticulocyte-binding protein 5:Reticulocyte binding protein-like protein 4:Rh5-interacting protein:Reticulocyte binding protein homologue 5-interacting protein:Blood-stage antigen	8
26464824	1	7	antibodies:protective:vaccine:antigen:antibody:immunization:immunogenic	1	mice	1	plasmodium vivax	1	malaria	Apical membrane antigen 1:Apical membrane protein-1:Apical membrane antigen-1:Apcial membrane antigen I:Apical membrane protein 1	5
26243337	1	7	antibodies:response:vaccine:antibody:immunized:induced:antigenic	2	mouse:mice	1	plasmodium vivax	1	malaria	Duffy binding surface protein region II:Duffy binding protein II	2
26240140	1	7	protective immunity:immune:vaccine:effective:induce	1	mice	3	plasmodium berghei:plasmodium falciparum:plasmodium yoelii	1	malaria	ATPase	1
26217340	1	7	antibodies:vaccine:antigen:antibody:induced:immunogenicity	3	mice:rabbits:animals	2	plasmodium falciparum:plasmodium vivax	1	malaria	Duffy binding protein:Duffy-binding protein	2
25889324	1	7	protection:immune:response:protective:antigen:induced:immunization	2	mice:animals	1	plasmodium berghei	1	malaria	Chorismate synthase, putative:Citrate synthase:Circumsporozoite protein	3
25793406	1	7	protection:immune:protective:vaccine:effective:vaccination:immunization	2	mouse:mice	1	schistosoma japonicum	1	schistosomiasis	Triosephosphate isomerase	1
25115805	1	7	antibodies:response:vaccine:antigen:vaccination:induced:immunization	1	mice	1	plasmodium berghei	1	malaria	Circumsporozoite protein	1
25092439	1	7	protection:enhanced protection:vaccine:antigen:effective:immunized:reduction	1	mice	1	schistosoma mansoni	1	schistosomiasis	14 kDa fatty acid-binding protein:Sm29	2
25047705	1	7	protection:immune:response:protective:vaccine:antibody:immunogenicity	2	chicken:chickens	1	eimeria tenella	1	coccidiosis	Microneme protein-2:Microneme protein Etmic-2:Microneme 2	3
24685150	1	7	immune:vaccine:immunity:vaccination:immunized:immunization:survival rate	2	mice:animals	1	toxoplasma gondii	1	toxoplasmosis	dense granule protein GRA1:dense granule protein GRA4:Surface antigen:Surface antigen SAG1:Surface antigen 1:Surface antigen protein 1:Major surface antigen:Secretory antigen 1 protein:Major surface antigen 1:Dense granule protein 1:p24 granule antigen:Rop2 protein:Dense granule protein 4:GRA4 protein	14
24560875	1	7	immune:antibodies:response:vaccine:immunized:antigenic:immunogenicity	1	mice	1	plasmodium vivax	1	malaria	MSP1P:Merozoite surface protein 1:Merozoite surface protein 1 paralog	3
24505415	1	7	antibodies:response:vaccine:antigen:antibody:vaccination:induced	1	animals	1	plasmodium falciparum	1	malaria	VAR2CSA:Erythrocyte membrane protein 1:DBL1:PfEMP1	4
24379295	1	7	protection:immune:antibodies:protective:vaccine:antibody:induce	2	rodents:mice	3	plasmodium berghei:plasmodium falciparum:plasmodium vivax	1	malaria	thrombospondin-related anonymous protein:Thrombospondin-related adhesive protein:Thrombospondin related anonymous protein:Trap protein:Trombospondin-related protein	5
23967128	1	7	immune:antibodies:response:protective:vaccine:antibody:ifn	5	mouse:mice:birds:animal:animals	1	toxoplasma gondii	1	toxoplasmosis	protein disulfide isomerase:Protein disulfide-isomerase	2
23830988	1	7	protection:immune:vaccine:antibody:immunized:immunization:immunogenic	3	mice:animal model	1	plasmodium chabaudi	1	malaria	chabaupain 1:Signal peptide peptidase, putative:Stromal-processing peptidase, putative:Chabaupain-1	4
23591483	1	7	protection:immune:protective:vaccine:antigen:antibody:immunized	1	mice	1	toxoplasma gondii	1	toxoplasmosis	microneme protein MIC3:rhoptry protein ROP18:Micronemal protein:Microneme protein 3:Rhoptry protein 18:Rhoptry kinase family protein:Secretory serine-threonine protein kinase ROP18-III	7
23536694	1	7	protection:antibodies:protective:vaccine:antigen:antibody:induced	2	mouse:mice	2	plasmodium berghei:plasmodium falciparum	1	malaria	Circumsporozoite protein	1
23499861	1	7	immune:antibodies:response:vaccine:antigen:immunogenicity	1	animal	1	plasmodium vivax	1	malaria	Pv41:Merozoite surface protein	2
22990210	1	7	protection:immune:antibodies:vaccine:antigen:antibody:immunization	1	mice	1	schistosoma japonicum	1	schistosomiasis	23 kDa integral membrane protein:Transmembrane protein	2
22981849	1	7	protection:response:vaccine:antigen:antibody:vaccination:vaccinated	3	cows:calves:cattle	1	echinococcus granulosus	3	cystic echinococcosis:hydatid	EG95:Host-protective antigen:EG95 protein	3
22640942	1	7	antibodies:response:protective:vaccine:antibody:vaccination:ifn	2	mouse:mice	1	neospora caninum	1	neosporosis	Dense granule protein:Bradyzoite surface protein BSR4:Bradyzoite surface protein SRS9	3
22585960	1	7	antibodies:response:protective:vaccine:immunization:immunogenicity	1	rabbit	2	plasmodium falciparum:plasmodium yoelii	1	malaria	merozoite surface protein 8:merozoite surface protein 1	2
22484130	1	7	antibodies:vaccine:effective:vaccination:induced:vaccinated:ifn	1	mice	1	schistosoma japonicum	1	schistosomiasis	Thioredoxin glutathione reductase:Annexin	2
22265101	1	7	antibodies:protective:antigen:vaccination:induce:immunization:immunogenic	2	mice:rabbit	1	plasmodium falciparum	1	malaria	VAR2CSA:Erythrocyte membrane protein 1:DBL1	3
22170105	1	7	immune:vaccine:antigen:effective:induced:immunogenicity	1	mouse	1	plasmodium yoelii	1	malaria	merozoite surface protein 1	1
21939715	1	7	response:vaccine:induced:immunization:vaccinated:antigenic:ifn	1	mice	1	toxoplasma gondii	1	toxoplasmosis	dense granule protein GRA4:dense granule protein GRA1:Surface antigen:Surface antigen SAG1:Surface antigen 1:Surface antigen protein 1:Major surface antigen:Secretory antigen 1 protein:Major surface antigen 1:Dense granule protein 4:GRA4 protein:Dense granule protein 1:p24 granule antigen	13
21907198	1	7	antibodies:vaccine:antigen:immunized:immunization:ifn:tnf	1	mice	1	plasmodium vivax	1	malaria	MSP-1:Merozite surface protein 1:Merozoite surface proteins 1:Merozoite surface protein 1:Merozoite surface antigens:Merozoite surface protein-1:Circumsporozoite protein:Cirumsporozoite protein:Csp:CSP protein	10
21881129	1	7	immune:antibodies:protective:vaccine:vaccination:induced:immunization	3	mice:rabbits:animals	1	plasmodium falciparum	1	malaria	VAR2CSA:Erythrocyte membrane protein 1:DBL1	3
21848587	1	7	protection:immune:protective:vaccine:antigen:induce:immunization	2	rodent:mice	1	plasmodium berghei	1	malaria	merozoite surface protein 1:Liver merozoite formation protein	2
21781305	1	7	protection:immune:protective:antigen:antibody:induced:tnf	3	mouse:mice:animals	1	plasmodium falciparum	1	malaria	merozoite surface protein 1:Merozoite surface antigens	2
21730090	1	7	immune:vaccine:antigen:antibody:immunized:induced:immunization	1	mice	1	plasmodium vivax	1	malaria	Apical membrane antigen 1:Apical membrane protein-1:Apical membrane antigen-1:Apcial membrane antigen I:Apical membrane protein 1	5
21726452	1	7	response:vaccine:antigen:antibody:immunized:immunization:immunogenicity	4	rodent:rabbit:animal:animals	1	plasmodium falciparum	1	malaria	apical membrane antigen 1:Truncated apical membrane antigen 1	2
21570435	1	7	immune:vaccine:antigen:antibody:vaccination:induced:immunogenicity	2	rodents:animals	1	echinococcus granulosus	1	hydatid	EG95:Host-protective antigen:EG95 protein	3
21529346	1	7	immune:vaccine:antigen:induced:immunization:ifn:tnf	1	mice	1	plasmodium vivax	1	malaria	MSP-1:Merozite surface protein 1:Merozoite surface proteins 1:Merozoite surface protein 1:Merozoite surface antigens:Merozoite surface protein-1:Circumsporozoite protein:Cirumsporozoite protein:Csp:CSP protein:Circumsporozoite protein variant VK247:Circumsporozoite protein variant VK210	12
21455621	1	7	protection:antibodies:antigen:immunized:vaccinated:immunogenic:ifn	1	mice	1	toxoplasma gondii	1	toxoplasmosis	Surface antigen:Surface antigen SAG1:Surface antigen 1:Surface antigen protein 1:Major surface antigen:Secretory antigen 1 protein:Major surface antigen 1:Surface antigen p22:Surface antigen 2:Surface antigen 2B:SAG2:SAG2 type 2 variant 4:SAG2 type 2 variant 2:SAG2 type 2 variant 3:SAG2 type 2 variant 1	15
21444990	1	7	protection:protective:vaccine:antigen:effective:vaccinated:reduction	1	mice	1	schistosoma mansoni	1	schistosomiasis	Tegumental antigen	1
21315699	1	7	vaccine:antigen:immunity:immunized:induced:immunization:reduction	1	mice	2	plasmodium falciparum:plasmodium vivax	1	malaria	Ookinete surface protein Pvs25:Sexual stage antigen 25 protein	2
21184696	1	7	immune:response:vaccine:antigen:immunized:immunization:immunogenicity	2	mice:animals	1	toxoplasma gondii	1	toxoplasmosis	Rop2 protein	1
21131051	1	7	protection:antibodies:vaccine:antibody:effective:induced:immunization	3	rodent:mice:rabbit	2	plasmodium falciparum:plasmodium yoelii	1	malaria	merozoite surface protein 1:Merozoite surface protein-1:Merozoite surface antigens:Merozoite surface protein-1 variant Q-TSR-L:Merozoite surface antigen 1:Merozoite surface protein-1 variant E-TSR-L	6
20838433	1	7	immune:antibodies:response:vaccine:immunity:induced:immunization	4	goat:mice:monkey:animals	1	plasmodium falciparum	1	malaria	VAR2CSA:Erythrocyte membrane protein 1:DBL1	3
20600503	1	7	protection:vaccine:effective:vaccination:induced:vaccinated:reduction	3	sheep:cattle:animals	1	fasciola hepatica	1	liver fluke	Cathepsin L1	1
20562018	1	7	protection:immune:antibodies:response:vaccine:effective:induced	1	mice	1	plasmodium falciparum	1	malaria	VAR2CSA:Erythrocyte membrane protein 1:DBL1:PfEMP1	4
2052035	1	7	antibodies:vaccine:antigen:effective:immunized:immunogenicity:ifn	2	rodents:mice	1	plasmodium falciparum	1	malaria	Serine-repeat antigen protein:Serine repeat antigen	2
20452323	1	7	protection:immune:antibodies:vaccine:antigen:antibody:immunization	1	mouse	1	schistosoma japonicum	1	schistosomiasis	23 kDa integral membrane protein:Tetraspanin	2
20056331	1	7	protection:immune:response:antigen:vaccination:vaccinated:reduction	3	rabbit:rabbits:animals	1	fasciola hepatica	2	fascioliasis:liver fluke	Glyceraldehyde-3-phosphate dehydrogenase	1
19997632	1	7	protection:antibodies:vaccine:antigen:antibody:induced:vaccinated	5	monkey:monkeys:primates:animal:animals	1	plasmodium falciparum	1	malaria	apical membrane antigen 1:Truncated apical membrane antigen 1:Apical membrane antigen-1	3
19805526	1	7	protective immunity:antibodies:antigen:antibody:induced	1	mouse	1	plasmodium falciparum	1	malaria	merozoite surface protein 1:Merozoite surface antigens	2
19668343	1	7	protection:immune:vaccine:effective:vaccination:immunized:immunization	2	rodent:monkeys	1	plasmodium knowlesi	1	malaria	Circumsporozoite protein:Sporozoite surface protein 2:Apical membrane antigen 1:Apical merozoite antigen 1:Merozoite surface antigens:Merozoite surface protein-1	6
19545523	1	7	immune:protective:vaccine:antigen:antigenic:immunogenicity	2	rabbit:animals	1	toxoplasma gondii	1	toxoplasmosis	heat shock protein HSP60:heat shock protein HSP70:malate dehydrogenase MDH:protein disulfide isomerase:protein kinase:Protein disulfide-isomerase:Pyruvate kinase:Heat shock protein 70:Hsp70 protein:Receptor for activated C kinase 1:L-lactate dehydrogenase:Surface antigen:Surface antigen SAG1:Surface antigen 1:Surface antigen protein 1:Major surface antigen:Secretory antigen 1 protein:Major surfac…	23
1950099	1	7	immune:response:vaccine:antibody:vaccination:immunized:immunogenic	1	mice	1	plasmodium falciparum	1	malaria	Histidine-rich protein 2:Histidine-rich protein II:HRPII:Histidine rich protein II:Serine-repeat antigen protein:Serine repeat antigen	6
19428875	1	7	protection:immune:antibodies:vaccine:antibody:immunization:antigenic	1	mice	1	plasmodium falciparum	1	malaria	merozoite surface protein 2:Merozoite surface antigen 2:Merozoite surafce protein 2	3
19357313	1	7	immune:response:vaccine:antibody:effective:induced:immunization	1	mice	1	neospora caninum	1	neosporosis	Dense granule protein	1
19073223	1	7	antibodies:protective:vaccine:vaccination:induced:immunization:vaccinated	1	monkeys	1	plasmodium falciparum	1	malaria	merozoite surface protein 3:Merozoite surface protein-3:MSP3	3
18809658	1	7	protection:vaccine:antigen:immunized:induced:immunization:immunogenicity	1	chickens	2	eimeria acervulina:eimeria tenella	1	coccidiosis	Sporozoite antigen:SO7	2
18573299	1	7	response:vaccine:antibody:induced:immunogenicity:ifn	1	monkeys	1	plasmodium vivax	1	malaria	Duffy binding protein:Duffy-binding protein	2
18519561	1	7	protective immunity:immune:response:reduction:ifn	1	mice	1	plasmodium yoelii	1	malaria	Circumsporozoite protein	1
18462974	1	7	immune:response:vaccine:antigen:antibody:immunized:immunogenicity	1	mice	1	babesia bovis	1	babesiosis	Rhoptry-associated protein 1:Rhoptry-associated 1:Rhoptry associated protein 1	3
18422871	1	7	protective immunity:antibodies:vaccine:immunized:immunogenicity	2	mice:monkeys	1	plasmodium falciparum	1	malaria	merozoite surface protein 1:Merozoite surface protein-1:Merozoite surface antigens:Merozoite surface protein-1 variant Q-TSR-L:Merozoite surface antigen 1:Merozoite surface protein-1 variant E-TSR-L	6
18398475	1	7	antibodies:vaccine:antigen:antibody:induce:vaccinated:immunogenicity	2	rabbits:monkeys	1	plasmodium falciparum	1	malaria	Apical membrane antigen 1:Apical membrane antigen-1	2
18329763	1	7	protection:response:vaccine:antigen:induced:immunization:immunogenic	1	rats	1	clonorchis sinensis	1	clonorchiasis	Tegumental protein:Tegumental protein 22.3 kDa	2
17957247	1	7	protection:immune:protective:vaccine:antigen:immunized:immunization	1	monkeys	1	plasmodium knowlesi	1	malaria	Circumsporozoite protein:Apical membrane antigen-1:Merozoite surface antigens:Merozoite surface protein 1	4
17931754	1	7	protection:immune:response:protective:vaccine:antibody:immunized	1	mice	1	plasmodium berghei	1	malaria	Ookinete surface antigen-like protein Pfs28:28 kDa ookinete surface protein:Circumsporozoite protein	3
17575983	1	7	protection:protective:vaccine:antigen:induced:vaccinated:ifn	3	mice:cows:cattle	1	neospora caninum	1	neosporosis	Microneme-associated protein:GRA2 protein:SRS2 surface antigen:Tachyzoite surface protein	4
17229439	1	7	protective immunity:vaccine:antigen:antibody:induce	1	animal	5	plasmodium berghei:plasmodium falciparum:plasmodium knowlesi:plasmodium vivax:plasmodium cynomolgi	1	malaria	apical membrane antigen 1:Apical membrane protein:Apical merozoite antigen 1:Apical merozoite protein 1:Truncated apical membrane antigen 1	5
1716146	1	7	protection:protective:vaccine:effective:immunized:induced:immunization	2	rodent:mice	1	plasmodium yoelii	1	malaria	Circumsporozoite protein	1
1711015	1	7	protection:antibodies:response:antigen:antibody:immunized:immunization	1	monkeys	1	plasmodium falciparum	1	malaria	ring-infected erythrocyte surface antigen:Merozoite surface antigen 2:MSA-2:Apical membrane antigen 1:Apical membrane antigen-1:Merozoite surface antigens:Rhoptry protein	7
17074852	1	7	protection:immune:antibodies:protective:vaccine:immunized:immunization	6	rodent:rat:rats:monkeys:primate:animals	1	plasmodium falciparum	1	malaria	Erythrocyte membrane protein 1:PfEMP1:Erythrocyte membrane protein 1 (PfEMP1):DBL1	4
17049681	1	7	immune:vaccine:antigen:vaccination:induced:immunization	2	mice:cattle	1	babesia bovis	1	babesiosis	Rhoptry associated protein 1:Rhoptry associated protein-1:Rhoptry-associated protein 1:RAP-1	4
17045706	1	7	immune:antibodies:vaccine:antigen:induced:immunogenicity	1	mice	1	plasmodium falciparum	1	malaria	Erythrocyte binding antigen region II:Erythrocyte binding antigen-175:Erythrocyte binding antigen 175:EBA-175:Erythrocyte-binding antigen-175	5
16872044	1	7	protective immunity:antigen:vaccination:vaccinated:reduction	2	mouse:mice	2	schistosoma mansoni:fasciola hepatica	1	schistosomiasis	Superoxide dismutase [Cu-Zn]:Alkaline phosphatase:Aspartate aminotransferase:Alanine aminotransferase	4
16806600	1	7	protection:immune:vaccine:antigen:antibody:vaccination:induced	1	mice	1	plasmodium falciparum	1	malaria	apical membrane antigen 1:Truncated apical membrane antigen 1	2
16453269	1	7	protective immunity:antibodies:antibody:vaccination:antigenic	1	rabbit	1	plasmodium falciparum	1	malaria	Erythrocyte membrane protein 1:VAR2CSA:DBL1:PfEMP1	4
16177378	1	7	immune:antibodies:response:protective:vaccine:antigen:immunization	2	rodent:monkey	1	plasmodium falciparum	1	malaria	apical membrane antigen 1:Truncated apical membrane antigen 1	2
16113313	1	7	protection:immune:antibodies:vaccine:antigen:immunization:antigenic	1	mice	1	plasmodium falciparum	1	malaria	merozoite surface protein 1:Merozoite surface antigens	2
16108562	1	7	protection:vaccine:antigen:antibody:vaccination:immunized:vaccinated	2	mice:animals	1	neospora caninum	1	neosporosis	Microneme-associated protein	1
15972483	1	7	immune:antibodies:response:vaccine:antigen:antibody:immunogenicity	1	rabbit	1	plasmodium falciparum	1	malaria	apical membrane antigen 1:Truncated apical membrane antigen 1	2
15817199	1	7	antibodies:protective:antigen:antibody:immunity:induced:vaccinated	3	mouse:mice:cattle	1	neospora caninum	2	malaria:neosporosis	SRS2 surface antigen:Tachyzoite surface protein:Nc5	3
15811656	1	7	vaccine:antigen:vaccination:immunized:vaccinated:reduction:antigenic	2	cattle:animals	1	theileria parva	1	east coast fever	p67 protein:Sporozoite surface protein p67:Surface antigen:p67 surface antigen	4
15784552	1	7	protection:immune:antibodies:vaccine:antigen:antibody:immunized	2	mice:rabbits	1	plasmodium falciparum	1	malaria	liver stage antigen 1:Liver stage-specific antigen 1:Liver stage-specific antigen-1:Liver stage antigen-1	4
15500913	1	7	immune:antibodies:response:vaccine:antigen:antibody:effective	1	animal	1	plasmodium falciparum	1	malaria	merozoite surface protein 1	1
15385453	1	7	immune:protective:vaccine:antigen:antibody:vaccination:vaccinated	1	mice	1	plasmodium chabaudi	1	malaria	Merozoite surface protein 4/5:Apical membrane antigen 1:AMA-1	3
15350520	1	7	protection:protective immunity:antibodies:vaccine:immunized	1	rodent	2	plasmodium berghei:plasmodium falciparum	1	malaria	circumsporozoite (CS) protein:Circumsporozoite protein:Chorismate synthase, putative:Citrate synthase	4
15242945	1	7	protection:protective:vaccine:vaccination:induced:immunization:vaccinated	1	mice	1	toxoplasma gondii	1	toxoplasmosis	dense granule protein GRA4:Dense granule protein 4:GRA4 protein:Rop2 protein	4
15155638	1	7	antibodies:response:vaccine:antigen:immunized:immunization:reduction	1	mice	1	schistosoma mansoni	1	schistosomiasis	14 kDa fatty acid-binding protein	1
15003647	1	7	antibodies:protective:vaccine:antigen:immunized:antigenic:immunogenicity	2	mouse:mice	1	plasmodium falciparum	1	malaria	merozoite surface protein 3:Glutamate-rich protein:Glutamate rich protein:Merozoite surface protein-3:MSP3:GLURP	6
14742560	1	7	protective immunity:antibodies:vaccine:antigen:antibody	2	rabbit:rabbits	1	plasmodium falciparum	1	malaria	apical membrane antigen 1:Truncated apical membrane antigen 1	2
1471743	1	7	antibodies:protective:vaccine:antibody:immunized:induce:immunogenicity	2	mice:monkeys	1	plasmodium vivax	1	malaria	Circumsporozoite protein	1
14638762	1	7	protection:antibodies:vaccine:antibody:vaccination:induced:immunogenic	4	rabbit:monkeys:primates:animal	1	plasmodium falciparum	1	malaria	merozoite surface protein 1:Merozoite surface antigens	2
14499278	1	7	protection:immune:protective:vaccine:antigen:immunogenicity	1	monkeys	1	plasmodium falciparum	1	malaria	Serine-repeat antigen protein:Serine repeat antigen	2
1431109	1	7	protection:immune:antibodies:response:vaccine:antibody:ifn	1	monkeys	1	plasmodium falciparum	1	malaria	Heat shock protein:Heat-shock protein	2
12963693	1	7	protection:immune:antibodies:response:protective:antigen:immunity	4	rodent:mice:animal model	2	plasmodium berghei:plasmodium falciparum	1	malaria	merozoite surface protein	1
12855589	1	7	protection:immune:antibodies:protective:antibody:effective:immunization	1	mouse	1	plasmodium yoelii	1	malaria	merozoite surface protein 1	1
12438374	1	7	immune:antibodies:response:vaccine:antigen:immunized:immunogenicity	1	rabbits	1	plasmodium falciparum	1	malaria	apical membrane antigen 1:Truncated apical membrane antigen 1	2
12149234	1	7	protection:immune:antibodies:response:vaccine:induce:immunization	2	mice:hamster	1	plasmodium falciparum	1	malaria	Erythrocyte membrane protein 1	1
12117942	1	7	protection:response:vaccine:antigen:immunized:immunization:ifn	3	monkeys:primates:animals	1	plasmodium knowlesi	1	malaria	Circumsporozoite protein	1
12065487	1	7	immune:antibodies:response:vaccine:antibody:effective:induced	1	mice	2	plasmodium falciparum:plasmodium vivax	1	malaria	merozoite surface protein 1:MSP-1:Merozite surface protein 1:Merozoite surface proteins 1:Merozoite surface antigens:Merozoite surface protein-1:Merozoite surface protein-1 variant Q-TSR-L:Merozoite surface antigen 1:Merozoite surface protein-1 variant E-TSR-L:Circumsporozoite protein:Cirumsporozoite protein:Csp:CSP protein	13
11922426	1	7	immune:response:vaccine:antibody:immunized:induced:immunogenic	2	mice:primates	1	plasmodium vivax	1	malaria	Merozoite surface protein 1	1
11854228	1	7	immune:vaccine:antigen:vaccination:induced:immunization:vaccinated	1	animals	1	plasmodium falciparum	1	malaria	merozoite surface protein 1	1
11803063	1	7	immune:response:protective:vaccine:antigen:induce:immunogenicity	1	mouse	1	plasmodium berghei	1	malaria	Chorismate synthase, putative:Citrate synthase:Circumsporozoite protein	3
11738741	1	7	antibodies:vaccine:antigen:antibody:immunization:immunogenicity	1	mice	1	plasmodium falciparum	1	malaria	Circumsporozoite protein	1
11586423	1	7	immune:response:antigen:induced:immunogenicity	1	mice	1	schistosoma mansoni	1	schistosomiasis	Tyrosine 3-monooxygenase:Thioredoxin:Thioredoxin peroxidase 1	3
11567774	1	7	immune:response:vaccine:antibody:immunized:induced:immunization	2	rabbits:animals	1	plasmodium falciparum	1	malaria	Circumsporozoite protein	1
11500430	1	7	protection:antibodies:vaccine:antigen:antibody:immunized:induced	4	mice:monkeys:primate:animals	1	plasmodium knowlesi	1	malaria	merozoite surface protein 1:Circumsporozoite protein:Sporozoite surface protein 2:Apical membrane antigen 1:Apical merozoite antigen 1	5
11500389	1	7	protection:antibodies:vaccine:antibody:vaccination:induced:immunogenicity	2	mouse:mice	1	plasmodium falciparum	1	malaria	Glutamate-rich protein:Glutamate rich protein:Ribonucleotide reductase small subunit:GLURP	4
11348700	1	7	protection:immune:response:protective:vaccine:immunized:ifn	2	mice:animals	1	leishmania major	1	leishmaniasis	cysteine peptidase A (CPA)	1
11292751	1	7	immune:antibodies:response:protective:vaccine:antigen:antibody	2	rabbit:rabbits	1	plasmodium falciparum	1	malaria	apical membrane antigen 1:Truncated apical membrane antigen 1	2
11115704	1	7	antibodies:vaccine:antigen:vaccination:induced:immunization:reduction	1	mice	1	plasmodium falciparum	1	malaria	merozoite surface protein 4	1
10768960	1	7	vaccine:antigen:antibody:induce:immunization:immunogenicity	1	mice	1	plasmodium falciparum	1	malaria	merozoite surface protein 1:Merozoite surface protein-1:Merozoite surface antigens:Merozoite surface protein-1 variant Q-TSR-L:Merozoite surface antigen 1:Merozoite surface protein-1 variant E-TSR-L	6
10678955	1	7	protection:antibodies:vaccine:antibody:vaccination:vaccinated:immunogenicity	2	monkey:monkeys	1	plasmodium falciparum	1	malaria	merozoite surface protein 1:Ribosomal P2 phosphoprotein	2
10603380	1	7	immune:response:vaccine:antigen:immunized:induced:immunogenicity	3	rodent:mice:animals	2	plasmodium berghei:plasmodium falciparum	1	malaria	liver stage antigen 1:Liver stage-specific antigen 1:Liver stage-specific antigen-1:Liver stage antigen-1	4
10506649	1	7	immune:response:protective:vaccine:antigen:immunogenicity	1	mice	1	plasmodium falciparum	1	malaria	liver stage antigen 1:Liver stage-specific antigen 1:Liver stage-specific antigen-1:Liver stage antigen-1	4
10358180	1	7	protection:immune:antibodies:response:vaccine:immunity:vaccination	1	mice	1	plasmodium yoelii	1	malaria	merozoite surface protein 1:Merozoite surface protein-1	2
9614123	1	6	antibodies:response:protective:vaccine:antigen:immunogenic	2	rodent:mice	2	plasmodium berghei:plasmodium falciparum	1	malaria	apical membrane antigen 1:Apical membrane antigen-1:Bifunctional dihydrofolate reductase-thymidylate synthase:Dihydrofolate reductase-thymidylate synthetase	4
9548494	1	6	protection:response:vaccine:antigen:antibody:immunization	1	mice	2	plasmodium falciparum:plasmodium chabaudi	1	malaria	apical membrane antigen 1:Apical membrane antigen-1:AMA-1	3
9529073	1	6	protective:vaccine:antigen:antibody:immunization:vaccinated	4	monkey:monkeys:primate:animals	2	plasmodium vivax:plasmodium cynomolgi	1	malaria	merozoite surface protein 1:Merozoite surface antigens:Merozoite surface antigen 1:MSP1	4
9353014	1	6	protection:response:protective:vaccine:immunized:immunization	1	mice	1	plasmodium yoelii	1	malaria	merozoite surface protein 1	1
9284129	1	6	immune:antibodies:response:vaccine:antigen:immunized	2	rabbits:monkey	1	plasmodium falciparum	1	malaria	Erythrocyte binding antigen region II:Erythrocyte binding antigen-175:Erythrocyte binding antigen 175:EBA-175:Erythrocyte-binding antigen-175	5
9233633	1	6	immune:vaccine:antigen:immunity:immunized:immunogenicity	1	mice	1	plasmodium falciparum	1	malaria	circumsporozoite (CS) protein:Circumsporozoite protein	2
9041668	1	6	immune:protective:vaccine:induced:immunization	1	mice	1	plasmodium berghei	1	malaria	Chorismate synthase, putative:Citrate synthase:Circumsporozoite protein	3
8765044	1	6	vaccine:antigen:immunized:induced:immunization	1	mice	1	plasmodium berghei	1	malaria	circumsporozoite (CS) protein:Chorismate synthase, putative:Citrate synthase:Circumsporozoite protein	4
8326127	1	6	immune:response:vaccine:antibody:vaccination:vaccinated	2	mouse:mice	1	schistosoma mansoni	1	schistosomiasis	23 kDa integral membrane protein:Paramyosin:Triosephosphate isomerase:Heat shock protein	4
8088872	1	6	immune:antibodies:response:antigen:antibody:immunogenicity	1	mice	1	plasmodium falciparum	1	malaria	Antigen 332	1
8085374	1	6	immune:antibodies:response:protective:vaccine:antigenic	1	rabbits	1	plasmodium falciparum	1	malaria	Circumsporozoite protein	1
7947464	1	6	protection:protective immunity:vaccine:antibody	1	mouse	1	schistosoma japonicum	1	schistosomiasis	Paramyosin	1
7911566	1	6	antibodies:response:vaccine:antigen:antibody:immunity	1	animal	1	plasmodium falciparum	1	malaria	Circumsporozoite protein	1
7810805	1	6	antibodies:response:vaccine:antigen:antibody:induced	2	rat:rats	1	plasmodium falciparum	1	malaria	Apical membrane antigen 1	1
7685304	1	6	immune:antibodies:response:effective:antigenic:immunogenic	1	mice	1	plasmodium falciparum	1	malaria	Putative ferredoxin:Circumsporozoite protein	2
7558572	1	6	immune:response:vaccine:vaccination:vaccinated:reduction	1	sheep	1	fasciola hepatica	2	fascioliasis:liver fluke	Cathepsin L:Glutamate dehydrogenase	2
7526570	1	6	response:vaccine:antigen:antibody:immunized:immunogenicity	1	mice	1	plasmodium falciparum	1	malaria	Circumsporozoite protein	1
33316544	1	6	immune:response:protective:vaccine:antigen:immunogenic	1	monkey	1	plasmodium falciparum	1	malaria	Reticulocyte-binding protein homolog 5:Reticulocyte binding-like protein 5:Reticulocyte-binding protein 5:Reticulocyte binding protein-like protein 4:Apical membrane antigen 1:Apical membrane antigen-1	6
33079271	1	6	protection:immune:protective:vaccine:vaccination:immunization	1	mice	1	schistosoma japonicum	1	schistosomiasis	Glyceraldehyde-3-phosphate dehydrogenase	1
32894166	1	6	protection:vaccine:vaccination:immunized:immunization:antigenic	2	cattle:animals	1	theileria parva	1	east coast fever	104 kDa microneme/rhoptry antigen:Tp1 CD8+ T cell antigen:CD8+ T cell target antigen Tp1:Tp2 CD8+ T cell antigen:CD8+ T cell target antigen Tp2	5
32650837	1	6	protection:immune:antigen:vaccination:induced:ifn	3	chicken:chickens:birds	2	eimeria tenella:eimeria maxima	1	coccidiosis	apical membrane antigen-1:Immune mapped protein 1:Apical membrane antigen 1	3
32526607	1	6	protection:immune:antibodies:vaccine:immunized:immunization	2	chicken:chickens	1	eimeria tenella	1	coccidiosis	Apical membrane antigen 1:Apical membrane antigen-1	2
32525007	1	6	protection:immune:response:protective:vaccine:antigen	2	chicken:chickens	1	eimeria tenella	1	coccidiosis	Microneme protein-2:Microneme protein Etmic-2:Microneme 2	3
32402755	1	6	protection:antibodies:protective:vaccine:antibody:vaccination	1	mice	1	plasmodium vivax	1	malaria	Circumsporozoite protein:Cirumsporozoite protein:Csp:CSP protein:Circumsporozoite protein variant VK247:Circumsporozoite protein variant VK210	6
32325874	1	6	protection:protective:vaccine:antigen:antibody:immunized	1	mice	3	plasmodium berghei:plasmodium falciparum:plasmodium vivax	1	malaria	Circumsporozoite protein:Cirumsporozoite protein:Csp:CSP protein:Circumsporozoite protein variant VK247:Circumsporozoite protein variant VK210:Serine-repeat antigen protein:Serine repeat antigen	8
32040522	1	6	protection:vaccine:antigen:vaccination:induce:ifn	1	animals	1	plasmodium falciparum	1	malaria	Circumsporozoite protein	1
31958746	1	6	protection:immune:vaccine:antigen:vaccination:induce	2	animal:animals	1	toxoplasma gondii	1	toxoplasmosis	Surface antigen:Surface antigen SAG1:Surface antigen 1:Surface antigen protein 1:Major surface antigen:Secretory antigen 1 protein:Major surface antigen 1:Rop2 protein:Surface antigen p22:Surface antigen 2:Surface antigen 2B:SAG2:SAG2 type 2 variant 4:SAG2 type 2 variant 2:SAG2 type 2 variant 3:SAG2 type 2 variant 1	16
30936155	1	6	antibodies:response:vaccine:antibody:immunization:immunogenicity	2	mouse:mice	1	plasmodium falciparum	1	malaria	cell traversal protein for ookinetes and sporozoites:PF cell-traversal protein	2
30131879	1	6	antibodies:vaccine:induce:immunization:reduction:immunogenic	1	mice	1	plasmodium falciparum	1	malaria	Reticulocyte-binding protein homolog 5:Reticulocyte binding-like protein 5:Reticulocyte-binding protein 5:Reticulocyte binding protein-like protein 4	4
29996627	1	6	immune:antibodies:vaccine:antigen:immunized:induced	1	mice	1	toxoplasma gondii	1	toxoplasmosis	heat shock protein HSP60:Heat shock protein 60	2
29649443	1	6	protection:antibodies:protective:vaccine:antigen:immunization	1	mice	2	plasmodium berghei:plasmodium falciparum	1	malaria	Circumsporozoite protein	1
29429808	1	6	protection:immune:vaccine:antigen:antibody:vaccination	2	cattle:animals	1	theileria parva	2	east coast fever:cattle tick	p67 protein:Sporozoite surface protein p67:Surface antigen:p67 surface antigen	4
29195810	1	6	antibodies:protective:antigen:antibody:immunity:induce	1	animal	1	plasmodium falciparum	1	malaria	Circumsporozoite protein:Major surface antigen	2
29104210	1	6	protection:vaccine:antigen:antibody:vaccinated:immunogenic	1	mice	1	plasmodium falciparum	1	malaria	Circumsporozoite protein:Sporozoite threonine-asparagine-rich protein:STARP antigen:Merozoite surface antigens:Merozoite surface antigen 1:Msa1 protein	6
28804644	1	6	protection:antibodies:vaccine:antigen:vaccination:vaccinated	2	monkeys:animals	1	plasmodium falciparum	1	malaria	rhoptry neck protein 2:apical membrane antigen 1:Truncated apical membrane antigen 1	3
28719950	1	6	immune:antibodies:response:protective:vaccine:antigenic	2	rodent:mice	1	plasmodium yoelii	1	malaria	merozoite surface protein 1:Circumsporozoite protein:Duffy-binding protein	3
28578824	1	6	immune:response:vaccine:antigen:antibody:immunogenicity	1	mice	1	plasmodium falciparum	1	malaria	Sexual stage specific surface antigen:Sexual stage-specific surface antigen:S48/45:Sexual stage antigen s48/45:Pfs48/45	5
28515133	1	6	immune:vaccine:antigen:immunized:vaccinated:immunogenicity	3	mice:monkeys:animals	1	plasmodium falciparum	1	malaria	Circumsporozoite protein	1
28504194	1	6	protective:vaccine:vaccination:immunized:vaccinated:reduction	1	animals	1	schistosoma japonicum	1	schistosomiasis	Paramyosin	1
28417968	1	6	protection:antibodies:protective:vaccine:antigen:vaccination	1	rodent	1	plasmodium vivax	1	malaria	Circumsporozoite protein:Cirumsporozoite protein:Csp:CSP protein	4
28342669	1	6	protection:protective:vaccine:antibody:vaccination:reduction	2	mouse:mice	2	plasmodium berghei:plasmodium falciparum	1	malaria	Circumsporozoite protein	1
28288769	1	6	protective immunity:vaccine:antibody:immunized	2	chicken:chickens	1	eimeria tenella	1	coccidiosis	SO7	1
27895131	1	6	immune:antibodies:protective:vaccination:immunized:immunization	2	rodent:mice	2	plasmodium berghei:plasmodium falciparum	1	malaria	cell traversal protein for ookinetes and sporozoites:Cell-traversal protein:PF cell-traversal protein:Celtos	4
27658588	1	6	immune:response:vaccine:antibody:immunization:antigenic	1	mice	2	plasmodium falciparum:plasmodium vivax	1	malaria	merozoite surface protein:Merozoite surface protein P92:Signal peptide peptidase:Sexual stage specific surface antigen:Sexual stage-specific surface antigen:S48/45:Sexual stage antigen s48/45	7
27438603	1	6	immune:vaccine:antigen:immunity:immunized:immunization	2	mouse:mice	1	plasmodium vivax	1	malaria	Surface protein Pvs48:Gamete surface antigen Pvs48/45	2
27353726	1	6	vaccine:effective:immunity:immunized:induced:immunogenicity	2	mouse:mice	1	trichinella spiralis	1	trichinellosis	paramyosin	1
27113469	1	6	response:antigen:immunized:induced:immunization	1	mice	2	plasmodium berghei:plasmodium yoelii	1	malaria	Thrombospondin-related anonymous protein:Secreted acid phosphatase, putative:Circumsporozoite protein:UOS7/S20	4
26667840	1	6	protection:antibodies:protective:vaccine:antibody:reduction	1	mice	2	plasmodium berghei:plasmodium falciparum	1	malaria	Circumsporozoite protein:Thrombospondin-related anonymous protein:Thrombospondin-related adhesive protein:Thrombospondin related anonymous protein:Trap protein:Trombospondin-related protein:Thrombospondin related adhesive protein	7
26299750	1	6	immune:antibodies:vaccine:antigen:immunity:immunogenicity	1	mice	1	plasmodium falciparum	1	malaria	Gametocyte surface protein P230:Pfs230:Sexual stage specific surface antigen:Sexual stage-specific surface antigen:S48/45:Sexual stage antigen s48/45:Pfs48/45	7
26081442	1	6	protection:antibodies:vaccine:antigen:antibody:vaccinated	2	mice:animals	1	plasmodium falciparum	1	malaria	Circumsporozoite protein	1
25887456	1	6	protection:vaccine:antigen:effective:immunized:reduction	2	mice:animal	1	schistosoma mansoni	1	schistosomiasis	14 kDa fatty acid-binding protein:Sm29	2
25729379	1	6	protection:protective immunity:antigen:immunized	1	mice	1	plasmodium yoelii	1	malaria	Circumsporozoite protein	1
25615702	1	6	protection:antibodies:vaccine:effective:immunization:vaccinated	1	mice	1	plasmodium falciparum	1	malaria	Gametocyte surface protein P230:Pfs230	2
25498563	1	6	response:vaccine:vaccination:induced:vaccinated:ifn	2	hamsters:animals	1	leishmania donovani	1	leishmaniasis	tryparedoxin peroxidase:Chaperonin TCP20:Cytosolic tryparedoxin	3
25454088	1	6	response:antigen:immunity:immunized:immunization:reduction	1	mice	1	plasmodium berghei	1	malaria	Secreted ookinete protein, putative:Stromal-processing peptidase, putative:Signal peptide peptidase, putative	3
25092912	1	6	antibodies:response:protective:vaccine:induced:immunization	2	rodent:mice	1	plasmodium vivax	1	malaria	Circumsporozoite protein:Circumsporozoite protein variant VK247:Circumsporozoite protein variant VK210:Ookinete surface protein Pvs25:Sexual stage antigen 25 protein	5
24530147	1	6	immune:protective:vaccine:antigen:immunity:immunized	1	chicken	1	eimeria tenella	1	coccidiosis	Microneme protein-2:Microneme protein Etmic-2:Microneme 2	3
24478093	1	6	antibodies:vaccine:antigen:antibody:immunized:immunogenicity	2	rodents:mice	1	plasmodium vivax	1	malaria	Circumsporozoite protein:Cirumsporozoite protein:Csp:CSP protein	4
24379279	1	6	antibodies:vaccine:antigen:antibody:immunization:immunogenicity	1	mice	2	plasmodium falciparum:plasmodium vivax	1	malaria	apical membrane antigen 1:Apical membrane protein-1:Apical membrane antigen-1:Apcial membrane antigen I:Apical membrane protein 1	5
24056014	1	6	antibodies:antigen:antibody:immunity:induced:antigenic	2	rodent:mice	1	plasmodium chabaudi	1	malaria	Apical membrane antigen 1:AMA-1	2
24029408	1	6	protection:immune:antibodies:immunization:immunogenicity:ifn	1	mouse	1	plasmodium falciparum	1	malaria	Gap protein:Circumsporozoite protein	2
23716612	1	6	protective immunity:immune:antibodies:vaccine	3	rodent:mice:animal	2	plasmodium berghei:plasmodium vivax	1	malaria	Circumsporozoite protein:Cirumsporozoite protein:Csp:CSP protein	4
23684788	1	6	immune:antibodies:response:antigen:antibody:effective	2	mice:rabbits	1	schistosoma japonicum	1	schistosomiasis	Glyceraldehyde-3-phosphate dehydrogenase	1
23675294	1	6	immune:antigen:immunity:vaccination:vaccinated:antigenic	1	mice	1	plasmodium berghei	1	malaria	UOS7/S20:Thrombospondin-related anonymous protein	2
23609325	1	6	protection:vaccine:antigen:antibody:induced:immunization	2	rodent:mice	2	plasmodium berghei:plasmodium yoelii	1	malaria	Ferrochelatase	1
23429538	1	6	antibodies:vaccine:antigen:antibody:immunized:immunization	2	rabbits:animals	1	plasmodium falciparum	1	malaria	merozoite surface protein 1:apical membrane antigen 1:Truncated apical membrane antigen 1	3
23260862	1	6	protective:vaccine:antigen:immunity:vaccination:immunization	2	chicken:chickens	1	eimeria tenella	1	coccidiosis	SO7	1
22984589	1	6	vaccine:antigen:antibody:induced:immunization	3	mice:rabbits:animals	1	plasmodium yoelii	1	malaria	merozoite surface protein 1:apical membrane antigen 1	2
22735846	1	6	immune:response:vaccine:antigen:immunized:immunogenicity	1	mice	1	plasmodium falciparum	1	malaria	Serine-repeat antigen protein:Serine repeat antigen:Blood-stage antigen	3
22664436	1	6	immune:vaccine:antibody:immunity:immunized:immunization	1	mice	1	brugia malayi	2	filariasis:lymphatic filariasis	Glyceraldehyde-3-phosphate dehydrogenase	1
22457289	1	6	antibodies:vaccine:antibody:immunity:vaccination:immunization	1	mice	3	plasmodium berghei:plasmodium falciparum:plasmodium vivax	1	malaria	Circumsporozoite protein:Cirumsporozoite protein:Csp:CSP protein	4
22404504	1	6	protective:antigen:antibody:effective:vaccination:immunized	5	mice:dogs:sheep:cattle:animals	1	echinococcus granulosus	1	hydatid	EG95:Host-protective antigen:EG95 protein	3
22343045	1	6	protection:immune:antibodies:protective:antigen:effective	3	rodent:mouse:mice	3	plasmodium berghei:plasmodium falciparum:plasmodium yoelii	1	malaria	merozoite surface protein 1	1
22076863	1	6	immune:vaccine:antibody:immunity:induced:immunogenicity	1	mice	1	plasmodium falciparum	1	malaria	merozoite surface protein 1:Merozoite surface antigens	2
22023477	1	6	immune:vaccine:antigen:induced:immunogenicity	2	horses:animals	1	plasmodium falciparum	1	malaria	Serine-repeat antigen protein:Serine repeat antigen	2
21935482	1	6	protection:antibodies:response:vaccine:immunity:ifn	1	animal	1	plasmodium falciparum	1	malaria	merozoite surface protein 1	1
21881771	1	6	immune:response:vaccine:antibody:immunogenicity	1	mice	1	plasmodium vivax	1	malaria	Circumsporozoite protein	1
21820475	1	6	antibodies:vaccine:immunity:induced:antigenic:immunogenicity	2	mice:rabbits	1	plasmodium falciparum	1	malaria	merozoite surface protein 1:Merozoite surface antigens	2
21738467	1	6	immune:antibodies:antibody:induced:reduction:tnf	2	mouse:animal	1	trypanosoma brucei	2	african trypanosomiasis	variant surface glycoprotein:variant surface glycoprotein (VSG)	2
20957045	1	6	protection:immune:antibodies:response:vaccine:antigenic	1	mice	1	plasmodium falciparum	1	malaria	VAR2CSA:Erythrocyte membrane protein 1:DBL1	3
20837716	1	6	immune:antibodies:response:induce:reduction:tnf	1	mice	1	plasmodium yoelii	1	malaria	macrophage migration inhibitory factor	1
20653104	1	6	immune:response:vaccine:antigen:immunized:immunogenicity	5	mice:rats:rabbits:animal:animals	1	plasmodium falciparum	1	malaria	Antigen 332	1
20384992	1	6	antibodies:vaccine:antigen:antibody:effective:immunogenic	1	animal	1	plasmodium falciparum	1	malaria	merozoite surface protein 1:apical membrane antigen 1:Apical membrane antigen-1:Merozoite surface antigens:Arginase	5
20080619	1	6	antibodies:protective:vaccine:antigen:immunity:induced	2	mice:birds	1	plasmodium falciparum	1	malaria	Circumsporozoite protein:Major surface antigen	2
20042100	1	6	immune:antibodies:vaccine:immunity:immunized:immunogenicity	3	mice:rabbits:animals	1	plasmodium falciparum	1	malaria	merozoite surface protein:Merozoite surface protein 3:Merozoite surface protein-3:Polymorphic antigen	4
19946351	1	6	antibodies:protective:vaccine:antigen:antibody:effective	1	mice	1	leishmania infantum	1	leishmaniasis	Leishmanolysin	1
19782112	1	6	protective:vaccine:vaccination:induced:vaccinated:reduction	2	rodents:mice	1	echinococcus multilocularis	3	alveolar echinococcosis:cysticercosis	Thioredoxin:Tetraspanin	2
19726616	1	6	protection:immune:response:protective:vaccine:antigen	2	mouse:mice	1	leishmania major	1	leishmaniasis	protein disulfide isomerase	1
19386420	1	6	response:vaccine:antigen:immunized:induced:vaccinated	1	dogs	1	leishmania infantum	1	leishmaniasis	tryparedoxin peroxidase:Tryparedoxin_peroxidase	2
19047411	1	6	immune:antibodies:protective:antibody:immunity:immunogenicity	1	rodent	1	plasmodium falciparum	1	malaria	Circumsporozoite protein	1
18984024	1	6	protection:protective immunity:antibodies:vaccine	1	mice	2	plasmodium berghei:plasmodium falciparum	1	malaria	Circumsporozoite protein	1
18804512	1	6	protective:vaccine:vaccination:vaccinated:antigenic:ifn	1	mice	1	leishmania infantum	1	leishmaniasis	Cysteine proteinase	1
18771584	1	6	antibodies:vaccine:immunity:immunized:induce:immunization	1	mice	1	plasmodium falciparum	1	malaria	VAR2CSA:Erythrocyte membrane protein 1:DBL1	3
17241708	1	6	protection:immune:vaccine:antigen:immunized:antigenic	2	mice:rabbits	1	plasmodium falciparum	1	malaria	Circumsporozoite protein	1
17095277	1	6	protective immunity:antibodies:vaccine:immunized	2	mouse:mice	1	plasmodium falciparum	1	malaria	VAR2CSA:Erythrocyte membrane protein 1:DBL1:PfEMP1	4
16988458	1	6	protection:immune:antibodies:vaccine:immunized:immunization	1	mice	1	plasmodium yoelii	1	malaria	Circumsporozoite protein	1
16988228	1	6	protection:antibodies:vaccine:antigen:antibody:immunization	1	mice	1	plasmodium yoelii	1	malaria	apical membrane antigen 1	1
16837110	1	6	protection:immune:vaccine:immunized:immunization:reduction	2	rats:animals	1	plasmodium falciparum	1	malaria	Erythrocyte membrane protein 1:PfEMP1	2
1680235	1	6	immune:antibodies:vaccine:immunized:induced:immunization	2	mouse:mice	1	plasmodium yoelii	1	malaria	Circumsporozoite protein	1
16761098	1	6	immune:antibodies:vaccine:immunized:immunization:immunogenicity	2	mouse:mice	1	plasmodium falciparum	1	malaria	merozoite surface protein 1	1
16428781	1	6	immune:antibodies:vaccine:antigen:immunized:immunogenicity	3	rabbit:rabbits:monkeys	1	plasmodium falciparum	1	malaria	merozoite surface protein 1:Merozoite surface protein-1:Merozoite surface antigens:Merozoite surface protein-1 variant Q-TSR-L:Merozoite surface antigen 1:Merozoite surface protein-1 variant E-TSR-L	6
16377036	1	6	antibodies:protective:vaccine:antibody:immunized:immunogenicity	3	mice:rabbit:rabbits	1	plasmodium falciparum	1	malaria	merozoite surface protein 1:Merozoite surface protein-1	2
1624802	1	6	antibodies:response:vaccine:immunized:induced:immunogenic	3	mice:monkeys:animals	1	plasmodium falciparum	1	malaria	Merozoite surface antigens	1
16108563	1	6	protection:antibody:effective:vaccination:induced:immunization	1	chicken	1	eimeria tenella	1	coccidiosis	Microneme protein-2:Microneme protein Etmic-2:Microneme 2:Profilin	4
15890689	1	6	immune:response:protective:vaccine:antibody:ifn	2	mouse:mice	1	plasmodium chabaudi	1	malaria	merozoite surface protein 1	1
15780727	1	6	protection:antibodies:vaccine:immunized:induced:reduction	3	calves:cattle:animals	1	theileria parva	1	east coast fever	p67 protein:Sporozoite surface protein p67:Surface antigen:p67 surface antigen	4
15731029	1	6	immune:response:vaccine:antigen:induced:ifn	1	cattle	1	neospora caninum	1	neosporosis	SRS2 surface antigen:Tachyzoite surface protein:p29 surface antigen:Surface antigen SAG1:Putative surface antigen protein 1	5
15694510	1	6	protection:immune:protective:vaccine:antibody:immunogenic	1	monkeys	1	plasmodium falciparum	1	malaria	Erythrocyte binding antigen region II:Erythrocyte binding antigen-175:Erythrocyte binding antigen 175:EBA-175:Erythrocyte-binding antigen-175	5
15688345	1	6	protective:vaccine:antigen:antibody:vaccination:induced	2	mice:monkeys	1	plasmodium falciparum	1	malaria	Circumsporozoite protein	1
15640359	1	6	immune:protective:vaccine:antigen:immunity:reduction	2	rodent:mice	1	plasmodium chabaudi	1	malaria	merozoite surface protein 1:Merozoite surface protein-1	2
15582530	1	6	antibodies:vaccine:antibody:induced:immunogenicity:ifn	1	monkeys	1	plasmodium vivax	1	malaria	Circumsporozoite protein	1
15305682	1	6	antibodies:vaccine:antigen:effective:immunity:vaccinated	5	goats:sheep:cattle:animal:animals	1	echinococcus granulosus	1	hydatid	EG95:Host-protective antigen:EG95 protein	3
15296488	1	6	antibodies:antigen:antibody:induced:immunization	1	mice	2	plasmodium falciparum:neospora caninum	1	malaria	SRS2 surface antigen:Tachyzoite surface protein:Major surface antigen:Blood-stage antigen	4
15157087	1	6	protection:immune:protective:vaccine:antigen:immunogenic	1	monkeys	1	plasmodium falciparum	1	malaria	Erythrocyte binding antigen region II:Erythrocyte binding antigen-175:Erythrocyte binding antigen 175:EBA-175:Erythrocyte-binding antigen-175	5
14977966	1	6	protective:vaccine:antigen:immunization:vaccinated:reduction	1	mice	3	plasmodium falciparum:plasmodium vivax:plasmodium yoelii	1	malaria	Circumsporozoite protein	1
14700344	1	6	immune:antibodies:vaccine:antigen:immunized:immunogenicity	1	rabbits	1	plasmodium falciparum	1	malaria	Merozoite surface antigens:Merozoite surface protein 1:Merozoite surface antigen 1:Merozoite surface antigen-1	4
14665394	1	6	response:antigen:induced:immunogenicity	1	mice	1	schistosoma mansoni	1	schistosomiasis	Tyrosine 3-monooxygenase:Thioredoxin:Thioredoxin peroxidase 1	3
14604581	1	6	protection:immune:response:protective:vaccine:vaccination	1	mice	2	schistosoma mansoni:fasciola hepatica	2	fascioliasis:schistosomiasis	14 kDa fatty acid-binding protein	1
12938235	1	6	immune:antibodies:response:antibody:induce:ifn	2	mice:animals	1	plasmodium berghei	1	malaria	merozoite surface protein 1	1
12825185	1	6	immune:antibodies:response:vaccine:immunized:immunization	3	mouse:mice:monkeys	1	plasmodium falciparum	1	malaria	Erythrocyte membrane protein 1	1
12804841	1	6	immune:antibodies:response:immunized:induced:immunization	2	mouse:mice	1	plasmodium vivax	1	malaria	Ookinete surface protein Pvs25:Sexual stage antigen 25 protein	2
12559799	1	6	protection:antibodies:vaccine:immunity:induced	1	cattle	1	theileria parva	1	east coast fever	p67 protein:Sporozoite surface protein p67:Surface antigen:p67 surface antigen	4
12438375	1	6	protection:vaccine:antigen:immunity:vaccination:induced	2	monkeys:animals	1	plasmodium falciparum	1	malaria	merozoite surface protein 1:apical membrane antigen 1:Merozoite surface antigens:Truncated apical membrane antigen 1	4
12363372	1	6	antibodies:response:vaccine:antibody:immunized:immunization	1	rats	1	fasciola hepatica	1	fascioliasis	Secreted cathepsin L 1:Secreted cathepsin L2	2
12228010	1	6	antibodies:vaccine:antibody:vaccination:immunization:immunogenicity	1	animal	1	plasmodium falciparum	1	malaria	Circumsporozoite protein	1
12097400	1	6	protective:vaccine:antibody:immunity:immunized:induce	1	mice	1	plasmodium yoelii	1	malaria	merozoite surface protein 1	1
12060317	1	6	protection:immune:antibodies:antibody:immunity:immunized	1	mice	1	plasmodium yoelii	1	malaria	Merozoite surface protein 1	1
12010962	1	6	antibodies:protective:vaccine:antibody:effective:immunization	1	rabbits	1	plasmodium falciparum	1	malaria	merozoite surface protein 1	1
11865423	1	6	protection:response:vaccine:antibody:vaccination:vaccinated	2	monkeys:primate	1	plasmodium falciparum	1	malaria	merozoite surface protein 3:Merozoite surface protein-3:MSP3	3
11741694	1	6	immune:response:protective:vaccine:induced:immunogenicity	1	monkey	1	plasmodium vivax	1	malaria	MSP-1:Merozite surface protein 1:Merozoite surface proteins 1:Merozoite surface protein 1:Merozoite surface antigens:Merozoite surface protein-1:Duffy binding protein:Duffy-binding protein:Duffy binding protein variant 5:Duffy binding protein II:Ookinete surface protein Pvs25:Sexual stage antigen 25 protein:Ookinite surgace antigen Pvs28:Sexual stage surface protein Pvs28:ookinete surface protein…	16
11738752	1	6	antibodies:vaccine:antigen:vaccination:reduction:immunogenicity	3	mouse:mice:animals	1	schistosoma japonicum	1	schistosomiasis	Paramyosin	1
11722185	1	6	antibodies:vaccine:antigen:antibody:effective:immunized	1	rabbits	1	plasmodium falciparum	1	malaria	merozoite surface protein 1:Merozoite surface antigens	2
11601272	1	6	response:vaccine:antigen:antibody:immunized:induced	1	mice	1	plasmodium falciparum	1	malaria	Circumsporozoite protein	1
11596920	1	6	immune:antibodies:vaccine:antigen:antibody:immunization	2	mouse:mice	1	plasmodium falciparum	1	malaria	merozoite surface protein 2:Merozoite surface antigen 2:Merozoite surface protein-2:Merozoite surafce protein 2	4
11180119	1	6	immune:antibodies:response:antigen:antibody:immunized	1	mice	1	plasmodium falciparum	1	malaria	Merozoite surface protein 1:Merozoite surface protein-1:Merozoite surface antigens:Merozoite surface protein-1 variant Q-TSR-L:Merozoite surface antigen 1:Merozoite surface protein-1 variant E-TSR-L	6
11119517	1	6	immune:antibodies:response:antigen:immunity:ifn	1	sheep	1	echinococcus granulosus	3	cystic echinococcosis:hydatid	Antigen B:Antigen B4:Antigen B5:Antigen B2:Antigen B3:Antigen B subunit 4:Antigen B1	7
11083773	1	6	antibodies:response:vaccine:antibody:induce:vaccinated	1	mice	1	plasmodium vivax	1	malaria	Ookinete surface protein Pvs25:Sexual stage antigen 25 protein:Ookinite surgace antigen Pvs28:Sexual stage surface protein Pvs28:ookinete surface protein pvs28:Surface protein Pvs48	6
10816459	1	6	antibodies:vaccine:antigen:antibody:vaccination:immunogenicity	2	animal:animals	1	plasmodium vivax	1	malaria	Duffy binding protein:Duffy-binding protein:Duffy binding protein variant 5:Duffy binding protein II	4
10779593	1	6	protection:immune:antibodies:response:antigen:antibody	1	rabbit	1	onchocerca volvulus	1	onchocerciasis	Heat shock protein 60	1
10697896	1	6	protection:immune:vaccine:antigen:antibody:immunogenic	2	mice:animal	1	plasmodium falciparum	1	malaria	circumsporozoite (CS) protein:Circumsporozoite protein	2
10603392	1	6	protective immunity:vaccine:antigen:effective	1	rodent	1	plasmodium falciparum	1	malaria	exported protein 1:liver stage antigen 3:Liver stage-specific antigen 1:Liver stage-specific antigen-1:Liver stage antigen-1:Liver stage antigen-3:Malaria protein EXP-1:Exported protein-1:Malaria exported protein-1	9
10580196	1	6	protection:protective immunity:antibodies:immunization	1	rodent	1	plasmodium yoelii	1	malaria	merozoite surface protein 1	1
10085003	1	6	immune:antibodies:response:antigen:antibody:induced	4	monkey:monkeys:primate:animals	2	plasmodium knowlesi:toxoplasma gondii	1	malaria	circumsporozoite (CS) protein:Circumsporozoite protein:Putative Chorismate synthase:Circumsporozoite antigen:Citrate synthase	5
9886211	1	5	immune:antibodies:protective:antigen:immunized	3	rabbit:monkey:monkeys	1	plasmodium falciparum	1	malaria	merozoite surface protein 1:Merozoite surface protein-1:Merozoite surface antigens:Merozoite surface protein-1 variant Q-TSR-L:Merozoite surface antigen 1:Merozoite surface protein-1 variant E-TSR-L:Sexual stage antigen pfs25	7
9862371	1	5	protection:protective:vaccination:immunization:ifn	1	mice	1	plasmodium berghei	1	malaria	Circumsporozoite protein	1
9712768	1	5	antibodies:antigen:antibody:induced:immunogenic	1	mice	1	plasmodium falciparum	1	malaria	Erythrocyte binding antigen region II:Erythrocyte binding antigen-175:Erythrocyte binding antigen 175:EBA-175:Erythrocyte-binding antigen-175	5
9261951	1	5	vaccine:antigen:antibody:vaccination:immunization	5	mice:rabbits:sheep:animal:animals	1	plasmodium falciparum	1	malaria	Merozoite surface antigen 2:MSA-2	2
9229019	1	5	antibodies:vaccine:antibody:immunogenicity	2	mice:monkeys	1	plasmodium falciparum	1	malaria	Circumsporozoite protein	1
8834763	1	5	antibodies:vaccine:antibody:immunized:immunogenicity	3	mice:rabbits:animals	1	plasmodium falciparum	1	malaria	Rhoptry-associated protein 1:p82:Rhoptry associated protein-1:Rhoptry protein:RAP-2	5
8821650	1	5	response:protective:vaccine:antigen:antibody	3	rodent:mouse:mice	1	plasmodium yoelii	1	malaria	Circumsporozoite protein	1
8751936	1	5	antibodies:vaccine:antigen:antibody:effective	1	monkeys	1	plasmodium falciparum	1	malaria	merozoite surface protein 1:apical membrane antigen 1:Serine repeat antigen:Surface protein 2:Sporozoite surface protein 2:Sexual stage antigen	6
8552406	1	5	antibodies:antigen:antibody:induced	1	rabbit	1	plasmodium falciparum	1	malaria	Antigen 332	1
8531666	1	5	protection:antibodies:protective:vaccine:antigenic	1	mice	2	schistosoma mansoni:fasciola hepatica	1	schistosomiasis	fatty acid binding protein	1
8188358	1	5	immune:antibodies:protective:antibody:induce	2	mouse:mice	2	plasmodium falciparum:plasmodium yoelii	1	malaria	Serine-repeat antigen protein:Serine repeat antigen	2
33857426	1	5	protection:antibodies:protective:vaccine:antibody	2	mouse:mice	1	plasmodium vivax	1	malaria	Circumsporozoite protein	1
33795695	1	5	antibodies:protective:vaccine:effective:immunogenicity	1	mice	1	plasmodium falciparum	1	malaria	Circumsporozoite protein	1
33689009	1	5	vaccine:antigen:antibody:vaccination:ifn	1	chickens	1	eimeria tenella	1	coccidiosis	Surface antigen 16:Surface antigen 22:Surface antigen 4	3
33671937	1	5	protective:vaccine:vaccination:immunized:survival rate	3	mouse:mice:cows	1	neospora caninum	1	neosporosis	Dense granule protein	1
33153189	1	5	antibodies:protective:vaccine:antigen:induce	2	rodent:mice	1	plasmodium yoelii	1	malaria	Merozoite surface protein 4/5	1
32946741	1	5	protection:antibodies:protective:vaccine:antibody	1	mice	1	plasmodium falciparum	1	malaria	Circumsporozoite protein	1
32870446	1	5	immune:antibodies:vaccine:effective:immunogenic	2	mice:animals	2	plasmodium falciparum:taenia solium	1	malaria	Apical membrane antigen 1:Truncated apical membrane antigen 1:Merozoite surface antigens:Merozoite surface protein 1	4
32711079	1	5	protection:immune:vaccine:vaccination:immunogenic	1	animal	1	plasmodium vivax	1	malaria	Merozoite surface protein 9:Merozoite surface antigens:Merozoite surface protein 1	3
32404215	1	5	immune:response:vaccine:antigen:effective	1	mice	1	clonorchis sinensis	1	clonorchiasis	Aspartate aminotransferase:Serpin	2
32153565	1	5	protection:antibodies:vaccine:induced:immunization	2	mouse:animals	1	plasmodium falciparum	1	malaria	Circumsporozoite protein	1
31936739	1	5	protection:vaccine:antigen:immunized:induced	3	mouse:mice:animals	1	plasmodium yoelii	1	malaria	inhibitor of cysteine proteases:Circumsporozoite protein	2
31842995	1	5	immune:vaccine:antigen:immunity:antigenic	1	cattle	1	theileria parva	1	east coast fever	Tp1 CD8+ T cell antigen:CD8+ T cell target antigen Tp1:Tp2 CD8+ T cell antigen:CD8+ T cell target antigen Tp2	4
31028254	1	5	protection:antibodies:vaccine:antibody:vaccination	3	monkeys:primates:animals	1	plasmodium falciparum	1	malaria	Reticulocyte-binding protein homolog 5:Reticulocyte binding-like protein 5:Reticulocyte-binding protein 5:Reticulocyte binding protein-like protein 4	4
30847408	1	5	response:vaccine:induced:immunogenicity:ifn	1	mice	1	brugia malayi	2	filariasis:lymphatic filariasis	Abundant larval transcript-2 protein	1
30824357	1	5	antibodies:vaccine:antibody:induced:immunogenic	2	mouse:mice	1	plasmodium falciparum	1	malaria	Gametocyte surface protein P230:Pfs230	2
30794597	1	5	protection:response:vaccine:vaccination:ifn	1	dogs	1	leishmania infantum	1	leishmaniasis	Guanine nucleotide-binding protein subunit beta-like protein	1
30367868	1	5	immune:antibodies:vaccine:antibody:vaccinated	2	mouse:mice	1	babesia microti	1	babesiosis	Surface antigen	1
30349082	1	5	protection:antibodies:protective:antibody:immunity	1	rodent	3	plasmodium berghei:plasmodium falciparum:plasmodium yoelii	1	malaria	Circumsporozoite protein:Ferrochelatase	2
30034399	1	5	protection:immune:response:effective:induced	2	mouse:mice	2	toxoplasma gondii:schistosoma japonicum	1	schistosomiasis	dense granule protein GRA15	1
29348479	1	5	protective:vaccine:vaccination:immunized:vaccinated	1	mice	2	plasmodium falciparum:plasmodium vivax	1	malaria	Circumsporozoite protein:Cirumsporozoite protein:Csp:CSP protein	4
29263878	1	5	protection:vaccine:antigen:induce:immunization	2	mouse:hamsters	1	leishmania infantum	2	leishmaniasis:malaria	Cysteine_peptidase_B_(CPB):Cysteine protease:Cathepsin L-like cysteine proteinase:Cysteine proteinase type B	4
29229735	1	5	immune:response:vaccine:immunization:antigenic	2	dogs:animals	1	echinococcus granulosus	1	intestinal tapeworm	paramyosin:tropomyosin	2
29121987	1	5	immune:response:protective:vaccine:immunized	4	mice:rat:rats:rabbits	1	clonorchis sinensis	1	clonorchiasis	Pyruvate kinase	1
28993460	1	5	antibodies:vaccine:antigen:immunogenicity	1	rabbits	1	plasmodium falciparum	1	malaria	merozoite surface protein 8:merozoite surface protein 1	2
28674032	1	5	vaccine:antigen:effective:induced:ifn	2	mouse:mice	1	trypanosoma cruzi	1	chagas disease	tyrosine phosphatase:trans-sialidase	2
28231338	1	5	vaccine:antigen:immunity:induced:immunization	1	cattle	1	theileria parva	1	east coast fever	Tp1 CD8+ T cell antigen:CD8+ T cell target antigen Tp1:Tp2 CD8+ T cell antigen:CD8+ T cell target antigen Tp2	4
27692771	1	5	antibodies:vaccine:antigen:immunity:immunized	1	rabbits	1	plasmodium falciparum	1	malaria	duffy binding-like merozoite surface protein:rhoptry-associated leucine zipper-like protein 1:reticulocyte binding protein homologue 5:merozoite surface protein 1:Rh5 interacting protein:Rh5-interacting protein:Reticulocyte binding protein homologue 5-interacting protein:Reticulocyte-binding protein homolog 5:Reticulocyte binding-like protein 5:Reticulocyte-binding protein 5:Reticulocyte binding …	14
27129682	1	5	immune:response:vaccine:antibody:antigenic	2	rodent:mice	2	plasmodium berghei:plasmodium vivax	1	malaria	Circumsporozoite protein:Cirumsporozoite protein:Csp:CSP protein	4
27068454	1	5	protective:vaccine:antigen:immunity:induce	3	rodent:mouse:mice	2	plasmodium falciparum:plasmodium yoelii	1	malaria	Circumsporozoite protein:Major surface antigen	2
26111968	1	5	protective:antibody:vaccinated:immunogenicity:ifn	1	mice	1	toxoplasma gondii	1	toxoplasmosis	rhomboid protease ROM4:rhomboid protease ROM5:Rhomboid-like protease 4:RHOMBOID-like protein:Rhomboid-like protease 5	5
26063320	1	5	antibodies:vaccine:antigen:antibody:immunization	1	mice	1	plasmodium falciparum	1	malaria	Sexual stage specific surface antigen:Sexual stage-specific surface antigen:S48/45:Sexual stage antigen s48/45:Pfs230:Pfs48/45	6
25874857	1	5	vaccine:antigen:antibody:vaccination:vaccinated	3	dog:dogs:animals	1	leishmania infantum	1	leishmaniasis	dihydroxyacetonephosphate acyltransferase:Dihydroxyacetonephosphate_acyltransferase	2
25861441	1	5	immune:response:vaccine:antigen:effective	2	hamster:animals	1	toxoplasma gondii	1	toxoplasmosis	Surface antigen:Surface antigen SAG1:Surface antigen 1:Surface antigen protein 1:Major surface antigen:Secretory antigen 1 protein:Major surface antigen 1	7
25822951	1	5	protection:vaccine:antigen:immunity:vaccination	1	mouse	1	plasmodium berghei	1	malaria	Thrombospondin-related anonymous protein	1
25499128	1	5	antibodies:response:antigen:antibody:ifn	3	sheep:pigs:animals	1	toxoplasma gondii	1	toxoplasmosis	dense granule protein GRA1:microneme protein MIC2:microneme protein MIC3:dense granule protein GRA7:Dense granule protein 1:p24 granule antigen:Micronemal protein:Microneme protein 3:Surface antigen:Surface antigen SAG1:Surface antigen 1:Surface antigen protein 1:Major surface antigen:Secretory antigen 1 protein:Major surface antigen 1:Dense granule protein 7:Granule antigen protein GRA7:Dense gr…	20
25248513	1	5	protective:vaccine:effective:immunized:reduction	2	chickens:birds	3	eimeria acervulina:eimeria tenella:toxoplasma gondii	1	coccidiosis	Orf protein:Cathepsin L	2
25200253	1	5	immune:vaccine:antigen:induced:immunogenic	1	mouse	1	plasmodium falciparum	1	malaria	cell traversal protein for ookinetes and sporozoites:PF cell-traversal protein:Circumsporozoite protein:Thrombospondin related adhesive protein:Thrombospondin-related adhesive protein	5
25114213	1	5	protection:antibodies:vaccine:antibody:immunization	2	rodent:mice	2	plasmodium berghei:plasmodium falciparum	1	malaria	Circumsporozoite protein	1
24789797	1	5	antibodies:vaccine:antibody:induced:immunogenicity	2	mice:rabbits	1	plasmodium falciparum	1	malaria	merozoite surface protein 3:merozoite surface protein 1	2
24575238	1	5	response:vaccine:antigen:antibody:vaccination	1	mice	1	plasmodium falciparum	1	malaria	Circumsporozoite protein:Erythrocyte binding antigen	2
24521783	1	5	vaccine:antigen:immunity:induced:immunogenicity	1	mice	1	plasmodium vivax	1	malaria	Ookinete surface protein Pvs25:Sexual stage antigen 25 protein	2
24505176	1	5	antibodies:response:antigen:antibody:immunized	2	cattle:animals	2	babesia bigemina:theileria annulata	1	theileriosis	Merozoite surface glycoprotein:Merozoite-piroplasm surface antigen:Merozoite-piroplasm surface antigen 1:Merozoite-piroplasm surface antigen Tams 1:Major merozoite surface antigen:Merozoite-piroplasm surface antigen Tams1:Merozoite surface protein-1	7
24465551	1	5	protection:immune:vaccine:induced:reduction	1	mice	2	schistosoma mansoni:fasciola hepatica	1	schistosomiasis	Cathepsin B1:Cathepsin L:Secreted cathepsin L 1:Glyceraldehyde 3-phosphate dehydrogenase	4
24354660	1	5	vaccine:antibody:immunized:immunogenicity	2	mouse:mice	1	plasmodium knowlesi	1	malaria	Merozoite surface protein	1
24146077	1	5	antibodies:vaccine:effective:immunization:immunogenicity	1	mouse	1	plasmodium falciparum	1	malaria	merozoite surface protein 4	1
23511652	1	5	antibodies:vaccine:antigen:antibody:immunization	1	mice	1	neospora caninum	1	neosporosis	SRS2 surface antigen:Tachyzoite surface protein	2
23506240	1	5	antibodies:response:vaccine:effective:immunogenic	2	mice:primates	1	plasmodium falciparum	1	malaria	Circumsporozoite protein	1
23009356	1	5	antibodies:vaccine:vaccination:vaccinated:antigenic	1	sheep	1	echinococcus granulosus	2	cystic echinococcosis	EG95:Host-protective antigen:EG95 protein	3
22787718	1	5	antibodies:protective:vaccine:antigen:induce	2	rodent:mice	1	plasmodium berghei	1	malaria	Circumsporozoite protein	1
22406459	1	5	protection:response:vaccine:antigen:vaccination	4	goats:sheep:cattle:animals	1	echinococcus granulosus	3	cystic echinococcosis:hydatid	EG95:Host-protective antigen:EG95 protein	3
22258707	1	5	antibodies:response:antigen:antibody:effective	3	mice:dogs:animals	1	neospora caninum	1	neosporosis	Dense granule protein	1
22253925	1	5	antibodies:antigen:immunized:induced	1	mice	1	plasmodium falciparum	1	malaria	Reticulocyte binding-like protein 1:RH1 protein:Erythrocyte binding antigen region II:Erythrocyte binding antigen-175:Erythrocyte binding antigen 175:EBA-175:Erythrocyte-binding antigen-175:Reticulocyte-binding protein homolog 5:Reticulocyte binding-like protein 5:Reticulocyte-binding protein 5:Reticulocyte binding protein-like protein 4	11
22248820	1	5	immune:antibodies:vaccine:antigen:immunogenic	1	rabbit	1	plasmodium falciparum	1	malaria	Merozoite surface protein duffy binding ligand 1:Duffy binding-like merozoite surface protein 1:Merozoite surface protein 3:Merozoite surface protein-3:MSP3:Polymorphic antigen	6
22202121	1	5	antibodies:vaccine:antibody:immunized:induce	1	rabbits	1	plasmodium falciparum	1	malaria	merozoite surface protein 1:Merozoite surface antigens:Apical membrane antigen 1:Truncated apical membrane antigen 1	4
22095915	1	5	immune:antibodies:vaccine:vaccination:induced	2	mice:chicken	1	plasmodium falciparum	1	malaria	merozoite surface protein 1:Merozoite surface protein-1:Merozoite surface antigens:Merozoite surface protein-1 variant Q-TSR-L:Merozoite surface antigen 1:Merozoite surface protein-1 variant E-TSR-L	6
21715576	1	5	immune:antibodies:vaccine:antigen:reduction	3	rabbits:animal model	1	plasmodium falciparum	1	malaria	Gametocyte surface protein P230:Pfs230	2
21632889	1	5	antibodies:response:vaccine:antibody:immunization	3	mice:rabbit:rabbits	1	plasmodium falciparum	1	malaria	merozoite surface protein 3:Merozoite surface protein-3:MSP3	3
21298021	1	5	antibodies:vaccine:antibody:immunity:induce	1	mice	1	plasmodium falciparum	1	malaria	Erythrocyte membrane protein 1:VarO:PfEMP1	3
21236236	1	5	vaccine:immunity:vaccination:induced:vaccinated	1	mice	1	toxoplasma gondii	1	toxoplasmosis	heat shock protein:Heat shock protein 70	2
21075532	1	5	immune:antibodies:antigen:antigenic:immunogenic	1	horses	1	sarcocystis neurona	1	myeloencephalitis	Putative surface antigen:Surface antigen 2:Surface antigen 3:Surface antigen 4:SAG4	5
20654667	1	5	antibodies:vaccine:antigen:antibody:immunogenic	1	mice	1	plasmodium vivax	1	malaria	Apical membrane antigen 1:Apical membrane protein-1:Apical membrane antigen-1:Apcial membrane antigen I:Apical membrane protein 1	5
20585656	1	5	protection:vaccine:effective:induce:immunization	1	animal	5	echinococcus granulosus:echinococcus multilocularis:taenia solium:taenia saginata:taenia crassiceps	2	cestodiasis:cysticercosis	EG95:Host-protective antigen:EG95 protein:EM95 vaccine antigen	4
20194590	1	5	antibodies:vaccine:vaccination:immunized:immunization	1	rabbits	1	plasmodium falciparum	1	malaria	VAR2CSA:Erythrocyte membrane protein 1:DBL1:PfEMP1	4
19717308	1	5	immune:antibody:vaccination:ifn:tnf	2	mouse:mice	1	schistosoma mansoni	1	schistosomiasis	Tyrosine 3-monooxygenase:Transforming growth factor beta	2
19695213	1	5	antibodies:response:antigen:antibody:reduction	1	mouse	1	plasmodium falciparum	1	malaria	Rhoptry-associated protein 1:p82:Rhoptry associated protein-1:Rhoptry protein:RAP-2	5
1940798	1	5	antibodies:vaccine:antigen:immunity:vaccination	3	mice:monkeys:animals	1	plasmodium falciparum	1	malaria	Sexual stage antigen	1
19185561	1	5	immune:vaccine:antibody:vaccinated:reduction	3	mice:rabbit:rabbits	1	trichinella spiralis	1	trichinellosis	Heat shock protein 70	1
19121414	1	5	protective immunity:effective:induce	2	rodent:mice	2	plasmodium falciparum:plasmodium chabaudi	1	malaria	merozoite surface protein 1:Merozoite surface protein-1:Merozoite surface antigens:Merozoite surface protein-1 variant Q-TSR-L:Merozoite surface antigen 1:Merozoite surface protein-1 variant E-TSR-L	6
19108614	1	5	immune:antibodies:antigen:antibody:immunized	4	mice:chicken:chickens:cattle	1	plasmodium falciparum	2	malaria:trypanosomiasis	Lactate dehydrogenase	1
18794202	1	5	protection:immune:response:vaccine:induced	1	mice	1	plasmodium falciparum	1	malaria	merozoite surface protein:Merozoite surface protein 1:Merozoite surface protein-1:Merozoite surface antigens:Merozoite surface protein-1 variant Q-TSR-L:Merozoite surface antigen 1:Merozoite surface protein-1 variant E-TSR-L:4a-hydroxytetrahydrobiopterin dehydratase	8
18457835	1	5	antibodies:antigen:antibody:vaccination:immunogenicity	2	mouse:mice	1	toxoplasma gondii	1	toxoplasmosis	Surface antigen p22:Surface antigen 2:Surface antigen 2B:SAG2:SAG2 type 2 variant 4:SAG2 type 2 variant 2:SAG2 type 2 variant 3:SAG2 type 2 variant 1	8
18342311	1	5	protective:vaccine:antigen:effective:antigenic	1	animal	1	echinococcus granulosus	1	hydatid	EG95:Host-protective antigen:EG95 protein:EG95-4 protein	4
18332422	1	5	antibodies:vaccine:antibody:immunity:immunized	1	mice	1	plasmodium falciparum	1	malaria	Sexual stage specific surface antigen:Sexual stage-specific surface antigen:S48/45:Sexual stage antigen s48/45:Pfs48/45	5
18250177	1	5	immune:antibodies:vaccine:immunized:antigenic	2	rabbit:rabbits	1	plasmodium falciparum	1	malaria	VAR2CSA:Erythrocyte membrane protein 1:DBL1	3
17983665	1	5	protective:vaccine:antigen:immunized:ifn	2	calves:cattle	1	theileria parva	1	east coast fever	Tp2 CD8+ T cell antigen:CD8+ T cell target antigen Tp2	2
17604034	1	5	protection:immune:vaccination:induced	2	rodent:mice	2	plasmodium berghei:plasmodium yoelii	1	malaria	6-cysteine protein	1
17524988	1	5	antibodies:vaccine:antigen:antigenic:immunogenic	2	mice:rabbits	1	plasmodium falciparum	1	malaria	Circumsporozoite protein	1
17502396	1	5	vaccine:immunity:vaccination:induced:immunogenicity	1	mice	1	plasmodium falciparum	1	malaria	Circumsporozoite protein	1
17426022	1	5	antibodies:vaccine:antigen:immunity:induced	1	mice	1	plasmodium falciparum	1	malaria	Sexual stage specific surface antigen:Sexual stage-specific surface antigen:S48/45:Sexual stage antigen s48/45:Pfs48/45	5
17280751	1	5	antibodies:protective:antigen:induced:immunogenicity	1	mice	1	neospora caninum	1	neosporosis	SRS2 surface antigen:Tachyzoite surface protein	2
17210662	1	5	immune:antibodies:response:antigen:induced	1	sheep	1	echinococcus granulosus	1	hydatid	Antigen B:Antigen B4:Antigen B5:Antigen B2:Antigen B3:Antigen B subunit 4:Antigen B1	7
1721043	1	5	immune:antibodies:response:antibody:induce	2	mouse:mice	2	plasmodium falciparum:plasmodium yoelii	1	malaria	circumsporozoite (CS) protein:Circumsporozoite protein	2
16714213	1	5	protection:protective:antibody:immunization:reduction	2	mouse:mice	1	schistosoma mansoni	1	schistosomiasis	Tyrosine 3-monooxygenase	1
16629332	1	5	immune:protective:effective:ifn:tnf	2	mice:animals	2	plasmodium falciparum:plasmodium vinckei	1	malaria	Signal peptide peptidase	1
16545806	1	5	protection:antibodies:vaccination:induced:immunogenicity	1	mice	1	toxoplasma gondii	1	toxoplasmosis	Dense granule protein 3:Surface antigen:Surface antigen SAG1:Surface antigen 1:Surface antigen protein 1:Major surface antigen:Secretory antigen 1 protein:Major surface antigen 1:p30	9
16262450	1	5	immune:antibodies:vaccine:antibody:induced	1	mice	1	plasmodium falciparum	1	malaria	merozoite surface protein 3	1
15879026	1	5	immune:response:antigen:induce:ifn	1	horses	1	sarcocystis neurona	1	myeloencephalitis	Surface antigen 1	1
15501783	1	5	antibodies:vaccine:immunization:immunogenicity	2	mice:monkeys	1	plasmodium falciparum	1	malaria	Circumsporozoite protein	1
15385485	1	5	protection:immunized:induced:immunization:reduction	1	mice	4	plasmodium berghei:plasmodium falciparum:plasmodium yoelii:plasmodium chabaudi	1	malaria	merozoite surface protein 4:merozoite surface protein 4/5:Merozoite surface protein 4/5, putative:Merozoite surface protein 5	4
15295710	1	5	immune:antibodies:protective:vaccine:antibody	1	mouse	1	plasmodium falciparum	1	malaria	merozoite surface protein 3:Merozoite surface protein-3:MSP3	3
15234557	1	5	antibodies:vaccine:antigenic:immunogenicity	1	monkeys	1	plasmodium falciparum	1	malaria	merozoite surface protein 1:Merozoite surface protein-1:Merozoite surface antigens:Merozoite surface protein-1 variant Q-TSR-L:Merozoite surface antigen 1:Merozoite surface protein-1 variant E-TSR-L	6
14742548	1	5	immune:antibodies:response:protective:immunization	2	rodent:mice	2	plasmodium falciparum:plasmodium yoelii	1	malaria	merozoite surface protein 7:Merozoite surface protein 1:Merozoite surface protein-1:Merozoite surface antigens:Merozoite surface protein-1 variant Q-TSR-L:Merozoite surface antigen 1:Merozoite surface protein-1 variant E-TSR-L	7
14695092	1	5	antibodies:vaccine:antibody:immunized:antigenic	4	mouse:mice:rabbit:rabbits	1	plasmodium vivax	1	malaria	Ookinete surface protein Pvs25:Sexual stage antigen 25 protein:Ookinite surgace antigen Pvs28:Sexual stage surface protein Pvs28:ookinete surface protein pvs28:Surface protein Pvs48	6
14669987	1	5	response:protective:vaccine:immunogenicity	1	monkeys	1	plasmodium falciparum	1	malaria	Erythrocyte binding antigen region II:Erythrocyte binding antigen-175:Erythrocyte binding antigen 175:EBA-175:Erythrocyte-binding antigen-175	5
14516923	1	5	immune:response:vaccine:antigen:vaccination	1	animal	1	schistosoma mansoni	1	schistosomiasis	phosphoglycerate kinase:cyclophilin:filamin:Paramyosin	4
13678633	1	5	protection:immune:vaccine:antibody:induce	2	sheep:cattle	1	fasciola hepatica	1	liver fluke	Secreted cathepsin L 2:Cathepsin L1:Cathepsin L2:Cathepsin L-like:Multi-domain cystatin	5
12911521	1	5	protection:vaccine:antigen:vaccination:vaccinated	2	mice:sheep	2	schistosoma mansoni:fasciola hepatica	1	liver fluke	14 kDa fatty acid-binding protein	1
12672522	1	5	antibodies:vaccine:antigen:vaccination:immunogenic	1	cattle	1	babesia bovis	1	babesiosis	Merozoite surface antigen-2c:Merozoite surface antigen-2c (MSA-2c):Merozoite surface antigen 2c:Merozoite surface antigen 2-c:Merozoite surface protein	5
12628294	1	5	protection:protective:vaccine:antigen:immunogenic	1	monkeys	1	plasmodium falciparum	1	malaria	apical membrane antigen 1:Apical membrane antigen-1	2
12602355	1	5	antibodies:vaccine:antigen:antibody:immunization	1	mice	1	plasmodium falciparum	1	malaria	circumsporozoite (CS) protein:Circumsporozoite protein	2
12559776	1	5	vaccine:antigen:effective:immunogenicity	2	rabbits:monkey	1	plasmodium vivax	1	malaria	MSP-1:Merozite surface protein 1:Merozoite surface proteins 1:Merozoite surface protein 1:Merozoite surface antigens:Merozoite surface protein-1	6
12543142	1	5	vaccine:antibody:effective:vaccinated:antigenic	1	mice	2	plasmodium falciparum:plasmodium vivax	1	malaria	Ookinete surface protein Pvs25:Sexual stage antigen 25 protein:Ookinite surgace antigen Pvs28:Sexual stage surface protein Pvs28:ookinete surface protein pvs28:Surface protein Pvs48	6
12165089	1	5	antibodies:protective:vaccine:antigen:antibody	1	monkeys	1	plasmodium falciparum	1	malaria	Antigen 332	1
11738740	1	5	antibodies:vaccine:antibody:immunized:induce	2	mice:animals	1	plasmodium vivax	1	malaria	Ookinete surface protein Pvs25:Sexual stage antigen 25 protein:Ookinite surgace antigen Pvs28:Sexual stage surface protein Pvs28:ookinete surface protein pvs28:Surface protein Pvs48	6
11703810	1	5	protection:antibodies:protective:vaccine:antibody	1	mice	1	plasmodium chabaudi	1	malaria	Ferrochelatase	1
11169440	1	5	response:protective:antigen:antibody:reduction	1	mouse	1	plasmodium chabaudi	1	malaria	merozoite surface protein 1:Merozoite surface protein-1	2
11137270	1	5	antibodies:vaccine:antigen:antibody:vaccination	1	cattle	1	theileria parva	1	east coast fever	p67 protein:Sporozoite surface protein p67:Surface antigen:p67 surface antigen	4
11123327	1	5	immune:vaccine:immunized:immunogenicity	1	mice	1	plasmodium falciparum	1	malaria	Circumsporozoite protein	1
10715529	1	5	antigen:vaccination:immunized:vaccinated:reduction	3	mice:pig:pigs	1	schistosoma japonicum	1	schistosomiasis	Paramyosin	1
10697897	1	5	protection:protective:vaccine:immunity:induced	1	rodent	1	plasmodium falciparum	1	malaria	merozoite surface protein 1:Thrombospondin-related anonymous protein:Thrombospondin-related adhesive protein:Thrombospondin related anonymous protein:Trap protein:Trombospondin-related protein:Thrombospondin related adhesive protein:Circumsporozoite protein	8
10469053	1	5	vaccine:antigen:antibody:immunized:immunization	2	mouse:mice	1	plasmodium falciparum	1	malaria	merozoite surface protein 1:Merozoite surface protein-1	2
10092881	1	5	protection:immune:response:protective:antigen	1	mouse	1	leishmania infantum	1	leishmaniasis	Leishmanolysin	1
9854139	1	4	vaccine:antigen:antibody:immunogenicity	2	mice:primates	1	plasmodium falciparum	1	malaria	exported protein 1:liver stage antigen 1:Circumsporozoite protein:Sporozoite surface protein 2:Liver stage-specific antigen 1:Liver stage-specific antigen-1:Liver stage antigen-1:Malaria protein EXP-1:Exported protein-1:Malaria exported protein-1	10
9725227	1	4	protection:immune:vaccine:ifn	1	mice	1	plasmodium yoelii	1	malaria	Circumsporozoite protein	1
9226681	1	4	vaccine:antigen:vaccination:vaccinated	4	dogs:sheep:animal:animals	1	echinococcus granulosus	1	hydatid	EG95:Host-protective antigen:EG95 protein	3
8932772	1	4	response:protective:induced:immunization	1	mice	1	plasmodium yoelii	1	malaria	Circumsporozoite protein	1
8751903	1	4	antibodies:antigen:antibody:antigenic	1	monkeys	2	plasmodium falciparum:plasmodium vivax	1	malaria	Rhoptry protein:Rhop-3	2
8643099	1	4	vaccine:immunized:antigenic:immunogenicity	1	mice	1	plasmodium falciparum	1	malaria	Circumsporozoite protein	1
8613376	1	4	protection:vaccine:antibody:immunization	2	rodent:mice	1	plasmodium berghei	1	malaria	Circumsporozoite protein:Chorismate synthase, putative:Citrate synthase	3
8005684	1	4	protection:immune:antibodies:immunized	1	mice	1	plasmodium yoelii	1	malaria	sporozoite surface protein 2:Circumsporozoite protein	2
7690809	1	4	antigen:induced:ifn:tnf	2	mice:animals	1	toxoplasma gondii	1	toxoplasmosis	Surface antigen 1:Surface antigen 2	2
7565135	1	4	response:protective:antigen:immunity	2	monkeys:primates	1	plasmodium knowlesi	1	malaria	Apical membrane antigen-1	1
33845124	1	4	response:vaccination:vaccinated:reduction	2	goats:animals	1	fasciola hepatica	1	liver fluke	Secreted cathepsin L 1:Secreted cathepsin L2:Cathepsin L1	3
33840564	1	4	immune:protective:vaccine:immunogenicity	1	mice	1	plasmodium vivax	1	malaria	Duffy binding protein	1
33674699	1	4	protection:antibodies:vaccine:antigen	2	mouse:mice	1	plasmodium falciparum	1	malaria	Circumsporozoite protein	1
33410127	1	4	immune:response:antigen:ifn	1	mice	1	trypanosoma cruzi	1	chagas disease	tryparedoxin peroxidase	1
33392104	1	4	antibodies:vaccine:induced:immunization	2	rodent:mice	2	plasmodium falciparum:plasmodium vivax	1	malaria	Circumsporozoite protein:Cirumsporozoite protein:Csp:CSP protein:Circumsporozoite protein variant VK247:Circumsporozoite protein variant VK210	6
33276290	1	4	antibodies:response:antigen:antibody	4	sheep:cow:cattle:animals	1	fasciola hepatica	1	liver fluke	Secreted cathepsin L 1:Cathepsin L1:Dihydrolipoyl dehydrogenase	3
33261638	1	4	antibodies:vaccine:antigen:antibody	1	cattle	1	babesia bigemina	1	babesiosis	Thrombospondin related anonymous protein	1
33076496	1	4	effective:induced:ifn:tnf	3	mouse:mice:animals	1	cryptosporidium parvum	1	cryptosporidiosis	superoxide dismutase	1
32822376	1	4	antibodies:vaccine:antibody:induced	1	mouse	1	plasmodium falciparum	1	malaria	merozoite surface protein 1	1
32739836	1	4	vaccine:antigen:antibody:immunization	2	mouse:mice	1	plasmodium vivax	1	malaria	Duffy binding protein	1
32708370	1	4	antibodies:vaccine:antigen:antibody	1	mice	1	plasmodium falciparum	1	malaria	VAR2CSA:Erythrocyte membrane protein 1:DBL1	3
32132991	1	4	immune:response:antigen:induce	1	animal	2	schistosoma japonicum:schistosoma mansoni	1	schistosomiasis	Tyrosine 3-monooxygenase	1
31930053	1	4	immune:vaccine:antigen:antigenic	1	rabbit	1	echinococcus granulosus	2	cystic echinococcosis	EG95:Host-protective antigen:EG95 protein	3
31727141	1	4	response:antigen:induced	1	mice	1	echinococcus granulosus	1	hydatid	Thioredoxin peroxidase	1
31703583	1	4	antibodies:vaccine:antigen:antibody	1	mice	1	plasmodium falciparum	1	malaria	Gametocyte surface protein P230:Pfs230	2
31628972	1	4	protection:vaccine:antibody:effective	1	mice	1	schistosoma mansoni	2	malaria:schistosomiasis	Annexin	1
31594821	1	4	immune:antibodies:immunity:immunization	1	mouse	2	plasmodium falciparum:plasmodium vivax	1	malaria	Duffy binding protein:VAR2CSA:Erythrocyte membrane protein 1:DBL1	4
31515150	1	4	vaccine:antigen:antibody:immunized	2	dog:cattle	1	neospora caninum	1	neosporosis	p29 surface antigen:Surface antigen SAG1:Putative surface antigen protein 1:SRS2 surface antigen:Tachyzoite surface protein	5
31231386	1	4	antibodies:vaccine:antibody:immunogenicity	2	rodent:mice	1	plasmodium falciparum	1	malaria	Gametocyte surface protein P230:Pfs230:Sexual stage specific surface antigen:Sexual stage-specific surface antigen:S48/45:Sexual stage antigen s48/45:Pfs48/45	7
31151920	1	4	vaccine:effective:immunity:immunization	1	cattle	1	theileria parva	1	east coast fever	Tp1 CD8+ T cell antigen:CD8+ T cell target antigen Tp1:Tp2 CD8+ T cell antigen:CD8+ T cell target antigen Tp2	4
30385417	1	4	protection:antibodies:vaccine:antibody	1	rabbit	1	plasmodium falciparum	1	malaria	merozoite surface protein 11:Merozoite surface protein 3:Merozoite surface protein-3:MSP3	4
30154263	1	4	protection:immune:induced:ifn	1	mice	1	toxoplasma gondii	1	toxoplasmosis	facilitative glucose transporter GT1:rhoptry protein ROP18:Rhoptry protein 18:Rhoptry kinase family protein:Secretory serine-threonine protein kinase ROP18-III	5
30053393	1	4	antibodies:vaccine:immunized:immunogenicity	2	rodent:mice	1	plasmodium falciparum	1	malaria	Sexual stage specific surface antigen:Sexual stage-specific surface antigen:S48/45:Sexual stage antigen s48/45:Merozoite surface antigens:Merozoite surface protein 1:Pfs48/45	7
30049277	1	4	immune:antibodies:vaccine:antigen	2	rabbit:animals	1	plasmodium knowlesi	1	malaria	duffy binding protein alpha:apical membrane antigen 1:Apical merozoite antigen 1	3
30044851	1	4	immune:response:antibody:induced	1	mice	1	plasmodium berghei	1	malaria	Ferrochelatase	1
30038803	1	4	antibodies:vaccine:antigen:induced	1	rats	1	plasmodium falciparum	1	malaria	VAR2CSA:Erythrocyte membrane protein 1:DBL1	3
30006392	1	4	immune:response:immunity:induce	3	mice:dogs:cattle	2	neospora caninum:toxoplasma gondii	1	neosporosis	dense granule protein GRA6:dense granule protein GRA7:dense granule protein GRA14:cyclophilin:Dense granule protein 6:Dense granule antigen GRA6:Granule antigen protein 6:Granule antigen protein GRA6:Dense granule antigen protein GRA6:Dense granule protein-6:Granule antigene protein 6:Dense granule antigen protein 6:Dense granular antigen 6:Dense granule antigen 6:Dense granule protein 7:Granule …	19
29963084	1	4	vaccine:immunization:antigenic:immunogenic	2	sheep:animals	1	toxoplasma gondii	1	toxoplasmosis	rhoptry protein ROP4:dense granule protein GRA14:rhoptry protein ROP15:rhoptry protein ROP9:enolase 2:Rhoptry protein 4:Secretory rhoptry protein 4:Dense granule protein 14:ROP15 protein:Rhoptry protein 15	10
29593746	1	4	immune:antibodies:antibody:effective	5	mouse:mice:animal model:animals	1	plasmodium falciparum	1	malaria	Reticulocyte-binding protein homolog 5	1
29354854	1	4	response:vaccine:induced:ifn	1	mice	1	echinococcus multilocularis	2	alveolar echinococcosis	EMY162 protein:Thioredoxin peroxidase	2
29335000	1	4	immune:response:induced:reduction	2	mouse:mice	2	plasmodium falciparum:babesia microti	2	babesiosis:malaria	Thioredoxin:thioredoxin 2:Thioredoxin-like	3
28962615	1	4	protection:protective:vaccine:effective	1	mice	2	plasmodium berghei:plasmodium falciparum	1	malaria	Circumsporozoite protein	1
28012775	1	4	antibodies:vaccine:antibody:induced	1	animals	1	plasmodium falciparum	1	malaria	VAR2CSA:Erythrocyte membrane protein 1:DBL1	3
27591076	1	4	protection:immune:immunity:induced	3	mouse:chickens:birds	4	trypanosoma cruzi:eimeria acervulina:eimeria tenella:eimeria maxima	1	coccidiosis	mitogen activated protein kinase:sugar transporter:macrophage migration inhibitory factor:mitogen-activated protein kinase:Macrophage migration inhibitory factor, putative	5
26839079	1	4	antibodies:vaccine:antigen:immunogenic	1	mice	1	leishmania donovani	2	leishmaniasis:malaria	Nucleoside hydrolase	1
26552428	1	4	immune:antibodies:vaccine:antibody	2	mice:rats	1	plasmodium falciparum	1	malaria	Sexual stage specific surface antigen:Sexual stage-specific surface antigen:S48/45:Sexual stage antigen s48/45:Glutamate-rich protein:Glutamate rich protein:GLURP:Pfs48/45	8
26517877	1	4	vaccine:effective:vaccination:vaccinated	4	sheep:lambs:animal:animals	1	echinococcus granulosus	3	cystic echinococcosis:hydatid	EG95:Host-protective antigen:EG95 protein	3
26445908	1	4	immune:vaccine:antibody:vaccination	2	mouse:mice	1	schistosoma japonicum	2	malaria:schistosomiasis	Superoxide dismutase:SJCHGC00614 protein:Calcium-binding protein:Calcium binding	4
26444061	1	4	antibodies:antigen:vaccinated:immunogenicity	3	mice:dogs:animals	1	leishmania infantum	1	leishmaniasis	A2 protein:Stage-specific S antigen-like protein:Stage-specific S antigen homolog	3
26299245	1	4	vaccine:vaccination:vaccinated:immunogenicity	2	mice:rats	1	schistosoma japonicum	1	schistosomiasis	Phosphoglycerate kinase	1
25962879	1	4	antibodies:antigen:immunogenicity	2	mouse:mice	1	plasmodium falciparum	1	malaria	Histidine-rich protein:Histidine-rich protein 2:Histidine rich protein 2	3
25913888	1	4	immune:vaccine:antigen:effective	1	rabbits	1	plasmodium falciparum	1	malaria	Apical membrane antigen 1:Truncated apical membrane antigen 1:PF cell-traversal protein:Sexual stage antigen pfs25:Blood-stage antigen	5
25765968	1	4	antibodies:vaccine:induce:immunization	1	mouse	2	plasmodium falciparum:plasmodium vivax	1	malaria	transmission blocking target antigen precursor (Pfs48/45), putative:male fertility protein pf47, putative:Surface protein Pvs48:Gamete surface antigen Pvs48/45:Pvs47:Transmission blocking target antigen (Pvs47):Gamete surface antigen Pvs47:Transmission-blocking target antigen P230:Ookinete surface protein Pvs25:Sexual stage antigen 25 protein:Ookinite surgace antigen Pvs28:Sexual stage surface pr…	19
25592730	1	4	antibodies:vaccine:effective:immunogenicity	2	mice:animal	1	toxoplasma gondii	1	toxoplasmosis	rhoptry protein ROP5:rhoptry protein ROP18:Type II rhoptry protein 5A:Type III rhoptry protein 5A:Type I rhoptry protein 5A:Rhoptry protein 18:Rhoptry kinase family protein:Secretory serine-threonine protein kinase ROP18-III	8
25590760	1	4	protection:vaccine:antibody:antigenic	2	monkeys:primates	1	plasmodium falciparum	1	malaria	Reticulocyte-binding protein homolog 5:Reticulocyte binding-like protein 5:Reticulocyte-binding protein 5:Reticulocyte binding protein-like protein 4	4
25407681	1	4	protection:protective:vaccine:immunization	2	rodent:mice	1	plasmodium falciparum	1	malaria	Gap protein	1
24852216	1	4	vaccine:immunized:immunization:reduction	1	mice	1	toxoplasma gondii	1	toxoplasmosis	Glycerol-3-phosphate dehydrogenase:Putative glycerol-3-phosphate dehydrogenase:Granule antigen protein GRA6:B1:B1 protein	5
24475165	1	4	vaccine:antigen:immunization:reduction	2	mouse:mice	1	plasmodium berghei	1	malaria	Chorismate synthase, putative:Citrate synthase:Circumsporozoite protein	3
24448159	1	4	protective:vaccine:induced:vaccinated	1	mice	1	toxoplasma gondii	1	toxoplasmosis	heat shock protein:Heat shock protein 70	2
24090565	1	4	vaccine:antigen:antibody:reduction	1	mice	1	babesia bovis	1	babesiosis	apical membrane antigen 1:Apical membrane antigen-1	2
23951927	1	4	immune:response:protective:antigen	2	rodent:mice	1	plasmodium yoelii	1	malaria	apical membrane antigen 1	1
23006847	1	4	immune:response:antigen:ifn	2	mouse:mice	1	plasmodium chabaudi	1	malaria	merozoite surface protein 1:Merozoite surface antigens	2
22970138	1	4	antibodies:vaccine:induced:antigenic	1	rats	1	plasmodium falciparum	1	malaria	VAR2CSA:Erythrocyte membrane protein 1:DBL1	3
22778097	1	4	protection:response:effective:immunization	1	mice	1	toxoplasma gondii	1	toxoplasmosis	dense granule protein GRA6:Dense granule protein 6:Dense granule antigen GRA6:Granule antigen protein 6:Granule antigen protein GRA6:Dense granule antigen protein GRA6:Dense granule protein-6:Granule antigene protein 6:Dense granule antigen protein 6:Dense granular antigen 6:Dense granule antigen 6	11
22532802	1	4	protective immunity:antibodies	1	rabbits	1	plasmodium falciparum	1	malaria	Erythrocyte membrane protein 1:PfEMP1 DBLa:Erythrocyte membrane protein 1 SD126F:PfEMP1 protein:Erythrocyte membrane protein 1 variant 2:Var DBLalpha:EMP1 variant surface antigen:Erythrocyte membrane protein 1 variant 5:EMP1 variant CM5b:EMP1 variant CM7a:Membrane erythrocyte protein 1:EMP1 variant U9C:EMP1 variant CM9a:EMP1 variant U7a:Erythrocyte membrane protein 1 variant 7:Erythrocyte membran…	239
22492742	1	4	antibodies:antigen:antibody:immunity	2	calf:cattle	1	babesia bovis	1	babesiosis	Merozoite surface antigen-2c:Merozoite surface antigen-2c (MSA-2c):Merozoite surface antigen 2c:Merozoite surface antigen 2-c	4
21336991	1	4	immune:immunization:immunogenicity:ifn	3	mouse:mice:animals	1	cryptosporidium parvum	1	cryptosporidiosis	p23	1
21305024	1	4	antibodies:vaccine:effective:induce	1	rabbits	1	plasmodium falciparum	1	malaria	Erythrocyte membrane protein 1:PfEMP1:Erythrocyte membrane protein one	3
21179538	1	4	immune:vaccine:antigen:immunized	2	rodent:mice	1	plasmodium berghei	1	malaria	Apical membrane antigen 1:Merozoite surface antigens	2
20702658	1	4	immune:antibodies:response:vaccine	1	primates	1	plasmodium falciparum	1	malaria	merozoite surface protein 1:Merozoite surface antigens	2
20011127	1	4	antibodies:response:antibody:immunity	1	mice	1	plasmodium chabaudi	1	malaria	merozoite surface protein 1	1
19727400	1	4	antibodies:protective:vaccine:immunized	4	mouse:mice:rabbit:rabbits	2	plasmodium berghei:plasmodium falciparum	1	malaria	merozoite surface protein 1	1
19545652	1	4	antibodies:vaccine:antigen:antibody	1	mice	1	plasmodium falciparum	1	malaria	Merozoite surface antigen 2	1
19138714	1	4	antibodies:vaccine:induced:immunization	2	mice:rabbit	2	plasmodium falciparum:plasmodium vivax	1	malaria	Circumsporozoite protein:Cirumsporozoite protein:Csp:CSP protein	4
18804135	1	4	vaccine:antigen:antibody:reduction	1	rabbits	1	plasmodium falciparum	1	malaria	apical membrane antigen 1:Truncated apical membrane antigen 1	2
18803505	1	4	antibodies:antigen:vaccination:immunization	2	mice:sheep	4	echinococcus granulosus:schistosoma mansoni:fasciola hepatica:toxocara canis	3	cystic echinococcosis:hydatid	Antigen B:Antigen B4:Antigen B5:Antigen B2:Antigen B3:Antigen B subunit 4:Antigen B1	7
18426875	1	4	immune:antibodies:vaccine:effective	1	mice	2	schistosoma japonicum:schistosoma mansoni	1	schistosomiasis	Paramyosin	1
17875342	1	4	antibodies:vaccine:antigen:immunogenic	1	mice	1	plasmodium falciparum	1	malaria	serine repeat antigen 5:Serine-repeat antigen protein 5:Serine repeat antigen-5	3
17555592	1	4	response:immunity:reduction:ifn	1	mice	1	plasmodium chabaudi	1	malaria	Signal peptide peptidase, putative:Stromal-processing peptidase, putative	2
1707538	1	4	protection:antigen:immunized:induce	2	rodents:mice	1	plasmodium falciparum	1	malaria	circumsporozoite (CS) protein:Circumsporozoite protein	2
17068840	1	4	immune:antibodies:vaccine:immunogenicity	1	mice	1	plasmodium falciparum	1	malaria	merozoite surface protein 1:Merozoite surface protein-1:Merozoite surface antigens:Merozoite surface protein-1 variant Q-TSR-L:Merozoite surface antigen 1:Merozoite surface protein-1 variant E-TSR-L	6
16797207	1	4	vaccine:antibody:immunogenicity	1	primates	1	plasmodium vivax	1	malaria	Merozoite surface antigens:Merozoite surface protein 1:MSP1	3
15849695	1	4	protection:vaccine:antibody:vaccination	2	monkeys:animal	1	plasmodium falciparum	1	malaria	merozoite surface protein 3:Merozoite surface protein-3:MSP3	3
15249044	1	4	antibodies:response:vaccine:antibody	1	mouse	1	schistosoma japonicum	1	schistosomiasis	Thioredoxin	1
15228526	1	4	antibodies:vaccine:antigen:immunized	2	rabbit:hamster	1	plasmodium falciparum	1	malaria	Erythrocyte membrane protein 1:Variant surface antigen:Erythrocyte membrane protein-1	3
14729165	1	4	antibodies:antigen:antibody:effective	3	mice:dogs:cattle	2	neospora caninum:toxoplasma gondii	1	neosporosis	p29 surface antigen:Surface antigen SAG1:Surface antigen 1:Surface antigen protein 1:Putative surface antigen protein 1:Major surface antigen:Secretory antigen 1 protein:Major surface antigen 1	8
1347553	1	4	immune:response:induced:ifn	1	mice	1	schistosoma mansoni	1	schistosomiasis	Tyrosine 3-monooxygenase	1
12165387	1	4	antibodies:vaccine:antigen:immunized	1	rodent	3	plasmodium berghei:plasmodium falciparum:plasmodium yoelii	1	malaria	erythrocyte binding protein:apical membrane antigen 1:Erythrocyte binding protein 1:Merozoite adhesive erythrocytic binding protein:Merozoite antigen erythrocyte-binding ligand:Erythrocyte binding protein 3:Putative erythrocyte binding protein MAEBL:Erythrocyte binding protein 2:Erythrocyte-binding protein	9
11752405	1	4	protection:antibodies:vaccine:vaccination	3	mice:monkeys:animals	1	plasmodium falciparum	1	malaria	merozoite surface protein 1	1
11413195	1	4	immune:antibodies:response:immunity	2	rodent:mice	1	plasmodium falciparum	1	malaria	merozoite surface protein:Serine-repeat antigen protein:Serine repeat antigen	3
11378201	1	4	immune:antibodies:protective:vaccine	1	rabbits	1	plasmodium falciparum	1	malaria	merozoite surface protein 8:Merozoite surface antigens:Merozoite surface protein 1:Glutathione S-transferase:Merozoite surface protein 4:Merozoite surface protein 5:EGF-like domain-containing protein	7
11044559	1	4	immune:response:vaccine:antibody	6	hamster:hamsters:dogs:animal model:animals	1	leishmania infantum	1	leishmaniasis	heat shock protein 83-1:Heat shock protein 70:Heat-shock protein 70 kDa:Heat-shock protein hsp70:Histone H2A:Histone 3:Kinetoplastid membrane protein-11	7
10886717	1	4	immune:response:protective:induced	3	rodent:mice:rabbits	2	plasmodium berghei:plasmodium falciparum	1	malaria	Serine-repeat antigen protein:Serine repeat antigen	2
10816489	1	4	response:antigen:immunized:immunogenic	1	mice	1	schistosoma mansoni	1	schistosomiasis	Tyrosine 3-monooxygenase	1
10768951	1	4	antibodies:antigen:effective:immunization	2	mice:calves	1	cryptosporidium parvum	1	cryptosporidiosis	p23	1
10614497	1	4	immune:vaccine:induced:antigenic	1	cattle	2	plasmodium falciparum:babesia bovis	1	malaria	Rhoptry associated protein-1:Rhoptry associated protein 1	2
10593171	1	4	antibodies:protective:vaccine:antigenic	2	rodent:mice	3	plasmodium falciparum:plasmodium yoelii:plasmodium vinckei	1	malaria	merozoite surface protein 1:Merozoite surface protein-1:Merozoite surface antigens:Merozoite surface protein-1 variant Q-TSR-L:Merozoite surface antigen 1:Merozoite surface protein-1 variant E-TSR-L	6
10417674	1	4	immune:antibodies:vaccine:antigen	1	rabbits	2	plasmodium falciparum:schistosoma japonicum	1	malaria	merozoite surface protein:Merozoite surface antigen 2:Serine-repeat antigen protein:Serine repeat antigen	4
9989240	1	3	immune:antibodies:antibody	1	rabbits	1	plasmodium falciparum	1	malaria	merozoite surface protein:Merozoite surface antigen 2:MSA-2:Ribosomal P2 phosphoprotein	4
9603496	1	3	antibodies:response:ifn	2	mice:animals	1	plasmodium falciparum	1	microsporidiosis	Serine-repeat antigen protein:Serine repeat antigen	2
9164605	1	3	antibodies:vaccine:vaccinated	1	animals	1	schistosoma japonicum	1	schistosomiasis	Paramyosin	1
9106193	1	3	antibodies:antigenic:immunogenic	1	mice	1	plasmodium falciparum	1	malaria	merozoite surface protein 1:Merozoite surface protein-1:Merozoite surface antigens:Merozoite surface protein-1 variant Q-TSR-L:Merozoite surface antigen 1:Merozoite surface protein-1 variant E-TSR-L	6
8728991	1	3	antibodies:induced:antigenic	2	mouse:dogs	1	leishmania infantum	1	leishmaniasis	Heat shock protein 70:Heat-shock protein 70 kDa:Heat-shock protein hsp70:70 kDa heat shock protein	4
7595214	1	3	vaccine:antigen:immunized	1	mice	1	plasmodium falciparum	1	malaria	Sporozoite surface protein 2	1
7591073	1	3	antibodies:vaccine:immunized	2	rodent:mice	2	plasmodium berghei:plasmodium falciparum	1	malaria	circumsporozoite (CS) protein:Circumsporozoite protein:Chorismate synthase, putative:Citrate synthase	4
33684115	1	3	vaccine:vaccination:vaccinated	5	dog:dogs:sheep:lambs:animals	1	echinococcus granulosus	3	cystic echinococcosis:hydatid	EG95:Host-protective antigen:EG95 protein	3
32183833	1	3	protection:antibodies:reduction	1	animal	2	plasmodium berghei:plasmodium falciparum	1	malaria	Circumsporozoite protein	1
31819140	1	3	immune:response:antibody	2	dogs:animals	1	leishmania infantum	1	leishmaniasis	heat shock protein 83-1:Heat shock protein 70:Heat-shock protein 70 kDa:Heat-shock protein hsp70	4
30761125	1	3	immune:response:induce	2	mouse:mice	1	schistosoma mansoni	1	schistosomiasis	Tyrosine 3-monooxygenase	1
30181253	1	3	antibodies:protective:vaccine	3	mouse:mice:animal	1	plasmodium vivax	1	malaria	Surface protein Pvs48:Gamete surface antigen Pvs48/45	2
29679594	1	3	immune:antigen:vaccination	2	animal:animals	1	fasciola gigantica	1	fascioliasis	Cathepsin L1	1
29258832	1	3	immune:antibodies:vaccine	1	cattle	2	plasmodium falciparum:theileria parva	1	east coast fever	p67 protein:Sporozoite surface protein p67:Surface antigen:p67 surface antigen	4
29139018	1	3	vaccine:antigen:vaccination	3	dog:dogs:sheep	1	echinococcus granulosus	2	cystic echinococcosis	EG95:Host-protective antigen:EG95 protein	3
29076073	1	3	immune:vaccine:ifn	1	mice	1	toxoplasma gondii	1	toxoplasmosis	Dense granule protein 7	1
28569168	1	3	antibodies:vaccine:induced	1	rats	1	plasmodium falciparum	1	malaria	Sexual stage specific surface antigen:Sexual stage-specific surface antigen:S48/45:Sexual stage antigen s48/45:Glutamate rich protein:Pfs48/45	6
28326085	1	3	immunity:induced:reduction	1	mice	2	neospora caninum:toxoplasma gondii	1	neosporosis	protein kinase:Mitogen-activated protein kinase	2
27695087	1	3	vaccine:antigen:antigenic	1	rabbits	1	plasmodium falciparum	1	malaria	apical membrane antigen 1:Truncated apical membrane antigen 1	2
26782811	1	3	vaccine:vaccinated:antigenic	2	dogs:animals	2	trypanosoma cruzi:leishmania infantum	1	leishmaniasis	A2 protein:Stage-specific S antigen-like protein:Stage-specific S antigen homolog	3
26772184	1	3	immune:antibodies:immunized	1	mice	1	plasmodium falciparum	1	malaria	Erythrocyte membrane protein 1:PfEMP1 DBLa:Erythrocyte membrane protein 1 SD126F:PfEMP1 protein:Erythrocyte membrane protein 1 variant 2:Var DBLalpha:EMP1 variant surface antigen:Erythrocyte membrane protein 1 variant 5:EMP1 variant CM5b:EMP1 variant CM7a:Membrane erythrocyte protein 1:EMP1 variant U9C:EMP1 variant CM9a:EMP1 variant U7a:Erythrocyte membrane protein 1 variant 7:Erythrocyte membran…	242
26320251	1	3	vaccine:antibody:antigenic	1	mouse	1	plasmodium falciparum	1	malaria	Erythrocyte membrane protein 1:PfEMP1	2
26172405	1	3	antibodies:antigen:antibody	3	mice:dogs:cattle	2	neospora caninum:toxoplasma gondii	1	neosporosis	dense granule protein GRA2:Dense granule protein 2:GRA2 protein:Dense granule antigen:Surface antigen 1	5
26084663	1	3	antibodies:antigen:effective	3	calves:cattle:animals	3	fasciola hepatica:haemonchus contortus:cooperia oncophora	1	liver fluke	40kDa ES protein:Cathepsin L1:Major sperm protein	3
25701649	1	3	vaccine:immunized:reduction	2	rodent:mice	2	plasmodium falciparum:plasmodium yoelii	1	malaria	Lactate dehydrogenase	1
25268351	1	3	antibodies:antibody:reduction	1	mice	1	toxoplasma gondii	1	toxoplasmosis	bradyzoite antigen BAG1:dense granule protein GRA1:Dense granule protein 1:p24 granule antigen	4
25195175	1	3	vaccine:antigen:reduction	2	animal model	1	plasmodium vivax	1	malaria	MSP-1:Merozite surface protein 1:Merozoite surface proteins 1:Merozoite surface protein 1:Merozoite surface antigens:Merozoite surface protein-1	6
24827907	1	3	vaccine:immunization:immunogenicity	1	mouse	1	plasmodium falciparum	1	malaria	Gap protein	1
23651838	1	3	protection:immune:vaccine	2	mice:animals	1	toxoplasma gondii	1	toxoplasmosis	cathepsin CPL:cathepsin B:Toxopain-2:Cathepsin L	4
23345587	1	3	antibodies:vaccine:immunized	3	rats:rabbits:hamster	1	plasmodium falciparum	1	malaria	VAR2CSA:Erythrocyte membrane protein 1:DBL1:Erythrocyte membrane protein 1 (PfEMP1)	4
21876036	1	3	vaccine:immunized:immunization	2	mouse:mice	2	plasmodium falciparum:plasmodium yoelii	1	malaria	merozoite surface protein 1:Circumsporozoite protein	2
21715579	1	3	vaccine:immunity:induce	1	rabbit	1	plasmodium falciparum	1	malaria	Gametocyte surface protein P230:Pfs230	2
19399162	1	3	vaccine:effective:vaccination	7	goats:birds:dog:dogs:sheep:animal:animals	1	echinococcus granulosus	3	cystic echinococcosis:hydatid	EG95:Host-protective antigen:EG95 protein	3
1922106	1	3	antibodies:antibody:immunization	1	mice	1	plasmodium falciparum	1	malaria	circumsporozoite (CS) protein:Circumsporozoite protein	2
18834847	1	3	vaccine:antigen:effective	2	sheep:cattle	2	schistosoma mansoni:fasciola hepatica	2	malaria:schistosomiasis	fatty acid binding protein:14 kDa fatty acid-binding protein	2
18710859	1	3	induced:immunization:reduction	2	mouse:mice	1	schistosoma mansoni	1	schistosomiasis	Transforming growth factor beta	1
16177307	1	3	protection:antibodies:immunization	1	mice	1	plasmodium yoelii	1	malaria	merozoite surface protein 8:rhoptry protein	2
1380039	1	3	vaccine:immunization:antigenic	1	mice	1	plasmodium falciparum	1	malaria	Circumsporozoite protein	1
12471098	1	3	vaccine:immunized:induced	3	rodent:mice:animals	2	plasmodium berghei:plasmodium falciparum	1	malaria	Circumsporozoite protein	1
11897127	1	3	protection:vaccine:immunization	3	rodent:mice:rabbit	2	plasmodium falciparum:plasmodium vivax	1	malaria	adenylosuccinate lyase:Merozoite surface protein 4:Merozoite surface protein 5:Merozoite surface antigen 2:Merozoite surafce protein 2:Merozoite surface protein 2:Merozoite surface antigens	7
11812154	1	3	antibodies:vaccine:antibody	1	mouse	1	plasmodium falciparum	1	malaria	Circumsporozoite protein	1
10779592	1	3	immune:antibodies:immunized	2	mice:rabbits	1	plasmodium falciparum	1	malaria	Serine-repeat antigen protein:Serine repeat antigen	2
10072537	1	3	induced:reduction:ifn	1	mice	1	schistosoma mansoni	1	schistosomiasis	Tyrosine 3-monooxygenase	1

## Sheet: Negatives
PubMedID	Prob	Protection	Protection Descriptions	AnimalCount	Animal Model	SpeciesCount	Species	DiseaseCount	Disease Descriptions	Protein Descriptions
11292533	0.76	0		0		0		0
11857596	0.675	0		0		0		0
9274861	0.579	0		0		0		0
8971003	0.575	0		0		0		0
10971478	0.568	0		0		0		0
11005862	0.539	0		0		0		0
9497374	0.49	0		0		0		0
11855985	0.47	0		0		0		0
11207568	0.426	0		0		0		0
11465992	0.28	0		0		0		0
9309767	0.239	0		0		0		0
12048561	0.226	0		0		0		0
11348446	0.219	0		0		0		0
9724870	0.213	0		0		0		0
8943146	0.209	0		0		0		0
12049410	0.209	0		0		0		0
9987818	0.201	0		0		0		0
11033501	0.173	0		0		0		0
11674996	0.152	0		0		0		0
9226955	0.146	0		0		0		0
10681344	0.117	0		0		0		0
11777912	0.11	0		0		0		0
9041868	0.109	0		0		0		0
9218767	0.097	0		0		0		0
9184206	0.097	0		0		0		0
9433010	0.087	0		0		0		0
12107478	0.084	0		0		0		0
11466283	0.078	0		0		0		0
9566215	0.059	0		0		0		0
9831369	0.051	0		0		0		0
11008700	0.051	0		0		0		0
11696042	0.048	0		0		0		0
10753904	0.048	0		0		0		0
8846163	0.043	0		0		0		0
11378145	0.042	0		0		0		0
11352913	0.038	0		0		0		0
11018138	0.038	0		0		0		0
11370877	0.037	0		0		0		0
9798785	0.027	0		0		0		0
11966466	0.027	0		0		0		0
10714398	0.027	0		0		0		0
9405199	0.025	0		0		0		0
10719117	0.025	0		0		0		0
9398595	0.024	0		0		0		0
9371081	0.024	0		0		0		0
9439097	0.023	0		0		0		0
9586945	0.021	0		0		0		0
9057703	0.02	0		0		0		0
11491001	0.02	0		0		0		0
11023406	0.02	0		0		0		0
11338978	0.019	0		0		0		0
9556703	0.018	0		0		0		0
11315109	0.018	0		0		0		0
9802066	0.017	0		0		0		0
9488371	0.017	0		0		0		0
11142701	0.017	0		0		0		0
10466127	0.016	0		0		0		0
9468500	0.015	0		0		0		0
9802714	0.014	0		0		0		0
11839181	0.014	0		0		0		0
10579825	0.013	0		0		0		0
10505329	0.013	0		0		0		0
9846615	0.012	0		0		0		0
9070411	0.012	0		0		0		0
8982073	0.012	0		0		0		0
11551319	0.012	0		0		0		0
10950182	0.012	0		0		0		0
8682190	0.011	0		0		0		0
12101309	0.011	0		0		0		0
11238837	0.011	0		0		0		0
11100898	0.011	0		0		0		0
11008699	0.011	0		0		0		0
10206104	0.011	0		0		0		0
9075347	0.01	0		0		0		0
8650472	0.01	0		0		0		0
10946509	0.01	0		0		0		0
10656114	0.01	0		0		0		0
9699298	0.009	0		0		0		0
9274872	0.009	0		0		0		0
9261975	0.009	0		0		0		0
8952313	0.009	0		0		0		0
12078238	0.009	0		0		0		0
11318561	0.009	0		0		0		0
10633110	0.009	0		0		0		0
9813266	0.008	0		0		0		0
9265784	0.008	0		0		0		0
12054870	0.008	0		0		0		0
10816124	0.008	0		0		0		0
10782348	0.008	0		0		0		0
10759851	0.008	0		0		0		0
10379100	0.008	0		0		0		0
8816789	0.006	0		0		0		0
10684651	0.006	0		0		0		0
10679261	0.006	0		0		0		0
10411734	0.006	0		0		0		0
9675223	0.005	0		0		0		0
9336458	0.005	0		0		0		0
11878129	0.005	0		0		0		0
11416906	0.005	0		0		0		0
10218207	0.005	0		0		0		0
9862125	0.004	0		0		0		0
9828406	0.004	0		0		0		0
9797066	0.004	0		0		0		0
9293183	0.004	0		0		0		0
8847170	0.004	0		0		0		0
11769290	0.004	0		0		0		0
11592598	0.004	0		0		0		0
11121341	0.004	0		0		0		0
10841772	0.004	0		0		0		0
10589978	0.004	0		0		0		0
10518797	0.004	0		0		0		0
10333320	0.004	0		0		0		0
9762564	0.003	0		0		0		0
9574910	0.003	0		0		0		0
9393685	0.003	0		0		0		0
9326888	0.003	0		0		0		0
9028932	0.003	0		0		0		0
8770352	0.003	0		0		0		0
8760492	0.003	0		0		0		0
8688922	0.003	0		0		0		0
11814049	0.003	0		0		0		0
11703842	0.003	0		0		0		0
11336751	0.003	0		0		0		0
10772327	0.003	0		0		0		0
10605499	0.003	0		0		0		0
10092608	0.003	0		0		0		0
9828408	0.002	0		0		0		0
9801915	0.002	0		0		0		0
9732073	0.002	0		0		0		0
9529113	0.002	0		0		0		0
9118231	0.002	0		0		0		0
9076976	0.002	0		0		0		0
9071620	0.002	0		0		0		0
8953909	0.002	0		0		0		0
8939055	0.002	0		0		0		0
8906360	0.002	0		0		0		0
8755526	0.002	0		0		0		0
8675287	0.002	0		0		0		0
12118718	0.002	0		0		0		0
12078983	0.002	0		0		0		0
12033962	0.002	0		0		0		0
11897125	0.002	0		0		0		0
11857456	0.002	0		0		0		0
11809781	0.002	0		0		0		0
11732059	0.002	0		0		0		0
11730789	0.002	0		0		0		0
11728310	0.002	0		0		0		0
11592700	0.002	0		0		0		0
11502531	0.002	0		0		0		0
11351333	0.002	0		0		0		0
11318567	0.002	0		0		0		0
11277921	0.002	0		0		0		0
11251782	0.002	0		0		0		0
11128703	0.002	0		0		0		0
10826162	0.002	0		0		0		0
10795329	0.002	0		0		0		0
10780538	0.002	0		0		0		0
10603371	0.002	0		0		0		0
10526404	0.002	0		0		0		0
10454315	0.002	0		0		0		0
9848470	0.001	0		0		0		0
9794659	0.001	0		0		0		0
9733785	0.001	0		0		0		0
9715931	0.001	0		0		0		0
9694375	0.001	0		0		0		0
9504346	0.001	0		0		0		0
9497049	0.001	0		0		0		0
9494670	0.001	0		0		0		0
9482419	0.001	0		0		0		0
9421712	0.001	0		0		0		0
9419358	0.001	0		0		0		0
9292304	0.001	0		0		0		0
9286701	0.001	0		0		0		0
9205468	0.001	0		0		0		0
9196957	0.001	0		0		0		0
9188616	0.001	0		0		0		0
9032236	0.001	0		0		0		0
8945589	0.001	0		0		0		0
8903193	0.001	0		0		0		0
8897186	0.001	0		0		0		0
8893467	0.001	0		0		0		0
8842113	0.001	0		0		0		0
8812573	0.001	0		0		0		0
8768438	0.001	0		0		0		0
8684838	0.001	0		0		0		0
8679528	0.001	0		0		0		0
8667924	0.001	0		0		0		0
12099415	0.001	0		0		0		0
12052188	0.001	0		0		0		0
12049634	0.001	0		0		0		0
12034495	0.001	0		0		0		0
11769283	0.001	0		0		0		0
11763130	0.001	0		0		0		0
11709316	0.001	0		0		0		0
11595230	0.001	0		0		0		0
11592861	0.001	0		0		0		0
11570276	0.001	0		0		0		0
11566306	0.001	0		0		0		0
11502512	0.001	0		0		0		0
11440298	0.001	0		0		0		0
11391415	0.001	0		0		0		0
11343116	0.001	0		0		0		0
11318568	0.001	0		0		0		0
11299127	0.001	0		0		0		0
11272650	0.001	0		0		0		0
11226449	0.001	0		0		0		0
11142732	0.001	0		0		0		0
11129381	0.001	0		0		0		0
11087032	0.001	0		0		0		0
11085222	0.001	0		0		0		0
11038307	0.001	0		0		0		0
11035580	0.001	0		0		0		0
11012729	0.001	0		0		0		0
10963400	0.001	0		0		0		0
10928276	0.001	0		0		0		0
10927960	0.001	0		0		0		0
10899526	0.001	0		0		0		0
10894481	0.001	0		0		0		0
10864275	0.001	0		0		0		0
10791821	0.001	0		0		0		0
10782347	0.001	0		0		0		0
10777537	0.001	0		0		0		0
10704592	0.001	0		0		0		0
10686748	0.001	0		0		0		0
10666465	0.001	0		0		0		0
10579715	0.001	0		0		0		0
10572262	0.001	0		0		0		0
10494631	0.001	0		0		0		0
10467169	0.001	0		0		0		0
10461385	0.001	0		0		0		0
10444375	0.001	0		0		0		0
10438668	0.001	0		0		0		0
10428640	0.001	0		0		0		0
10419756	0.001	0		0		0		0
10398769	0.001	0		0		0		0
10388550	0.001	0		0		0		0
10235207	0.001	0		0		0		0
10028802	0.001	0		0		0		0
10026252	0.001	0		0		0		0
9972459	0	0		0		0		0
9951965	0	0		0		0		0
9951958	0	0		0		0		0
9950230	0	0		0		0		0
9950220	0	0		0		0		0
9934461	0	0		0		0		0
9930288	0	0		0		0		0
9925427	0	0		0		0		0
9925271	0	0		0		0		0
9925264	0	0		0		0		0
9923927	0	0		0		0		0
9920339	0	0		0		0		0
9920328	0	0		0		0		0
9920300	0	0		0		0		0
9920297	0	0		0		0		0
9920044	0	0		0		0		0
9914709	0	0		0		0		0
9891735	0	0		0		0		0
9891734	0	0		0		0		0
9888845	0	0		0		0		0
9887988	0	0		0		0		0
9881385	0	0		0		0		0
9876433	0	0		0		0		0
9875238	0	0		0		0		0
9868792	0	0		0		0		0
9868791	0	0		0		0		0
9868790	0	0		0		0		0
9868789	0	0		0		0		0
9868665	0	0		0		0		0
9862331	0	0		0		0		0
9858628	0	0		0		0		0
9858625	0	0		0		0		0
9858624	0	0		0		0		0
9856948	0	0		0		0		0
9856346	0	0		0		0		0
9846607	0	0		0		0		0
9842260	0	0		0		0		0
9836315	0	0		0		0		0
9836314	0	0		0		0		0
9832625	0	0		0		0		0
9830719	0	0		0		0		0
9829450	0	0		0		0		0
9827041	0	0		0		0		0
9826358	0	0		0		0		0
9823893	0	0		0		0		0
9810412	0	0		0		0		0
9805785	0	0		0		0		0
9805784	0	0		0		0		0
9805768	0	0		0		0		0
9803417	0	0		0		0		0
9802105	0	0		0		0		0
9802085	0	0		0		0		0
9802083	0	0		0		0		0
9802074	0	0		0		0		0
9802073	0	0		0		0		0
9802071	0	0		0		0		0
9802068	0	0		0		0		0
9802067	0	0		0		0		0
9801919	0	0		0		0		0
9801917	0	0		0		0		0
9801916	0	0		0		0		0
9801912	0	0		0		0		0
9800383	0	0		0		0		0
9796389	0	0		0		0		0
9794658	0	0		0		0		0
9794655	0	0		0		0		0
9794632	0	0		0		0		0
9792842	0	0		0		0		0
9792079	0	0		0		0		0
9789979	0	0		0		0		0
9772729	0	0		0		0		0
9768266	0	0		0		0		0
9768247	0	0		0		0		0
9768007	0	0		0		0		0
9765380	0	0		0		0		0
9765375	0	0		0		0		0
9764922	0	0		0		0		0
9762565	0	0		0		0		0
9754294	0	0		0		0		0
9752834	0	0		0		0		0
9745718	0	0		0		0		0
9745717	0	0		0		0		0
9745024	0	0		0		0		0
9743250	0	0		0		0		0
9741671	0	0		0		0		0
9741058	0	0		0		0		0
9737069	0	0		0		0		0
9735275	0	0		0		0		0
9729764	0	0		0		0		0
9723182	0	0		0		0		0
9722404	0	0		0		0		0
9716488	0	0		0		0		0
9714214	0	0		0		0		0
9714211	0	0		0		0		0
9714203	0	0		0		0		0
9714199	0	0		0		0		0
9713146	0	0		0		0		0
9706570	0	0		0		0		0
9705677	0	0		0		0		0
9703677	0	0		0		0		0
9698909	0	0		0		0		0
9698888	0	0		0		0		0
9698859	0	0		0		0		0
9696630	0	0		0		0		0
9695477	0	0		0		0		0
9695096	0	0		0		0		0
9693729	0	0		0		0		0
9682328	0	0		0		0		0
9676256	0	0		0		0		0
9676246	0	0		0		0		0
9673255	0	0		0		0		0
9672195	0	0		0		0		0
9667986	0	0		0		0		0
9662703	0	0		0		0		0
9660237	0	0		0		0		0
9660141	0	0		0		0		0
9660140	0	0		0		0		0
9660135	0	0		0		0		0
9652219	0	0		0		0		0
9650052	0	0		0		0		0
9645845	0	0		0		0		0
9645844	0	0		0		0		0
9645842	0	0		0		0		0
9640682	0	0		0		0		0
9638630	0	0		0		0		0
9632246	0	0		0		0		0
9631653	0	0		0		0		0
9629896	0	0		0		0		0
9629733	0	0		0		0		0
9627985	0	0		0		0		0
9621683	0	0		0		0		0
9617062	0	0		0		0		0
9615550	0	0		0		0		0
9614327	0	0		0		0		0
9614325	0	0		0		0		0
9603844	0	0		0		0		0
9602390	0	0		0		0		0
9602374	0	0		0		0		0
9599429	0	0		0		0		0
9599427	0	0		0		0		0
9598752	0	0		0		0		0
9589133	0	0		0		0		0
9588801	0	0		0		0		0
9587605	0	0		0		0		0
9585941	0	0		0		0		0
9580555	0	0		0		0		0
9573067	0	0		0		0		0
9570548	0	0		0		0		0
9566226	0	0		0		0		0
9563031	0	0		0		0		0
9562419	0	0		0		0		0
9559364	0	0		0		0		0
9558124	0	0		0		0		0
9557320	0	0		0		0		0
9538031	0	0		0		0		0
9538024	0	0		0		0		0
9538023	0	0		0		0		0
9524949	0	0		0		0		0
9524870	0	0		0		0		0
9522845	0	0		0		0		0
9521010	0	0		0		0		0
9517874	0	0		0		0		0
9516994	0	0		0		0		0
9512989	0	0		0		0		0
9509183	0	0		0		0		0
9501844	0	0		0		0		0
9496427	0	0		0		0		0
9493367	0	0		0		0		0
9493211	0	0		0		0		0
9491645	0	0		0		0		0
9491431	0	0		0		0		0
9491421	0	0		0		0		0
9489297	0	0		0		0		0
9488355	0	0		0		0		0
9488344	0	0		0		0		0
9488333	0	0		0		0		0
9487488	0	0		0		0		0
9481823	0	0		0		0		0
9481777	0	0		0		0		0
9480813	0	0		0		0		0
9474570	0	0		0		0		0
9467734	0	0		0		0		0
9467731	0	0		0		0		0
9460210	0	0		0		0		0
9446903	0	0		0		0		0
9446737	0	0		0		0		0
9444754	0	0		0		0		0
9443335	0	0		0		0		0
9439126	0	0		0		0		0
9439112	0	0		0		0		0
9437836	0	0		0		0		0
9435126	0	0		0		0		0
9430918	0	0		0		0		0
9425820	0	0		0		0		0
9425813	0	0		0		0		0
9425811	0	0		0		0		0
9422216	0	0		0		0		0
9421719	0	0		0		0		0
9421713	0	0		0		0		0
9415676	0	0		0		0		0
9406795	0	0		0		0		0
9406785	0	0		0		0		0
9406772	0	0		0		0		0
9406633	0	0		0		0		0
9404524	0	0		0		0		0
9402814	0	0		0		0		0
9393853	0	0		0		0		0
9380897	0	0		0		0		0
9379313	0	0		0		0		0
9379300	0	0		0		0		0
9379291	0	0		0		0		0
9376687	0	0		0		0		0
9371085	0	0		0		0		0
9367723	0	0		0		0		0
9364434	0	0		0		0		0
9363493	0	0		0		0		0
9363490	0	0		0		0		0
9359075	0	0		0		0		0
9353833	0	0		0		0		0
9350740	0	0		0		0		0
9336939	0	0		0		0		0
9333071	0	0		0		0		0
9332980	0	0		0		0		0
9332602	0	0		0		0		0
9332598	0	0		0		0		0
9324518	0	0		0		0		0
9318238	0	0		0		0		0
9309773	0	0		0		0		0
9309765	0	0		0		0		0
9307013	0	0		0		0		0
9303203	0	0		0		0		0
9302777	0	0		0		0		0
9300470	0	0		0		0		0
9296813	0	0		0		0		0
9292312	0	0		0		0		0
9292307	0	0		0		0		0
9290320	0	0		0		0		0
9284387	0	0		0		0		0
9283653	0	0		0		0		0
9280897	0	0		0		0		0
9279996	0	0		0		0		0
9272555	0	0		0		0		0
9272448	0	0		0		0		0
9271497	0	0		0		0		0
9271472	0	0		0		0		0
9267405	0	0		0		0		0
9267396	0	0		0		0		0
9267395	0	0		0		0		0
9266675	0	0		0		0		0
9265188	0	0		0		0		0
9263465	0	0		0		0		0
9254050	0	0		0		0		0
9253203	0	0		0		0		0
9249694	0	0		0		0		0
9235193	0	0		0		0		0
9232619	0	0		0		0		0
9231986	0	0		0		0		0
9229570	0	0		0		0		0
9229569	0	0		0		0		0
9229252	0	0		0		0		0
9229178	0	0		0		0		0
9225773	0	0		0		0		0
9220675	0	0		0		0		0
9216112	0	0		0		0		0
9211514	0	0		0		0		0
9211504	0	0		0		0		0
9209052	0	0		0		0		0
9207743	0	0		0		0		0
9204498	0	0		0		0		0
9196948	0	0		0		0		0
9193956	0	0		0		0		0
9193327	0	0		0		0		0
9190261	0	0		0		0		0
9190064	0	0		0		0		0
9185369	0	0		0		0		0
9184933	0	0		0		0		0
9184929	0	0		0		0		0
9183708	0	0		0		0		0
9183369	0	0		0		0		0
9180015	0	0		0		0		0
9179820	0	0		0		0		0
9168513	0	0		0		0		0
9166442	0	0		0		0		0
9143895	0	0		0		0		0
9140501	0	0		0		0		0
9140497	0	0		0		0		0
9139377	0	0		0		0		0
9137738	0	0		0		0		0
9134560	0	0		0		0		0
9131560	0	0		0		0		0
9114498	0	0		0		0		0
9109261	0	0		0		0		0
9106179	0	0		0		0		0
9105325	0	0		0		0		0
9103767	0	0		0		0		0
9103762	0	0		0		0		0
9103048	0	0		0		0		0
9092465	0	0		0		0		0
9089718	0	0		0		0		0
9088994	0	0		0		0		0
9086709	0	0		0		0		0
9086394	0	0		0		0		0
9084109	0	0		0		0		0
9078599	0	0		0		0		0
9076524	0	0		0		0		0
9066150	0	0		0		0		0
9066149	0	0		0		0		0
9061958	0	0		0		0		0
9061901	0	0		0		0		0
9061900	0	0		0		0		0
9061899	0	0		0		0		0
9057717	0	0		0		0		0
9057712	0	0		0		0		0
9057707	0	0		0		0		0
9057692	0	0		0		0		0
9055455	0	0		0		0		0
9051932	0	0		0		0		0
9051926	0	0		0		0		0
9046486	0	0		0		0		0
9041421	0	0		0		0		0
9040304	0	0		0		0		0
9038320	0	0		0		0		0
9037338	0	0		0		0		0
9033912	0	0		0		0		0
9028596	0	0		0		0		0
9025982	0	0		0		0		0
9025681	0	0		0		0		0
9024889	0	0		0		0		0
9024881	0	0		0		0		0
9024877	0	0		0		0		0
9024864	0	0		0		0		0
9017882	0	0		0		0		0
9014902	0	0		0		0		0
9013238	0	0		0		0		0
9012130	0	0		0		0		0
9010756	0	0		0		0		0
9003590	0	0		0		0		0
8999824	0	0		0		0		0
8994840	0	0		0		0		0
8993859	0	0		0		0		0
8991915	0	0		0		0		0
8991914	0	0		0		0		0
8991868	0	0		0		0		0
8991698	0	0		0		0		0
8989863	0	0		0		0		0
8987627	0	0		0		0		0
8986871	0	0		0		0		0
8979345	0	0		0		0		0
8977873	0	0		0		0		0
8973409	0	0		0		0		0
8973408	0	0		0		0		0
8967673	0	0		0		0		0
8967084	0	0		0		0		0
8966160	0	0		0		0		0
8965086	0	0		0		0		0
8961652	0	0		0		0		0
8960199	0	0		0		0		0
8957668	0	0		0		0		0
8954812	0	0		0		0		0
8948184	0	0		0		0		0
8931362	0	0		0		0		0
8923147	0	0		0		0		0
8921866	0	0		0		0		0
8919665	0	0		0		0		0
8916805	0	0		0		0		0
8912363	0	0		0		0		0
8911448	0	0		0		0		0
8906690	0	0		0		0		0
8901175	0	0		0		0		0
8894767	0	0		0		0		0
8894126	0	0		0		0		0
8892601	0	0		0		0		0
8892302	0	0		0		0		0
8885904	0	0		0		0		0
8885896	0	0		0		0		0
8885891	0	0		0		0		0
8885875	0	0		0		0		0
8885874	0	0		0		0		0
8885624	0	0		0		0		0
8882375	0	0		0		0		0
8875312	0	0		0		0		0
8873888	0	0		0		0		0
8872193	0	0		0		0		0
8870399	0	0		0		0		0
8864167	0	0		0		0		0
8858640	0	0		0		0		0
8854751	0	0		0		0		0
8851864	0	0		0		0		0
8851597	0	0		0		0		0
8850616	0	0		0		0		0
8847169	0	0		0		0		0
8834607	0	0		0		0		0
8825500	0	0		0		0		0
8825454	0	0		0		0		0
8825440	0	0		0		0		0
8825436	0	0		0		0		0
8812562	0	0		0		0		0
8810503	0	0		0		0		0
8801566	0	0		0		0		0
8801553	0	0		0		0		0
8800843	0	0		0		0		0
8798660	0	0		0		0		0
8794592	0	0		0		0		0
8790436	0	0		0		0		0
8787400	0	0		0		0		0
8786215	0	0		0		0		0
8784772	0	0		0		0		0
8778666	0	0		0		0		0
8778660	0	0		0		0		0
8778181	0	0		0		0		0
8774778	0	0		0		0		0
8774776	0	0		0		0		0
8774770	0	0		0		0		0
8774766	0	0		0		0		0
8774742	0	0		0		0		0
8773536	0	0		0		0		0
8768439	0	0		0		0		0
8767588	0	0		0		0		0
8762670	0	0		0		0		0
8762639	0	0		0		0		0
8759877	0	0		0		0		0
8759527	0	0		0		0		0
8759206	0	0		0		0		0
8758552	0	0		0		0		0
8755151	0	0		0		0		0
8755143	0	0		0		0		0
8749858	0	0		0		0		0
8748020	0	0		0		0		0
8745927	0	0		0		0		0
8742523	0	0		0		0		0
8737988	0	0		0		0		0
8737393	0	0		0		0		0
8733107	0	0		0		0		0
8731281	0	0		0		0		0
8728999	0	0		0		0		0
8721235	0	0		0		0		0
8719246	0	0		0		0		0
8710413	0	0		0		0		0
8702030	0	0		0		0		0
8700912	0	0		0		0		0
8696069	0	0		0		0		0
8691391	0	0		0		0		0
8691390	0	0		0		0		0
8691370	0	0		0		0		0
8682410	0	0		0		0		0
8677138	0	0		0		0		0
8668839	0	0		0		0		0
8665474	0	0		0		0		0
8662579	0	0		0		0		0
8650482	0	0		0		0		0
8641784	0	0		0		0		0
8640194	0	0		0		0		0
8638390	0	0		0		0		0
8636858	0	0		0		0		0
8636845	0	0		0		0		0
8636841	0	0		0		0		0
8633607	0	0		0		0		0
8629417	0	0		0		0		0
8627925	0	0		0		0		0
8627500	0	0		0		0		0
8627484	0	0		0		0		0
8627483	0	0		0		0		0
12135495	0	0		0		0		0
12135286	0	0		0		0		0
12133707	0	0		0		0		0
12122438	0	0		0		0		0
12122432	0	0		0		0		0
12120984	0	0		0		0		0
12118294	0	0		0		0		0
12117986	0	0		0		0		0
12116858	0	0		0		0		0
12116857	0	0		0		0		0
12113307	0	0		0		0		0
12113303	0	0		0		0		0
12112231	0	0		0		0		0
12110209	0	0		0		0		0
12108411	0	0		0		0		0
12107449	0	0		0		0		0
12100437	0	0		0		0		0
12099440	0	0		0		0		0
12099411	0	0		0		0		0
12099410	0	0		0		0		0
12097909	0	0		0		0		0
12097247	0	0		0		0		0
12095236	0	0		0		0		0
12093043	0	0		0		0		0
12093042	0	0		0		0		0
12090058	0	0		0		0		0
12078985	0	0		0		0		0
12077394	0	0		0		0		0
12076630	0	0		0		0		0
12076628	0	0		0		0		0
12076412	0	0		0		0		0
12075151	0	0		0		0		0
12075131	0	0		0		0		0
12075129	0	0		0		0		0
12070944	0	0		0		0		0
12069547	0	0		0		0		0
12066183	0	0		0		0		0
12065048	0	0		0		0		0
12062562	0	0		0		0		0
12062553	0	0		0		0		0
12062495	0	0		0		0		0
12061455	0	0		0		0		0
12061237	0	0		0		0		0
12061236	0	0		0		0		0
12058674	0	0		0		0		0
12058670	0	0		0		0		0
12054784	0	0		0		0		0
12054783	0	0		0		0		0
12054016	0	0		0		0		0
12054014	0	0		0		0		0
12054008	0	0		0		0		0
12054006	0	0		0		0		0
12053986	0	0		0		0		0
12053979	0	0		0		0		0
12053963	0	0		0		0		0
12053955	0	0		0		0		0
12050654	0	0		0		0		0
12049262	0	0		0		0		0
12049259	0	0		0		0		0
12048559	0	0		0		0		0
12048557	0	0		0		0		0
12048549	0	0		0		0		0
12046598	0	0		0		0		0
12045872	0	0		0		0		0
12045809	0	0		0		0		0
12041867	0	0		0		0		0
12041598	0	0		0		0		0
12040127	0	0		0		0		0
12039964	0	0		0		0		0
12038148	0	0		0		0		0
12038144	0	0		0		0		0
12038137	0	0		0		0		0
12037052	0	0		0		0		0
12036012	0	0		0		0		0
12034458	0	0		0		0		0
12034455	0	0		0		0		0
12033707	0	0		0		0		0
12028776	0	0		0		0		0
12028729	0	0		0		0		0
12027618	0	0		0		0		0
12026507	0	0		0		0		0
12023977	0	0		0		0		0
12023560	0	0		0		0		0
12022406	0	0		0		0		0
12016449	0	0		0		0		0
12016440	0	0		0		0		0
12015827	0	0		0		0		0
12010466	0	0		0		0		0
12009799	0	0		0		0		0
12005233	0	0		0		0		0
12004978	0	0		0		0		0
12003069	0	0		0		0		0
12003067	0	0		0		0		0
12003066	0	0		0		0		0
12003061	0	0		0		0		0
12000685	0	0		0		0		0
11999108	0	0		0		0		0
11999013	0	0		0		0		0
11996133	0	0		0		0		0
11993555	0	0		0		0		0
11993553	0	0		0		0		0
11993551	0	0		0		0		0
11993549	0	0		0		0		0
11993548	0	0		0		0		0
11993546	0	0		0		0		0
11992712	0	0		0		0		0
11989078	0	0		0		0		0
11988251	0	0		0		0		0
11985971	0	0		0		0		0
11985868	0	0		0		0		0
11983902	0	0		0		0		0
11981733	0	0		0		0		0
11975760	0	0		0		0		0
11972768	0	0		0		0		0
11971652	0	0		0		0		0
11964467	0	0		0		0		0
11964119	0	0		0		0		0
11958708	0	0		0		0		0
11958624	0	0		0		0		0
11955782	0	0		0		0		0
11944184	0	0		0		0		0
11943228	0	0		0		0		0
11939404	0	0		0		0		0
11928991	0	0		0		0		0
11925701	0	0		0		0		0
11922433	0	0		0		0		0
11921535	0	0		0		0		0
11912341	0	0		0		0		0
11912337	0	0		0		0		0
11909209	0	0		0		0		0
11903902	0	0		0		0		0
11902932	0	0		0		0		0
11901162	0	0		0		0		0
11900494	0	0		0		0		0
11893335	0	0		0		0		0
11891089	0	0		0		0		0
11888245	0	0		0		0		0
11886628	0	0		0		0		0
11875574	0	0		0		0		0
11872485	0	0		0		0		0
11871495	0	0		0		0		0
11869051	0	0		0		0		0
11864821	0	0		0		0		0
11862992	0	0		0		0		0
11854089	0	0		0		0		0
11854088	0	0		0		0		0
11849999	0	0		0		0		0
11849701	0	0		0		0		0
11844694	0	0		0		0		0
11843143	0	0		0		0		0
11837662	0	0		0		0		0
11836656	0	0		0		0		0
11835968	0	0		0		0		0
11831776	0	0		0		0		0
11831771	0	0		0		0		0
11831770	0	0		0		0		0
11831655	0	0		0		0		0
11830664	0	0		0		0		0
11829358	0	0		0		0		0
11829355	0	0		0		0		0
11826542	0	0		0		0		0
11826482	0	0		0		0		0
11820846	0	0		0		0		0
11818057	0	0		0		0		0
11818051	0	0		0		0		0
11817453	0	0		0		0		0
11817450	0	0		0		0		0
11817448	0	0		0		0		0
11814570	0	0		0		0		0
11814047	0	0		0		0		0
11812488	0	0		0		0		0
11811804	0	0		0		0		0
11806655	0	0		0		0		0
11804188	0	0		0		0		0
11802269	0	0		0		0		0
11797917	0	0		0		0		0
11797916	0	0		0		0		0
11797915	0	0		0		0		0
11797103	0	0		0		0		0
11790334	0	0		0		0		0
11784921	0	0		0		0		0
11780845	0	0		0		0		0
11780829	0	0		0		0		0
11780824	0	0		0		0		0
11780820	0	0		0		0		0
11780810	0	0		0		0		0
11777606	0	0		0		0		0
11775796	0	0		0		0		0
11769292	0	0		0		0		0
11769289	0	0		0		0		0
11769286	0	0		0		0		0
11763786	0	0		0		0		0
11761377	0	0		0		0		0
11757413	0	0		0		0		0
11757331	0	0		0		0		0
11749759	0	0		0		0		0
11747565	0	0		0		0		0
11743185	0	0		0		0		0
11742399	0	0		0		0		0
11741484	0	0		0		0		0
11738822	0	0		0		0		0
11734713	0	0		0		0		0
11732466	0	0		0		0		0
11732162	0	0		0		0		0
11730798	0	0		0		0		0
11726161	0	0		0		0		0
11724389	0	0		0		0		0
11721238	0	0		0		0		0
11720309	0	0		0		0		0
11713527	0	0		0		0		0
11710556	0	0		0		0		0
11710552	0	0		0		0		0
11704718	0	0		0		0		0
11704212	0	0		0		0		0
11703513	0	0		0		0		0
11701823	0	0		0		0		0
11701089	0	0		0		0		0
11700116	0	0		0		0		0
11699977	0	0		0		0		0
11699657	0	0		0		0		0
11699653	0	0		0		0		0
11699146	0	0		0		0		0
11695420	0	0		0		0		0
11695406	0	0		0		0		0
11695400	0	0		0		0		0
11695389	0	0		0		0		0
11695385	0	0		0		0		0
11695384	0	0		0		0		0
11695376	0	0		0		0		0
11695374	0	0		0		0		0
11695373	0	0		0		0		0
11695363	0	0		0		0		0
11693508	0	0		0		0		0
11689001	0	0		0		0		0
11687102	0	0		0		0		0
11686976	0	0		0		0		0
11685899	0	0		0		0		0
11685260	0	0		0		0		0
11683365	0	0		0		0		0
11674873	0	0		0		0		0
11640678	0	0		0		0		0
11607691	0	0		0		0		0
11603937	0	0		0		0		0
11596925	0	0		0		0		0
11595235	0	0		0		0		0
11593021	0	0		0		0		0
11592706	0	0		0		0		0
11587961	0	0		0		0		0
11586079	0	0		0		0		0
11584753	0	0		0		0		0
11572561	0	0		0		0		0
11572168	0	0		0		0		0
11566300	0	0		0		0		0
11562710	0	0		0		0		0
11560410	0	0		0		0		0
11560167	0	0		0		0		0
11559846	0	0		0		0		0
11559740	0	0		0		0		0
11558733	0	0		0		0		0
11558731	0	0		0		0		0
11551659	0	0		0		0		0
11551629	0	0		0		0		0
11551313	0	0		0		0		0
11551311	0	0		0		0		0
11547122	0	0		0		0		0
11545371	0	0		0		0		0
11544360	0	0		0		0		0
11544090	0	0		0		0		0
11534657	0	0		0		0		0
11534653	0	0		0		0		0
11534643	0	0		0		0		0
11534637	0	0		0		0		0
11530943	0	0		0		0		0
11529764	0	0		0		0		0
11527437	0	0		0		0		0
11527198	0	0		0		0		0
11526220	0	0		0		0		0
11521335	0	0		0		0		0
11520446	0	0		0		0		0
11516581	0	0		0		0		0
11513888	0	0		0		0		0
11511869	0	0		0		0		0
11511004	0	0		0		0		0
11510684	0	0		0		0		0
11510682	0	0		0		0		0
11510416	0	0		0		0		0
11500425	0	0		0		0		0
11499948	0	0		0		0		0
11495805	0	0		0		0		0
11487373	0	0		0		0		0
11484860	0	0		0		0		0
11484053	0	0		0		0		0
11482434	0	0		0		0		0
11480518	0	0		0		0		0
11480210	0	0		0		0		0
11478347	0	0		0		0		0
11475050	0	0		0		0		0
11475049	0	0		0		0		0
11474983	0	0		0		0		0
11474978	0	0		0		0		0
11467783	0	0		0		0		0
11466479	0	0		0		0		0
11463104	0	0		0		0		0
11463097	0	0		0		0		0
11456328	0	0		0		0		0
11455688	0	0		0		0		0
11448568	0	0		0		0		0
11444622	0	0		0		0		0
11444614	0	0		0		0		0
11442194	0	0		0		0		0
11437529	0	0		0		0		0
11437128	0	0		0		0		0
11437126	0	0		0		0		0
11437125	0	0		0		0		0
11431915	0	0		0		0		0
11431796	0	0		0		0		0
11429177	0	0		0		0		0
11428339	0	0		0		0		0
11428335	0	0		0		0		0
11428334	0	0		0		0		0
11428333	0	0		0		0		0
11426742	0	0		0		0		0
11426280	0	0		0		0		0
11423372	0	0		0		0		0
11422980	0	0		0		0		0
11418347	0	0		0		0		0
11416910	0	0		0		0		0
11413631	0	0		0		0		0
11411951	0	0		0		0		0
11411950	0	0		0		0		0
11411839	0	0		0		0		0
11411646	0	0		0		0		0
11410938	0	0		0		0		0
11407407	0	0		0		0		0
11406147	0	0		0		0		0
11406146	0	0		0		0		0
11406145	0	0		0		0		0
11406144	0	0		0		0		0
11406141	0	0		0		0		0
11405926	0	0		0		0		0
11403770	0	0		0		0		0
11403387	0	0		0		0		0
11402659	0	0		0		0		0
11398977	0	0		0		0		0
11396601	0	0		0		0		0
11391431	0	0		0		0		0
11390980	0	0		0		0		0
11389325	0	0		0		0		0
11381510	0	0		0		0		0
11381368	0	0		0		0		0
11381024	0	0		0		0		0
11380661	0	0		0		0		0
11378033	0	0		0		0		0
11375739	0	0		0		0		0
11372651	0	0		0		0		0
11371017	0	0		0		0		0
11369275	0	0		0		0		0
11355687	0	0		0		0		0
11355680	0	0		0		0		0
11355679	0	0		0		0		0
11354956	0	0		0		0		0
11341804	0	0		0		0		0
11340503	0	0		0		0		0
11336806	0	0		0		0		0
11335173	0	0		0		0		0
11334958	0	0		0		0		0
11332473	0	0		0		0		0
11324816	0	0		0		0		0
11324815	0	0		0		0		0
11324813	0	0		0		0		0
11318583	0	0		0		0		0
11318579	0	0		0		0		0
11318552	0	0		0		0		0
11315181	0	0		0		0		0
11315180	0	0		0		0		0
11315179	0	0		0		0		0
11314958	0	0		0		0		0
11312890	0	0		0		0		0
11310650	0	0		0		0		0
11308089	0	0		0		0		0
11303538	0	0		0		0		0
11298981	0	0		0		0		0
11286801	0	0		0		0		0
11286799	0	0		0		0		0
11285493	0	0		0		0		0
11285488	0	0		0		0		0
11285476	0	0		0		0		0
11283767	0	0		0		0		0
11282509	0	0		0		0		0
11279674	0	0		0		0		0
11276902	0	0		0		0		0
11272645	0	0		0		0		0
11271605	0	0		0		0		0
11270942	0	0		0		0		0
11270438	0	0		0		0		0
11266132	0	0		0		0		0
11264404	0	0		0		0		0
11260137	0	0		0		0		0
11254992	0	0		0		0		0
11254149	0	0		0		0		0
11254144	0	0		0		0		0
11246412	0	0		0		0		0
11244602	0	0		0		0		0
11241955	0	0		0		0		0
11240507	0	0		0		0		0
11238205	0	0		0		0		0
11234001	0	0		0		0		0
11227884	0	0		0		0		0
11227882	0	0		0		0		0
11226578	0	0		0		0		0
11226438	0	0		0		0		0
11215314	0	0		0		0		0
11207621	0	0		0		0		0
11207620	0	0		0		0		0
11206439	0	0		0		0		0
11206115	0	0		0		0		0
11202001	0	0		0		0		0
11200903	0	0		0		0		0
11191912	0	0		0		0		0
11191910	0	0		0		0		0
11191909	0	0		0		0		0
11191908	0	0		0		0		0
11191896	0	0		0		0		0
11191892	0	0		0		0		0
11181727	0	0		0		0		0
11169551	0	0		0		0		0
11166386	0	0		0		0		0
11165275	0	0		0		0		0
11164226	0	0		0		0		0
11163929	0	0		0		0		0
11162464	0	0		0		0		0
11162377	0	0		0		0		0
11161766	0	0		0		0		0
11161755	0	0		0		0		0
11161753	0	0		0		0		0
11160124	0	0		0		0		0
11158738	0	0		0		0		0
11157783	0	0		0		0		0
11155933	0	0		0		0		0
11154432	0	0		0		0		0
11154030	0	0		0		0		0
11153134	0	0		0		0		0
11151956	0	0		0		0		0
11151952	0	0		0		0		0
11151949	0	0		0		0		0
11148002	0	0		0		0		0
11147041	0	0		0		0		0
11147040	0	0		0		0		0
11147034	0	0		0		0		0
11142735	0	0		0		0		0
11142733	0	0		0		0		0
11140452	0	0		0		0		0
11138023	0	0		0		0		0
11138018	0	0		0		0		0
11138016	0	0		0		0		0
11133109	0	0		0		0		0
11132409	0	0		0		0		0
11129525	0	0		0		0		0
11128799	0	0		0		0		0
11128515	0	0		0		0		0
11128513	0	0		0		0		0
11128504	0	0		0		0		0
11128502	0	0		0		0		0
11128500	0	0		0		0		0
11128480	0	0		0		0		0
11126558	0	0		0		0		0
11124001	0	0		0		0		0
11123323	0	0		0		0		0
11121851	0	0		0		0		0
11117958	0	0		0		0		0
11113265	0	0		0		0		0
11112371	0	0		0		0		0
11112180	0	0		0		0		0
11110097	0	0		0		0		0
11109572	0	0		0		0		0
11105121	0	0		0		0		0
11105087	0	0		0		0		0
11104758	0	0		0		0		0
11104150	0	0		0		0		0
11104148	0	0		0		0		0
11104145	0	0		0		0		0
11104143	0	0		0		0		0
11104072	0	0		0		0		0
11104069	0	0		0		0		0
11099925	0	0		0		0		0
11099842	0	0		0		0		0
11097302	0	0		0		0		0
11085390	0	0		0		0		0
11085248	0	0		0		0		0
11085226	0	0		0		0		0
11083817	0	0		0		0		0
11080769	0	0		0		0		0
11080513	0	0		0		0		0
11079768	0	0		0		0		0
11077064	0	0		0		0		0
11075713	0	0		0		0		0
11072902	0	0		0		0		0
11071156	0	0		0		0		0
11071155	0	0		0		0		0
11068810	0	0		0		0		0
11063860	0	0		0		0		0
11063858	0	0		0		0		0
11063080	0	0		0		0		0
11062803	0	0		0		0		0
11061957	0	0		0		0		0
11058725	0	0		0		0		0
11057967	0	0		0		0		0
11051169	0	0		0		0		0
11044371	0	0		0		0		0
11040444	0	0		0		0		0
11034693	0	0		0		0		0
11031757	0	0		0		0		0
11028750	0	0		0		0		0
11027780	0	0		0		0		0
11027779	0	0		0		0		0
11023749	0	0		0		0		0
11023417	0	0		0		0		0
11023255	0	0		0		0		0
11023254	0	0		0		0		0
11020255	0	0		0		0		0
11013755	0	0		0		0		0
11013754	0	0		0		0		0
11009150	0	0		0		0		0
11003736	0	0		0		0		0
11002988	0	0		0		0		0
11001148	0	0		0		0		0
11001143	0	0		0		0		0
10999120	0	0		0		0		0
10996326	0	0		0		0		0
10996325	0	0		0		0		0
10990517	0	0		0		0		0
10985226	0	0		0		0		0
10979610	0	0		0		0		0
10979150	0	0		0		0		0
10978737	0	0		0		0		0
10972505	0	0		0		0		0
10966782	0	0		0		0		0
10966218	0	0		0		0		0
10964226	0	0		0		0		0
10961459	0	0		0		0		0
10959580	0	0		0		0		0
10958477	0	0		0		0		0
10958462	0	0		0		0		0
10958455	0	0		0		0		0
10958437	0	0		0		0		0
10955964	0	0		0		0		0
10952623	0	0		0		0		0
10952601	0	0		0		0		0
10952268	0	0		0		0		0
10950181	0	0		0		0		0
10948286	0	0		0		0		0
10945736	0	0		0		0		0
10942757	0	0		0		0		0
10941744	0	0		0		0		0
10937665	0	0		0		0		0
10937663	0	0		0		0		0
10937307	0	0		0		0		0
10937220	0	0		0		0		0
10937213	0	0		0		0		0
10937193	0	0		0		0		0
10920799	0	0		0		0		0
10918983	0	0		0		0		0
10912282	0	0		0		0		0
10907859	0	0		0		0		0
10907142	0	0		0		0		0
10907139	0	0		0		0		0
10907136	0	0		0		0		0
10906980	0	0		0		0		0
10905258	0	0		0		0		0
10904407	0	0		0		0		0
10902257	0	0		0		0		0
10900484	0	0		0		0		0
10899858	0	0		0		0		0
10894472	0	0		0		0		0
10887660	0	0		0		0		0
10887658	0	0		0		0		0
10887379	0	0		0		0		0
10886796	0	0		0		0		0
10884125	0	0		0		0		0
10882561	0	0		0		0		0
10881282	0	0		0		0		0
10877112	0	0		0		0		0
10876087	0	0		0		0		0
10874724	0	0		0		0		0
10870561	0	0		0		0		0
10870555	0	0		0		0		0
10864323	0	0		0		0		0
10864278	0	0		0		0		0
10864274	0	0		0		0		0
10864260	0	0		0		0		0
10864258	0	0		0		0		0
10864253	0	0		0		0		0
10864243	0	0		0		0		0
10859863	0	0		0		0		0
10856510	0	0		0		0		0
10856509	0	0		0		0		0
10856503	0	0		0		0		0
10855355	0	0		0		0		0
10855271	0	0		0		0		0
10853673	0	0		0		0		0
10852681	0	0		0		0		0
10845655	0	0		0		0		0
10843317	0	0		0		0		0
10840803	0	0		0		0		0
10833015	0	0		0		0		0
10832027	0	0		0		0		0
10831056	0	0		0		0		0
10831053	0	0		0		0		0
10830837	0	0		0		0		0
10830830	0	0		0		0		0
10826772	0	0		0		0		0
10824422	0	0		0		0		0
10821609	0	0		0		0		0
10816465	0	0		0		0		0
10816086	0	0		0		0		0
10814560	0	0		0		0		0
10808748	0	0		0		0		0
10804159	0	0		0		0		0
10803434	0	0		0		0		0
10799616	0	0		0		0		0
10796780	0	0		0		0		0
10796675	0	0		0		0		0
10796648	0	0		0		0		0
10796628	0	0		0		0		0
10796623	0	0		0		0		0
10796590	0	0		0		0		0
10796566	0	0		0		0		0
10796564	0	0		0		0		0
10796563	0	0		0		0		0
10796536	0	0		0		0		0
10792979	0	0		0		0		0
10782398	0	0		0		0		0
10780743	0	0		0		0		0
10780739	0	0		0		0		0
10780734	0	0		0		0		0
10780551	0	0		0		0		0
10780537	0	0		0		0		0
10779584	0	0		0		0		0
10773069	0	0		0		0		0
10769181	0	0		0		0		0
10765464	0	0		0		0		0
10761555	0	0		0		0		0
10759087	0	0		0		0		0
10758763	0	0		0		0		0
10757794	0	0		0		0		0
10750845	0	0		0		0		0
10750729	0	0		0		0		0
10743644	0	0		0		0		0
10743292	0	0		0		0		0
10740824	0	0		0		0		0
10738502	0	0		0		0		0
10736050	0	0		0		0		0
10733733	0	0		0		0		0
10731570	0	0		0		0		0
10730200	0	0		0		0		0
10730198	0	0		0		0		0
10726992	0	0		0		0		0
10726267	0	0		0		0		0
10722649	0	0		0		0		0
10719125	0	0		0		0		0
10715818	0	0		0		0		0
10708626	0	0		0		0		0
10705314	0	0		0		0		0
10704600	0	0		0		0		0
10704475	0	0		0		0		0
10704294	0	0		0		0		0
10701592	0	0		0		0		0
10701585	0	0		0		0		0
10701573	0	0		0		0		0
10699252	0	0		0		0		0
10693826	0	0		0		0		0
10689334	0	0		0		0		0
10686675	0	0		0		0		0
10686672	0	0		0		0		0
10685844	0	0		0		0		0
10685040	0	0		0		0		0
10682924	0	0		0		0		0
10682922	0	0		0		0		0
10670504	0	0		0		0		0
10669131	0	0		0		0		0
10668262	0	0		0		0		0
10656704	0	0		0		0		0
10649984	0	0		0		0		0
10647034	0	0		0		0		0
10647033	0	0		0		0		0
10646605	0	0		0		0		0
10641333	0	0		0		0		0
10633926	0	0		0		0		0
10633508	0	0		0		0		0
10633503	0	0		0		0		0
10633502	0	0		0		0		0
10619077	0	0		0		0		0
10619075	0	0		0		0		0
10619069	0	0		0		0		0
10619062	0	0		0		0		0
10619060	0	0		0		0		0
10616921	0	0		0		0		0
10614077	0	0		0		0		0
10613537	0	0		0		0		0
10613536	0	0		0		0		0
10613535	0	0		0		0		0
10612684	0	0		0		0		0
10612439	0	0		0		0		0
10610757	0	0		0		0		0
10608234	0	0		0		0		0
10606388	0	0		0		0		0
10605113	0	0		0		0		0
10603206	0	0		0		0		0
10602543	0	0		0		0		0
10599920	0	0		0		0		0
10589908	0	0		0		0		0
10585657	0	0		0		0		0
10584200	0	0		0		0		0
10583861	0	0		0		0		0
10583390	0	0		0		0		0
10582886	0	0		0		0		0
10581818	0	0		0		0		0
10581615	0	0		0		0		0
10580316	0	0		0		0		0
10577743	0	0		0		0		0
10577717	0	0		0		0		0
10577714	0	0		0		0		0
10577711	0	0		0		0		0
10576859	0	0		0		0		0
10576702	0	0		0		0		0
10569629	0	0		0		0		0
10564512	0	0		0		0		0
10558989	0	0		0		0		0
10557301	0	0		0		0		0
10552046	0	0		0		0		0
10547703	0	0		0		0		0
10546489	0	0		0		0		0
10546440	0	0		0		0		0
10542465	0	0		0		0		0
10540957	0	0		0		0		0
10526412	0	0		0		0		0
10524978	0	0		0		0		0
10519217	0	0		0		0		0
10519213	0	0		0		0		0
10511974	0	0		0		0		0
10511971	0	0		0		0		0
10511968	0	0		0		0		0
10511516	0	0		0		0		0
10505262	0	0		0		0		0
10503258	0	0		0		0		0
10502468	0	0		0		0		0
10497828	0	0		0		0		0
10494815	0	0		0		0		0
10494503	0	0		0		0		0
10494502	0	0		0		0		0
10493919	0	0		0		0		0
10491138	0	0		0		0		0
10491074	0	0		0		0		0
10490214	0	0		0		0		0
10488583	0	0		0		0		0
10486233	0	0		0		0		0
10481152	0	0		0		0		0
10480728	0	0		0		0		0
10479543	0	0		0		0		0
10479079	0	0		0		0		0
10474250	0	0		0		0		0
10470703	0	0		0		0		0
10466969	0	0		0		0		0
10461944	0	0		0		0		0
10461943	0	0		0		0		0
10461165	0	0		0		0		0
10456417	0	0		0		0		0
10446705	0	0		0		0		0
10446703	0	0		0		0		0
10441123	0	0		0		0		0
10438666	0	0		0		0		0
10436660	0	0		0		0		0
10431732	0	0		0		0		0
10429311	0	0		0		0		0
10419978	0	0		0		0		0
10418138	0	0		0		0		0
10418045	0	0		0		0		0
10417910	0	0		0		0		0
10417145	0	0		0		0		0
10413961	0	0		0		0		0
10413661	0	0		0		0		0
10405376	0	0		0		0		0
10404274	0	0		0		0		0
10404260	0	0		0		0		0
10403248	0	0		0		0		0
10396759	0	0		0		0		0
10395056	0	0		0		0		0
10393936	0	0		0		0		0
10391910	0	0		0		0		0
10390640	0	0		0		0		0
10386465	0	0		0		0		0
10386464	0	0		0		0		0
10386437	0	0		0		0		0
10386384	0	0		0		0		0
10382606	0	0		0		0		0
10363840	0	0		0		0		0
10363281	0	0		0		0		0
10349552	0	0		0		0		0
10348979	0	0		0		0		0
10347819	0	0		0		0		0
10347817	0	0		0		0		0
10347636	0	0		0		0		0
10344275	0	0		0		0		0
10341170	0	0		0		0		0
10340335	0	0		0		0		0
10340334	0	0		0		0		0
10340333	0	0		0		0		0
10340332	0	0		0		0		0
10337094	0	0		0		0		0
10334247	0	0		0		0		0
10322337	0	0		0		0		0
10322324	0	0		0		0		0
10234173	0	0		0		0		0
10229943	0	0		0		0		0
10229936	0	0		0		0		0
10229935	0	0		0		0		0
10229690	0	0		0		0		0
10228877	0	0		0		0		0
10228370	0	0		0		0		0
10227058	0	0		0		0		0
10227054	0	0		0		0		0
10224540	0	0		0		0		0
10224519	0	0		0		0		0
10221634	0	0		0		0		0
10221624	0	0		0		0		0
10221089	0	0		0		0		0
10219326	0	0		0		0		0
10219318	0	0		0		0		0
10214378	0	0		0		0		0
10207386	0	0		0		0		0
10207382	0	0		0		0		0
10207371	0	0		0		0		0
10207367	0	0		0		0		0
10207357	0	0		0		0		0
10205805	0	0		0		0		0
10205804	0	0		0		0		0
10205800	0	0		0		0		0
10204400	0	0		0		0		0
10194929	0	0		0		0		0
10155601	0	0		0		0		0
10099008	0	0		0		0		0
10099006	0	0		0		0		0
10097397	0	0		0		0		0
10094935	0	0		0		0		0
10093222	0	0		0		0		0
10073354	0	0		0		0		0
10070660	0	0		0		0		0
10066608	0	0		0		0		0
10066505	0	0		0		0		0
10065250	0	0		0		0		0
10048902	0	0		0		0		0
10048824	0	0		0		0		0
10037230	0	0		0		0		0
10028525	0	0		0		0		0
10023334	0	0		0		0		0

## Sheet: BoW
Word	Frequency
vaccine	1205
protein	1116
mice	973
plasmodium	878
malaria	874
parasite	856
immune	793
antibodies	757
recombinant	754
responses	697
infection	658
antibody	653
study	651
protective	643
response	637
protection	603
falciparum	599
surface	559
induced	559
immunization	554
development	550
cells	531
using	530
candidate	520
immunized	514
challenge	497
vaccines	474
antigens	473
two	472
high	471
immunity	458
human	452
levels	418
proteins	408
showed	407
control	395
vaccination	393
parasites	391
specific	390
used	386
expressed	384
compared	378
potential	375
cell	366
significant	353
expression	350
efficacy	349
may	348
immunogenicity	342
effective	329
production	328
different	323
infected	319
significantly	318
animals	316
one	312
epitopes	306
merozoite	304
vitro	300
igg	300
studies	295
model	293
disease	290
major	289
evaluated	285
dna	283
induce	277
three	276
present	274
balb/c	272
circumsporozoite	269
observed	267
higher	266
adjuvant	266
well	265
important	263
based	255
highly	254
elicited	253
vaccinated	251
produced	249
humoral	248
data	248
shown	239
cellular	239
blood	238
found	237
demonstrated	236
mouse	235
analysis	233
strain	231
humans	229
clinical	228
assay	228
host	223
suggest	221
encoding	219
activity	218
use	217
region	217
expressing	214
recognized	213
immunogenic	213
effect	213
system	211
tested	210
candidates	209
strong	208
stage	208
associated	207
increased	206
groups	204
target	202
peptide	201
identified	201
level	200
toxoplasma	198
sequence	197
purified	197
gondii	197
sporozoites	195
containing	193
show	191
developed	191
promising	190
vivo	189
methods	189
first	189
epitope	189
invasion	187
generated	187
new	186
titers	182
previously	182
toxoplasmosis	181
membrane	181
novel	180
respectively	179
reduced	178
role	177
binding	176
experimental	174
group	173
similar	172
serum	171
induction	171
combination	167
reduction	166
elisa	166
provide	165
although	164
sporozoite	162
following	162
yoelii	161
ifn-Î³	159
findings	158
challenged	158
addition	158
regions	157
peptides	157
induces	157
growth	156
caused	156
stages	155
including	155
liver	154
four	154
evaluation	154
native	153
coli	153
amino	153
several	151
indicate	151
enhanced	151
domain	150
alone	150
strains	149
single	149
subunit	148
vector	147
detected	147
synthetic	145
murine	145
functional	145
monoclonal	144
low	144
obtained	143
time	142
ability	142
suggesting	141
protected	141
plasmid	140
infections	140
conserved	140
within	139
revealed	139
number	139
fusion	139
berghei	139
trials	138
presence	138
inhibition	138
c-terminal	138
survival	137
genes	137
assays	137
determined	136
species	134
igg1	134
escherichia	134
demonstrate	134
antigenic	134
acid	133
kda	131
adjuvants	130
conclusion	129
vivax	127
blood-stage	127
animal	127
monkeys	125
leading	125
rodent	124
indicated	124
assessed	124
type	123
transmission	123
endemic	123
cytokine	123
heterologous	122
report	121
investigated	121
increase	120
igg2a	120
days	120
strategy	119
protect	119
derived	119
lethal	118
form	118
develop	118
t-cell	117
models	117
evaluate	117
characterized	116
among	116
resulted	115
partial	115
multiple	115
cytokines	115
western	114
schistosoma	114
proliferation	114
erythrocytes	114
genetic	113
elicit	113
cd8+	113
il-4	112
repeat	111
csp	111
contrast	111
characterization	111
live	110
involved	110
sequences	109
individuals	109
apical	109
able	109
together	108
rabbits	108
molecular	108
schistosomiasis	107
lower	107
fragment	107
burden	107
approach	107
potent	105
administered	105
inhibitory	104
inhibited	104
virus	102
total	102
intracellular	102
formulated	102
effects	102
delivery	102
previous	101
formulations	101
due	101
protozoan	100
ifn-gamma	100
treatment	99
immunological	99
domains	99
constructed	99
combined	99
inducing	98
weeks	97
mediated	97
design	97
antigen-specific	97
whether	96
moreover	96
identification	96
homologous	96
upon	95
targets	95
molecules	95
current	95
whereas	94
natural	94
component	94
cattle	94
without	93
formulation	93
evidence	93
various	92
known	92
controls	92
confirmed	92
comparison	92
suitable	91
severe	91
dose	91
complex	91
measured	90
lymphocytes	90
determine	90
complete	90
areas	90
strategies	89
specificity	89
interferon	89
developing	89
construct	89
cloned	89
chimeric	89
mechanisms	88
identify	88
distinct	88
test	87
raised	87
weight	86
via	86
reported	86
immunofluorescence	86
immunodominant	86
health	86
five	86
cd4+	86
required	85
inhibit	85
gamma	85
experiments	85
erythrocyte	85
il-10	84
forms	84
targeting	83
spleen	83
isolates	83
immunosorbent	83
enzyme-linked	83
acute	83
worldwide	82
work	82
produce	82
molecule	82
merozoites	82
indicating	82
followed	82
examined	82
considered	82
chronic	82
central	82
prevent	81
fused	81
despite	81
achieved	81
transgenic	80
support	80
remains	80
recently	80
provided	80
differences	80
cause	80
strongly	79
mixed	79
ii	79
structure	78
soluble	78
phase	78
parasitemia	78
method	78
essential	78
capable	78
second	77
related	77
leishmania	77
individual	77
il-2	77
enhance	77
c57bl/6	77
analyzed	77
studied	76
exhibited	76
dependent	76
virulent	75
resulting	75
positive	75
population	75
injection	75
improve	75
factor	75
doses	75
causes	75
affinity	75
selected	74
play	74
naturally	74
leishmaniasis	74
cs	74
critical	74
better	74
acids	74
vectors	73
samples	73
recognition	73
immunoglobulin	73
full-length	73
efficient	73
components	73
aotus	73
administration	73
six	72
reactivity	72
n-terminal	72
mansoni	72
displayed	72
correlated	72
properties	71
lymphocyte	71
limited	71
adult	71
worm	70
rh	70
resistance	70
performed	70
parasitic	70
many	70
inclusion	70
highest	70
genetically	70
designed	70
corresponding	70
conferred	70
capacity	70
trial	69
since	69
patients	69
improved	69
basis	69
receptor	68
provides	68
pre-erythrocytic	68
order	68
cytotoxic	68
currently	68
useful	67
red	67
reacted	67
pcr	67
need	67
importance	67
future	67
freund's	67
family	67
elicits	67
process	66
predicted	66
montanide	66
life	66
cycle	66
tissue	65
result	65
plasmids	65
diseases	65
sterile	64
splenocytes	64
secreted	64
rabbit	64
protein-1	64
fragments	64
blot	64
suggested	63
stimulated	63
responsible	63
isolated	63
decreased	63
class	63
cd8(+	63
brain	63
block	63
available	63
asexual	63
approximately	63
taken	62
specifically	62
safe	62
mortality	62
mechanism	62
least	62
infectious	62
suggests	61
modified	61
less	61
investigate	61
greater	61
generation	61
field	61
drug	61
ama1	61
titres	60
rate	60
possible	60
early	60
contains	60
constructs	60
attenuated	60
aim	60
transmission-blocking	59
stimulation	59
recent	59
protects	59
key	59
function	59
directed	59
agent	59
subsequent	58
prime-boost	58
partially	58
needed	58
msp-1	58
good	58
exposed	58
diversity	58
cysts	58
alum	58
activation	58
variant	57
presented	57
predominantly	57
oral	57
immunizations	57
described	57
completely	57
cell-mediated	57
tachyzoites	56
still	56
profile	56
mosquito	56
mainly	56
hosts	56
express	56
effector	56
economic	56
confer	56
boost	56
b-cell	56
vaccinia	55
populations	55
part	55
mosquitoes	55
malarial	55
formation	55
echinococcus	55
describe	55
defined	55
common	55
area	55
vaccine-induced	54
towards	54
site	54
sheep	54
serious	54
sag1	54
reduce	54
platform	54
particles	54
overall	54
indirect	54
failed	54
alternative	54
world	53
size	53
msp1	53
mixture	53
load	53
assess	53
visceral	52
titer	52
successfully	52
residues	52
regimen	52
recognize	52
numbers	52
main	52
injected	52
included	52
importantly	52
antigenicity	52
active	52
transfer	51
testing	51
systems	51
secretion	51
range	51
public	51
primary	51
polyclonal	51
peripheral	51
neutralizing	51
memory	51
direct	51
comparable	51
variants	50
targeted	50
successful	50
shows	50
living	50
likely	50
exposure	50
cdna	50
body	50
acquired	50
absence	50
viral	49
research	49
plus	49
oocyst	49
japonicum	49
isotype	49
il-12	49
granulosus	49
given	49
eukaryotic	49
eggs	49
directly	49
cd4(+	49
blocking	49
understanding	48
tool	48
signal	48
selection	48
rhoptry	48
pathogens	48
led	48
countries	48
collected	48
boosting	48
appears	48
antisera	48
analyses	48
times	47
priming	47
pastoris	47
line	47
last	47
hepatocytes	47
degree	47
correlation	47
contribute	47
alleles	47
zoonotic	46
treated	46
represent	46
received	46
prior	46
pichia	46
people	46
million	46
mammalian	46
long-lasting	46
long	46
intramuscularly	46
implications	46
helper	46
generate	46
dogs	46
difference	46
bind	46
represents	45
repeats	45
relevant	45
relative	45
product	45
preclinical	45
neospora	45
manner	45
culture	45
contain	45
consisting	45
confers	45
bovine	45
allelic	45
3d7	45
1	45
virulence	44
sites	44
safety	44
reactive	44
polymorphism	44
months	44
mass	44
mab	44
lead	44
intramuscular	44
interaction	44
immunogens	44
elevated	44
detectable	44
africa	44
adhesion	44
wild-type	43
valuable	43
third	43
polypeptide	43
efficiently	43
dense	43
caninum	43
bound	43
yet	42
structural	42
robust	42
release	42
purification	42
passive	42
parasite-specific	42
negative	42
morbidity	42
macrophages	42
interestingly	42
immunogen	42
decrease	42
contained	42
conditions	42
boosted	42
another	42
toward	41
th1/th2	41
showing	41
risk	41
plays	41
particular	41
intestinal	41
finally	41
established	41
delivered	41
cross-reactive	41
adenovirus	41
activities	41
0.5	41
19-kda	41
year	40
volunteers	40
stable	40
sexual	40
seven	40
seen	40
prime	40
primarily	40
paramyosin	40
neosporosis	40
infantum	40
hepatic	40
even	40
demonstrates	40
cocktail	40
blotting	40
biological	40
bacterial	40
ama-1	40
0.05	40
whole	39
synthesized	39
small	39
rapid	39
primates	39
prevention	39
polymorphic	39
particularly	39
markers	39
located	39
inoculated	39
indicates	39
immunisation	39
hydatid	39
heat	39
functions	39
fasciola	39
erythrocytic	39
encoded	39
eimeria	39
efforts	39
display	39
diagnostic	39
day	39
crucial	39
changes	39
cases	39
assessment	39
additionally	39
unique	38
subcutaneously	38
route	38
prophylactic	38
prolonged	38
producing	38
period	38
linked	38
kinase	38
innate	38
infect	38
global	38
diverse	38
designated	38
dendritic	38
coccidiosis	38
children	38
approaches	38
african	38
additional	38
years	37
virus-like	37
theileria	37
restricted	37
ratio	37
problem	37
optimal	37
necessary	37
mhc	37
laboratory	37
isa	37
immunizing	37
focused	37
eliciting	37
effectively	37
cysteine	37
cyst	37
cross-reactivity	37
combinations	37
chabaudi	37
carrying	37
yield	36
tnf-Î±	36
susceptible	36
serological	36
rhesus	36
representing	36
products	36
peak	36
mrna	36
made	36
lipid	36
inflammatory	36
igg2b	36
female	36
enzyme	36
eg95	36
ctl	36
conformational	36
conformation	36
coding	36
clones	36
best	36
tropical	35
splenic	35
shock	35
relatively	35
rates	35
obligate	35
mabs	35
loss	35
lines	35
increasing	35
increases	35
granule	35
fever	35
experimentally	35
efficacious	35
controlling	35
causing	35
carried	35
adjuvanted	35
yeast	34
widely	34
variation	34
twice	34
trypanosoma	34
transfected	34
th	34
schistosome	34
putative	34
pregnancy	34
naive	34
monkey	34
larval	34
knowledge	34
interactions	34
inhibiting	34
independent	34
hepatica	34
genome	34
especially	34
cpg	34
conducted	34
chickens	34
bovis	34
application	34
adults	34
worms	33
th1-type	33
sequenced	33
potentially	33
particle	33
orally	33
majority	33
livestock	33
later	33
investigation	33
inoculation	33
immunize	33
iga	33
help	33
full	33
flow	33
donovani	33
composed	33
causative	33
association	33
appropriate	33
activated	33
women	32
unknown	32
types	32
tests	32
subcutaneous	32
subclass	32
series	32
require	32
receptors	32
reaction	32
rats	32
proliferative	32
primed	32
pregnant	32
patterns	32
panel	32
mucosal	32
linear	32
library	32
length	32
leads	32
irradiated	32
ifa	32
great	32
factors	32
characteristics	32
chain	32
carrier	32
appeared	32
ab	32
variable	31
terminus	31
tenella	31
synthesis	31
substantial	31
secondary	31
purpose	31
prevalence	31
potency	31
pfcsp	31
pbs	31
pathology	31
pathogen	31
oocysts	31
objective	31
normal	31
necrosis	31
nature	31
much	31
mononuclear	31
measures	31
losses	31
long-term	31
ligand	31
killing	31
isotypes	31
interest	31
infectivity	31
include	31
inbred	31
hybrid	31
extent	31
difficult	31
coast	31
clear	31
chromatography	31
antigen-1	31
almost	31
aimed	31
age	31
ag	31

## Sheet: SVM performance measures
Algorithm	Accuracy	Error Rate	Sensitivity	False Positive Rate	Specificity	Positive Predictive Value	Negative Predictive Value
SVM	99.68	0.32	99.74	0.39	99.61	99.61	99.74

## Sheet: Evidence abstracts
PubMedID	Prob	Protection	Protection Descriptions	AnimalCount	Animal Model	SpeciesCount	Species	DiseaseCount	Disease Descriptions	Protein Descriptions
22022267	0.116	3	vaccine:effective:immunization	1	chicken	1	eimeria tenella	1	coccidiosis	Microneme protein 3
19019543	0.835	8	protection:protective immunity:vaccine:effective:induce:immunization	2	chicken:chickens	3	eimeria acervulina:eimeria tenella:eimeria necatrix	0		No protein in abstract
27012710	0.974	5	vaccine:antibody:effective:immunized:immunization	4	cows:calf:calves:animals	1	cryptosporidium parvum	1	cryptosporidiosis	p23
9668470	0.979	6	protection:protective:vaccine:antigen:immunized:induced	2	cattle:animals	1	theileria annulata	0		Sporozoite surface antigen:Tams1:Merozoite-piroplasm surface antigen Tams1
20346412	0.987	8	protective immunity:vaccine:vaccination:induced:ifn	1	mice	1	toxoplasma gondii	0		heat shock protein:Heat shock protein 70
18331395	0.987	7	protection:protective:vaccine:antibody:effective:immunized:antigenic	1	mice	1	toxoplasma gondii	0		SAG2
23710081	0.993	10	protection:immune:protective:vaccine:antigen:antibody:immunized:immunization:reduction:immunogenicity	2	chickens:birds	1	eimeria maxima	1	coccidiosis	56 kDa gametocyte antigen
1441189	0.995	8	protection:antibodies:protective:vaccine:antigen:vaccination:induce:reduction	1	cattle	1	babesia bovis	0		No protein in abstract which exists in UniProt or NCBI
19794889	0.996	4	antibodies:immunity:vaccination:vaccinated	2	horse:horses	1	sarcocystis neurona	1	myeloencephalitis	Surface antigen 1
23036233	0.997	7	immune:response:vaccine:antigen:antibody:effective:immunized	3	chicken:chickens:animal	1	eimeria acervulina	1	coccidiosis	cSZ-JN2 not found in UniProt or NCBI
2659532	0.997	6	protection:vaccine:antigen:antibody:immunization:vaccinated	2	chickens:birds	2	eimeria acervulina:eimeria tenella	0		GX3262 not found in Uniprot
24349483	0.997	3	vaccine:antigen:antibody	0	No aminal model in abstract	1	babesia bovis	0		thrombospondin-related anonymous protein:Rhoptry-associated protein 1:Rhoptry associated protein 1:Merozoite surface antigen 2c:Spherical body protein
19117681	0.998	10	protection:protective immunity:immune:vaccine:antibody:vaccination:immunized:induced	1	chickens	1	eimeria tenella	0		No rhomboid gene in UniProt or NCBI Gene
17274297	0.998	9	protective immunity:immune:vaccine:antigen:antibody:immunized:vaccinated	2	chicken:chickens	1	eimeria tenella	1	coccidiosis	Profilin (3-1E gene)
18789996	0.998	8	protection:protective immunity:vaccine:antigen:vaccination:immunogenic	2	mouse:cattle	1	neospora caninum	0		Gra1:GRA2 protein:NcMIC10
16108562	0.998	7	protection:vaccine:antigen:antibody:vaccination:immunized:vaccinated	2	mice:animals	1	neospora caninum	1	neosporosis	Microneme-associated protein
15882535	0.998	7	protective immunity:antibody:vaccination:immunization:vaccinated	1	birds	1	eimeria tenella	1	coccidiosis	Microneme protein-2:Microneme protein Etmic-2:Microneme 2
12496180	0.999	9	protection:protective immunity:immune:vaccine:immunized:vaccinated:ifn	1	mice	1	toxoplasma gondii	0		dense granule protein GRA1:Dense granule protein 1:p24 granule antigen
10392628	0.999	9	protection:immune:antibodies:response:antigen:immunity:immunized:immunization:reduction	3	mouse:mice:cows	1	cryptosporidium parvum	1	cryptosporidiosis	CP15/60
1731322	0.999	7	protection:antibodies:vaccine:antigen:immunity:induced:immunization	2	cattle:animals	1	theileria parva	0		p67 protein:Sporozoite surface protein p67:Surface antigen:p67 surface antigen
16291764	0.999	6	antibodies:immunity:vaccination:immunized:immunization:immunogenicity	2	monkeys:animals	1	plasmodium vivax	0		Ookinete surface protein Pvs25:Sexual stage antigen 25 protein
16492763	0.999	5	immune:response:protective:vaccine:induced	1	cattle	1	theileria parva	1	east coast fever	No protein in abstract
28668608	0.999	4	antibodies:vaccine:antigen:antibody	5	mouse:mice:rabbit:rabbits:cattle	2	babesia bovis:theileria parva	0		BOV57:p67 protein:Sporozoite surface protein p67:Surface antigen:p67 surface antigen
17487508	1	15	protection:protective immunity:immune:response:vaccine:antigen:antibody:effective:vaccination:immunized:induced:immunization:reduction	1	mice	1	cryptosporidium parvum	0		Cp23 antigen
9364686	1	13	protection:protective immunity:immune:antibodies:vaccine:antigen:antibody:immunized:induce:immunization:vaccinated	4	calves:cattle:animal:animals	1	theileria annulata	1	theileriosis	Tams1:Major merozoite surface antigen
26072304	1	13	protection:immune:protective:vaccine:antigen:antibody:effective:immunity:immunized:immunization:vaccinated:antigenic:ifn	2	chicken:chickens	1	eimeria maxima	0		Microneme protein 2
20178868	1	13	protection:protective immunity:antibodies:response:vaccine:antigen:antibody:vaccination:induced:immunization:vaccinated	1	animals	1	eimeria maxima	1	coccidiosis	82 kDa gametocyte antigen, related
18590785	1	13	protection:immune:response:protective:vaccine:antigen:effective:vaccination:immunized:induced:immunization:ifn:survival rate	1	mice	1	toxoplasma gondii	1	toxoplasmosis	Surface antigen:Surface antigen SAG1:Surface antigen 1:Surface antigen protein 1:Major surface antigen:Secretory antigen 1 protein:Major surface antigen 1
10861076	1	12	protection:protective immunity:response:vaccine:antigen:antibody:immunized:induced:immunization	3	mice:rabbit:monkeys	1	plasmodium chabaudi	1	malaria	Apical membrane antigen 1, putative
29309783	1	11	protection:immune:antibodies:protective:vaccine:antigen:effective:induced:immunization:reduction:immunogenic	1	mice	1	toxoplasma gondii	1	toxoplasmosis	dense granule protein GRA4:Rop2 protein:Dense granule protein 4:GRA4 protein
26181095	1	11	protection:immune:response:protective:vaccine:antigen:antibody:effective:immunized:immunization:vaccinated	1	chickens	1	eimeria maxima	0		Microneme protein 7
28592247	1	10	protection:protective immunity:immune:vaccine:effective:immunized:immunization:ifn	3	mouse:mice:animals	1	toxoplasma gondii	1	toxoplasmosis	superoxide dismutase
28487847	1	10	immune:antibodies:response:protective:vaccine:antibody:immunized:induced:immunization:immunogenic	2	mice:animals	1	toxoplasma gondii	1	toxoplasmosis	heat shock protein HSP70:Heat shock protein 70:Hsp70 protein
23509124	1	10	immune:response:protective:vaccine:antigen:antibody:immunized:induced:vaccinated:ifn	2	mice:animals	1	toxoplasma gondii	1	toxoplasmosis	rhoptry protein ROP8:Rhoptry protein 8:Rhoptry antigen
12741509	1	10	protection:antibodies:protective:vaccine:antigen:vaccination:immunized:induced:immunization:vaccinated	2	mice:animals	1	neospora caninum	1	neosporosis	p29 surface antigen:Surface antigen SAG1:Putative surface antigen protein 1:SRS2 surface antigen:Tachyzoite surface protein
27842609	1	9	immune:antibodies:protective:vaccine:antigen:antibody:vaccination:ifn:tnf	2	cattle:animals	1	babesia bovis	1	babesiosis	Merozoite surface antigen-2a1 (MSA-2a1):Merozoite surface antigen 2-a1:Merozoite surface antigen-2b:Merozoite surface antigen 2-b:Merozoite surface antigen 2b:Merozoite surface antigen-2c:Merozoite surface antigen-2c (MSA-2c):Merozoite surface antigen 2c:Merozoite surface antigen 2-c
26141436	1	9	protection:immune:antibodies:protective:vaccine:antigen:antibody:immunized:immunization	1	mice	2	neospora caninum:toxoplasma gondii	2	neosporosis:toxoplasmosis	microneme protein MIC3:Micronemal protein:Microneme protein 3
19835644	1	9	protection:immune:response:protective:vaccine:antigen:vaccination:immunization:vaccinated	3	mouse:mice:animals	1	neospora caninum	0		No protein in abstract = NcPDI(recNcPDI), NcROP2(recNcROP2), and NcMAG1(recNcMAG1)
19800170	1	9	protection:immune:response:protective:vaccine:effective:immunity:induce:vaccinated	2	mice:animals	1	toxoplasma gondii	1	toxoplasmosis	microneme protein MIC3:Micronemal protein:Microneme protein 3
15908397	1	9	immune:antibodies:response:vaccine:antigen:antibody:immunization:vaccinated:immunogenicity	0	No aminal model in abstract	1	plasmodium falciparum	1	malaria	apical membrane antigen 1:merozoite surface protein
20177910	1	8	immune:response:vaccine:antibody:induced:immunization:vaccinated:ifn	1	mice	1	toxoplasma gondii	1	toxoplasmosis	microneme protein MIC8:Micronemal protein 8
19915055	1	8	protection:immune:response:protective:vaccine:immunized:immunization:antigenic	2	rodent:mice	1	plasmodium berghei	1	malaria	Circumsporozoite protein
16545504	1	8	response:antigen:immunity:vaccination:immunized:induced:ifn:survival rate	1	mice	2	leishmania infantum:toxoplasma gondii	0		heat shock protein 83-1:Rop2 protein
15157769	1	8	immune:antibodies:protective:vaccine:antigen:immunity:induce:immunogenicity	3	mice:chickens:animal	2	eimeria tenella:eimeria maxima	1	coccidiosis	protein name EmTFP250 not found in UniProt or NCBI (TFP250 Q7YZP0_EIMMA)
28719288	1	7	immune:response:protective:vaccine:antigen:vaccination:antigenic	2	mice:hamster	1	toxoplasma gondii	1	toxoplasmosis	dense granule protein GRA2:dense granule protein GRA5:Dense granule protein 2:Dense granule antigen:Dense granule protein 5
23707448	1	7	immune:protective:vaccine:antibody:immunized:induced:immunization	2	mice:animals	1	toxoplasma gondii	0		microneme protein MIC13:Microneme protein 13
11500430	1	7	protection:antibodies:vaccine:antigen:antibody:immunized:induced	3	mice:monkeys:animals	1	plasmodium knowlesi	1	malaria	merozoite surface protein 1:Circumsporozoite protein:Apical membrane antigen 1:Apical merozoite antigen 1:Sporozoite surface protein 2
15793355	1	6	protection:protective:antigen:vaccination:immunized:survival rate	2	animal:animals	1	neospora caninum	0		p29 surface antigen:Surface antigen SAG1:Putative surface antigen protein 1:SRS2 surface antigen:Tachyzoite surface protein:Dense granule protein 1:Dense granule protein 2
11471569	1	6	antibodies:vaccine:antibody:immunized:induce:immunogenic	4	mice:rabbit:rabbits:monkeys	1	plasmodium falciparum	0		Erythrocyte binding antigen region II:Erythrocyte binding antigen-175:Erythrocyte binding antigen 175:EBA-175:Erythrocyte-binding antigen-175
11489167	1	5	vaccine:antigen:immunized:immunogenicity	2	mice:rabbits	1	plasmodium falciparum	1	malaria	acidic basic repeat antigen:101 kDa malaria antigen:p101/acidic basic repeat antigen

## Sheet: Verified positive abstracts
PubMedID	Prob	Verification	Protection	Protection Descriptions	AnimalCount	Animal Model	SpeciesCount	Species	DiseaseCount	Disease Descriptions	Protein Descriptions
10838223	0.331	YES	3	antibodies:vaccine:antibody	3	rabbits:animal:animals	1	clonorchis sinensis	1	clonorchiasis	Phosphoglycerate kinase
15955451	0.582	YES	5	protection:immune:protective:vaccination:immunization	2	cattle:animal	1	onchocerca volvulus	1	onchocerciasis	Glyceraldehyde-3-phosphate dehydrogenase
26653170	0.799	YES	9	protective immunity:vaccine:antigen:vaccination:immunized:immunization:vaccinated	1	mice	2	leishmania infantum:leishmania major	1	malaria	Kinetoplastid membrane protein-11:Histone H2A:Histone H2B:Histone 3:Histone H4:Stage-specific S antigen-like protein:Stage-specific S antigen homolog:Heat shock protein 70:Heat-shock protein 70 kDa:Heat-shock protein hsp70
14638781	0.933	YES	5	antibodies:response:vaccinated:antigenic:immunogenicity	2	rats:sheep	1	fasciola hepatica	1	liver fluke	Cathepsin L:Cathepsin B
9261951	0.938	YES	5	vaccine:antigen:antibody:vaccination:immunization	5	mice:rabbits:sheep:animal:animals	1	plasmodium falciparum	1	malaria	Merozoite surface antigen 2:MSA-2
11170858	0.956	YES	8	protection:immune:response:protective:vaccine:vaccination:induced:vaccinated	3	sheep:cattle:animals	1	fasciola hepatica	1	liver fluke	Cathepsin L
16148095	0.978	YES	6	protective immunity:immune:vaccination:induce	1	animals	1	plasmodium berghei	1	malaria	Merozoite surface protein 4/5
21715576	0.981	YES	5	immune:antibodies:vaccine:antigen:reduction	3	rabbits:animal model	1	plasmodium falciparum	1	malaria	Gametocyte surface protein P230:Pfs230
10992516	0.981	YES	4	vaccine:antibody:effective:immunization	1	mice	2	plasmodium falciparum:plasmodium yoelii	1	malaria	merozoite surface protein 4:Merozoite surface protein 4/5
8406870	0.984	YES	3	antibodies:vaccine:antibody	1	rabbit	2	schistosoma japonicum:schistosoma mansoni	1	schistosomiasis	Glyceraldehyde-3-phosphate dehydrogenase
30112141	0.99	YES	3	immune:response:reduction	1	mouse	1	plasmodium falciparum	1	malaria	merozoite surface protein 1:Merozoite surface protein-1
17727567	0.99	YES	4	antibodies:response:antibody:induced	1	mice	1	plasmodium chabaudi	1	malaria	merozoite surface protein 1:Merozoite surface protein-1
33276579	0.99	YES	8	protection:immune:antibodies:vaccine:antigen:immunized:vaccinated:immunogenic	2	mice:animals	1	toxoplasma gondii	1	toxoplasmosis	Apical membrane antigen:SAG2
12421632	0.992	YES	3	antibodies:vaccine:antigen	1	mouse	1	plasmodium falciparum	1	malaria	Serine-repeat antigen protein:Serine repeat antigen
30576624	0.993	YES	4	vaccine:effective:vaccination:vaccinated	5	dog:dogs:sheep:lambs:animals	1	echinococcus granulosus	2	cystic echinococcosis	EG95:Host-protective antigen:EG95 protein
12531641	0.993	YES	5	protection:response:protective:vaccination:vaccinated	3	rodents:mice:animals	1	echinococcus multilocularis	2	alveolar echinococcosis	14-3-3 protein
9164605	0.995	YES	3	antibodies:vaccine:vaccinated	1	animals	1	schistosoma japonicum	1	schistosomiasis	Paramyosin
9234546	0.995	YES	6	antibodies:protective:vaccine:antigen:antibody:immunization	1	monkeys	1	plasmodium falciparum	1	malaria	Circumsporozoite protein
1431109	0.995	YES	7	protection:immune:antibodies:response:vaccine:antibody:ifn	1	monkeys	1	plasmodium falciparum	1	malaria	Heat shock protein:Heat-shock protein
30367868	0.995	YES	5	immune:antibodies:vaccine:antibody:vaccinated	2	mouse:mice	1	babesia microti	1	babesiosis	Surface antigen
19399162	0.995	YES	3	vaccine:effective:vaccination	7	goats:birds:dog:dogs:sheep:animal:animals	1	echinococcus granulosus	3	cystic echinococcosis:hydatid	EG95:Host-protective antigen:EG95 protein
14665394	0.995	YES	6	response:antigen:induced:immunogenicity	1	mice	1	schistosoma mansoni	1	schistosomiasis	Tyrosine 3-monooxygenase:Thioredoxin:Thioredoxin peroxidase 1
24370734	0.995	YES	8	immune:response:antigen:immunity:vaccination:induced:immunogenicity:tnf	1	hamsters	1	leishmania donovani	1	leishmaniasis	trypanothione reductase
28804955	0.996	YES	7	immune:antibodies:response:vaccine:antigen:effective:immunogenicity	1	mice	1	leishmania donovani	1	leishmaniasis	Nucleoside hydrolase
24084635	0.996	YES	4	protective:vaccine:antigen:immunized	2	mice:animals	1	schistosoma mansoni	1	schistosomiasis	Sm29
18359107	0.997	YES	3	vaccine:antigen:vaccinated	2	rodent:mice	3	plasmodium berghei:plasmodium falciparum:plasmodium yoelii	1	malaria	merozoite surface protein 8
28610800	0.997	YES	8	immune:response:antigen:antibody:vaccination:immunized:immunization:vaccinated	2	mouse:mice	1	plasmodium falciparum	1	malaria	Circumsporozoite protein
1719416	0.997	YES	4	antibodies:response:vaccine:antigen	1	monkeys	1	plasmodium falciparum	1	malaria	Circumsporozoite protein
23345587	0.997	YES	3	antibodies:vaccine:immunized	3	rats:rabbits:hamster	1	plasmodium falciparum	1	malaria	VAR2CSA:Erythrocyte membrane protein 1:DBL1:Erythrocyte membrane protein 1 (PfEMP1)
26839079	0.997	YES	4	antibodies:vaccine:antigen:immunogenic	1	mice	1	leishmania donovani	2	leishmaniasis:malaria	Nucleoside hydrolase
17049681	0.997	YES	7	immune:vaccine:antigen:vaccination:induced:immunization	2	mice:cattle	1	babesia bovis	1	babesiosis	Rhoptry associated protein 1:Rhoptry associated protein-1:Rhoptry-associated protein 1:RAP-1
17070628	0.997	YES	9	immune:antibodies:vaccine:antibody:effective:induced:immunization:immunogenicity	1	mice	1	plasmodium falciparum	1	malaria	Merozoite surface antigen 2:Merozoite surface protein:Merozoite surafce protein 2:Merozoite surface protein 2
31930053	0.997	YES	4	immune:vaccine:antigen:antigenic	1	rabbit	1	echinococcus granulosus	2	cystic echinococcosis	EG95:Host-protective antigen:EG95 protein
22532802	0.999	YES	4	protective immunity:antibodies	1	rabbits	1	plasmodium falciparum	1	malaria	Erythrocyte membrane protein 1:PfEMP1 DBLa:Erythrocyte membrane protein 1 SD126F:PfEMP1 protein:Erythrocyte membrane protein 1 variant 2:Var DBLalpha:EMP1 variant surface antigen:Erythrocyte membrane protein 1 variant 5:EMP1 variant CM5b:EMP1 variant CM7a:Membrane erythrocyte protein 1:EMP1 variant U9C:EMP1 variant CM9a:EMP1 variant U7a:Erythrocyte membrane protein 1 variant 7:Erythrocyte membran…
29844242	0.999	YES	4	protection:antibodies:vaccine:immunization	1	mice	2	plasmodium berghei:plasmodium falciparum	1	malaria	Thioredoxin
29284528	0.999	YES	6	protection:vaccine:antibody:immunized:induced:immunization	1	rats	1	clonorchis sinensis	1	clonorchiasis	Tegumental protein
25765968	0.999	YES	4	antibodies:vaccine:induce:immunization	1	mouse	2	plasmodium falciparum:plasmodium vivax	1	malaria	transmission blocking target antigen precursor (Pfs48/45), putative:male fertility protein pf47, putative:Surface protein Pvs48:Gamete surface antigen Pvs48/45:Pvs47:Transmission blocking target antigen (Pvs47):Gamete surface antigen Pvs47:Transmission-blocking target antigen P230:Ookinete surface protein Pvs25:Sexual stage antigen 25 protein:Ookinite surgace antigen Pvs28:Sexual stage surface pr…
17957247	0.999	YES	7	protection:immune:protective:vaccine:antigen:immunized:immunization	1	monkeys	1	plasmodium knowlesi	1	malaria	Circumsporozoite protein:Apical membrane antigen-1:Merozoite surface antigens:Merozoite surface protein 1
33618946	0.999	YES	8	immune:antibodies:response:vaccine:antigen:antibody:induced:immunogenicity	1	mice	1	plasmodium falciparum	1	malaria	merozoite surface protein 2:Merozoite surface antigen 2:Merozoite surafce protein 2
25749394	0.999	YES	10	protective immunity:immune:vaccine:vaccination:immunized:immunization:reduction:ifn	1	mice	1	toxoplasma gondii	1	toxoplasmosis	rhoptry protein ROP5:dense granule protein GRA15:Type II rhoptry protein 5A:Type III rhoptry protein 5A:Type I rhoptry protein 5A
33796476	0.999	YES	7	protection:immune:antibodies:vaccine:antigen:antibody:immunized	2	mouse:mice	1	plasmodium vivax	1	malaria	Apical membrane antigen-1:Apical membrane antigen 1
33580076	0.999	YES	9	antibodies:response:vaccine:antigen:antibody:effective:induced:immunization	2	mice:rabbits	1	plasmodium falciparum	1	malaria	Gametocyte surface protein P230:Pfs230
24789797	0.999	YES	5	antibodies:vaccine:antibody:induced:immunogenicity	2	mice:rabbits	1	plasmodium falciparum	1	malaria	merozoite surface protein 1:merozoite surface protein 3
28342669	0.999	YES	6	protection:protective:vaccine:antibody:vaccination:reduction	2	mouse:mice	2	plasmodium berghei:plasmodium falciparum	1	malaria	Circumsporozoite protein
12963693	0.999	YES	7	protection:immune:antibodies:response:protective:antigen:immunity	4	rodent:mice:animal model	2	plasmodium berghei:plasmodium falciparum	1	malaria	merozoite surface protein
17923516	0.999	YES	9	immune:antibodies:vaccine:antigen:vaccination:immunized:induced:immunization:antigenic	5	mice:rabbit:rabbits:monkeys:animal	1	plasmodium falciparum	1	malaria	apical membrane antigen 1:Truncated apical membrane antigen 1
8765044	0.999	YES	6	vaccine:antigen:immunized:induced:immunization	1	mice	1	plasmodium berghei	1	malaria	circumsporozoite (CS) protein:Chorismate synthase, putative:Citrate synthase:Circumsporozoite protein
25527277	1	YES	13	protective immunity:immune:antibodies:response:vaccine:immunized:induced:immunization:vaccinated:antigenic:ifn	2	mouse:mice	1	toxoplasma gondii	2	malaria:toxoplasmosis	SAG5D:Surface antigen 5D:Surface antigen SAG1:Surface antigen 1:Surface antigen protein 1:Major surface antigen:Secretory antigen 1 protein:Major surface antigen 1
28179403	1	YES	8	protection:antibodies:protective:vaccine:vaccination:immunized:induced:immunization	2	rodent:mice	2	plasmodium berghei:plasmodium vivax	1	malaria	cell traversal protein for ookinetes and sporozoites:Pv cell-traversal protein:CelTOS
19116303	1	YES	11	protection:immune:antibodies:protective:vaccine:antigen:antibody:immunity:induced:immunization:reduction	2	rodent:animals	2	plasmodium falciparum:plasmodium chabaudi	1	malaria	merozoite surface protein 1:apical membrane antigen 1:Apical membrane antigen 1, putative:Truncated apical membrane antigen 1
10965497	1	YES	8	antibodies:response:vaccine:antibody:immunized:immunization:antigenic:immunogenic	1	mice	1	plasmodium vivax	1	malaria	Merozoite surface protein 1
28280494	1	YES	11	protection:response:vaccine:antibody:vaccination:induced:vaccinated:reduction:immunogenicity:ifn:tnf	1	mice	1	leishmania donovani	1	leishmaniasis	Nucleoside hydrolase
19428875	1	YES	7	protection:immune:antibodies:vaccine:antibody:immunization:antigenic	1	mice	1	plasmodium falciparum	1	malaria	merozoite surface protein 2:Merozoite surface antigen 2:Merozoite surafce protein 2
30266572	1	YES	7	protection:antibodies:protective:vaccine:vaccination:vaccinated:reduction	3	mouse:mice:animals	1	schistosoma mansoni	1	schistosomiasis	fatty acid binding protein
19250541	1	YES	9	protection:immune:response:vaccine:antibody:effective:immunity:immunized:induce	2	mice:animal	1	plasmodium falciparum	1	malaria	merozoite surface protein 4:Merozoite surface protein 5
27828760	1	YES	14	protection:immune:antibodies:response:protective:vaccine:antigen:effective:immunized:induced:immunization:vaccinated:immunogenicity:ifn	2	mice:birds	1	toxoplasma gondii	1	toxoplasmosis	heat shock protein HSP70:Heat shock protein 70:Hsp70 protein
18803505	1	YES	4	antibodies:antigen:vaccination:immunization	2	mice:sheep	4	echinococcus granulosus:schistosoma mansoni:fasciola hepatica:toxocara canis	3	cystic echinococcosis:hydatid	Antigen B:Antigen B4:Antigen B5:Antigen B2:Antigen B3:Antigen B subunit 4:Antigen B1
9886211	1	YES	5	immune:antibodies:protective:antigen:immunized	3	rabbit:monkey:monkeys	1	plasmodium falciparum	1	malaria	merozoite surface protein 1:Merozoite surface protein-1:Merozoite surface antigens:Merozoite surface protein-1 variant Q-TSR-L:Merozoite surface antigen 1:Merozoite surface protein-1 variant E-TSR-L:Sexual stage antigen pfs25
16837110	1	YES	6	protection:immune:vaccine:immunized:immunization:reduction	2	rats:animals	1	plasmodium falciparum	1	malaria	Erythrocyte membrane protein 1:PfEMP1
22504652	1	YES	9	protection:immune:protective:vaccine:antigen:immunity:vaccination:induced	1	mice	2	plasmodium falciparum:plasmodium chabaudi	1	malaria	apical membrane antigen 1:Apical membrane antigen 1, putative:Truncated apical membrane antigen 1
10777689	1	YES	8	protection:immune:response:protective:vaccine:effective:induced:immunization	2	mouse:mice	1	plasmodium berghei	1	malaria	Circumsporozoite protein
18195029	1	YES	12	protection:response:protective:vaccine:antigen:immunity:vaccination:induced:immunization:vaccinated:ifn	1	mice	1	leishmania donovani	1	leishmaniasis	Leishmanolysin
24560875	1	YES	7	immune:antibodies:response:vaccine:immunized:antigenic:immunogenicity	1	mice	1	plasmodium vivax	1	malaria	MSP1P:Merozoite surface protein 1:Merozoite surface protein 1 paralog
27457156	1	YES	7	antibodies:response:vaccine:antigen:antibody:induced:immunization	1	rabbits	1	plasmodium falciparum	1	malaria	Reticulocyte-binding protein homolog 5:Reticulocyte binding-like protein 5:Reticulocyte-binding protein 5:Reticulocyte binding protein-like protein 4
17727568	1	YES	13	protection:protective immunity:immune:vaccine:antigen:antibody:vaccination:immunized:vaccinated:reduction:ifn	1	mice	1	toxoplasma gondii	1	toxoplasmosis	dense granule protein GRA7:dense granule protein GRA1:Dense granule protein 7:Granule antigen protein GRA7:Dense granule antigen:Granule antigen protein 7:Dense granule antigen GRA7:Dense granule protein 1:p24 granule antigen:Rop2 protein
23735679	1	YES	12	protection:immune:antibodies:response:protective:vaccine:antigen:antibody:vaccination:induced:vaccinated:ifn	2	rodent:animals	1	brugia malayi	2	filariasis:lymphatic filariasis	Abundant larval transcript-2 protein
28877929	1	YES	11	protection:immune:antibodies:protective:vaccine:antibody:immunity:induced:immunization:antigenic	1	primates	1	plasmodium falciparum	1	malaria	merozoite surface protein 1:Merozoite surface protein-1:Merozoite surface antigens:Merozoite surface protein-1 variant Q-TSR-L:Merozoite surface antigen 1:Merozoite surface protein-1 variant E-TSR-L
[truncated: 18 more rows]

## Sheet: Verified negative abstracts
PubMedID	Prob	Verification	Protection	Protection Descriptions	AnimalCount	Animal Model	SpeciesCount	Species	DiseaseCount	Disease Descriptions	Protein Descriptions
[truncated: 115 more rows]

[truncated: 1 more sheets: All abstracts >= 0.5]
