# Supplementary material for: Compilation of parasitic immunogenic proteins from 30 years of published research using machine learning and natural language processing
Source: Sci Rep. 2022 Jun 20;12:10349. doi: 10.1038/s41598-022-13790-1 (PMC9208253; doi:10.1038/s41598-022-13790-1)
Supplement: Supplementary file 7 — Supplementary Information 7. [file 41598_2022_13790_MOESM7_ESM.xlsx]

## Sheet: Candidates per PubID
PubMedID	ML score	Extracted proteins	Protection	Protection Descriptions	AnimalCount	Animal Model	SpeciesCount	Species	DiseaseCount	Disease Descriptions
28424680	0.998	hydrolase:NTPase II	16	protection:enhanced protection:protective immunity:immune:response:vaccine:antibody:immunized:induced:immunization:vaccinated:reduction:immunogenic:ifn	1	mice	1	toxoplasma gondii	1	toxoplasmosis
31815006	1	Surface antigen protein	16	protection:protective immunity:immune:antibodies:response:vaccine:antigen:effective:vaccination:immunization:vaccinated:immunogenicity:ifn	1	dogs	1	leishmania infantum	1	leishmaniasis
23181694	1	14-3-3 protein:Surface antigen:Surface antigen SAG1:Surface antigen 1:Surface antigen protein 1:Major surface antigen:Secretory antigen 1 protein:Major surface antigen 1	16	immune:antibodies:response:protective:vaccine:antigen:antibody:effective:immunized:induced:immunization:vaccinated:antigenic:immunogenic:ifn	2	mouse:mice	1	toxoplasma gondii	1	toxoplasmosis
22252877	1	merozoite surface protein 1:Circumsporozoite protein:Merozoite surface protein-1	16	protection:protective immunity:immune:antibodies:response:vaccine:antibody:effective:vaccination:immunized:induced:immunization:ifn:tnf	2	mouse:rabbits	1	plasmodium yoelii	1	malaria
17506929	1	dense granule protein GRA4:Dense granule protein 4:GRA4 protein:Dense granule antigen	16	protection:protective immunity:immune:response:vaccine:antigen:antibody:effective:vaccination:immunized:induced:vaccinated:ifn	2	mouse:mice	1	toxoplasma gondii	0	NA
11738735	0.996	23 kDa integral membrane protein	15	protection:protective immunity:immune:antibodies:response:vaccine:antigen:antibody:vaccination:induced:reduction:ifn	3	mouse:mice:animal	1	schistosoma japonicum	0	NA
22379063	0.997	microneme protein MIC6:perforin-like protein PLP1:Micronemal protein 6:Perforin-like protein 1	15	protection:protective immunity:immune:response:vaccine:antibody:vaccination:immunized:induced:immunization:vaccinated:reduction:ifn	1	mice	1	toxoplasma gondii	0	NA
28596090	1	Circumsporozoite protein	15	protection:enhanced protection:immune:antibodies:response:protective:vaccine:antigen:antibody:effective:induced:immunization:immunogenicity:ifn	3	mouse:mice:primate	1	plasmodium falciparum	1	malaria
27303390	1	rhoptry protein ROP1:Rhoptry 1	15	protection:protective immunity:immune:response:vaccine:antigen:vaccination:immunized:induced:immunization:vaccinated:immunogenic:ifn	1	mice	1	toxoplasma gondii	1	toxoplasmosis
23928460	1	rhoptry protein ROP5:Type II rhoptry protein 5A:Type III rhoptry protein 5A:Type I rhoptry protein 5A	15	protection:immune:antibodies:response:vaccine:antigen:antibody:immunity:vaccination:immunized:induced:immunization:vaccinated:ifn	1	mice	1	toxoplasma gondii	1	toxoplasmosis
18827884	1	Sm29	15	protection:protective immunity:immune:response:vaccine:antigen:vaccination:induce:immunization:vaccinated:reduction:ifn:tnf	1	mice	1	schistosoma mansoni	1	schistosomiasis
16914349	1	fatty acid binding protein:14 kDa fatty acid-binding protein	15	protection:protective immunity:immune:response:vaccine:antibody:immunized:induced:immunization:vaccinated:reduction:ifn	1	mice	1	schistosoma mansoni	1	schistosomiasis
25852696	1	Cathepsin B1:Cathepsin L:Secreted cathepsin L 1:Cathepsin L1:Glyceraldehyde 3-phosphate dehydrogenase	15	protection:protective immunity:immune:response:vaccine:antigen:antibody:effective:vaccination:induce:immunization:vaccinated:reduction	3	mice:hamster:hamsters	3	schistosoma mansoni:schistosoma haematobium:fasciola hepatica	1	schistosomiasis
22070984	1	dense granule protein GRA6:Dense granule protein 6:Dense granule antigen GRA6:Granule antigen protein 6:Granule antigen protein GRA6:Dense granule antigen protein GRA6:Dense granule protein-6:Granule antigene protein 6:Dense granule antigen protein 6:Dense granular antigen 6:Dense granule antigen 6	15	protection:protective immunity:immune:antibodies:response:vaccine:antigen:vaccination:immunized:immunization:vaccinated:immunogenicity	2	mouse:mice	1	toxoplasma gondii	1	toxoplasmosis
21632181	1	microneme protein MIC3:Surface antigen:Surface antigen SAG1:Surface antigen 1:Surface antigen protein 1:Major surface antigen:Secretory antigen 1 protein:Major surface antigen 1:Micronemal protein:Microneme protein 3	15	protection:immune:antibodies:response:protective:vaccine:antigen:antibody:immunized:induced:immunization:vaccinated:immunogenicity:ifn	4	mouse:mice:animal:animals	1	toxoplasma gondii	1	toxoplasmosis
25500571	0.99	Tryparedoxin_peroxidase/GeneDB:LmjF.15.1060/GeneD B:LmjF.15.1100/GeneDB:LmjF.15.1140	14	protection:immune:response:protective:vaccine:antigen:effective:immunized:induced:immunization:reduction:immunogenicity:ifn:tnf	2	mice:hamster	2	leishmania donovani:leishmania major	1	leishmaniasis
24176018	0.993	calcium-dependent protein kinase CDPK3:Protein kinase 3	14	protective immunity:antibodies:response:vaccine:antibody:effective:immunized:induced:immunization:vaccinated:reduction:ifn	2	mice:animals	1	toxoplasma gondii	0	NA
31696313	0.995	Histone H1:Putative_histone_H1:Methyltransferase	14	protection:immune:response:protective:vaccine:effective:immunized:induced:immunization:reduction:antigenic:immunogenicity:ifn:tnf	1	mice	1	leishmania infantum	1	leishmaniasis
31935935	0.995	Adenylosuccinate lyase	14	protection:immune:response:protective:vaccine:effective:vaccination:immunized:induced:immunization:vaccinated:ifn:survival rate	1	mice	1	toxoplasma gondii	1	toxoplasmosis
28646827	0.996	dense granule protein GRA2:Dense granule protein 2:Dense granule antigen	14	protection:protective immunity:immune:response:vaccine:antigen:antibody:immunized:immunization:reduction:antigenic:ifn	2	rodent:mice	1	toxoplasma gondii	0	NA
26421596	0.997	Ubiquitin	14	protection:protective immunity:immune:antibodies:vaccine:antigen:vaccination:immunized:induced:immunization:ifn	1	mice	1	toxoplasma gondii	1	toxoplasmosis
26842927	0.998	rhoptry protein ROP17:Rhoptry protein 17	14	protection:protective immunity:immune:antibodies:response:vaccine:effective:vaccination:immunized:immunization:vaccinated:ifn	1	mice	1	toxoplasma gondii	1	toxoplasmosis
30909938	0.998	heat shock protein HSP90:90kDa heat-shock protein:Surface antigen:Surface antigen SAG1:Surface antigen 1:Surface antigen protein 1:Major surface antigen:Secretory antigen 1 protein:Major surface antigen 1	14	protection:immune:antibodies:response:vaccine:antigen:effective:vaccination:immunized:induced:immunization:vaccinated:reduction:ifn	1	mice	1	toxoplasma gondii	0	NA
23749087	0.998	microneme protein MIC11:Microneme protein TgMIC11	14	protective immunity:immune:antibodies:response:vaccine:antigen:vaccination:immunized:induced:immunization:ifn:survival rate	3	mice:hamster:animals	1	toxoplasma gondii	1	toxoplasmosis
14651590	0.999	23 kDa integral membrane protein	14	protection:protective immunity:immune:antibodies:response:vaccine:antibody:vaccination:induce:immunization:reduction:immunogenicity	1	mice	1	schistosoma mansoni	0	NA
15813720	0.999	Surface antigen:Surface antigen SAG1:Surface antigen 1:Surface antigen protein 1:Major surface antigen:Secretory antigen 1 protein:Major surface antigen 1:Surface antigen p22:Surface antigen 2:Surface antigen 2B:SAG2:SAG2 type 2 variant 4:SAG2 type 2 variant 2:SAG2 type 2 variant 3:SAG2 type 2 variant 1	14	protection:protective immunity:immune:response:vaccine:antigen:immunized:induce:immunization:antigenic:ifn:survival rate	1	mice	1	toxoplasma gondii	0	NA
10856799	0.999	Paramyosin	14	protection:protective immunity:immune:response:vaccine:antibody:immunized:induced:immunization:immunogenicity:ifn	1	mice	1	schistosoma japonicum	0	NA
30196664	1	dense granule protein GRA8	14	protective immunity:immune:response:vaccine:antibody:effective:vaccination:immunized:induced:immunization:ifn:tnf	2	mice:animals	1	toxoplasma gondii	1	toxoplasmosis
31151801	1	Circumsporozoite protein	14	protection:immune:antibodies:response:protective:vaccine:antigen:antibody:vaccination:induced:immunization:immunogenicity	2	mice:rabbits	1	plasmodium falciparum	1	malaria
33548480	1	microneme protein MIC3:rhoptry protein ROP8:Micronemal protein:Microneme protein 3:Rhoptry protein 8:Rhoptry antigen:Surface antigen:Surface antigen SAG1:Surface antigen 1:Surface antigen protein 1:Major surface antigen:Secretory antigen 1 protein:Major surface antigen 1	14	protection:protective immunity:immune:antibodies:vaccine:antibody:effective:vaccination:immunized:induced:immunization:immunogenicity	1	mice	1	toxoplasma gondii	1	toxoplasmosis
32325746	1	Surface antigen:Surface antigen SAG1:Surface antigen 1:Surface antigen protein 1:Major surface antigen:Secretory antigen 1 protein:Major surface antigen 1	14	antibodies:response:protective:vaccine:antigen:antibody:effective:vaccination:immunized:immunization:immunogenicity:ifn:tnf:survival rate	1	mouse	1	toxoplasma gondii	1	toxoplasmosis
14500491	1	merozoite surface protein 1	14	protective immunity:immune:antibodies:response:vaccine:antibody:vaccination:immunized:induce:immunization:immunogenicity	3	mouse:mice:monkey	1	plasmodium yoelii	1	malaria
9317139	1	merozoite surface protein 1:Merozoite surface protein-1	14	protection:protective immunity:immune:response:vaccine:antigen:antibody:immunized:induced:immunization:vaccinated	3	mice:monkeys:animals	1	plasmodium yoelii	1	malaria
24148219	1	dense granule protein GRA4:Dense granule protein 4:GRA4 protein	14	protection:protective immunity:immune:antibodies:response:vaccine:vaccination:immunized:induced:immunization:vaccinated:ifn	2	mice:animal	1	toxoplasma gondii	1	toxoplasmosis
26752686	1	Centrin	14	protection:protective immunity:immune:response:vaccine:antibody:effective:vaccination:immunized:induced:immunization:reduction	4	mice:hamsters:dogs:animals	1	leishmania donovani	1	leishmaniasis
25582167	1	rhoptry neck protein RON2:rhoptry neck protein RON4:Apical membrane antigen:Rhoptry neck protein 2:Rhoptry neck protein 4:PMCA-like calcium ATPase A1	14	protection:protective immunity:immune:response:vaccine:antigen:antibody:effective:immunized:induced:immunization:ifn	1	mice	1	toxoplasma gondii	1	toxoplasmosis
27828760	1	heat shock protein HSP70:Heat shock protein 70:Hsp70 protein	14	protection:immune:antibodies:response:protective:vaccine:antigen:effective:immunized:induced:immunization:vaccinated:immunogenicity:ifn	2	mice:birds	1	toxoplasma gondii	1	toxoplasmosis
21554876	1	dense granule protein GRA4:Rop2 protein:Dense granule protein 4:GRA4 protein	14	protection:protective immunity:response:antigen:antibody:vaccination:immunized:induce:vaccinated:reduction:immunogenicity:ifn	2	mice:animals	1	toxoplasma gondii	0	NA
16610929	1	glucose-6-phosphate isomerase GPI:Surface antigen:Surface antigen SAG1:Surface antigen 1:Surface antigen protein 1:Major surface antigen:Secretory antigen 1 protein:Major surface antigen 1:Surface antigen protein 3:Surface antigen 3:Surface antigen 3 protein:SAG3:SAG3 protein:SAG3 type 1:Secretory antigen 3:SAG3 type 3 variant 2:SAG3 type 3 variant 1:Surface antigen p22:Surface antigen 2:Surface …	14	protection:immune:response:protective:vaccine:antigen:antibody:vaccination:immunized:induced:immunization:vaccinated:reduction:ifn	2	mice:animals	1	toxoplasma gondii	1	toxoplasmosis
10775785	1	dense granule protein GRA4:Dense granule protein 4:GRA4 protein	14	protection:protective immunity:immune:antibodies:response:vaccine:vaccination:immunized:induced:immunization:vaccinated:ifn	1	mice	1	toxoplasma gondii	1	toxoplasmosis
32377530	1	paramyosin	14	protection:protective immunity:vaccine:antigen:antibody:vaccination:immunized:induced:immunization:reduction:immunogenicity	1	mice	1	trichinella spiralis	0	NA
31212035	1	dense granule protein GRA14:Dense granule protein 14:Dense granule antigen	14	protective immunity:immune:antibodies:response:vaccine:antigen:effective:vaccination:immunized:induced:immunization:ifn	2	mice:animals	1	toxoplasma gondii	1	toxoplasmosis
29599776	1	Stage-specific S antigen-like protein:Stage-specific S antigen homolog	14	protection:immune:response:protective:vaccine:antigen:immunity:vaccination:immunized:induce:immunization:antigenic:immunogenic:ifn	2	mice:animal	2	trypanosoma cruzi:leishmania infantum	1	leishmaniasis
26514423	1	malate dehydrogenase MDH:L-lactate dehydrogenase	14	protection:protective immunity:immune:response:vaccine:antibody:effective:vaccination:vaccinated:immunogenic:ifn:survival rate	1	mice	1	toxoplasma gondii	1	toxoplasmosis
25942636	1	Sm29	14	protection:immune:antibodies:response:protective:vaccine:immunized:induced:immunization:vaccinated:reduction:ifn:tnf	2	mice:animals	1	schistosoma mansoni	1	schistosomiasis
24602875	1	rhoptry protein ROP9	14	protection:protective immunity:immune:antibodies:response:vaccine:effective:vaccination:immunized:induced:immunization:ifn	1	mice	1	toxoplasma gondii	1	toxoplasmosis
24440206	1	merozoite surface protein 1:Merozoite surface protein-1	14	protection:protective immunity:immune:response:vaccine:antigen:antibody:vaccination:immunized:ifn:tnf:survival rate	2	mouse:mice	1	plasmodium yoelii	1	malaria
16325969	1	cysteine peptidase A (CPA):Cysteine_peptidase_B_(CPB):Cysteine protease:Cathepsin L-like cysteine proteinase:Cysteine proteinase type B:Cysteine_peptidase_A_(CPA)	14	protection:protective immunity:immune:antibodies:response:antigen:vaccination:immunized:induced:immunization:vaccinated:ifn	1	mice	1	leishmania infantum	1	leishmaniasis
18547532	1	thioredoxin:Abundant larval transcript-2 protein:Thioredoxin peroxidase	14	protection:immune:antibodies:response:protective:vaccine:antibody:effective:vaccination:immunized:induced:immunogenicity:ifn	1	mice	1	brugia malayi	2	filariasis:lymphatic filariasis
29601585	0.992	prolyl oligopeptidase	13	protection:immune:antibodies:response:vaccine:antigen:immunity:immunized:immunization:vaccinated:ifn:tnf:survival rate	1	mice	1	trypanosoma cruzi	3	american trypanosomiasis:chagas disease
30069207	0.992	Apical membrane antigen 1	13	protection:protective immunity:immune:response:vaccine:antigen:antibody:immunized:immunization:ifn:survival rate	3	mice:animal model	2	neospora caninum:toxoplasma gondii	0	NA
27589591	0.992	paramyosin	13	protection:protective immunity:immune:response:vaccine:antibody:vaccination:immunized:induced:reduction:ifn	1	mice	1	trichinella spiralis	0	NA
29199042	0.993	cathepsin B	13	protective immunity:immune:response:vaccine:antigen:effective:vaccination:induced:immunization:reduction:antigenic	1	mice	1	trichinella spiralis	1	trichinellosis
30660401	0.993	cyclophilin	13	protection:protective immunity:immune:antibodies:vaccine:antibody:immunized:induced:immunization:ifn:survival rate	3	mouse:mice:cattle	2	neospora caninum:toxoplasma gondii	0	NA
32751598	0.995	Merozoite surface protein 9, putative	13	protection:protective immunity:response:vaccine:antibody:effective:vaccination:induced:immunization:vaccinated:ifn	2	mouse:mice	1	plasmodium berghei	1	malaria
21569815	0.995	Kinetoplastid membrane protein-11	13	protection:protective immunity:immune:antibodies:response:vaccine:antigen:effective:vaccination:induced:vaccinated	1	mice	1	leishmania infantum	1	leishmaniasis
31907197	0.996	Dihydrofolate reductase	13	protection:protective immunity:immune:response:vaccine:effective:immunized:induced:immunization:ifn:tnf	1	mice	1	trypanosoma cruzi	1	chagas disease
32062145	0.996	Amastin-like protein	13	protection:immune:response:protective:antibody:effective:vaccination:immunized:immunization:vaccinated:immunogenicity:ifn	2	mice:animals	1	leishmania infantum	1	leishmaniasis
20178868	0.997	82 kDa gametocyte antigen, related	13	protection:protective immunity:antibodies:response:vaccine:antigen:antibody:vaccination:induced:immunization:vaccinated	1	animals	1	eimeria maxima	1	coccidiosis
12236413	0.998	Triosephosphate isomerase	13	protection:protective immunity:immune:antibodies:vaccine:antigen:antibody:immunized:immunization:reduction:ifn	2	mouse:mice	1	schistosoma japonicum	0	NA
31425673	0.998	calcium-dependent protein kinase CDPK3	13	protection:protective immunity:immune:vaccine:antigen:antibody:vaccination:vaccinated:reduction:ifn:survival rate	2	mice:birds	1	toxoplasma gondii	1	toxoplasmosis
22221593	0.999	macrophage migration inhibitory factor:Multi cystatin-like domain protein	13	protection:protective immunity:immune:response:vaccine:antibody:immunized:induced:immunization:reduction:ifn	3	mouse:mice:animals	1	trichinella spiralis	0	NA
21310148	0.999	perforin-like protein PLP1:Perforin-like protein 1	13	protective immunity:immune:antibodies:response:vaccine:antigen:antibody:immunized:induced:immunization:ifn	2	mice:animal	1	toxoplasma gondii	1	toxoplasmosis
26072304	0.999	Microneme protein 2	13	protection:immune:protective:vaccine:antigen:antibody:effective:immunity:immunized:immunization:vaccinated:antigenic:ifn	2	chicken:chickens	1	eimeria maxima	0	NA
33718474	1	Gra1:Dense granule protein GRA14	13	protection:protective immunity:immune:antibodies:vaccine:effective:vaccination:immunized:induced:ifn:survival rate	2	mice:cattle	1	neospora caninum	1	neosporosis
33421633	1	rhoptry protein ROP13:dense granule protein GRA14:Rhoptry protein 13:Dense granule protein 14	13	protection:immune:antibodies:protective:vaccine:antigen:effective:vaccination:immunized:induced:immunization:vaccinated:ifn	2	mice:animals	1	toxoplasma gondii	1	toxoplasmosis
12615440	1	merozoite surface protein 1:Merozoite surface protein-1	13	protection:protective immunity:immune:vaccine:antibody:vaccination:immunized:induced:immunization:antigenic:ifn	2	mouse:mice	1	plasmodium yoelii	1	malaria
15603716	1	23 kDa integral membrane protein	13	protection:protective immunity:immune:vaccine:antibody:vaccination:immunized:induce:immunization:reduction:ifn	1	mice	1	schistosoma japonicum	0	NA
10608781	1	Surface antigen:Surface antigen SAG1:Surface antigen 1:Surface antigen protein 1:Major surface antigen:Secretory antigen 1 protein:Major surface antigen 1:Dense granule protein 3	13	protection:immune:protective:antigen:antibody:immunity:vaccination:immunized:induce:immunization:vaccinated:reduction:immunogenic	3	rodents:mice:rats	1	toxoplasma gondii	0	NA
9364686	1	Tams1:Major merozoite surface antigen	13	protection:protective immunity:immune:antibodies:vaccine:antigen:antibody:immunized:induce:immunization:vaccinated	4	calves:cattle:animal:animals	1	theileria annulata	1	theileriosis
10820272	1	Circumsporozoite protein	13	protection:protective immunity:immune:vaccine:antigen:vaccination:induced:immunization:reduction:immunogenicity:ifn	1	mice	1	plasmodium yoelii	0	NA
9645849	1	Protective recombinant antigen	13	protection:immune:antibodies:response:protective:antigen:antibody:effective:vaccination:immunized:induced:immunization	1	mice	2	taenia solium:taenia crassiceps	1	cysticercosis
8757623	1	merozoite surface protein 1:Merozoite surface antigens	13	protection:protective immunity:immune:response:vaccine:induced:immunization:vaccinated:ifn:tnf	3	mouse:mice:monkeys	2	plasmodium falciparum:plasmodium yoelii	1	malaria
31308085	1	Circumsporozoite protein	13	protection:protective immunity:immune:vaccine:antibody:effective:immunized:induced:immunization:ifn:tnf	1	mice	2	plasmodium falciparum:plasmodium yoelii	1	malaria
31024556	1	Nucleoside hydrolase	13	protection:immune:antibodies:response:protective:vaccine:antigen:immunity:induced:reduction:ifn:tnf	2	mouse:mice	1	leishmania donovani	1	leishmaniasis
23836827	1	apical membrane antigen 1	13	protective immunity:immune:antibodies:vaccine:antigen:immunized:induced:immunization:ifn:tnf	2	rodent:mice	1	plasmodium yoelii	1	malaria
22348325	1	Circumsporozoite protein	13	protection:response:protective:vaccine:antigen:antibody:immunity:immunized:induced:immunogenicity:ifn	1	mice	1	plasmodium berghei	1	malaria
12933845	1	rhoptry-associated protein 1 (RAP-1):Rhoptry associated protein 1:Rhoptry associated protein-1:Rap-1 beta:Rap-1 alpha	13	protection:protective immunity:immune:antibodies:response:vaccine:antigen:antibody:induced:immunization	3	calves:cattle:animals	2	babesia bigemina:babesia bovis	0	NA
7879419	1	Circumsporozoite protein	13	protection:protective immunity:immune:antibodies:vaccine:antibody:effective:immunized:induced:immunization	1	mice	1	plasmodium yoelii	1	malaria
23742998	1	Dense granule protein	13	immune:antibodies:response:protective:vaccine:antibody:effective:vaccination:immunized:induced:immunization:ifn	3	mice:cows:cattle	1	neospora caninum	1	neosporosis
27940233	1	hydrolase:NTPase II	13	protection:immune:response:protective:vaccine:antibody:induced:immunization:vaccinated:reduction:immunogenic:ifn	1	mice	1	toxoplasma gondii	1	toxoplasmosis
25527277	1	SAG5D:Surface antigen 5D:Surface antigen SAG1:Surface antigen 1:Surface antigen protein 1:Major surface antigen:Secretory antigen 1 protein:Major surface antigen 1	13	protective immunity:immune:antibodies:response:vaccine:immunized:induced:immunization:vaccinated:antigenic:ifn	2	mouse:mice	1	toxoplasma gondii	2	malaria:toxoplasmosis
26575028	1	microneme protein MIC1:microneme protein MIC4:microneme protein MIC6:Micronemal protein 1:Micronemal protein 4:Micronemal protein MIC4:Micronemal protein 6	13	protection:immune:antibodies:response:protective:vaccine:antigen:effective:vaccination:induced:immunization:vaccinated:ifn	1	mice	1	toxoplasma gondii	1	toxoplasmosis
27059254	1	dense granule protein GRA1:microneme protein MIC3:Dense granule protein 1:p24 granule antigen:Micronemal protein:Microneme protein 3	13	protection:protective immunity:immune:vaccine:antibody:vaccination:immunized:induced:reduction:antigenic:ifn	1	mice	1	toxoplasma gondii	1	toxoplasmosis
17681344	1	Merozoite surface protein 4/5	13	protective immunity:antibodies:vaccine:antigen:antibody:effective:vaccination:induced:immunogenicity	2	mouse:mice	1	plasmodium yoelii	1	malaria
21968447	1	Acidic ribosomal protein P2	13	protective immunity:response:vaccine:antigen:antibody:effective:immunized:induced:immunization:reduction:ifn	1	mice	1	cryptosporidium parvum	1	cryptosporidiosis
18590785	1	Surface antigen:Surface antigen SAG1:Surface antigen 1:Surface antigen protein 1:Major surface antigen:Secretory antigen 1 protein:Major surface antigen 1	13	protection:immune:response:protective:vaccine:antigen:effective:vaccination:immunized:induced:immunization:ifn:survival rate	1	mice	1	toxoplasma gondii	1	toxoplasmosis
19917716	1	merozoite surface protein 1:Serine-repeat antigen protein:Serine repeat antigen	13	protection:protective immunity:immune:antibodies:vaccine:antigen:antibody:immunized:induce:immunization:vaccinated	4	rodent:mice:rabbits:animals	2	plasmodium falciparum:plasmodium yoelii	1	malaria
18021362	1	Annexin	13	protection:immune:response:protective:vaccine:antigen:effective:vaccination:induced:immunization:vaccinated:immunogenicity:ifn	2	pig:pigs	1	taenia solium	1	cysticercosis
12065488	1	Circumsporozoite protein	13	protection:protective immunity:antibodies:vaccine:antigen:vaccination:immunized:induced:immunization:immunogenic:ifn	1	mice	1	plasmodium yoelii	1	malaria
12379684	1	merozoite surface protein 1	13	protection:protective immunity:immune:response:vaccine:antigen:effective:vaccination:immunized:induced:antigenic	2	mice:animals	1	plasmodium yoelii	1	malaria
33451777	1	dense granule protein GRA7:Dense granule protein 7:Granule antigen protein GRA7:Dense granule antigen:Granule antigen protein 7:Dense granule antigen GRA7:Profilin	13	protection:enhanced protection:immune:response:vaccine:antigen:effective:immunity:vaccination:induce:vaccinated:immunogenic:ifn	5	goats:mouse:mice:sheep:animal	1	toxoplasma gondii	1	toxoplasmosis
8557348	1	merozoite surface protein 1:Merozoite surface protein-1:Merozoite surface antigens:Merozoite surface protein-1 variant Q-TSR-L:Merozoite surface antigen 1:Merozoite surface protein-1 variant E-TSR-L	13	protection:protective immunity:antibodies:vaccine:antibody:effective:immunized:induced:immunization:vaccinated:immunogenicity	3	monkeys:animal:animals	1	plasmodium falciparum	1	malaria
8817831	1	Circumsporozoite protein:Chorismate synthase, putative:Citrate synthase	13	protection:immune:antibodies:vaccine:antigen:antibody:effective:immunity:immunized:induced:immunization:vaccinated	3	rodent:mice:animals	1	plasmodium berghei	1	malaria
30469323	1	Thrombospondin-related anonymous protein:Thrombospondin-related adhesive protein:Thrombospondin related anonymous protein:Trap protein:Trombospondin-related protein:Thrombospondin related adhesive protein	13	protection:enhanced protection:immune:response:protective:vaccine:antigen:effective:vaccination:immunized:induced:immunogenicity	1	mice	2	plasmodium berghei:plasmodium falciparum	1	malaria
26091761	1	Heat shock protein 70	13	protection:protective immunity:immune:response:vaccine:antigen:antibody:immunized:induced:immunization:vaccinated	3	mouse:mice:animals	1	schistosoma japonicum	0	NA
24822054	1	Nucleoside hydrolase	13	protection:protective immunity:immune:antibodies:response:vaccine:vaccination:induced:reduction:ifn:tnf	2	mice:dog	1	leishmania donovani	1	leishmaniasis
24130862	1	paramyosin	13	protection:protective immunity:vaccine:antigen:antibody:effective:immunized:induced:vaccinated:reduction	2	mice:pigs	1	trichinella spiralis	1	trichinellosis
21292877	1	Circumsporozoite protein	13	protection:protective immunity:immune:antibodies:vaccine:antigen:vaccination:immunized:induced:immunization:ifn	3	monkey:monkeys:primate	1	plasmodium vivax	1	malaria
21760754	1	Abundant larval transcript-2 protein	13	protection:immune:antibodies:response:protective:vaccine:antigen:antibody:effective:vaccination:induced:vaccinated:ifn	3	mice:animal:animals	1	brugia malayi	2	filariasis:lymphatic filariasis
17379212	1	microneme protein MIC2:bradyzoite antigen BAG1:Apical membrane antigen	13	protection:immune:antibodies:response:protective:effective:vaccination:immunized:induced:immunization:antigenic:immunogenic:ifn	1	mice	1	toxoplasma gondii	1	toxoplasmosis
17727568	1	dense granule protein GRA7:dense granule protein GRA1:Dense granule protein 7:Granule antigen protein GRA7:Dense granule antigen:Granule antigen protein 7:Dense granule antigen GRA7:Dense granule protein 1:p24 granule antigen:Rop2 protein	13	protection:protective immunity:immune:vaccine:antigen:antibody:vaccination:immunized:vaccinated:reduction:ifn	1	mice	1	toxoplasma gondii	1	toxoplasmosis
19686691	1	liver stage antigen 1:Circumsporozoite protein:Liver stage-specific antigen 1:Liver stage-specific antigen-1:Liver stage antigen-1	13	protection:immune:antibodies:response:vaccine:antigen:antibody:effective:immunity:vaccination:induced:ifn	2	mice:monkeys	1	plasmodium falciparum	1	malaria
18761418	1	Surface antigen:Surface antigen SAG1:Surface antigen 1:Surface antigen protein 1:Major surface antigen:Secretory antigen 1 protein:Major surface antigen 1:Pyruvate kinase	13	protection:immune:antibodies:response:protective:vaccine:antigen:antibody:induced:immunization:vaccinated:ifn	3	mouse:mice:animal	1	toxoplasma gondii	1	toxoplasmosis
18423420	1	14 kDa fatty acid-binding protein:Paramyosin	13	protection:protective immunity:immune:response:vaccine:vaccination:immunized:induced:immunization:reduction	1	mice	1	schistosoma mansoni	1	schistosomiasis
29329618	0.991	Cathepsin B3:Cathepsin L3	12	protection:immune:antibodies:response:protective:vaccine:effective:vaccination:induced:vaccinated:reduction	2	rat:rats	1	fasciola hepatica	1	liver fluke
19852354	0.994	Triosephosphate isomerase	12	protective immunity:immune:response:vaccine:antibody:immunized:immunization:reduction:ifn:tnf	2	mouse:mice	1	schistosoma japonicum	0	NA
29359145	0.995	iron superoxide dismutase	12	protection:immune:response:protective:vaccine:antigen:antibody:immunized:induced:immunization:ifn:tnf	1	mice	1	leishmania donovani	0	NA
1343686	0.995	Serine-repeat antigen protein 5:p126	12	protective immunity:antibodies:response:vaccine:antigen:antibody:induced:immunogenicity	3	mice:rabbits:monkeys	1	plasmodium falciparum	0	NA
11179334	0.996	Surface antigen:Surface antigen SAG1:Surface antigen 1:Surface antigen protein 1:Major surface antigen:Secretory antigen 1 protein:Major surface antigen 1	12	protection:protective immunity:immune:response:antigen:effective:vaccination:immunized:induced:immunization	1	mice	1	toxoplasma gondii	0	NA
29328998	0.997	G1Y162 protein	12	protection:protective immunity:immune:response:vaccine:antigen:immunized:immunization:immunogenicity:ifn	1	mice	1	echinococcus granulosus	1	hydatid
23015648	0.997	rhoptry protein ROP13:Rhoptry protein 13	12	protection:immune:antibodies:response:protective:vaccine:antibody:effective:immunized:induced:reduction:ifn	2	mice:animals	1	toxoplasma gondii	1	toxoplasmosis
31841659	0.998	Myosin regulatory light chain	12	immune:response:protective:vaccination:immunized:induced:immunization:vaccinated:reduction:immunogenic:ifn:tnf	2	rats:animals	1	fasciola hepatica	0	NA
9682340	0.998	Secreted cathepsin L2	12	protection:immune:response:protective:vaccine:antibody:vaccination:immunized:induced:immunization:reduction	2	cattle:animals	1	fasciola hepatica	1	liver fluke
28445612	0.998	Serine proteinase inhibitor:Protein vestigial	12	protection:immune:response:vaccine:antigen:effective:immunity:vaccination:immunized:induce:vaccinated:reduction	3	mice:animal:animals	1	trichinella spiralis	0	NA
16149992	0.998	23 kDa integral membrane protein	12	protection:immune:vaccine:antigen:antibody:effective:vaccination:immunized:induced:immunization:vaccinated:ifn	2	mice:animals	1	schistosoma mansoni	0	NA
8698485	0.998	merozoite surface protein 1:Merozoite surface protein-1	12	protection:immune:antibodies:response:protective:vaccine:antigen:antibody:immunized:induced:immunization	4	rodent:mouse:mice:animals	1	plasmodium yoelii	0	NA
21983362	0.998	rhoptry neck protein RON4:Rhoptry neck protein 4	12	immune:antibodies:response:vaccine:antibody:effective:vaccination:immunized:induced:immunogenicity:ifn	1	mice	1	toxoplasma gondii	1	toxoplasmosis
29187586	0.999	Centrin	12	protection:immune:response:protective:vaccine:effective:immunity:immunized:induced:immunization:ifn	3	mice:hamsters:dogs	1	leishmania donovani	1	leishmaniasis
33667079	0.999	Calreticulin	12	protection:immune:response:protective:vaccine:antigen:effective:immunity:immunized:immunization:immunogenicity	3	mouse:mice:animals	1	brugia malayi	2	filariasis:lymphatic filariasis
18305105	0.999	SRS2 surface antigen:Tachyzoite surface protein	12	protection:immune:response:protective:vaccine:antigen:antibody:immunized:induced:vaccinated:ifn	2	cattle:animals	1	neospora caninum	0	NA
16368092	0.999	bradyzoite antigen BAG1:MAG1:Cyst matrix protein	12	protection:protective immunity:antibodies:response:vaccine:effective:vaccination:immunized:immunization:immunogenicity	2	mouse:mice	1	toxoplasma gondii	1	toxoplasmosis
30518422	0.999	DNase II:Adult-specific DNase II-1	12	protection:protective immunity:immune:response:vaccine:vaccination:immunization:vaccinated:reduction:ifn	2	mice:animals	1	trichinella spiralis	1	trichinellosis
28808204	1	serine repeat antigen 5:Serine-repeat antigen protein 5:Serine repeat antigen-5	12	protection:immune:antibodies:vaccine:antigen:antibody:vaccination:induced:vaccinated:reduction:immunogenicity	2	mice:animals	1	plasmodium falciparum	1	malaria
32348377	1	merozoite surface protein 8	12	immune:antibodies:response:protective:vaccine:antigen:antibody:effective:induced:antigenic:immunogenicity	1	mouse	1	plasmodium falciparum	1	malaria
30040611	1	heat shock protein	12	protection:immune:antibodies:vaccine:effective:immunized:induced:immunization:reduction:immunogenicity:ifn	3	mouse:mice:animals	1	toxoplasma gondii	1	toxoplasmosis
33776955	1	dense granule protein GRA9	12	protection:protective immunity:immune:vaccine:effective:vaccination:induced:immunization:immunogenicity:ifn	3	mouse:mice:animals	1	toxoplasma gondii	1	toxoplasmosis
28935555	1	Rhoptry pseudokinase effector ROP54	12	protection:protective immunity:immune:response:vaccine:antibody:vaccination:immunized:induced:ifn	2	mice:animals	1	toxoplasma gondii	1	toxoplasmosis
31465461	1	rhoptry protein ROP18:microneme protein MIC8:Rhoptry protein 18:Rhoptry kinase family protein:Secretory serine-threonine protein kinase ROP18-III:Micronemal protein 8	12	protection:vaccine:antigen:antibody:vaccination:immunized:induced:vaccinated:reduction:antigenic:ifn	1	mice	1	toxoplasma gondii	0	NA
28824599	1	paramyosin	12	protection:protective immunity:response:vaccine:vaccination:immunized:induced:immunization:reduction:ifn	1	mice	1	trichinella spiralis	1	trichinellosis
30069205	1	dense granule protein GRA2:dense granule protein GRA7:Surface antigen:Surface antigen SAG1:Surface antigen 1:Surface antigen protein 1:Major surface antigen:Secretory antigen 1 protein:Major surface antigen 1:Dense granule protein 2:Dense granule antigen:Dense granule protein 7:Granule antigen protein GRA7:Granule antigen protein 7:Dense granule antigen GRA7	12	response:protective:vaccine:antigen:antibody:effective:immunity:immunized:induced:immunization:immunogenicity:ifn	2	mice:animal	1	toxoplasma gondii	1	toxoplasmosis
29395519	1	SRS2 surface antigen:Tachyzoite surface protein	12	immune:antibodies:response:vaccine:antigen:antibody:effective:induced:immunization:ifn:tnf	2	mice:cattle	1	neospora caninum	1	neosporosis
30147689	1	lactate dehydrogenase LDH1:lactate dehydrogenase LDH2:L-lactate dehydrogenase	12	protection:protective immunity:immune:vaccine:antigen:vaccination:immunized:induce:immunization:vaccinated	3	mouse:mice:animals	1	toxoplasma gondii	1	toxoplasmosis
33554669	1	Circumsporozoite protein	12	protection:protective immunity:immune:antibodies:response:vaccine:antibody:effective:induced:vaccinated	1	mouse	1	plasmodium falciparum	1	malaria
26169267	1	Circumsporozoite protein:Cirumsporozoite protein:Csp:CSP protein:Circumsporozoite protein variant VK247:Circumsporozoite protein variant VK210	12	protection:immune:antibodies:response:protective:vaccine:antibody:effective:induced:immunization:immunogenicity	2	mouse:mice	2	plasmodium vivax:plasmodium yoelii	1	malaria
28422178	1	R21:Circumsporozoite protein	12	protection:protective immunity:immune:antibodies:response:vaccine:antigen:antibody:induced:immunogenic	1	mice	1	plasmodium falciparum	1	malaria
30773400	1	Circumsporozoite protein	12	immune:antibodies:protective:vaccine:antibody:effective:immunized:induced:antigenic:immunogenicity	1	mice	1	plasmodium falciparum	0	NA
23133649	1	Circumsporozoite protein	12	protection:protective immunity:antibodies:vaccine:antigen:effective:immunized:induced:immunization:ifn	2	mice:animals	1	plasmodium yoelii	1	malaria
20637765	1	Profilin	12	protective immunity:immune:response:vaccine:antigen:antibody:immunized:induced:immunization:ifn	1	chickens	1	eimeria acervulina	1	coccidiosis
17908809	1	Circumsporozoite protein	12	protection:enhanced protection:immune:response:protective:vaccine:antigen:effective:immunity:immunized:induced	2	mice:animals	1	plasmodium berghei	1	malaria
15385457	1	merozoite surface protein 1:Apical membrane antigen 1:AMA-1	12	protection:immune:antibodies:response:protective:vaccine:antigen:antibody:immunity:immunized:induced:immunization	3	mice:animal model	1	plasmodium chabaudi	1	malaria
17158895	1	merozoite surface protein 1:merozoite surface protein 8:Merozoite surface protein-1:Merozoite surface antigens:Merozoite surface protein-1 variant Q-TSR-L:Merozoite surface antigen 1:Merozoite surface protein-1 variant E-TSR-L	12	protection:enhanced protection:antibodies:response:protective:vaccine:antigen:antibody:effective:induced:immunization:immunogenicity	1	rodent	2	plasmodium falciparum:plasmodium yoelii	1	malaria
10462241	1	Circumsporozoite protein	12	protective immunity:immune:antibodies:response:vaccine:effective:immunized:induce:immunogenicity	6	mice:monkeys:primate:primates:animal:animals	1	plasmodium falciparum	1	malaria
10861076	1	Apical membrane antigen 1, putative	12	protection:protective immunity:response:vaccine:antigen:antibody:immunized:induced:immunization	3	mice:rabbit:monkeys	1	plasmodium chabaudi	1	malaria
27580076	1	Centrin	12	protection:immune:antibodies:response:protective:vaccine:effective:immunized:induced:immunization:ifn:tnf	2	mice:animals	1	leishmania donovani	1	leishmaniasis
23291928	1	serine repeat antigen 5:Serine-repeat antigen protein 5:Serine repeat antigen-5	12	immune:antibodies:response:protective:vaccine:antigen:effective:vaccination:immunized:induced:vaccinated:immunogenicity	3	monkeys:primate:primates	1	plasmodium falciparum	1	malaria
25244583	1	putative glucose regulated protein 94:Endoplasmin homolog:Putative lipophosphoglycan biosynthetic protein:Heat shock protein 70	12	immune:response:protective:vaccine:antibody:effective:immunized:immunization:reduction:immunogenicity:ifn	1	mice	1	leishmania infantum	1	leishmaniasis
25579396	1	Dense granule protein	12	protection:immune:response:vaccine:antigen:antibody:effective:vaccination:immunized:immunization:vaccinated:ifn	2	mouse:mice	1	neospora caninum	1	neosporosis
25620293	1	Stage-specific S antigen-like protein:Stage-specific S antigen homolog	12	protection:immune:response:protective:vaccine:antigen:effective:immunity:induced:vaccinated:immunogenicity	2	rodent:dogs	1	leishmania infantum	1	leishmaniasis
27090890	1	protein kinase:calcium-dependent protein kinase:Protein kinase 6:Rhoptry protein:Rhoptry protein 18	12	protective immunity:immune:antibodies:response:vaccine:effective:vaccination:immunized:induced:immunization	2	mouse:mice	1	toxoplasma gondii	1	toxoplasmosis
26255093	1	cysteine peptidase A (CPA):Stage-specific S antigen-like protein:Stage-specific S antigen homolog:Cysteine_peptidase_A_(CPA):Cysteine proteinase:Cysteine_peptidase_B_(CPB):Cysteine protease:Cathepsin L-like cysteine proteinase:Cysteine proteinase type B	12	protection:immune:response:protective:vaccine:antigen:effective:vaccination:vaccinated:immunogenic:ifn:tnf	1	dogs	2	leishmania donovani:leishmania infantum	1	leishmaniasis
25886737	1	rhoptry protein ROP18:Rhoptry protein 18:Rhoptry kinase family protein:Secretory serine-threonine protein kinase ROP18-III	12	protection:immune:protective:vaccine:antibody:vaccination:induce:immunization:vaccinated:reduction:ifn:tnf	1	mice	1	toxoplasma gondii	1	toxoplasmosis
22889153	1	Thyroid hormone receptor beta	12	immune:protective:vaccine:antigen:antibody:vaccination:induced:immunization:vaccinated:reduction:tnf	1	mice	1	schistosoma japonicum	1	schistosomiasis
19508869	1	rhoptry protein ROP4:Rop2 protein:Rhoptry protein 4:Secretory rhoptry protein 4	12	protection:response:protective:vaccine:antigen:antibody:immunized:induced:immunization:vaccinated:immunogenic:ifn	2	mice:animals	1	toxoplasma gondii	1	toxoplasmosis
18466981	1	Polymorphic immunodominant molecule	12	protective immunity:immune:response:antigen:antibody:immunized:induced:immunization:vaccinated:immunogenicity	4	calf:cattle:animal:animals	1	theileria parva	1	east coast fever
21698193	1	apical membrane antigen 1:Truncated apical membrane antigen 1	12	immune:antibodies:vaccine:antigen:antibody:effective:immunity:vaccination:induced:immunization:antigenic:immunogenicity	2	mice:rabbits	1	plasmodium falciparum	1	malaria
21464946	1	VAR2CSA:Erythrocyte membrane protein 1:DBL1	12	protection:immune:antibodies:protective:vaccine:antigen:antibody:immunity:immunized:induced:immunogenicity	4	mice:rat:rats:rabbits	1	plasmodium falciparum	1	malaria
17942199	1	tryparedoxin peroxidase:Tryparedoxin_peroxidase:Leishmanolysin	12	protection:immune:antibodies:response:vaccine:antigen:effective:vaccination:induced:immunization:vaccinated	1	dogs	1	leishmania infantum	1	leishmaniasis
22073118	1	Merozoite surface protein 1:Merozoite surface protein-1:Merozoite surface antigens:Merozoite surface protein-1 variant Q-TSR-L:Merozoite surface antigen 1:Merozoite surface protein-1 variant E-TSR-L	12	protective immunity:immune:antibodies:response:vaccine:antigen:antibody:induce:antigenic:immunogenic	1	animals	1	plasmodium falciparum	1	malaria
19812194	1	Circumsporozoite protein	12	protection:protective immunity:immune:vaccine:immunized:induced:immunization:ifn:tnf	1	mice	1	plasmodium yoelii	1	malaria
18804509	1	Apical membrane antigen 1:AMA-1	12	protection:immune:response:protective:vaccine:antigen:immunity:vaccination:immunized:induced:immunization:antigenic	2	rodent:animal	1	plasmodium chabaudi	1	malaria
22885273	1	Abundant larval transcript-2 protein	12	protection:immune:response:protective:vaccine:antigen:antibody:vaccination:induced:vaccinated:ifn:tnf	2	mouse:mice	1	brugia malayi	2	filariasis:lymphatic filariasis
14742540	1	merozoite surface protein 1	12	protection:protective immunity:immune:antibodies:response:vaccine:immunized:induced:vaccinated:immunogenicity	2	mice:monkeys	1	plasmodium yoelii	1	malaria
11085234	1	EG95:Host-protective antigen:EG95 protein	12	protection:protective immunity:immune:antibodies:antibody:vaccination:immunized:induced:immunization	1	sheep	1	echinococcus granulosus	1	hydatid
10563395	1	Sporozoite surface antigen:Merozoite surface glycoprotein:Merozoite-piroplasm surface antigen:Merozoite-piroplasm surface antigen 1:Merozoite-piroplasm surface antigen Tams 1:Major merozoite surface antigen:Merozoite-piroplasm surface antigen Tams1:Merozoite surface protein-1:p67 protein:Sporozoite surface protein p67:p67 surface antigen:SPAG-1	12	protection:immune:antibodies:response:protective:vaccine:antigen:immunity:vaccination:induced:vaccinated:tnf	2	calves:animals	2	theileria annulata:theileria parva	3	theileriosis:tropical theileriosis:east coast fever
9682348	1	Circumsporozoite protein:Cirumsporozoite protein:Csp:CSP protein	12	immune:antibodies:vaccine:antigen:antibody:immunized:induced:immunization:antigenic:immunogenicity	1	mice	2	plasmodium falciparum:plasmodium vivax	1	malaria
15655789	1	microneme protein MIC2:microneme protein MIC4:Micronemal protein 4:Micronemal protein MIC4:Apical membrane antigen	12	protection:protective immunity:antibodies:vaccine:antigen:effective:immunization:reduction:antigenic:immunogenicity	2	mouse:mice	1	toxoplasma gondii	1	toxoplasmosis
34098019	1	dense granule protein GRA8	12	protection:immune:response:vaccine:effective:immunity:vaccination:induced:vaccinated:immunogenicity:ifn	3	mouse:mice:animals	1	toxoplasma gondii	1	toxoplasmosis
9160515	1	Chorismate synthase, putative:Citrate synthase:Circumsporozoite protein	12	protection:immune:antibodies:response:protective:vaccine:antigen:antibody:immunity:immunized:induced	2	rodent:mice	2	plasmodium berghei:plasmodium yoelii	1	malaria
33933602	1	rhoptry protein ROP16:dense granule protein GRA12:microneme protein MIC4:Surface antigen:Surface antigen SAG1:Surface antigen 1:Surface antigen protein 1:Major surface antigen:Secretory antigen 1 protein:Major surface antigen 1:Rhoptry protein 16:Dense granule protein 12:Micronemal protein 4:Micronemal protein MIC4	12	protective immunity:immune:antibodies:response:vaccine:immunized:induced:vaccinated:ifn:survival rate	1	mice	2	leishmania tarentolae:toxoplasma gondii	1	toxoplasmosis
7543459	1	Paramyosin	12	protection:protective immunity:immune:antibodies:vaccine:antigen:antibody:vaccination:induced	2	rodent:mice	1	schistosoma japonicum	1	schistosomiasis
26243574	1	rhoptry kinase family protein ROP38:rhoptry protein ROP18:Rhoptry protein 18:Secretory serine-threonine protein kinase ROP18-III	12	protection:protective immunity:effective:vaccination:immunized:induced:immunization:reduction:immunogenicity:ifn	2	mice:animals	1	toxoplasma gondii	1	toxoplasmosis
25401783	1	Abundant larval transcript-2 protein	12	protection:antibodies:response:vaccine:antigen:antibody:effective:induced:vaccinated:immunogenicity:ifn	2	mouse:monkeys	1	brugia malayi	2	filariasis:lymphatic filariasis
25268700	1	protein disulfide isomerase:elongation factor 2:Thioredoxin family protein:Protein disulfide-isomerase:Heat shock 70 kDa protein:Heat shock protein 70:Heat-shock protein 70 kDa:Heat-shock protein 70kDa:70 kDa heat shock protein	12	protection:immune:response:protective:vaccine:antibody:immunity:induced:vaccinated:immunogenicity:ifn	2	hamsters:animals	1	leishmania donovani	1	leishmaniasis
27270384	1	Thioredoxin	12	protection:protective immunity:response:vaccine:antibody:vaccination:induced:immunization:reduction	2	calves:cattle	1	fasciola hepatica	1	liver fluke
21187087	1	putative lipophosphoglycan biosynthetic protein	12	immune:response:protective:vaccine:antigen:antibody:vaccination:immunized:immunization:antigenic:immunogenic:ifn	1	mice	1	leishmania major	1	leishmaniasis
23735679	1	Abundant larval transcript-2 protein	12	protection:immune:antibodies:response:protective:vaccine:antigen:antibody:vaccination:induced:vaccinated:ifn	2	rodent:animals	1	brugia malayi	2	filariasis:lymphatic filariasis
23497561	1	Surface antigen:Surface antigen SAG1:Surface antigen 1:Surface antigen protein 1:Major surface antigen:Secretory antigen 1 protein:Major surface antigen 1:Surface antigen protein 3:Surface antigen 3:Surface antigen 3 protein:SAG3:SAG3 protein:SAG3 type 1:Secretory antigen 3:SAG3 type 3 variant 2:SAG3 type 3 variant 1	12	immune:antibodies:response:vaccine:antigen:antibody:immunity:immunized:induced:vaccinated:ifn:survival rate	1	mice	1	toxoplasma gondii	1	toxoplasmosis
23949244	1	Apical membrane antigen 1	12	protective immunity:immune:response:vaccine:antibody:vaccination:immunized:induce:immunization:ifn	2	chickens:birds	1	eimeria maxima	1	coccidiosis
23278173	1	cyclophilin	12	protective immunity:immune:antibodies:response:vaccine:vaccination:induced:vaccinated:ifn:survival rate	1	mice	1	toxoplasma gondii	1	toxoplasmosis
24176493	1	cyclophilin	12	protection:protective immunity:vaccine:antigen:effective:induced:vaccinated:immunogenic:ifn:survival rate	1	mice	1	toxoplasma gondii	1	toxoplasmosis
22161305	1	Circumsporozoite protein	12	protection:immune:response:protective:vaccine:antigen:immunity:vaccination:induced:immunization:ifn:tnf	1	mice	1	plasmodium berghei	1	malaria
22494937	1	heat shock protein:Microneme protein-2:Microneme protein Etmic-2:Microneme 2:Heat shock protein 70:Organellar heat shock protein	12	protection:protective immunity:immune:antigen:antibody:vaccination:immunized:induced:immunization:ifn	2	chicken:chickens	1	eimeria tenella	1	coccidiosis
16261354	1	Antigen B:Antigen B4:Antigen B5:Antigen B2:Antigen B3:Antigen B subunit 4:Antigen B1	12	protection:protective immunity:immune:response:antigen:vaccination:immunized:induce:immunization:reduction	4	mouse:mice:sheep:animals	1	echinococcus granulosus	1	hydatid
18195029	1	Leishmanolysin	12	protection:response:protective:vaccine:antigen:immunity:vaccination:induced:immunization:vaccinated:ifn	1	mice	1	leishmania donovani	1	leishmaniasis
17594146	1	Surface antigen:Surface antigen protein:Surface antigen protein 3:Surface antigen 3:Surface antigen 3 protein:SAG3:SAG3 protein:SAG3 type 1:Secretory antigen 3:SAG3 type 3 variant 2:SAG3 type 3 variant 1:Surface antigen SAG1:Surface antigen 1:Surface antigen protein 1:Major surface antigen:Secretory antigen 1 protein:Major surface antigen 1	12	protection:protective immunity:immune:response:antigen:antibody:vaccination:immunized:immunization:ifn	1	mice	1	toxoplasma gondii	1	toxoplasmosis
20619100	1	EG95:Annexin	12	protection:immune:response:vaccine:antigen:antibody:vaccination:immunized:induced:immunization:ifn:tnf	1	mice	1	echinococcus granulosus	1	hydatid
24789795	0.99	calcium-dependent protein kinase CDPK5:Protein kinase 5	11	protection:immune:antibodies:response:antibody:effective:immunized:induced:immunization:vaccinated:ifn	2	mouse:mice	1	toxoplasma gondii	0	NA
33445051	0.992	hypothetical protein	11	protection:vaccine:antigen:effective:immunity:vaccination:immunization:vaccinated:reduction:ifn:tnf	1	mice	1	leishmania donovani	1	leishmaniasis
28532483	0.993	merozoite surface protein 1:merozoite surface protein 8:Merozoite surface antigens:Merozoite surface protein 4:Merozoite surface protein 5:Merozoite surface protein 10:MSP1	11	protective immunity:immune:antibodies:response:vaccine:antigen:antibody:induce:ifn	1	mice	2	plasmodium falciparum:plasmodium vivax	0	NA
11936503	0.993	Rop2 protein	11	protective immunity:antibodies:response:vaccine:antigen:vaccination:induced:immunogenic	1	cats	1	toxoplasma gondii	0	NA
32736582	0.994	Secreted cathepsin L 1:Leucyl aminopeptidase:Cathepsin L1	11	protection:protective immunity:immune:response:vaccine:antigen:vaccination:vaccinated:reduction	2	sheep:animals	1	fasciola hepatica	0	NA
34082780	0.994	p29	11	protective immunity:immune:response:antigen:effective:vaccination:immunization:vaccinated:ifn	2	mice:sheep	1	echinococcus granulosus	2	cystic echinococcosis
22180783	0.994	Circumsporozoite protein	11	protection:response:protective:vaccine:antigen:antibody:vaccination:induced:immunization:antigenic	2	mouse:mice	1	plasmodium falciparum	0	NA
22419676	0.994	dense granule protein GRA7:rhoptry protein ROP1:Dense granule protein 7:Granule antigen protein GRA7:Dense granule antigen:Granule antigen protein 7:Dense granule antigen GRA7:Rhoptry 1	11	immune:response:protective:vaccine:antigen:effective:immunized:vaccinated:reduction:ifn:tnf	2	mice:animals	1	toxoplasma gondii	0	NA
28602862	0.995	Surface antigen 5B:Surface antigen 5C:SAG5C:Surface antigen protein	11	protection:immune:protective:vaccine:antigen:antibody:immunized:induced:vaccinated:antigenic:ifn	3	mouse:mice:animals	1	toxoplasma gondii	0	NA
26919947	0.995	GPI-anchored micronemal antigen, putative	11	protection:immune:protective:vaccine:antigen:immunity:immunized:immunization:reduction:immunogenicity:ifn	1	mice	1	plasmodium berghei	0	NA
26181095	0.996	Microneme protein 7	11	protection:immune:response:protective:vaccine:antigen:antibody:effective:immunized:immunization:vaccinated	1	chickens	1	eimeria maxima	0	NA
20574442	0.996	tyrosine aminotransferase	11	protection:protective:vaccine:antigen:immunity:vaccination:induced:immunization:immunogenicity:ifn	1	mice	1	leishmania major	1	leishmaniasis
30509693	0.997	Merozoite surface protein 9:Merozoite surface protein-9	11	immune:antibodies:vaccine:antibody:immunized:induced:immunization:immunogenicity:ifn	3	mice:animal:animals	1	plasmodium vivax	1	malaria
16051244	0.997	SRS2 surface antigen:Tachyzoite surface protein	11	protection:immune:response:vaccine:antigen:antibody:immunized:induce:immunization:reduction:ifn	1	mice	1	neospora caninum	0	NA
19428887	0.997	Surface antigen:Surface antigen SAG1:Surface antigen 1:Surface antigen protein 1:Major surface antigen:Secretory antigen 1 protein:Major surface antigen 1	11	protection:immune:vaccine:antigen:effective:vaccination:immunized:immunization:vaccinated:ifn:survival rate	2	mice:animals	1	toxoplasma gondii	0	NA
32949849	0.998	Amastin-like protein	11	protection:immune:response:vaccine:effective:immunity:induced:immunization:vaccinated:ifn:tnf	1	mice	1	leishmania infantum	1	leishmaniasis
29128045	0.998	prohibitin	11	protection:antibodies:response:protective:vaccine:antigen:antibody:immunized:induced:antigenic:ifn	3	mice:dog:animals	1	leishmania infantum	1	leishmaniasis
26802673	0.998	rhoptry protein ROP5:rhoptry protein ROP7:Type II rhoptry protein 5A:Type III rhoptry protein 5A:Type I rhoptry protein 5A:Rhoptry protein 7	11	protection:enhanced protection:immune:antibodies:protective:vaccine:effective:immunized:induced:vaccinated:antigenic	1	mice	1	toxoplasma gondii	0	NA
21894529	0.998	Serine-repeat antigen protein:Serine repeat antigen	11	protection:protective immunity:immune:response:vaccine:antigen:antibody:induce:immunogenic	1	monkey	1	plasmodium falciparum	0	NA
9466309	0.998	Circumsporozoite protein	11	protection:antibodies:response:protective:antigen:antibody:effective:immunity:immunized:induced:immunization	1	mice	1	plasmodium yoelii	0	NA
8609407	0.998	SALSA:Liver stage antigen	11	protection:protective immunity:vaccine:antigen:immunized:induce:antigenic:immunogenicity:ifn	1	mice	1	plasmodium falciparum	1	malaria
20132954	0.998	Surface antigen:Surface antigen SAG1:Surface antigen 1:Surface antigen protein 1:Major surface antigen:Secretory antigen 1 protein:Major surface antigen 1	11	immune:antibodies:response:protective:vaccine:antigen:effective:immunization:vaccinated:ifn:survival rate	2	mice:animals	1	toxoplasma gondii	0	NA
32169101	0.999	elastase-1	11	protective immunity:immune:response:vaccine:vaccination:immunized:vaccinated:reduction:ifn	3	mouse:mice:pigs	1	trichinella spiralis	0	NA
31300007	0.999	Apical membrane antigen 1	11	protection:enhanced protection:protective immunity:immune:vaccine:antigen:effective:immunized:immunization	2	chickens:birds	1	eimeria tenella	0	NA
12438344	0.999	Leishmanolysin	11	protection:protective immunity:vaccine:antigen:antibody:immunized:induced:immunogenic	2	mice:animals	1	leishmania donovani	1	leishmaniasis
19585669	0.999	dense granule protein GRA4:Dense granule protein 4:GRA4 protein	11	immune:antibodies:response:protective:antigen:vaccination:immunized:immunization:vaccinated:ifn:survival rate	1	mice	1	toxoplasma gondii	0	NA
21907709	0.999	autotransporter	11	protection:immune:antibodies:response:protective:vaccine:antigen:immunity:immunized:induced:immunization	4	mice:pigs:horses:animals	1	trichinella spiralis	1	trichinellosis
17644455	0.999	Nucleoside hydrolase	11	protection:immune:response:protective:vaccine:vaccination:immunized:induced:immunization:ifn	2	mice:animals	1	leishmania donovani	0	NA
30181047	0.999	dense granule protein GRA4:Surface antigen:Surface antigen SAG1:Surface antigen 1:Surface antigen protein 1:Major surface antigen:Secretory antigen 1 protein:Major surface antigen 1:Apical membrane antigen:Rop2 protein:Dense granule protein 4:GRA4 protein	11	immune:response:protective:vaccine:antigen:antibody:effective:vaccinated:immunogenic:ifn:survival rate	1	mice	1	toxoplasma gondii	0	NA
27803923	0.999	Enolase 2	11	protective immunity:immune:antibodies:vaccine:vaccination:immunized:induced:reduction:ifn	2	mice:animals	1	toxoplasma gondii	1	toxoplasmosis
22336771	0.999	microneme protein MIC3:Surface antigen:Surface antigen SAG1:Surface antigen 1:Surface antigen protein 1:Major surface antigen:Secretory antigen 1 protein:Major surface antigen 1:Micronemal protein:Microneme protein 3	11	immune:antibodies:response:vaccine:antigen:vaccination:immunized:induced:immunization:immunogenicity:ifn	1	mice	1	toxoplasma gondii	0	NA
25437035	0.999	Microneme-associated protein	11	protection:immune:response:protective:vaccine:antigen:immunity:vaccination:induced:immunogenic:ifn	4	mouse:mice:cow:cattle	1	neospora caninum	0	NA
32434846	1	Circumsporozoite protein	11	protection:protective immunity:immune:vaccine:antibody:vaccination:induce:immunization:reduction	1	rodent	2	plasmodium berghei:plasmodium falciparum	1	malaria
33082302	1	elastase-1	11	protection:immune:antibodies:response:protective:vaccine:vaccination:induced:vaccinated:reduction:ifn	1	mice	1	trichinella spiralis	0	NA
29119944	1	calcium-dependent protein kinase CDPK2:Calmodulin-domain protein kinase 2	11	protection:protective immunity:immune:vaccine:antibody:vaccination:immunized:induced:ifn	2	mice:animals	1	toxoplasma gondii	1	toxoplasmosis
29309783	1	dense granule protein GRA4:Rop2 protein:Dense granule protein 4:GRA4 protein	11	protection:immune:antibodies:protective:vaccine:antigen:effective:induced:immunization:reduction:immunogenic	1	mice	1	toxoplasma gondii	1	toxoplasmosis
30670302	1	microneme protein MIC3:rhoptry protein ROP9:Micronemal protein:Microneme protein 3:Surface antigen p22:Surface antigen 2:Surface antigen 2B:SAG2:SAG2 type 2 variant 4:SAG2 type 2 variant 2:SAG2 type 2 variant 3:SAG2 type 2 variant 1	11	protective immunity:immune:vaccine:antigen:antibody:effective:vaccination:immunized:immunization	1	mice	1	toxoplasma gondii	1	toxoplasmosis
29167197	1	Circumsporozoite protein	11	protection:protective immunity:antibodies:response:vaccine:antibody:vaccination:induced:immunization	1	mice	2	plasmodium berghei:plasmodium falciparum	1	malaria
32517744	1	tryparedoxin peroxidase:reticulon domain protein, 22 kDa potentially aggravating protein (paple22):Guanine nucleotide-binding protein subunit beta-like protein:Tryparedoxin_peroxidase:Reticulon-like protein	11	protection:immune:antibodies:response:protective:vaccine:vaccination:induced:vaccinated:reduction:ifn	3	hamsters:dog:animals	1	leishmania infantum	1	leishmaniasis
31344067	1	merozoite surface protein 1, putative:Merozoite surface antigens:MSP1	11	immune:antibodies:response:vaccine:antigen:antibody:immunized:induced:immunization:immunogenicity	1	mice	1	plasmodium malariae	1	malaria
32434847	1	6-cysteine protein:Sporozoite asparagine-rich protein:Circumsporozoite protein	11	protection:immune:antibodies:protective:vaccine:immunized:induced:immunization:immunogenicity:ifn	1	mice	2	plasmodium berghei:plasmodium falciparum	1	malaria
10603366	1	dense granule protein GRA1:dense granule protein GRA7:Dense granule protein 1:p24 granule antigen:Dense granule protein 7:Granule antigen protein GRA7:Dense granule antigen:Granule antigen protein 7:Dense granule antigen GRA7:Rop2 protein	11	protective immunity:antibodies:response:antigen:antibody:vaccination:induced:vaccinated:ifn	5	mouse:mice:animal model:animals	1	toxoplasma gondii	0	NA
9550412	1	Circumsporozoite protein	11	protection:immune:antibodies:response:protective:antibody:immunity:vaccination:induced:immunogenicity	1	mice	1	plasmodium berghei	1	malaria
15151145	1	rhoptry protein ROP1:Rop2 protein:Rhoptry 1:p30:SAG1	11	protection:protective immunity:immune:antibodies:response:vaccine:vaccination:induce:vaccinated	5	goats:mice:cats:sheep:animals	1	toxoplasma gondii	1	toxoplasmosis
33525974	1	dense granule protein GRA2:Surface antigen:Surface antigen SAG1:Surface antigen 1:Surface antigen protein 1:Major surface antigen:Secretory antigen 1 protein:Major surface antigen 1:Dense granule protein 2:Dense granule antigen	11	protection:immune:vaccine:antigen:effective:immunity:immunized:induced:immunogenicity:ifn	1	mice	1	toxoplasma gondii	1	toxoplasmosis
28877929	1	merozoite surface protein 1:Merozoite surface protein-1:Merozoite surface antigens:Merozoite surface protein-1 variant Q-TSR-L:Merozoite surface antigen 1:Merozoite surface protein-1 variant E-TSR-L	11	protection:immune:antibodies:protective:vaccine:antibody:immunity:induced:immunization:antigenic	1	primates	1	plasmodium falciparum	1	malaria
29799636	1	Thrombospondin-related anonymous protein:Thrombospondin-related adhesive protein:Thrombospondin related anonymous protein:Trap protein:Trombospondin-related protein:Thrombospondin related adhesive protein	11	immune:antibodies:response:protective:vaccine:antigen:immunized:induced:immunogenic:ifn	2	mouse:mice	1	plasmodium falciparum	1	malaria
27132023	1	Circumsporozoite protein	11	protection:protective immunity:immune:vaccine:antigen:immunized:induced:immunization	1	mice	1	plasmodium yoelii	1	malaria
27502569	1	Circumsporozoite protein	11	protection:protective immunity:immune:response:vaccine:antigen:immunized:induced:immunization	2	mouse:mice	2	plasmodium berghei:plasmodium falciparum	1	malaria
23226683	1	Circumsporozoite protein:Chorismate synthase, putative:Citrate synthase	11	immune:antibodies:protective:vaccine:antigen:antibody:immunity:immunized:reduction:immunogenicity	2	mice:primate	1	plasmodium falciparum	1	malaria
21722682	1	cell traversal protein for ookinetes and sporozoites:Cell-traversal protein	11	protection:protective immunity:immune:vaccine:antigen:immunized:induced:immunization	1	mice	1	plasmodium berghei	1	malaria
21106780	1	rhoptry protein ROP16:Rhoptry protein 16	11	protective immunity:immune:response:vaccine:antibody:immunized:induced:immunization:ifn	2	mice:animals	1	toxoplasma gondii	1	toxoplasmosis
24962751	1	Heat shock protein 70	11	protection:protective immunity:immune:vaccine:antigen:induced:reduction:ifn:tnf	2	mouse:mice	1	trichinella spiralis	1	trichinellosis
22521849	1	Circumsporozoite protein	11	protective immunity:immune:antibodies:vaccine:antibody:effective:induced:immunogenicity:ifn	1	mice	1	plasmodium falciparum	1	malaria
22425788	1	Circumsporozoite protein:Cirumsporozoite protein:Csp:CSP protein	11	immune:antibodies:response:vaccine:antigen:antibody:immunized:induced:immunogenic:ifn:tnf	1	mice	1	plasmodium vivax	1	malaria
19116303	1	merozoite surface protein 1:apical membrane antigen 1:Apical membrane antigen 1, putative:Truncated apical membrane antigen 1	11	protection:immune:antibodies:protective:vaccine:antigen:antibody:immunity:induced:immunization:reduction	2	rodent:animals	2	plasmodium falciparum:plasmodium chabaudi	1	malaria
17544179	1	Duffy binding protein:Merozoite surface protein 1	11	antibodies:response:vaccine:antigen:antibody:effective:immunity:induced:immunization:immunogenicity	1	mice	1	plasmodium vivax	1	malaria
18939502	1	Serine-repeat antigen protein 5:Serine repeat antigen 5:Serine repeat antigen-5	11	protection:protective immunity:response:vaccine:antigen:antibody:effective:induced:immunogenic	1	monkeys	1	plasmodium falciparum	1	malaria
20146804	1	merozoite surface protein 1	11	protection:protective immunity:immune:antibodies:response:vaccine:antigen:antibody:immunization	2	mouse:mice	1	plasmodium yoelii	1	malaria
17428587	1	apical membrane antigen 1:Truncated apical membrane antigen 1:Surface protein 25	11	antibodies:response:vaccine:antigen:antibody:effective:immunized:induced:immunization:immunogenicity	1	mice	1	plasmodium falciparum	1	malaria
19419545	1	Annexin:Paramyosin	11	protection:immune:response:protective:vaccine:antigen:induced:immunization:reduction:immunogenicity:ifn	2	mice:animal	1	schistosoma japonicum	1	schistosomiasis
9636204	1	Circumsporozoite protein	11	protection:antibodies:protective:vaccine:immunized:induced:immunization:antigenic:immunogenicity:ifn	1	mice	1	plasmodium yoelii	1	malaria
10531206	1	sporozoite surface protein 2	11	protection:protective immunity:antibodies:vaccine:antibody:induced:immunization:ifn	1	mice	1	plasmodium yoelii	1	malaria
8892640	1	sporozoite surface protein 2:Thrombospondin-related anonymous protein:Thrombospondin-related adhesive protein:Thrombospondin related anonymous protein:Trap protein:Trombospondin-related protein	11	protection:protective immunity:immune:response:vaccine:immunized:induced:immunization:ifn	1	mice	2	plasmodium falciparum:plasmodium yoelii	1	malaria
7679652	1	circumsporozoite (CS) protein:Chorismate synthase, putative:Citrate synthase:Circumsporozoite protein	11	protection:protective immunity:antibodies:vaccine:antibody:immunized:induced:immunization:immunogenicity	1	mice	1	plasmodium berghei	1	malaria
27269058	1	Merozoite surface antigen-2c:Merozoite surface antigen-2c (MSA-2c):Merozoite surface antigen 2c:Merozoite surface antigen 2-c:Rhoptry associated protein 1:Rhoptry associated protein-1:Rhoptry-associated protein 1	11	protection:immune:antibodies:vaccine:antigen:antibody:immunity:vaccination:induced:immunization:immunogenicity	2	mice:cattle	1	babesia bovis	1	babesiosis
28426153	1	putative glucose regulated protein 94:Endoplasmin homolog:Putative lipophosphoglycan biosynthetic protein	11	protection:immune:response:protective:vaccine:antigen:antibody:effective:vaccination:immunized:ifn	2	mouse:mice	2	leishmania infantum:leishmania tarentolae	1	leishmaniasis
24945284	1	Stage-specific S antigen-like protein:Stage-specific S antigen homolog	11	protection:antibodies:response:vaccine:antigen:immunized:induced:immunization:vaccinated:reduction:immunogenic	7	mice:dog:dogs:primates:animal model:animals	2	leishmania donovani:leishmania infantum	1	leishmaniasis
24421900	1	merozoite surface protein 1:Merozoite surface protein-1:Merozoite surface antigens:Merozoite surface protein-1 variant Q-TSR-L:Merozoite surface antigen 1:Merozoite surface protein-1 variant E-TSR-L	11	protection:protective immunity:antibodies:vaccine:antigen:antibody:immunized:induced:immunogenicity	3	monkey:monkeys:animals	1	plasmodium falciparum	1	malaria
27311385	1	merozoite surface protein 1:MSP-1:Merozite surface protein 1:Merozoite surface proteins 1:Merozoite surface antigens:Merozoite surface protein-1	11	protection:immune:antibodies:protective:vaccine:antibody:effective:immunity:induce:immunization:immunogenicity	3	mice:monkey:animal	1	plasmodium vivax	1	malaria
27757545	1	rhoptry protein ROP18:Rhoptry protein 18:Rhoptry kinase family protein:Secretory serine-threonine protein kinase ROP18-III	11	protection:immune:antibodies:response:protective:vaccine:vaccination:induced:immunization:reduction:ifn	1	mouse	1	toxoplasma gondii	1	toxoplasmosis
24959167	1	cysteine peptidase A (CPA):Cysteine_peptidase_A_(CPA):Cysteine proteinase:Histone H1:Putative_histone_H1:Kinetoplastid membrane protein-11	11	protective immunity:immune:response:vaccine:immunized:induced:antigenic:immunogenicity:ifn	1	mice	1	leishmania infantum	1	leishmaniasis
25192845	1	calcium-dependent protein kinase CDPK1:Calmodulin-domain protein kinase 1	11	protection:immune:response:protective:vaccine:antibody:vaccination:immunized:induced:immunization	2	mice:animals	1	toxoplasma gondii	1	toxoplasmosis
24958881	1	apical membrane antigen 1:rhoptry neck protein 2:Truncated apical membrane antigen 1	11	protection:immune:antibodies:vaccine:antigen:effective:vaccination:immunized:induced:immunization	2	mice:animals	2	plasmodium falciparum:plasmodium yoelii	1	malaria
28280494	1	Nucleoside hydrolase	11	protection:response:vaccine:antibody:vaccination:induced:vaccinated:reduction:immunogenicity:ifn:tnf	1	mice	1	leishmania donovani	1	leishmaniasis
24966857	1	Nucleoside hydrolase	11	protection:immune:antibodies:response:protective:vaccine:antibody:induced:reduction:ifn:tnf	1	mice	1	leishmania donovani	1	leishmaniasis
23896123	1	rhoptry protein ROP18:Rhoptry protein 18:Rhoptry kinase family protein:Secretory serine-threonine protein kinase ROP18-III	11	protection:immune:response:protective:vaccine:antigen:antibody:immunized:vaccinated:immunogenicity:ifn	1	mice	1	toxoplasma gondii	1	toxoplasmosis
25723525	1	Sm29	11	protection:immune:antibodies:response:protective:vaccine:immunized:induced:immunization:ifn	2	mice:animals	1	schistosoma mansoni	1	schistosomiasis
28064069	1	mitogen-activated protein kinase:protein disulfide isomerase:Thioredoxin family protein:Protein disulfide-isomerase	11	protection:protective immunity:immune:response:vaccine:immunized:induced:immunization:ifn	1	mice	1	leishmania donovani	1	leishmaniasis
27825348	1	Circumsporozoite protein	11	antibodies:response:vaccine:antigen:antibody:effective:vaccination:induced:immunization:immunogenicity	1	mice	1	plasmodium falciparum	1	malaria
17568587	1	Microneme-associated protein:GRA2 protein:SRS2 surface antigen:Tachyzoite surface protein	11	protection:immune:antibodies:response:protective:vaccine:immunity:vaccination:induce:vaccinated:ifn	2	mice:cattle	1	neospora caninum	1	neosporosis
21530477	1	Heat shock 70 kDa protein:Heat shock protein 70:Heat-shock protein 70 kDa:Heat-shock protein 70kDa:70 kDa heat shock protein:Heat shock protein 83	11	protection:immune:response:protective:vaccine:effective:vaccination:immunized:induced:immunogenicity:ifn	2	mice:animals	1	leishmania donovani	1	leishmaniasis
22305545	1	Tp1 CD8+ T cell antigen:CD8+ T cell target antigen Tp1	11	response:protective:vaccine:antigen:effective:immunity:immunized:induced:immunization:vaccinated:antigenic	3	cattle:animal:animals	1	theileria parva	1	east coast fever
18675873	1	Dense granule antigen	11	protection:immune:response:protective:vaccine:antigen:antibody:immunized:vaccinated:reduction:ifn	1	mice	1	toxoplasma gondii	1	toxoplasmosis
21530597	1	cysteine peptidase A (CPA)	11	protection:protective immunity:immune:response:vaccine:antibody:vaccination:immunized:vaccinated	1	mice	1	leishmania major	1	leishmaniasis
18314558	1	Circumsporozoite protein	11	immune:response:protective:vaccine:effective:immunity:vaccination:immunization:vaccinated:immunogenicity:ifn	2	mice:animals	1	plasmodium yoelii	1	malaria
19956549	1	Leishmanolysin:Heat shock 70 kDa protein:Heat shock protein 70:Heat-shock protein 70 kDa:Heat-shock protein 70kDa:70 kDa heat shock protein	11	immune:response:vaccine:antigen:effective:immunity:vaccination:immunization:vaccinated:immunogenicity:ifn	2	mouse:mice	1	leishmania donovani	1	leishmaniasis
22104109	1	merozoite surface protein 1:Merozoite surface protein-1	11	protection:protective immunity:immune:antibodies:response:antigen:antibody:induced:immunization	1	mice	2	plasmodium berghei:plasmodium falciparum	1	malaria
16861644	1	merozoite surface protein 1:Merozoite surface antigens:Serine-repeat antigen protein:Serine repeat antigen	11	protection:protective immunity:immune:antibodies:vaccine:antigen:antibody:immunized:induced	2	monkey:monkeys	1	plasmodium falciparum	1	malaria
9596765	1	101 kDa malaria antigen:p101/acidic basic repeat antigen	11	immune:antibodies:response:protective:vaccine:antigen:antibody:effective:induced:antigenic:immunogenic	2	rabbit:rabbits	1	plasmodium falciparum	1	malaria
10697892	1	Circumsporozoite protein	11	protection:protective immunity:immune:vaccine:antigen:vaccination:immunized:immunization:immunogenicity	3	rodent:mice:animals	1	plasmodium falciparum	1	malaria
9730886	1	merozoite surface protein 1	11	protection:immune:antibodies:response:protective:vaccine:antibody:induced:immunization:ifn	2	rodent:mice	1	plasmodium yoelii	1	malaria
15102772	1	Superoxide dismutase	11	protection:immune:antibodies:response:protective:vaccine:vaccination:immunized:induce:immunization:vaccinated	4	mouse:mice:rabbit:rabbits	1	schistosoma mansoni	1	schistosomiasis
10069411	1	Circumsporozoite protein	11	protection:protective immunity:antibody:effective:vaccination:immunized:induced:immunization	1	mice	2	trypanosoma cruzi:plasmodium yoelii	1	malaria
15121305	1	cysteine peptidase A (CPA)	11	protection:immune:antibodies:response:protective:vaccine:antibody:induce:immunization:vaccinated:ifn	3	mice:rabbit:animals	1	leishmania major	1	leishmaniasis
14573640	1	microneme protein MIC3:Micronemal protein:Microneme protein 3:Surface antigen:Surface antigen SAG1:Surface antigen 1:Surface antigen protein 1:Major surface antigen:Secretory antigen 1 protein:Major surface antigen 1:MIC3 protein	11	protection:immune:antibodies:response:vaccine:antigen:antibody:effective:immunized:vaccinated:ifn	1	mice	1	toxoplasma gondii	1	toxoplasmosis
9632590	1	thrombospondin-related anonymous protein:Circumsporozoite protein:Thrombospondin-related adhesive protein:Thrombospondin related anonymous protein:Trap protein:Trombospondin-related protein	11	immune:antibodies:response:protective:vaccine:antigen:antibody:immunized:induced:immunization:immunogenic	1	mice	2	plasmodium falciparum:plasmodium yoelii	1	malaria
15784594	1	Merozoite surface antigens	11	protective immunity:antibodies:response:vaccine:antigen:effective:induced:antigenic	2	rodent:mice	1	plasmodium chabaudi	1	malaria
9080880	1	merozoite surface protein 1:Merozoite surface protein-1	11	protection:response:vaccine:antibody:effective:immunity:vaccination:immunized:vaccinated:antigenic:immunogenicity	1	mice	1	plasmodium berghei	0	NA
7685119	1	Circumsporozoite protein	11	protection:protective immunity:immune:response:antibody:effective:induced:immunization	2	rodent:mice	1	plasmodium yoelii	1	malaria
1323900	1	Circumsporozoite protein	11	protection:protective immunity:antibodies:vaccine:antigen:antibody:induced:immunization	1	mice	1	plasmodium yoelii	1	malaria
2019429	1	merozoite surface protein:Merozoite surface antigens	11	protective immunity:antibodies:response:vaccine:antigen:antibody:effective:immunized:induced	3	rabbit:rabbits:monkey	1	plasmodium falciparum	1	malaria
9024983	1	merozoite surface protein 1:Circumsporozoite protein:Merozoite surface protein-1	11	protection:immune:antibodies:protective:vaccine:antigen:immunity:immunized:induced:immunization	1	mice	1	plasmodium yoelii	1	malaria
7536870	1	liver stage antigen 1:thrombospondin-related anonymous protein:Circumsporozoite protein:Thrombospondin related anonymous protein	11	protection:protective immunity:immune:response:vaccine:antigen:effective:induce:antigenic	1	mice	1	plasmodium falciparum	1	malaria
7501423	1	merozoite surface protein 1:Merozoite surface protein-1	11	protection:immune:antibodies:response:protective:antibody:immunized:induced:immunization:immunogenicity	1	mice	1	plasmodium yoelii	1	malaria
29514667	1	Paramyosin	11	immune:response:protective:vaccine:effective:vaccination:immunized:induced:immunization:reduction:immunogenicity	1	mice	1	clonorchis sinensis	1	clonorchiasis
31616167	1	dense granule protein GRA7:Surface antigen:Surface antigen SAG1:Surface antigen 1:Surface antigen protein 1:Major surface antigen:Secretory antigen 1 protein:Major surface antigen 1:Dense granule protein 7:Granule antigen protein GRA7:Dense granule antigen:Granule antigen protein 7:Dense granule antigen GRA7	11	immune:antibodies:response:protective:vaccine:antigen:vaccination:immunized:vaccinated:immunogenicity:ifn	1	mice	1	toxoplasma gondii	1	toxoplasmosis
31796032	1	apical membrane antigen 1	11	protection:protective immunity:vaccine:antigen:antibody:effective:vaccination:immunized:induced	2	mouse:mice	1	plasmodium berghei	1	malaria
32228596	1	Erythrocyte membrane protein 1:PfEMP1:Erythrocyte membrane protein 1 (PfEMP1)	11	immune:antibodies:response:vaccine:antibody:immunity:vaccination:induced:immunization:vaccinated:antigenic	1	mice	1	plasmodium falciparum	1	malaria
26984115	1	phosphoglycerate mutase	11	protective immunity:antibodies:vaccine:antigen:effective:vaccinated:reduction:ifn:survival rate	2	mice:animals	1	toxoplasma gondii	1	toxoplasmosis
28468322	1	Thrombospondin-related adhesive protein:Thrombospondin-related anonymous protein	11	protection:immune:response:protective:vaccine:antigen:effective:vaccination:immunized:induced:immunogenicity	1	mice	2	plasmodium berghei:plasmodium vivax	1	malaria
21281689	1	SRS2 surface antigen:Tachyzoite surface protein	11	protection:antibodies:response:protective:vaccine:antigen:antibody:immunized:immunization:vaccinated:ifn	2	mouse:mice	1	neospora caninum	1	neosporosis
23398973	1	Surface antigen:Surface antigen SAG1:Surface antigen 1:Surface antigen protein 1:Major surface antigen:Secretory antigen 1 protein:Major surface antigen 1	11	protection:protective immunity:immune:antigen:effective:vaccination:immunized:induce:immunization	2	mice:animals	1	toxoplasma gondii	1	toxoplasmosis
19818721	1	Stage-specific S antigen-like protein:Stage-specific S antigen homolog	11	protection:protective immunity:immune:response:vaccine:antigen:effective:vaccination:ifn	1	mice	2	leishmania donovani:leishmania tarentolae	1	leishmaniasis
18021743	1	paramyosin	11	protective immunity:immune:antibodies:response:vaccine:vaccination:induced:vaccinated:reduction	2	mice:rabbits	1	trichinella spiralis	1	trichinellosis
20541870	1	Profilin	11	protective immunity:immune:vaccine:antigen:antibody:vaccination:immunized:immunization:ifn	2	chickens:birds	1	eimeria acervulina	1	coccidiosis
31036453	0.99	Leucyl aminopeptidase:Secreted cathepsin L 1:Cathepsin L1:Leucine aminopeptidase	10	protection:immune:response:protective:antibody:immunized:induced:immunization:reduction:antigenic	2	sheep:animals	1	fasciola hepatica	0	NA
9565362	0.99	merozoite surface protein:Merozoite surface antigens:Merozoite surface protein 1:Circumsporozoite protein:Thrombospondin related anonymous protein	10	response:antigen:antibody:vaccination:immunized:induced:immunization:antigenic:immunogenicity	1	mice	1	plasmodium falciparum	0	NA
15986249	0.99	Fatty acid binding protein:Aspartate aminotransferase	10	protection:immune:antibodies:response:vaccine:antigen:vaccination:immunized:induced:immunization	3	calf:calves:animals	1	fasciola gigantica	0	NA
11449374	0.99	liver stage antigen 3:Liver stage antigen-3	10	protection:antibodies:vaccine:antigen:antibody:induced:antigenic:immunogenicity:ifn	1	mice	1	plasmodium falciparum	1	malaria
22580023	0.99	putative iron superoxide dismutase	10	protection:immune:response:protective:vaccine:immunized:induced:immunization:reduction:ifn	1	mice	2	leishmania donovani:leishmania major	1	leishmaniasis
23046358	0.99	Protein disulfide-isomerase	10	protection:immune:response:protective:vaccine:vaccination:induced:vaccinated:ifn	2	mouse:mice	1	neospora caninum	0	NA
1719834	0.99	Glycophorin-binding protein:Glycophorin binding protein	10	protection:protective immunity:antibodies:vaccine:antigen:immunized:induced:immunization	1	monkeys	1	plasmodium falciparum	1	malaria
33922808	0.991	rhoptry protein ROP18:microneme protein MIC8:Rhoptry protein 18:Rhoptry kinase family protein:Secretory serine-threonine protein kinase ROP18-III:Micronemal protein 8	10	protection:immune:response:protective:antibody:immunity:immunized:induced:immunization:vaccinated	1	mice	1	toxoplasma gondii	0	NA
23509820	0.991	Thioredoxin glutathione reductase	10	protection:antibodies:response:protective:vaccine:immunized:induced:vaccinated:reduction:ifn	2	mice:animals	1	schistosoma japonicum	1	schistosomiasis
22114877	0.991	macrophage migration inhibitory factor:Multi cystatin-like domain protein:Multi-cystatin-like domain protein	10	immune:response:protective:vaccine:antibody:vaccination:immunized:induced:immunization:ifn	2	mice:animals	1	trichinella spiralis	0	NA
12010483	0.993	23 kDa integral membrane protein	10	protection:immune:antibodies:response:protective:vaccine:antibody:immunized:immunization:immunogenicity	1	mice	1	schistosoma mansoni	0	NA
32315596	0.993	rhoptry protein ROP5:rhoptry protein ROP18:Type II rhoptry protein 5A:Type III rhoptry protein 5A:Type I rhoptry protein 5A:Rhoptry protein 18:Rhoptry kinase family protein:Secretory serine-threonine protein kinase ROP18-III	10	protection:protective immunity:immune:vaccine:vaccination:induced:immunization:ifn	1	mice	1	toxoplasma gondii	0	NA
23083835	0.993	Cathepsin L1	10	immune:response:protective:vaccine:effective:immunity:immunized:induced:vaccinated:reduction	2	goats:animals	1	fasciola hepatica	0	NA
29845415	0.994	hydrophilic acylated surface protein b	10	immune:antibodies:response:vaccine:antigen:immunity:vaccination:vaccinated:immunogenic:ifn	1	mice	1	leishmania major	1	leishmaniasis
30173073	0.994	elongation factor 2	10	immune:response:protective:vaccine:antigen:vaccination:induced:vaccinated:immunogenic:ifn	1	mice	1	leishmania infantum	1	leishmaniasis
12874333	0.994	Erythrocyte membrane protein 1:Serine-repeat antigen protein:Serine repeat antigen:Erythrocyte membrane protein 1 (PfEMP1)	10	protection:immune:antibodies:vaccine:antigen:antibody:immunity:immunized:immunization:antigenic	3	mice:hamster:animals	1	plasmodium falciparum	0	NA
10792764	0.994	Tropomyosin:B20 protein	10	protection:protective immunity:immune:response:vaccination:immunized:induced:immunization	2	mouse:mice	1	onchocerca volvulus	1	onchocerciasis
30702051	0.994	Tegument antigen	10	immune:response:protective:vaccine:antigen:induced:immunization:vaccinated:reduction:ifn	1	mice	1	schistosoma mansoni	1	schistosomiasis
25792417	0.994	Surface antigen 5A:Surface antigen SAG1:Surface antigen 1:Surface antigen protein 1:Major surface antigen:Secretory antigen 1 protein:Major surface antigen 1	10	protection:enhanced protection:immune:vaccine:effective:immunized:induced:vaccinated:reduction	1	mice	1	toxoplasma gondii	0	NA
24096573	0.995	rhoptry protein ROP16:dense granule protein GRA7:Rhoptry protein 16:Dense granule protein 7:Granule antigen protein GRA7:Dense granule antigen:Granule antigen protein 7:Dense granule antigen GRA7	10	immune:response:protective:vaccine:antibody:effective:immunized:induced:immunization:ifn	2	mice:animals	1	toxoplasma gondii	0	NA
18401531	0.995	Antigen Sm21.7	10	protection:immune:vaccine:immunity:vaccination:immunized:induce:immunization:vaccinated:reduction	1	mice	1	schistosoma mansoni	0	NA
33309484	0.996	putative glucose regulated protein 94:Endoplasmin homolog:Putative lipophosphoglycan biosynthetic protein	10	response:vaccine:antigen:vaccination:immunized:immunization:vaccinated:reduction:immunogenic:ifn	2	mice:dogs	1	leishmania infantum	1	leishmaniasis
15541032	0.996	Histone H2A	10	protection:immune:response:protective:vaccination:induced:immunization:antigenic:immunogenic	2	mice:dogs	1	leishmania infantum	0	NA
8675310	0.996	rhoptry-associated protein 1 (RAP-1):Rhoptry associated protein 1:Rhoptry associated protein-1:Rap-1 beta:Rap-1 alpha	10	protection:protective immunity:response:vaccine:antibody:immunized:induced:immunogenic	1	cattle	2	babesia bigemina:babesia bovis	0	NA
25765964	0.996	exported protein 1:Exported protein-1	10	immune:response:vaccine:antibody:effective:immunized:induced:immunization:immunogenic	1	mice	1	plasmodium falciparum	1	malaria
32156436	0.996	DNase II	10	protection:immune:antibodies:response:protective:vaccine:vaccination:induced:reduction:ifn	2	mice:pigs	1	trichinella spiralis	1	trichinellosis
21680097	0.996	Glutathione peroxidase	10	protection:immune:response:protective:vaccine:antigen:vaccination:induced:immunization:vaccinated	2	goats:animals	1	haemonchus contortus	0	NA
16242220	0.996	Cathepsin B	10	immune:response:vaccine:antigen:antibody:effective:vaccination:induced:immunogenicity	3	sheep:animal:animals	1	fasciola hepatica	0	NA
11672898	0.997	23 kDa integral membrane protein	10	protection:immune:response:protective:vaccine:antibody:vaccination:immunized:induce:immunization	1	mice	1	schistosoma mansoni	0	NA
24906994	0.997	Leucine aminopeptidase	10	immune:response:antigen:effective:immunity:induced:immunogenicity:ifn:tnf	1	mice	1	clonorchis sinensis	1	clonorchiasis
23338240	0.997	putative P27 protein:Cytochrome C	10	protection:protective immunity:response:immunized:induced:immunization:reduction	1	mice	3	leishmania donovani:leishmania major:leishmania braziliensis	1	leishmaniasis
8529111	0.998	merozoite surface protein 1:Merozoite surface antigens:Glutathione S-transferase:Merozoite surface protein-1	10	protective immunity:immune:antibodies:vaccine:vaccination:induced:vaccinated:immunogenicity	2	monkey:monkeys	1	plasmodium falciparum	0	NA
26044798	0.998	glucose-6-phosphate isomerase GPI	10	protection:protective immunity:immune:antibodies:response:vaccine:vaccination:immunization	2	mouse:mice	1	toxoplasma gondii	1	toxoplasmosis
9864210	0.998	Rap-1 beta:Rhoptry-associated protein 1:Rhoptry associated protein-1:Rap-1 alpha	10	protective immunity:immune:antibodies:response:vaccine:antigen:immunized:ifn	1	cattle	2	babesia bigemina:fasciola hepatica	0	NA
28683807	0.998	Paramyosin	10	protection:immune:response:vaccine:effective:vaccination:induced:vaccinated:reduction	3	rabbit:rabbits:animals	1	haemaphysalis longicornis	0	NA
33545508	0.999	Phosphotransferase	10	protection:protective immunity:immune:response:vaccine:antigen:immunized:ifn	2	mice:animals	2	leishmania donovani:leishmania infantum	1	leishmaniasis
7589074	0.999	Circumsporozoite protein	10	protection:response:antigen:effective:vaccination:induced:immunization:antigenic:immunogenicity:ifn	1	mice	1	plasmodium berghei	0	NA
28346516	0.999	Cathepsin L3	10	protection:immune:protective:vaccine:immunized:induced:immunization:reduction:immunogenicity	3	mice:hamsters:primates	1	schistosoma mansoni	1	schistosomiasis
12667676	0.999	liver stage antigen 3:Signal peptide peptidase:Liver stage antigen-3	10	protection:immune:response:protective:vaccine:antigen:antibody:induced:ifn	2	mice:animals	1	plasmodium falciparum	0	NA
12753434	0.999	Circumsporozoite protein	10	protection:protective immunity:immune:antibodies:vaccine:antigen:immunized:induced	2	rodent:primate	1	plasmodium falciparum	1	malaria
27773761	0.999	Nucleoside hydrolase	10	immune:antibodies:response:protective:vaccine:antigen:antibody:immunized:induced:immunogenicity	1	mice	2	leishmania donovani:leishmania mexicana	1	leishmaniasis
34069589	0.999	proteasome subunit:Proteasome subunit alpha type	10	protection:immune:antibodies:vaccine:effective:vaccination:immunized:induced:immunization:ifn	3	mice:chickens:animals	1	toxoplasma gondii	1	toxoplasmosis
31829230	0.999	cathepsin B	10	protection:immune:antibodies:response:vaccine:antibody:vaccination:immunized:immunization:reduction	3	mice:animal:animals	1	trichinella spiralis	0	NA
21404064	0.999	Rop2 protein:Surface antigen:Surface antigen SAG1:Surface antigen 1:Surface antigen protein 1:Major surface antigen:Secretory antigen 1 protein:Major surface antigen 1:Rhoptry protein	10	immune:antibodies:antigen:immunity:vaccination:immunized:induce:immunization:vaccinated:ifn	2	mice:animals	1	toxoplasma gondii	0	NA
31445874	1	Merozoite surface antigen-2a1 (MSA-2a1):Merozoite surface antigen 2c:Merozoite surface antigen-2b (MSA-2b):Merozoite surface antigen 2a/b:Merozoite surface antigen 2a/b T-1:Merozoite surface antigen-2a2 (MSA-2a2):Merozoite surface antigen 2a/b T-2:Rhoptry associated protein 1	10	protection:immune:antibodies:response:vaccine:antigen:antibody:induce:vaccinated:reduction	2	cattle:animals	1	babesia bovis	0	NA
31024558	1	Circumsporozoite protein:25 kDa ookinete surface antigen	10	protection:immune:antibodies:protective:vaccine:effective:immunity:induce:immunization:reduction	1	rodent	2	plasmodium berghei:plasmodium falciparum	1	malaria
30450095	1	Sm29	10	protection:immune:antibodies:response:protective:vaccine:effective:induced:reduction	1	mice	1	schistosoma mansoni	1	schistosomiasis
32719666	1	p47:6-cysteine protein:Female gametocyte surface protein P47:Pfs47	10	protection:antibodies:protective:vaccine:antigen:antibody:effective:immunized:immunization:immunogenicity	1	mice	2	plasmodium berghei:plasmodium falciparum	1	malaria
31262583	1	Circumsporozoite protein	10	protection:immune:vaccine:antigen:antibody:immunity:vaccination:induced:immunization:vaccinated	2	mice:animal	1	plasmodium berghei	1	malaria
29075260	1	Circumsporozoite protein:Cirumsporozoite protein:Csp:CSP protein:Circumsporozoite protein variant VK247:Circumsporozoite protein variant VK210	10	protection:protective immunity:immune:antibodies:vaccine:antigen:antibody:immunization	2	rodent:mice	2	plasmodium berghei:plasmodium vivax	1	malaria
28702028	1	apical membrane antigen 1:Rhoptry neck protein 2:Truncated apical membrane antigen 1	10	protection:immune:antibodies:response:protective:vaccine:antigen:antibody:induce:immunization	3	animal model:animals	1	plasmodium falciparum	1	malaria
31981858	1	Surface antigen 4	10	immune:response:vaccine:antigen:effective:immunity:immunized:vaccinated:immunogenicity:ifn	3	chicken:chickens:animal	1	eimeria tenella	1	coccidiosis
31145981	1	calcium-dependent protein kinase CDPK1:Calmodulin-domain protein kinase 1	10	protective immunity:immune:vaccine:antibody:immunized:induced:vaccinated:ifn	1	mice	1	toxoplasma gondii	1	toxoplasmosis
28487847	1	heat shock protein HSP70:Heat shock protein 70:Hsp70 protein	10	immune:antibodies:response:protective:vaccine:antibody:immunized:induced:immunization:immunogenic	2	mice:animals	1	toxoplasma gondii	1	toxoplasmosis
29296260	1	dense granule protein GRA7:Dense granule protein 7:Granule antigen protein GRA7:Dense granule antigen:Granule antigen protein 7:Dense granule antigen GRA7:Rop2 protein	10	immune:antibodies:response:vaccine:effective:vaccination:immunized:induced:immunization:ifn	1	mice	1	toxoplasma gondii	1	toxoplasmosis
28592247	1	superoxide dismutase	10	protection:protective immunity:immune:vaccine:effective:immunized:immunization:ifn	3	mouse:mice:animals	1	toxoplasma gondii	1	toxoplasmosis
12183527	1	dihydroorotate dehydrogenase:trans-sialidase	10	protective immunity:vaccine:antigen:vaccination:immunization:vaccinated:antigenic:immunogenicity	2	mouse:mice	1	trypanosoma cruzi	0	NA
11796601	1	merozoite surface protein 1	10	protection:immune:response:protective:vaccine:antibody:immunity:vaccination:vaccinated:immunogenicity	1	mice	1	plasmodium yoelii	1	malaria
10496891	1	Serine-repeat antigen protein:Serine repeat antigen	10	immune:antibodies:vaccine:antigen:antibody:vaccination:immunized:induced:immunization:immunogenic	1	mice	1	plasmodium falciparum	1	malaria
10722622	1	merozoite surface protein 1	10	protection:protective immunity:antibodies:response:antibody:vaccination:induced:immunogenicity	1	monkeys	1	plasmodium falciparum	0	NA
9618729	1	dense granule protein GRA4:Dense granule protein 4:GRA4 protein:Dense granule antigen	10	protection:immune:antibodies:response:antigen:antibody:vaccination:induced:immunization:immunogenicity	2	mice:sheep	1	toxoplasma gondii	0	NA
11427282	1	EG95:Host-protective antigen:EG95 protein	10	protection:immune:response:vaccine:antigen:antibody:vaccination:induced:ifn	1	sheep	1	echinococcus granulosus	1	hydatid
12297393	1	Apical membrane antigen 1, putative	10	immune:antibodies:response:protective:vaccine:antigen:antibody:vaccination:antigenic:immunogenic	2	mouse:mice	1	plasmodium chabaudi	1	malaria
15364433	1	Histone H2A:Histone H2B:Histone 3:Histone H4	10	protection:immune:antibodies:response:antigen:immunity:vaccination:immunized:vaccinated:ifn	2	mice:animals	2	leishmania infantum:leishmania major	1	leishmaniasis
15993833	1	fatty acid binding protein:14 kDa fatty acid-binding protein	10	protection:immune:antibodies:vaccine:antigen:vaccination:induced:immunization:vaccinated:reduction	1	mice	1	schistosoma mansoni	1	schistosomiasis
12766765	1	Thrombospondin-related anonymous protein:Thrombospondin-related adhesive protein:Thrombospondin related anonymous protein:Trap protein:Trombospondin-related protein	10	protection:immune:vaccine:antigen:effective:vaccination:induced:immunization:immunogenicity:ifn	1	animals	1	plasmodium falciparum	1	malaria
10501237	1	Paramyosin	10	protective immunity:immune:antibody:vaccination:immunized:induce:immunization:vaccinated	3	rodents:mice:animals	1	brugia malayi	1	filariasis
32781100	1	Surface antigen:Surface antigen SAG1:Surface antigen 1:Surface antigen protein 1:Major surface antigen:Secretory antigen 1 protein:Major surface antigen 1:Rop2 protein:Rhoptry protein	10	protective immunity:immune:response:vaccine:antibody:immunized:induced:ifn	2	mice:animals	1	toxoplasma gondii	1	toxoplasmosis
30820355	1	Circumsporozoite protein:Chorismate synthase, putative:Citrate synthase	10	protection:immune:response:vaccine:antigen:antibody:immunized:induced:immunization	2	mice:animals	2	plasmodium berghei:plasmodium falciparum	1	malaria
29284177	1	antigen UB05:Apical membrane antigen 1:Truncated apical membrane antigen 1	10	protection:immune:antibodies:vaccine:antigen:antibody:effective:immunized:immunization:immunogenicity	2	mice:rabbits	2	plasmodium falciparum:plasmodium yoelii	1	malaria
30894865	1	Surface antigen:Surface antigen SAG1:Surface antigen 1:Surface antigen protein 1:Major surface antigen:Secretory antigen 1 protein:Major surface antigen 1:Dense granule protein	10	immune:response:vaccine:antigen:antibody:effective:immunized:induced:immunization:ifn	1	mice	1	toxoplasma gondii	1	toxoplasmosis
29255470	1	Merozoite surface protein	10	immune:antibodies:response:vaccine:antigen:antibody:immunity:immunized:induced	1	mice	1	plasmodium vivax	1	malaria
28341111	1	Apical membrane antigen 1:Apical membrane protein-1:Apical membrane antigen-1:Apcial membrane antigen I:Apical membrane protein 1:MSP-1:Merozite surface protein 1:Merozoite surface proteins 1:Merozoite surface protein 1:Merozoite surface antigens:Merozoite surface protein-1	10	immune:response:vaccine:antigen:antibody:induced:immunization:immunogenicity:ifn	3	mouse:mice:primates	1	plasmodium vivax	1	malaria
31362695	1	apical membrane antigen 1:Truncated apical membrane antigen 1	10	immune:antibodies:response:vaccine:antigen:antibody:immunized:induced:immunogenic	1	rabbits	1	plasmodium falciparum	1	malaria
22240340	1	dense granule protein GRA2:Surface antigen:Surface antigen SAG1:Surface antigen 1:Surface antigen protein 1:Major surface antigen:Secretory antigen 1 protein:Major surface antigen 1:Dense granule protein 2:Dense granule antigen	10	protection:immune:antibodies:response:protective:vaccine:antigen:immunized:induced:ifn	1	mice	1	toxoplasma gondii	1	toxoplasmosis
20300588	1	Chorismate synthase, putative:Citrate synthase:Circumsporozoite protein	10	protection:protective immunity:immune:response:vaccine:antigen:immunized:ifn	2	rodent:mice	1	plasmodium berghei	1	malaria
21095254	1	Surface antigen:Surface antigen SAG1:Surface antigen 1:Surface antigen protein 1:Major surface antigen:Secretory antigen 1 protein:Major surface antigen 1:Rop2 protein	10	immune:response:protective:vaccine:effective:immunity:immunized:induced:ifn:tnf	2	mice:birds	1	toxoplasma gondii	1	toxoplasmosis
22470461	1	Paramyosin	10	immune:protective:vaccine:antibody:immunity:induced:reduction:immunogenicity:ifn	1	rats	1	clonorchis sinensis	1	clonorchiasis
21983157	1	Circumsporozoite protein	10	antibodies:protective:vaccine:antigen:immunity:induced:immunogenicity:ifn:tnf	1	mice	1	plasmodium falciparum	1	malaria
23275094	1	circumsporozoite (CS) protein:Circumsporozoite protein:Chorismate synthase, putative:Citrate synthase	10	protection:protective immunity:vaccine:antibody:induced:ifn:tnf	1	mice	2	plasmodium berghei:plasmodium falciparum	1	malaria
19056448	1	Tyrosine 3-monooxygenase:Thioredoxin:Thioredoxin peroxidase 1	10	protection:immune:response:vaccine:antigen:antibody:immunity:immunized:immunization:reduction	3	mouse:mice:hamster	1	schistosoma mansoni	1	schistosomiasis
12798636	1	merozoite surface protein 1:Merozoite surface protein-1	10	protection:protective immunity:antibodies:response:vaccine:antibody:immunized:immunization	1	mice	1	plasmodium yoelii	1	malaria
19740610	1	microneme protein MIC3:Surface antigen:Surface antigen SAG1:Surface antigen 1:Surface antigen protein 1:Major surface antigen:Secretory antigen 1 protein:Major surface antigen 1:Micronemal protein:Microneme protein 3	10	protection:protective immunity:immune:response:vaccine:antibody:effective:immunized	2	mice:animals	1	toxoplasma gondii	0	NA
16253535	1	Circumsporozoite protein	10	protection:protective immunity:immune:vaccine:induced:immunogenicity	2	rodent:mice	1	plasmodium vivax	1	malaria
17030584	1	Circumsporozoite protein	10	protection:immune:protective:vaccine:antibody:effective:immunized:induced:immunogenicity	3	rodent:mice:primates	1	plasmodium falciparum	1	malaria
19884337	1	merozoite surface protein:Merozoite surface protein 3:Merozoite surface protein-3:Merozoite surface protein 6:MSP3	10	protection:protective immunity:antibodies:vaccine:antigen:antibody:antigenic:immunogenicity	1	mice	1	plasmodium falciparum	1	malaria
16616574	1	microneme protein MIC1:microneme protein MIC4:Micronemal protein 1:Micronemal protein 4:Micronemal protein MIC4	10	protective immunity:immune:antibodies:response:vaccine:immunized:immunization:ifn	1	mice	1	toxoplasma gondii	1	toxoplasmosis
15780728	1	Circumsporozoite protein:Chorismate synthase, putative:Citrate synthase	10	protective immunity:immune:response:vaccine:immunized:induced:immunization:ifn	1	mice	1	plasmodium berghei	1	malaria
17191173	1	merozoite surface protein 3:Merozoite surface protein-3:MSP3	10	protection:protective immunity:antibodies:vaccine:antigen:antibody:induced:immunization	1	mice	1	plasmodium falciparum	1	malaria
19879998	1	Circumsporozoite protein:Apical membrane antigen 1:Truncated apical membrane antigen 1:Merozoite surface antigens:Merozoite surface protein 1	10	immune:protective:vaccine:antigen:antibody:immunized:induced:antigenic:immunogenicity:ifn	1	mice	2	plasmodium falciparum:plasmodium yoelii	1	malaria
19576940	1	Circumsporozoite protein	10	protection:protective immunity:immune:response:vaccine:antigen:effective:immunization	1	animal	1	plasmodium berghei	1	malaria
8717391	1	Circumsporozoite protein:Chorismate synthase, putative:Citrate synthase	10	immune:antibodies:vaccine:antigen:antibody:immunity:immunized:immunization:immunogenicity	3	rodent:mouse:mice	1	plasmodium falciparum	1	malaria
10501239	1	Circumsporozoite protein	10	protection:antibodies:response:vaccine:antigen:antibody:effective:immunized:immunogenicity	2	mice:monkeys	1	plasmodium falciparum	1	malaria
26975721	1	merozoite surface protein 1:merozoite surface protein 8	10	antibodies:vaccine:antigen:antibody:effective:immunized:induced:immunization:immunogenicity	5	mice:rabbits:monkeys:primates:animal	1	plasmodium falciparum	1	malaria
27574299	1	merozoite surface protein 1:Circumsporozoite protein	10	protection:protective immunity:vaccine:antigen:effective:induce:immunization:immunogenicity	1	mice	1	plasmodium yoelii	1	malaria
23481177	1	circumsporozoite (CS) protein:Circumsporozoite protein	10	protection:protective immunity:immune:antibodies:vaccine:antibody:immunized:immunogenic	2	mice:animals	1	plasmodium falciparum	1	malaria
24431576	1	Leishmanolysin:Heat shock 70 kDa protein:Heat shock protein 70:Heat-shock protein 70 kDa:Heat-shock protein 70kDa:70 kDa heat shock protein	10	protection:protective immunity:immune:response:vaccine:immunized:reduction:ifn	2	mice:animals	1	leishmania donovani	1	leishmaniasis
23954378	1	Circumsporozoite protein	10	immune:antibodies:protective:vaccine:antigen:antibody:immunized:induced:immunogenicity	2	mice:monkeys	1	plasmodium vivax	1	malaria
28298290	1	Circumsporozoite protein:Chorismate synthase, putative:Citrate synthase	10	protection:immune:antibodies:protective:vaccine:antibody:effective:vaccination:induced:immunization	1	mice	1	plasmodium falciparum	1	malaria
25343487	1	Circumsporozoite protein	10	protection:antibodies:response:protective:vaccine:antigen:antibody:vaccination:induced:immunogenicity	2	mouse:mice	1	plasmodium falciparum	1	malaria
26599509	1	VAR2CSA:Erythrocyte membrane protein 1:DBL1	10	immune:antibodies:response:protective:vaccine:antigen:antibody:induced:immunization	1	mice	1	plasmodium falciparum	1	malaria
25071730	1	Rh5 interacting protein:Reticulocyte-binding protein homolog 5:Reticulocyte binding-like protein 5:Reticulocyte-binding protein 5:Reticulocyte binding protein-like protein 4:Rh5-interacting protein:Reticulocyte binding protein homologue 5-interacting protein	10	protection:protective immunity:antibodies:vaccine:antigen:antibody:induced:immunization	1	rabbits	1	plasmodium falciparum	1	malaria
23509124	1	rhoptry protein ROP8:Rhoptry protein 8:Rhoptry antigen	10	immune:response:protective:vaccine:antigen:antibody:immunized:induced:vaccinated:ifn	2	mice:animals	1	toxoplasma gondii	1	toxoplasmosis
27531359	1	Erythrocyte membrane protein 1:PfEMP1:DBL1	10	protection:immune:antibodies:response:antigen:antibody:effective:immunity:induce:immunization	2	goat:mouse	1	plasmodium falciparum	1	malaria
26463341	1	Signal peptide peptidase:Enolase	10	protection:antibodies:response:protective:antibody:immunized:immunization:antigenic:immunogenicity	1	mice	2	plasmodium falciparum:plasmodium yoelii	1	malaria
28475711	1	Circumsporozoite protein	10	protection:protective immunity:immune:antibodies:response:immunized:immunization:ifn	2	mouse:mice	1	plasmodium yoelii	1	malaria
23638396	1	Alkaline phosphatase	10	immune:response:vaccine:antibody:effective:induced:immunization:immunogenicity:tnf	1	mice	1	schistosoma mansoni	1	schistosomiasis
21057812	1	merozoite surface protein 1:Merozoite surface protein-1	10	immune:antibodies:response:protective:vaccine:antigen:immunized:induced:immunogenicity	2	mice:animals	1	plasmodium falciparum	1	malaria
18060072	1	apical membrane antigen 1:Circumsporozoite protein:Apical membrane antigen-1	10	immune:antibodies:response:vaccine:antigen:antibody:immunized:induced:immunogenicity	1	animals	1	plasmodium falciparum	1	malaria
19933832	1	merozoite surface protein 1:merozoite surface protein 3	10	immune:antibodies:response:protective:vaccine:antibody:induced:immunization:immunogenicity	2	mice:rabbits	1	plasmodium falciparum	1	malaria
18321614	1	Kinetoplastid membrane protein-11	10	protection:immune:antibodies:response:vaccine:antigen:induced:immunogenicity:ifn:tnf	2	dogs:animals	1	leishmania infantum	1	leishmaniasis
18590786	1	Apical membrane antigen 1:Apical membrane antigen-1:Serine-repeat antigen protein:Serine repeat antigen	10	immune:antibodies:vaccine:antigen:antibody:immunized:induced:immunization:immunogenicity:ifn	3	mice:rabbit:rabbits	1	plasmodium falciparum	1	malaria
17967857	1	aspartate aminotransferase	10	protection:protective immunity:immune:response:vaccination:vaccinated:reduction:ifn	1	mice	1	trypanosoma cruzi	0	NA
17651896	1	SRS2 surface antigen:Tachyzoite surface protein:Dense granule protein	10	protection:immune:antibodies:response:protective:vaccine:antigen:effective:immunized:vaccinated	2	mice:cattle	1	neospora caninum	1	neosporosis
20495267	1	Paramyosin	10	protection:protective:vaccine:antigen:antibody:immunized:induced:immunization:reduction	2	mouse:mice	1	schistosoma japonicum	1	schistosomiasis
21920045	1	merozoite surface protein 4:Serine-repeat antigen protein:Serine repeat antigen	10	immune:antibodies:response:vaccine:antibody:effective:induced:immunization:reduction	1	rabbit	1	plasmodium falciparum	1	malaria
20493274	1	serine repeat antigen 5:Serine-repeat antigen protein 5:Serine repeat antigen-5	10	protection:protective immunity:vaccine:antigen:effective:vaccination:immunogenicity	3	monkeys:primates:animal	1	plasmodium falciparum	1	malaria
17825290	1	dense granule protein GRA1:MAG1:Surface antigen:Surface antigen SAG1:Surface antigen 1:Surface antigen protein 1:Major surface antigen:Secretory antigen 1 protein:Major surface antigen 1:Dense granule protein 1:p24 granule antigen:Cyst matrix protein	10	response:protective:vaccine:antigen:antibody:effective:immunity:induced:antigenic:immunogenic	1	animals	1	toxoplasma gondii	1	toxoplasmosis
21762755	1	rhoptry protein ROP18:Rhoptry protein 18:Rhoptry kinase family protein:Secretory serine-threonine protein kinase ROP18-III	10	protective immunity:immune:response:vaccine:immunized:induced:immunization:ifn	2	mice:birds	1	toxoplasma gondii	1	toxoplasmosis
18378635	1	apical membrane antigen 1:Truncated apical membrane antigen 1	10	immune:vaccine:antigen:antibody:immunity:vaccination:immunized:induced:immunization:reduction	2	rabbits:animals	1	plasmodium falciparum	1	malaria
22958482	1	Merozoite surface antigens:Merozoite surface protein 1	10	protection:immune:antibodies:response:vaccine:immunity:immunized:induced:immunization:immunogenicity	1	mice	1	plasmodium falciparum	1	malaria
19857448	1	merozoite surface protein 1:apical membrane antigen 1:Truncated apical membrane antigen 1	10	immune:antibodies:response:vaccine:antigen:antibody:induced:immunogenicity:ifn	3	monkey:monkeys:animals	1	plasmodium falciparum	1	malaria
20808868	1	cell traversal protein for ookinetes and sporozoites:Cell-traversal protein:PF cell-traversal protein:Celtos	10	protection:immune:antibodies:response:protective:vaccine:antigen:immunized:induced:immunization	1	mice	2	plasmodium berghei:plasmodium falciparum	1	malaria
20018269	1	Surface antigen:Surface antigen SAG1:Surface antigen 1:Surface antigen protein 1:Major surface antigen:Secretory antigen 1 protein:Major surface antigen 1	10	vaccine:antigen:antibody:effective:immunized:induced:immunization:immunogenicity:ifn:survival rate	3	mouse:mice:pig	1	toxoplasma gondii	1	toxoplasmosis
18474650	1	merozoite surface protein 1	10	protective immunity:immune:antibodies:antigen:antibody:induced:vaccinated	1	mice	1	plasmodium yoelii	1	malaria
22206029	1	Leishmanolysin	10	protection:immune:response:vaccine:antigen:effective:vaccination:immunization:immunogenicity:ifn	1	mice	1	leishmania donovani	1	leishmaniasis
21060850	1	merozoite surface protein 1:apical membrane antigen 1:Truncated apical membrane antigen 1	10	protection:immune:antibodies:protective:vaccine:antigen:effective:immunity:induced:immunization	2	rodent:mice	3	plasmodium berghei:plasmodium falciparum:plasmodium yoelii	1	malaria
32288909	1	Nucleoside hydrolase	10	protection:immune:antibodies:response:vaccine:antigen:vaccination:vaccinated:reduction:ifn	3	mice:dog:dogs	1	leishmania donovani	1	leishmaniasis
20064234	1	VAR2CSA:Erythrocyte membrane protein 1:DBL1	10	immune:antibodies:response:protective:vaccine:antigen:immunized:induced:immunization	1	rats	1	plasmodium falciparum	1	malaria
10925293	1	Circumsporozoite protein	10	protection:protective immunity:vaccine:effective:vaccination:induced:reduction:ifn	2	mice:animals	2	plasmodium yoelii:toxoplasma gondii	1	malaria
11199854	1	Rop2 protein	10	immune:antibodies:response:protective:vaccine:vaccination:immunized:induced:immunization:vaccinated	2	mice:animals	1	toxoplasma gondii	1	toxoplasmosis
15893858	1	MSP-1:Merozite surface protein 1:Merozoite surface proteins 1:Merozoite surface protein 1:Merozoite surface antigens:Merozoite surface protein-1	10	protective immunity:antibodies:vaccine:antigen:antibody:induced:vaccinated:ifn	2	monkeys:animals	1	plasmodium vivax	0	NA
12741509	1	p29 surface antigen:Surface antigen SAG1:Putative surface antigen protein 1:SRS2 surface antigen:Tachyzoite surface protein	10	protection:antibodies:protective:vaccine:antigen:vaccination:immunized:induced:immunization:vaccinated	2	mice:animals	1	neospora caninum	1	neosporosis
11500411	1	Paramyosin	10	immune:antibodies:response:protective:vaccine:antibody:immunized:induced:immunization:reduction	1	mice	2	taenia solium:taenia crassiceps	3	cysticercosis:filariasis:schistosomiasis
17035731	1	Apical membrane antigen 1:Truncated apical membrane antigen 1	10	immune:response:vaccine:antigen:antibody:vaccination:immunized:immunogenicity:ifn	2	monkeys:animal	1	plasmodium falciparum	1	malaria
11904437	1	Erythrocyte membrane protein 1:PfEMP1:Erythrocyte membrane protein 1 (PfEMP1)	10	protection:immune:antibodies:response:vaccine:antigen:immunity:immunized:induced:immunization	1	monkeys	1	plasmodium falciparum	1	malaria
15699417	1	merozoite surface protein 3:Glutamate-rich protein:Glutamate rich protein:Merozoite surface protein-3:MSP3:GLURP	10	protection:antibodies:vaccine:antigen:antibody:induced:immunization:immunogenicity	2	monkeys:animals	1	plasmodium falciparum	1	malaria
8613353	1	merozoite surface protein:Merozoite surface antigens:Merozoite surface protein 1	10	protective immunity:immune:antibodies:response:vaccine:antibody:effective:induced	3	monkey:monkeys:animals	2	plasmodium falciparum:plasmodium yoelii	1	malaria
1621894	1	Serine-repeat antigen protein:Serine repeat antigen:Merozoite surface antigen	10	protection:antibodies:response:vaccine:antigen:antibody:immunized:immunization:immunogenicity	3	monkeys:animal:animals	1	plasmodium falciparum	0	NA
7937907	1	Circumsporozoite protein	10	protection:protective immunity:antibodies:vaccine:immunized:induced:immunization:reduction	2	mice:animals	1	plasmodium yoelii	1	malaria
7525709	1	Circumsporozoite protein	10	protection:protective immunity:immune:response:vaccine:induced:immunogenicity	3	rodent:mice:animals	1	plasmodium yoelii	1	malaria
1940350	1	Dense granule protein 3:p30	10	protection:protective immunity:immune:antigen:immunized:induce:immunization:ifn	1	mice	1	toxoplasma gondii	1	toxoplasmosis
31610951	1	Surface antigen:Surface antigen SAG1:Surface antigen 1:Surface antigen protein 1:Major surface antigen:Secretory antigen 1 protein:Major surface antigen 1	10	immune:response:protective:vaccine:antibody:immunized:immunization:vaccinated:immunogenicity:ifn	1	mice	1	toxoplasma gondii	1	toxoplasmosis
30105970	1	SO7	10	protection:immune:response:protective:antigen:vaccination:immunized:reduction:immunogenic:ifn	3	chicken:chickens:birds	1	eimeria tenella	1	coccidiosis
29072334	1	Circumsporozoite protein	10	immune:response:protective:vaccine:antigen:effective:immunity:immunized:immunization:ifn	1	mouse	2	plasmodium berghei:plasmodium falciparum	1	malaria
25329054	1	Circumsporozoite protein:Csp	10	protection:immune:antibodies:protective:vaccine:induced:immunization:vaccinated:immunogenicity	2	mice:monkeys	1	plasmodium vivax	1	malaria
27825382	1	Circumsporozoite protein:Serine-repeat antigen protein:Serine repeat antigen	10	protection:antibodies:response:vaccine:antigen:antibody:vaccination:immunized:induced:immunization	1	mouse	1	plasmodium falciparum	1	malaria
25749394	1	rhoptry protein ROP5:dense granule protein GRA15:Type II rhoptry protein 5A:Type III rhoptry protein 5A:Type I rhoptry protein 5A	10	protective immunity:immune:vaccine:vaccination:immunized:immunization:reduction:ifn	1	mice	1	toxoplasma gondii	1	toxoplasmosis
24582631	1	Circumsporozoite protein:Cirumsporozoite protein:Csp:CSP protein:Circumsporozoite protein variant VK247:Circumsporozoite protein variant VK210	10	protection:immune:vaccine:antigen:vaccination:immunized:induce:immunization:antigenic:ifn	1	mice	1	plasmodium vivax	1	malaria
23229763	1	Circumsporozoite protein	10	protection:protective immunity:antibodies:response:immunized:induced:immunization:vaccinated	1	mice	1	plasmodium berghei	1	malaria
24511686	1	Paramyosin	10	protection:antibodies:response:vaccine:antigen:vaccination:immunized:induced:immunization:tnf	2	rabbit:rabbits	1	fasciola gigantica	2	fascioliasis:liver fluke
22539989	1	protein disulfide isomerase:Thioredoxin family protein:Protein disulfide-isomerase	10	immune:response:vaccine:antibody:vaccination:vaccinated:immunogenicity:ifn:tnf	3	hamster:hamsters:animals	1	leishmania donovani	1	leishmaniasis
20937436	1	merozoite surface protein 1:Merozoite surface antigens	10	immune:protective:vaccine:antigen:antibody:effective:immunity:vaccination:induce:immunogenicity	1	mice	1	plasmodium falciparum	1	malaria
24120675	1	Circumsporozoite protein	10	immune:response:vaccine:antigen:antibody:immunity:induced:vaccinated:ifn:tnf	1	mice	1	plasmodium berghei	1	malaria
21627964	1	Profilin	10	protection:protective immunity:vaccine:antibody:vaccination:immunized:immunization:vaccinated	2	chickens:birds	1	eimeria acervulina	1	coccidiosis
23715679	1	Rac GTPase:Heat shock 70 kDa protein	10	protection:antibodies:vaccine:antigen:antibody:vaccination:immunized:induced:vaccinated	2	pigs:animals	1	schistosoma japonicum	1	schistosomiasis
16441505	1	Paramyosin	10	protection:antibodies:protective:vaccine:antibody:effective:immunized:vaccinated:immunogenicity	1	mice	1	schistosoma japonicum	1	schistosomiasis
19095029	1	tryparedoxin peroxidase:Tryparedoxin_peroxidase:Guanine nucleotide-binding protein subunit beta-like protein	10	immune:response:protective:vaccine:antigen:vaccination:vaccinated:immunogenicity:ifn	3	mice:dogs:primates	2	leishmania infantum:leishmania major	1	leishmaniasis
18804138	1	Circumsporozoite protein	10	protection:response:protective:vaccine:antigen:immunity:vaccination:induced:immunization:vaccinated	1	mice	1	plasmodium berghei	1	malaria
19901059	1	merozoite surface protein 1	10	protection:immune:antibodies:protective:vaccine:antibody:immunity:vaccination:induced:immunization	1	mice	1	plasmodium yoelii	1	malaria
16453270	1	Erythrocyte membrane protein 1:PfEMP1	10	protection:antibodies:protective:vaccine:immunity:vaccination:immunized:induce:immunization:vaccinated	2	monkeys:primates	1	plasmodium falciparum	1	malaria
16368986	1	Circumsporozoite protein	10	protection:immune:antibodies:response:vaccine:antibody:vaccination:induced:immunization:immunogenicity	1	mice	1	plasmodium yoelii	1	malaria
17633820	1	EG95	10	response:vaccine:vaccination:immunized:induced:immunization:vaccinated:reduction:ifn:tnf	1	mice	1	echinococcus granulosus	1	hydatid
20411745	1	EG95	10	protective immunity:vaccination:immunized:induced:immunization:vaccinated:reduction	1	mice	1	echinococcus granulosus	1	hydatid
20666308	1	EG95	10	response:antigen:vaccination:immunized:induced:immunization:vaccinated:reduction:ifn:tnf	1	mice	1	echinococcus granulosus	1	hydatid
7525727	0.99	Major egg antigen	9	protection:immune:vaccine:immunity:immunized:induced:vaccinated:ifn:tnf	2	mice:animals	1	schistosoma mansoni	0	NA
32619431	0.991	Thrombospondin-related adhesive protein:Thrombospondin-related anonymous protein	9	immune:antibodies:response:vaccine:antibody:immunized:induced:immunization:ifn	2	mouse:mice	1	plasmodium vivax	0	NA
22479658	0.991	TSP3	9	protection:immune:vaccine:antibody:immunized:induced:immunization:reduction	1	mice	1	echinococcus multilocularis	2	alveolar echinococcosis
8994320	0.991	Ribosomal P2 phosphoprotein	9	immune:antibodies:vaccine:antigen:antibody:immunized:induced:antigenic:immunogenic	1	mice	2	plasmodium berghei:plasmodium falciparum	0	NA
25240208	0.991	Dynein light chain	9	antibodies:protective:vaccine:immunized:immunization:vaccinated:reduction:immunogenicity	2	mice:animals	1	schistosoma mansoni	1	schistosomiasis
20385082	0.991	microneme protein MIC1:microneme protein MIC3:Micronemal protein 1:Microneme protein 3	9	protection:antibodies:response:vaccine:effective:vaccination:induced:vaccinated	2	sheep:lambs	1	toxoplasma gondii	0	NA
26653170	0.992	Kinetoplastid membrane protein-11:Histone H2A:Histone H2B:Histone 3:Histone H4:Stage-specific S antigen-like protein:Stage-specific S antigen homolog:Heat shock protein 70:Heat-shock protein 70 kDa:Heat-shock protein hsp70	9	protective immunity:vaccine:antigen:vaccination:immunized:immunization:vaccinated	1	mice	2	leishmania infantum:leishmania major	1	malaria
12679602	0.992	Surface antigen:Surface antigen SAG1:Surface antigen 1:Surface antigen protein 1:Major surface antigen:Secretory antigen 1 protein:Major surface antigen 1	9	protection:protective immunity:immune:antigen:antibody:ifn:tnf	2	mouse:mice	1	toxoplasma gondii	0	NA
8752932	0.992	Calpain	9	protection:protective immunity:vaccine:antigen:vaccination:immunized:ifn	1	mice	1	schistosoma mansoni	0	NA
31069178	0.993	plasminogen	9	protection:immune:response:vaccine:antigen:effective:vaccination:vaccinated:reduction	3	mouse:mice:animals	1	trichinella spiralis	1	trichinellosis
15519710	0.993	Integral membrane protein	9	protection:protective:vaccine:antibody:vaccination:immunized:induce:vaccinated:reduction	4	mice:sheep:pig:pigs	1	schistosoma japonicum	0	NA
20189485	0.993	Surface antigen p22:Surface antigen 2:Surface antigen 2B:SAG2:SAG2 type 2 variant 4:SAG2 type 2 variant 2:SAG2 type 2 variant 3:SAG2 type 2 variant 1	9	protective immunity:immune:antigen:vaccination:immunized:immunization:reduction	2	mice:animals	1	toxoplasma gondii	0	NA
18562245	0.993	dense granule protein GRA2:Surface antigen:Surface antigen SAG1:Surface antigen 1:Surface antigen protein 1:Major surface antigen:Secretory antigen 1 protein:Major surface antigen 1:Rop2 protein:Dense granule protein 2:Dense granule antigen	9	protection:immune:response:vaccine:antibody:effective:immunized:immunization:antigenic	2	mice:birds	1	toxoplasma gondii	0	NA
14738569	0.993	Paramyosin:Uncharacterized protein:Bm14:Heat shock protein	9	immune:antibodies:protective:antigen:antibody:vaccination:immunized:induced:immunization	2	mice:animals	1	brugia malayi	0	NA
16270154	0.993	Glutathione S-transferase class-mu 28 kDa isozyme:Thioredoxin	9	protection:immune:response:vaccine:effective:immunity:immunized:induce:ifn	1	sheep	2	schistosoma japonicum:schistosoma mansoni	0	NA
29373193	0.993	Secreted cathepsin L 1:Cathepsin L1	9	protection:antibodies:protective:vaccine:antigen:antibody:vaccination:vaccinated:reduction	2	cattle:animals	1	fasciola hepatica	0	NA
14507304	0.994	Glutathione S-transferase	9	immune:response:vaccine:antigen:antibody:effective:immunized:immunogenicity	1	mice	2	trypanosoma cruzi:plasmodium falciparum	0	NA
25889175	0.994	Duffy binding protein:Duffy binding protein II:Duffy-binding protein domain II:Duffy binding protein domain II:MSP1P:Merozoite surface protein 1:Merozoite surface protein-1:Merozoite surface protein 1 paralog	9	protection:immune:response:antigen:antibody:immunity:immunized:ifn:tnf	1	mice	1	plasmodium vivax	0	NA
15121316	0.994	merozoite surface protein 9:Merozoite surface protein-9:Glutathione S-transferase:Putative Glutathione S-transferase	9	immune:antibodies:antibody:immunized:induce:immunization:immunogenicity:ifn	1	mice	1	plasmodium vivax	1	malaria
28936207	0.994	Bradyzoite surface antigen:SAG-related sequence SRS35A:Bradyzoite surface protein:Surface antigen protein	9	protection:immune:antibodies:protective:vaccine:antigen:vaccination:immunized:vaccinated	1	mice	1	toxoplasma gondii	0	NA
33072110	0.995	nucleoside diphosphate kinase:adenylosuccinate lyase	9	immune:antibodies:response:antibody:vaccination:immunized:immunization:reduction:antigenic	2	mice:animals	1	schistosoma mansoni	1	schistosomiasis
21450406	0.995	Oocyst wall protein	9	protection:immune:response:vaccine:antibody:immunity:immunized:induce:reduction	2	mice:cow	1	cryptosporidium parvum	0	NA
29948091	0.997	Thrombospondin-related adhesive protein:Thrombospondin-related anonymous protein	9	immune:antibodies:response:vaccine:effective:immunized:induced:immunogenic:ifn	1	mice	1	plasmodium vivax	0	NA
28261175	0.997	Microneme protein	9	immune:response:vaccine:antibody:effective:immunized:induced:ifn	2	mice:animals	1	toxoplasma gondii	1	toxoplasmosis
23229317	0.997	Bradyzoite protein BAG1:Bradyzoite surface protein BSR4:Cyst matrix and cyst wall protein:Bradyzoite protein MAG1	9	immune:antibodies:protective:vaccine:antigen:effective:vaccination:vaccinated:immunogenicity	4	mouse:mice:cattle:animals	1	neospora caninum	1	neosporosis
12731057	0.997	Liver stage antigen-3:Liver stage antigen 3	9	protection:antibodies:response:protective:vaccine:immunized:immunization:immunogenicity:ifn	2	monkeys:animals	1	plasmodium falciparum	0	NA
1343721	0.997	Signal peptide peptidase:Histidine-rich protein 2:Histidine-rich protein II:HRPII:Histidine rich protein II:Merozoite surface antigens	9	protection:antibodies:protective:antigen:antibody:vaccination:immunized:induced:immunization	4	rabbits:monkey:monkeys:animals	1	plasmodium falciparum	0	NA
8344411	0.997	Merozoite surface antigen 1:Merozoite surface antigen-1:Merozoite surface antigen-1 (MSA-1)	9	protective immunity:immune:antibodies:response:antigen:antibody:induce	1	cattle	2	babesia bigemina:babesia bovis	0	NA
24614507	0.997	Surface_antigen_protein_2_-_putative:Surface antigen protein	9	protection:immune:response:vaccine:antigen:antibody:immunization:vaccinated:antigenic	2	mouse:dogs	1	leishmania infantum	0	NA
19995895	0.997	microneme protein MIC1:microneme protein MIC3:Micronemal protein 1:Microneme-associated protein:Microneme protein 3	9	protection:protective immunity:response:vaccination:immunized:induced:immunization	1	mice	2	neospora caninum:toxoplasma gondii	1	toxoplasmosis
21087526	0.998	Tegument antigen	9	protective immunity:immune:response:vaccine:antigen:effective:immunized	1	mice	1	schistosoma japonicum	1	schistosomiasis
22502587	0.998	Methionine aminopeptidase:p45	9	protective immunity:response:vaccine:induced:immunization:ifn:tnf	1	hamsters	1	leishmania donovani	1	leishmaniasis
20451637	0.998	Circumsporozoite protein	9	protection:immune:response:protective:vaccine:effective:immunization:immunogenicity:ifn	1	mice	1	plasmodium yoelii	0	NA
25701317	0.998	Cathepsin L:Aspartate aminotransferase	9	protection:immune:antibodies:response:vaccine:vaccination:immunized:immunization:vaccinated	3	mouse:mice:animals	2	fasciola gigantica:opisthorchis viverrini	0	NA
20566413	0.998	L-lactate dehydrogenase	9	protective immunity:vaccine:antigen:vaccination:induced:ifn:survival rate	1	chicken	1	eimeria acervulina	1	coccidiosis
31055672	0.999	Troponin 1	9	immune:response:antigen:antibody:immunized:immunization:reduction:ifn:tnf	3	mice:animal:animals	1	brugia malayi	2	filariasis:lymphatic filariasis
30497830	0.999	Protein disulfide-isomerase	9	protection:immune:response:vaccine:antigen:vaccination:induced:immunization	2	mouse:mice	1	neospora caninum	0	NA
28964902	0.999	Histone H2A:Histone H2B:Histone 3:Histone H4	9	immune:response:protective:vaccine:vaccination:immunized:immunization:immunogenicity:ifn	1	mice	2	leishmania infantum:leishmania major	1	leishmaniasis
11841841	0.999	merozoite surface protein 1	9	antibodies:response:vaccine:antigen:antibody:vaccination:immunized:induced:immunization	5	mouse:mice:monkeys:primates:animals	1	plasmodium falciparum	0	NA
7741171	0.999	circumsporozoite protein	9	response:protective:vaccine:antibody:effective:vaccination:induced:vaccinated:reduction	4	monkey:monkeys:animal:animals	1	plasmodium cynomolgi	1	malaria
28212670	0.999	Egg protein CP1412:Ribonuclease T2	9	immune:response:vaccine:antigen:antibody:immunized:induced:ifn	1	mice	2	schistosoma japonicum:schistosoma mansoni	1	schistosomiasis
22451732	0.999	fatty acid binding protein	9	protection:immune:response:vaccine:immunized:induced:immunization:reduction	1	mice	2	schistosoma mansoni:fasciola gigantica	0	NA
9826340	0.999	Glutathione S-transferase class-mu 28 kDa isozyme	9	immune:response:protective:vaccine:antibody:immunized:induced:immunization	1	mice	2	schistosoma mansoni:schistosoma haematobium	0	NA
19720368	0.999	microneme protein MIC6:Micronemal protein 6	9	immune:response:vaccine:antigen:antibody:immunized:induced:immunization:ifn	1	mice	1	toxoplasma gondii	1	toxoplasmosis
15162945	0.999	Paramyosin	9	protection:immune:response:vaccine:antigen:effective:immunized:induced:immunization	1	mice	2	taenia solium:taenia crassiceps	1	cysticercosis
33276581	0.999	Cysteine synthase	9	immune:antibodies:response:vaccine:antigen:induced:vaccinated:immunogenic:ifn	3	goat:mice:animals	1	haemonchus contortus	0	NA
33373968	0.999	Cathepsin L1	9	protection:immune:response:protective:vaccine:induced:vaccinated:reduction:ifn	2	sheep:animals	1	fasciola hepatica	0	NA
24813415	0.999	Receptor for activated C kinase 1	9	immune:response:protective:vaccine:effective:vaccination:vaccinated:reduction:ifn	1	mice	1	toxoplasma gondii	1	toxoplasmosis
24075921	0.999	SAP-2:Aspartate aminotransferase	9	protection:immune:antibodies:response:vaccine:vaccination:immunized:induced:vaccinated	2	mice:animals	1	fasciola gigantica	0	NA
17418457	0.999	dense granule protein GRA2:dense granule protein GRA6:Dense granule protein 2:Dense granule antigen:Dense granule protein 6:Dense granule antigen GRA6:Granule antigen protein 6:Granule antigen protein GRA6:Dense granule antigen protein GRA6:Dense granule protein-6:Granule antigene protein 6:Dense granule antigen protein 6:Dense granular antigen 6:Dense granule antigen 6	9	immune:response:protective:vaccine:immunized:induce:vaccinated:reduction:ifn	1	mice	1	toxoplasma gondii	0	NA
33479242	1	Circumsporozoite protein:Major surface antigen	9	protection:antibodies:vaccine:antigen:antibody:immunized:immunization:immunogenicity	4	mouse:mice:primates:animal	1	plasmodium falciparum	1	malaria
31014347	1	cell traversal protein for ookinetes and sporozoites:PF cell-traversal protein	9	immune:antibodies:vaccine:antigen:antibody:effective:immunized:induce:immunogenic	1	mouse	1	plasmodium falciparum	1	malaria
32719159	1	Circumsporozoite protein	9	protection:protective immunity:antibodies:vaccine:induced:immunization	1	mice	1	plasmodium berghei	1	malaria
33673117	1	Hsp70	9	protection:antibodies:response:vaccine:immunity:induce:vaccinated:reduction:ifn	2	mice:animals	1	leishmania infantum	1	leishmaniasis
33803622	1	Circumsporozoite protein	9	protection:antibodies:protective:vaccine:effective:immunity:induce:immunization:immunogenic	2	mouse:mice	1	plasmodium falciparum	1	malaria
30008721	1	rhoptry protein ROP16:rhoptry protein ROP18:microneme protein MIC6:calcium-dependent protein kinase CDPK3:Rhoptry protein 16:Rhoptry protein 18:Rhoptry kinase family protein:Secretory serine-threonine protein kinase ROP18-III:Micronemal protein 6	9	protection:immune:response:vaccine:antigen:immunized:induced:immunization:reduction	3	mouse:mice:animals	1	toxoplasma gondii	1	toxoplasmosis
32560380	1	apical membrane antigen 1:Circumsporozoite protein:Cirumsporozoite protein:Csp:CSP protein:Apical membrane protein-1:Apical membrane antigen-1:Apcial membrane antigen I:Apical membrane protein 1:Circumsporozoite protein variant VK247:Circumsporozoite protein variant VK210	9	protection:antibodies:response:vaccine:antigen:antibody:effective:immunized:induced	1	mice	2	plasmodium berghei:plasmodium vivax	1	malaria
33485872	1	Surface antigen:Surface antigen SAG1:Surface antigen 1:Surface antigen protein 1:Major surface antigen:Secretory antigen 1 protein:Major surface antigen 1:Surface antigen protein 3:Surface antigen 3:Surface antigen 3 protein:SAG3:SAG3 protein:SAG3 type 1:Secretory antigen 3:SAG3 type 3 variant 2:SAG3 type 3 variant 1	9	immune:antibodies:protective:vaccine:immunized:vaccinated:immunogenicity:ifn	3	mice:animal model	1	toxoplasma gondii	1	toxoplasmosis
33408232	1	Erythrocyte membrane protein 1:PfEMP1:PfEMP1 protein	9	immune:antibodies:response:protective:vaccine:antibody:effective:immunized:induce	1	animals	1	plasmodium falciparum	1	malaria
32099558	1	facilitative glucose transporter GT1	9	protection:immune:response:vaccine:antibody:induced:immunization:ifn:tnf	1	mice	1	toxoplasma gondii	1	toxoplasmosis
33580076	1	Gametocyte surface protein P230:Pfs230	9	antibodies:response:vaccine:antigen:antibody:effective:induced:immunization	2	mice:rabbits	1	plasmodium falciparum	1	malaria
32218995	1	Gametocyte surface protein P230:Pfs230	9	antibodies:response:vaccine:antigen:antibody:effective:induced:immunization	2	mice:rabbits	1	plasmodium falciparum	1	malaria
10948109	1	Surface antigen:Surface antigen SAG1:Surface antigen 1:Surface antigen protein 1:Major surface antigen:Secretory antigen 1 protein:Major surface antigen 1	9	protection:protective immunity:vaccine:antibody:vaccination:immunized:induce	8	mice:guinea pig:guinea pigs:animal model:animals	1	toxoplasma gondii	1	toxoplasmosis
12798647	1	merozoite surface protein 4:Merozoite surface protein 4/5:Merozoite surface protein 4/5, putative:Merozoite surface protein 5	9	antibodies:protective:vaccine:antigen:antibody:vaccination:immunized:immunization:immunogenicity	1	mice	2	plasmodium falciparum:plasmodium chabaudi	1	malaria
12804852	1	Gametocyte surface protein P230:Pfs230:Sexual stage antigen	9	antibodies:response:vaccine:antigen:effective:immunity:vaccination:induced:immunogenicity	1	mice	1	plasmodium falciparum	1	malaria
15664925	1	Circumsporozoite protein	9	protection:protective:vaccine:antigen:vaccination:induced:vaccinated:ifn:tnf	1	mice	1	plasmodium berghei	1	malaria
12639489	1	Annexin	9	protection:immune:antibodies:response:vaccine:antigen:vaccination:induced:reduction	2	mice:pigs	1	taenia solium	1	cysticercosis
14557672	1	Circumsporozoite protein	9	protection:protective immunity:vaccine:antigen:vaccination:immunized:immunization	1	mice	1	plasmodium yoelii	1	malaria
8751895	1	merozoite surface protein 1	9	protection:protective immunity:vaccine:antigen:antibody:induced:vaccinated	1	mice	1	plasmodium yoelii	1	malaria
33815393	1	Circumsporozoite protein	9	antibodies:protective:vaccine:antigen:antibody:immunity:induced:immunogenicity	2	mouse:mice	1	plasmodium falciparum	1	malaria
33199351	1	merozoite surface protein 1:merozoite surface protein 8:MSP1	9	antibodies:response:vaccine:antigen:antibody:immunized:immunization:immunogenicity	1	mice	2	plasmodium vivax:plasmodium cynomolgi	1	malaria
31227760	1	merozoite surface protein 2:Merozoite surface antigen 2:Merozoite surafce protein 2	9	antibodies:vaccine:antigen:antibody:effective:induced:immunization:antigenic:immunogenic	2	rabbit:rabbits	1	plasmodium falciparum	1	malaria
29769448	1	Heat shock protein	9	immune:vaccine:antigen:immunity:vaccination:induced:immunogenic:ifn	2	mice:primates	1	plasmodium falciparum	1	malaria
27177843	1	Sexual stage specific surface antigen:Sexual stage-specific surface antigen:S48/45:Sexual stage antigen s48/45:Pfs48/45	9	immune:antibodies:response:vaccine:antigen:effective:induced:reduction:immunogenicity	1	mice	1	plasmodium falciparum	1	malaria
28662722	1	Chorismate synthase, putative:Citrate synthase:Circumsporozoite protein	9	protection:protective:vaccine:antigen:antibody:immunized:immunization:reduction:reduced parasitaemia	1	mice	1	plasmodium berghei	1	malaria
28673287	1	Circumsporozoite protein	9	protection:immune:vaccine:antibody:effective:immunity:induced:immunogenicity	2	mouse:mice	1	plasmodium yoelii	1	malaria
26833322	1	apical membrane antigen 1:Apical membrane antigen-1	9	immune:response:protective:vaccine:antigen:effective:immunity:induce:immunogenicity	1	mice	1	plasmodium falciparum	1	malaria
30483330	1	dense granule protein GRA4:Dense granule protein 4:GRA4 protein	9	immune:response:protective:vaccine:antigen:antibody:effective:antigenic:immunogenic	2	mouse:animals	1	toxoplasma gondii	1	toxoplasmosis
27909791	1	rhomboid protease ROM4:dense granule protein GRA14:Rhomboid-like protease 4:RHOMBOID-like protein:Dense granule protein 14	9	protection:protective immunity:immune:vaccine:immunized:immunization:immunogenicity	1	mice	1	toxoplasma gondii	1	toxoplasmosis
22310204	1	Immune mapped protein-1	9	immune:response:protective:vaccine:antibody:immunized:induced:immunization:ifn	1	mice	1	toxoplasma gondii	1	toxoplasmosis
23539949	1	Paramyosin related protein:Furin	9	antibodies:response:vaccine:antigen:antibody:immunity:immunized:antigenic:ifn	2	mice:rabbits	1	echinococcus granulosus	0	NA
24189556	1	serine repeat antigen 5:Serine-repeat antigen protein 5:Serine repeat antigen-5	9	immune:response:protective:vaccine:antigen:effective:immunized:induced:immunogenicity	3	monkeys:primate:primates	1	plasmodium falciparum	1	malaria
23863502	1	Circumsporozoite protein:Cirumsporozoite protein:Csp:CSP protein	9	immune:antibodies:response:vaccine:antibody:effective:immunized:immunization:immunogenicity	1	mice	2	plasmodium falciparum:plasmodium vivax	1	malaria
21690242	1	Circumsporozoite protein:Cirumsporozoite protein:Csp:CSP protein	9	immune:antibodies:response:vaccine:antigen:immunized:immunogenicity:tnf	1	monkeys	1	plasmodium vivax	1	malaria
22145028	1	merozoite surface protein 3:Merozoite surface protein-3:MSP3	9	protection:antibodies:response:protective:vaccine:antibody:induced:immunization	1	mice	1	plasmodium falciparum	1	malaria
23457498	1	merozoite surface protein 3:Merozoite surface protein-3:Polymorphic antigen:MSP-1:Merozite surface protein 1:Merozoite surface proteins 1:Merozoite surface protein 1:Merozoite surface antigens:Merozoite surface protein-1:Merozoite surface protein-1 variant Q-TSR-L:Merozoite surface antigen 1:Merozoite surface protein-1 variant E-TSR-L	9	immune:antibodies:response:vaccine:antigen:antibody:induced:immunogenicity	1	mice	2	plasmodium falciparum:plasmodium vivax	1	malaria
25368113	1	Circumsporozoite protein	9	protection:antibodies:response:vaccine:effective:immunized:induced:immunization:immunogenicity	4	mice:monkey:monkeys:animals	1	plasmodium falciparum	1	malaria
21410955	1	Circumsporozoite protein	9	protection:immune:response:protective:vaccine:antigen:effective:immunized:antigenic	2	mouse:mice	1	plasmodium yoelii	1	malaria
25759730	1	Thioredoxin:EG95:Host-protective antigen:EG95 protein	9	immune:response:vaccine:antibody:immunized:immunization:immunogenicity:ifn:tnf	3	mice:dogs:animals	1	echinococcus granulosus	1	echinococcosis
21807905	1	merozoite surface protein 1:Ookinete surface protein Pvs25:Sexual stage antigen 25 protein:Merozoite surface protein-1	9	protection:immune:response:vaccine:antigen:antibody:induced:immunization:immunogenicity	1	mice	2	plasmodium vivax:plasmodium yoelii	1	malaria
23951015	1	Circumsporozoite protein	9	protection:immune:protective:vaccine:antibody:immunized:induced:immunization:immunogenicity	4	mice:monkey:monkeys:animal	1	plasmodium falciparum	1	malaria
21883290	1	MSP-1:Merozite surface protein 1:Merozoite surface proteins 1:Merozoite surface protein 1:Merozoite surface antigens:Merozoite surface protein-1	9	immune:antibodies:response:vaccine:antigen:antibody:immunized:immunization:ifn	1	mice	1	plasmodium vivax	1	malaria
21199707	1	Circumsporozoite protein	9	protection:protective immunity:antibodies:vaccine:immunized:induced	1	mice	1	plasmodium falciparum	1	malaria
15081621	1	Merozoite surface protein 1	9	immune:response:vaccine:antigen:antibody:immunized:induced:immunization	2	mouse:mice	1	plasmodium vivax	1	malaria
18675872	1	microneme protein MIC2:microneme protein MIC3:Micronemal protein:Microneme protein 3:Surface antigen:Surface antigen SAG1:Surface antigen 1:Surface antigen protein 1:Major surface antigen:Secretory antigen 1 protein:Major surface antigen 1	9	protection:immune:antibodies:response:protective:vaccine:induced:antigenic:ifn	2	mice:animals	1	toxoplasma gondii	1	toxoplasmosis
17303242	1	exported protein 1:Circumsporozoite-related antigen	9	immune:response:protective:vaccine:antigen:immunized:immunization:immunogenic:ifn	1	mice	2	plasmodium falciparum:plasmodium yoelii	1	malaria
19250541	1	merozoite surface protein 4:Merozoite surface protein 5	9	protection:immune:response:vaccine:antibody:effective:immunity:immunized:induce	2	mice:animal	1	plasmodium falciparum	1	malaria
19237530	1	Circumsporozoite protein	9	immune:vaccine:antigen:immunity:immunized:induced:immunization:antigenic:immunogenicity	1	mice	2	plasmodium berghei:plasmodium yoelii	1	malaria
18804504	1	Merozoite surface protein 1:Merozoite surface protein-1	9	immune:antibodies:response:vaccine:antibody:immunity:immunized:induce:immunogenicity	1	mice	1	plasmodium vivax	1	malaria
16574282	1	Circumsporozoite protein	9	protective immunity:vaccine:antibody:immunized:induced:immunization:immunogenicity	1	monkeys	1	plasmodium falciparum	1	malaria
17265053	1	Surface antigen:Surface antigen SAG1:Surface antigen 1:Surface antigen protein 1:Major surface antigen:Secretory antigen 1 protein:Major surface antigen 1:Rop2 protein:Rhoptry protein	9	protection:immune:response:vaccine:antibody:effective:immunized:induced:immunization	1	mice	1	toxoplasma gondii	1	toxoplasmosis
18468741	1	merozoite surface protein 4:Rhoptry associated membrane antigen	9	protection:protective immunity:immune:antibodies:vaccine:antigen:induced	2	mouse:mice	2	plasmodium falciparum:plasmodium yoelii	1	malaria
17070628	1	Merozoite surface antigen 2:Merozoite surface protein:Merozoite surafce protein 2:Merozoite surface protein 2	9	immune:antibodies:vaccine:antibody:effective:induced:immunization:immunogenicity	1	mice	1	plasmodium falciparum	1	malaria
15689059	1	Triosephosphate isomerase	9	protective immunity:antibodies:vaccine:antibody:immunized:immunization:reduction	2	mouse:mice	1	schistosoma japonicum	1	schistosomiasis
20045697	1	paramyosin	9	protection:protective immunity:immune:response:vaccine:effective:immunization	1	mice	1	trichinella spiralis	1	trichinellosis
11880222	1	heat shock protein 70:Circumsporozoite protein	9	immune:antibodies:response:protective:vaccine:antigen:antibody:immunogenic:ifn	2	mice:primates	1	plasmodium falciparum	1	malaria
11672901	1	Merozoite surface protein 1	9	immune:antibodies:response:vaccine:antibody:induced:immunization:immunogenicity	1	mice	1	plasmodium vivax	1	malaria
11447164	1	merozoite surface protein 1:liver stage antigen 1:Liver stage-specific antigen 1:Liver stage-specific antigen-1:Liver stage antigen-1:Circumsporozoite protein	9	immune:antibodies:response:protective:vaccine:antigen:effective:immunized:immunogenicity	1	mice	1	plasmodium falciparum	1	malaria
10320624	1	dense granule protein GRA2:Dense granule protein 2:Dense granule antigen	9	protection:protective immunity:antibodies:response:vaccine:antibody:immunization	4	rat:rats:sheep:animals	1	toxoplasma gondii	1	toxoplasmosis
10417672	1	23 kDa integral membrane protein:Transmembrane protein	9	protection:immune:antibodies:vaccine:antigen:immunized:induce:immunization:immunogenicity	1	mice	1	schistosoma japonicum	1	schistosomiasis
11298298	1	14-3-3 protein	9	protection:immune:antibodies:response:vaccine:immunized:induced:immunization:reduction	2	mouse:mice	1	schistosoma mansoni	1	schistosomiasis
7565136	1	MSP-1:Merozite surface protein 1:Merozoite surface proteins 1:Merozoite surface protein 1:Merozoite surface antigens:Merozoite surface protein-1	9	immune:antibodies:response:vaccine:antigen:antibody:induced:immunogenicity	1	mice	1	plasmodium vivax	1	malaria
8757869	1	apical membrane antigen 1:Apical membrane antigen-1:AMA-1:Blood-stage antigen	9	protection:immune:antibodies:protective:vaccine:antigen:induced:immunization:antigenic	2	mice:rabbit	2	plasmodium falciparum:plasmodium chabaudi	1	malaria
9660461	1	Serine-repeat antigen protein 5:p126	9	protective immunity:immune:antibodies:response:vaccine:antigen:antibody	1	monkeys	1	plasmodium falciparum	1	malaria
24359133	1	Heat shock 70 kDa protein:Putative heat shock 70 kDa protein:Heat shock protein	9	protection:immune:antibodies:response:vaccine:antigen:induced:immunization:reduction	2	rodent:mice	1	brugia malayi	0	NA
23676147	1	thioredoxin:Thioredoxin peroxidase	9	protection:immune:protective:vaccine:effective:vaccination:immunized:induced:immunogenicity	2	mice:animal	2	wuchereria bancrofti:brugia malayi	2	filariasis:lymphatic filariasis
27199938	1	dense granule protein GRA2:dense granule protein GRA5:Dense granule protein 2:Dense granule antigen:Dense granule protein 5	9	protection:immune:response:vaccine:antigen:antibody:immunity:vaccination:ifn	1	mice	1	toxoplasma gondii	1	toxoplasmosis
28189425	1	merozoite surface protein 2:Merozoite surface antigen 2:Merozoite surafce protein 2	9	immune:antibodies:response:protective:vaccine:antigen:antibody:induced:antigenic	1	mouse	1	plasmodium falciparum	1	malaria
25255141	1	Rhoptry protein:Rhoptry protein 17	9	protection:immune:response:protective:vaccine:effective:immunization:vaccinated:ifn	1	mice	1	toxoplasma gondii	1	toxoplasmosis
25974076	1	merozoite surface protein 1	9	protection:immune:antibodies:protective:vaccine:antigen:effective:immunity:immunization	1	mice	1	plasmodium yoelii	1	malaria
26571021	1	Circumsporozoite protein	9	protection:immune:antibodies:response:protective:vaccine:antigen:induced:immunogenicity	3	mouse:mice:primate	1	plasmodium falciparum	1	malaria
27387302	1	Surface antigen:Surface antigen SAG1:Surface antigen 1:Surface antigen protein 1:Major surface antigen:Secretory antigen 1 protein:Major surface antigen 1	9	protective immunity:immune:response:vaccine:antigen:effective:immunized	4	mouse:mice:chickens:birds	2	eimeria tenella:toxoplasma gondii	1	toxoplasmosis
26141436	1	microneme protein MIC3:Micronemal protein:Microneme protein 3	9	protection:immune:antibodies:protective:vaccine:antigen:antibody:immunized:immunization	1	mice	2	neospora caninum:toxoplasma gondii	2	neosporosis:toxoplasmosis
24478094	1	Circumsporozoite protein	9	protection:immune:antibodies:vaccine:antibody:effective:immunity:immunized:reduction	2	mouse:mice	1	plasmodium yoelii	1	malaria
24042110	1	circumsporozoite (CS) protein:Circumsporozoite protein	9	antibodies:protective:vaccine:antibody:effective:immunity:immunized:immunization:immunogenicity	2	rodent:mice	1	plasmodium falciparum	1	malaria
25236489	1	apical membrane antigen 1:Truncated apical membrane antigen 1:Blood-stage antigen	9	immune:response:protective:vaccine:antigen:antibody:induced:immunogenicity	1	rabbits	1	plasmodium falciparum	1	malaria
23144750	1	Circumsporozoite protein	9	protection:immune:protective:vaccine:antigen:antibody:effective:induced	2	rodent:mice	1	plasmodium falciparum	1	malaria
27533939	1	Leishmanolysin:Heat shock 70 kDa protein:Heat shock protein 70:Heat-shock protein 70 kDa:Heat-shock protein 70kDa:70 kDa heat shock protein	9	protection:response:protective:vaccine:immunized:immunization:reduction:immunogenicity:ifn	2	mice:animals	1	leishmania donovani	1	leishmaniasis
23980113	1	Circumsporozoite protein	9	protection:response:vaccine:antigen:vaccination:induced:ifn:tnf	1	rodent	1	plasmodium yoelii	1	malaria
27177945	1	Ookinete surface protein Pvs25:Sexual stage antigen 25 protein	9	antibodies:response:vaccine:effective:vaccination:induced:reduction:immunogenicity	1	rodent	1	plasmodium vivax	1	malaria
27814932	1	Dense granule protein:Microneme-associated protein	9	protection:protective:vaccine:antigen:antibody:effective:vaccination:immunized:immunization	2	mice:cattle	1	neospora caninum	1	neosporosis
24168370	1	Apical membrane antigen 1:Truncated apical membrane antigen 1:Apical membrane antigen-1	9	protection:immune:response:vaccine:antigen:immunized:induced:immunization	2	mice:primates	1	plasmodium falciparum	1	malaria
28179404	1	merozoite surface protein 1:apical membrane antigen 1:Apical membrane protein:Apical merozoite antigen 1:Apical merozoite protein 1:Truncated apical membrane antigen 1	9	protection:protective:vaccine:antigen:antibody:immunized:induce:immunization:immunogenicity	2	monkeys:animals	2	plasmodium falciparum:plasmodium vivax	1	malaria
25267356	1	rhoptry kinase family protein ROP38:protein kinase:Rhoptry protein	9	immune:antibodies:response:vaccine:immunity:immunized:vaccinated:reduction:ifn	3	mouse:mice:animals	1	toxoplasma gondii	1	toxoplasmosis
26811726	1	dense granule protein GRA5:Dense granule protein 5:Dense granule antigen:Surface antigen:Surface antigen SAG1:Surface antigen 1:Surface antigen protein 1:Major surface antigen:Secretory antigen 1 protein:Major surface antigen 1:Rop2 protein	9	immune:response:vaccine:effective:immunized:immunization:immunogenicity:ifn:survival rate	1	mice	1	toxoplasma gondii	1	toxoplasmosis
26070904	1	Sporozoite antigen:SO7	9	protection:immune:response:protective:vaccine:antigen:effective:ifn:survival rate	2	chicken:animal	1	eimeria tenella	1	coccidiosis
24749785	1	Sm29	9	protection:vaccine:vaccination:induced:immunization:reduction:ifn:tnf	3	mouse:mice:animals	1	schistosoma mansoni	1	schistosomiasis
22445587	1	rhoptry protein ROP4:dense granule protein GRA4:Rop2 protein:Rhoptry protein 4:Secretory rhoptry protein 4:Dense granule protein 4:GRA4 protein:Surface antigen:Surface antigen SAG1:Surface antigen 1:Surface antigen protein 1:Major surface antigen:Secretory antigen 1 protein:Major surface antigen 1	9	protection:immune:antibodies:vaccine:antigen:effective:induced:vaccinated:ifn	3	mouse:mice:animals	1	toxoplasma gondii	1	toxoplasmosis
22504652	1	apical membrane antigen 1:Apical membrane antigen 1, putative:Truncated apical membrane antigen 1	9	protection:immune:protective:vaccine:antigen:immunity:vaccination:induced	1	mice	2	plasmodium falciparum:plasmodium chabaudi	1	malaria
20709001	1	merozoite surface protein 1	9	immune:antibodies:response:protective:vaccine:antibody:immunized:induced:immunization	1	mice	1	plasmodium yoelii	1	malaria
20602114	1	Glutathione S-transferase class-mu 26 kDa isozyme:HSP70	9	immune:response:protective:vaccine:antibody:immunized:induce:reduction:ifn	2	mouse:mice	1	schistosoma japonicum	1	schistosomiasis
17314232	1	merozoite surface protein 1	9	immune:response:protective:vaccine:antibody:effective:immunized:induced:immunization	2	mice:monkeys	1	plasmodium yoelii	1	malaria
17923516	1	apical membrane antigen 1:Truncated apical membrane antigen 1	9	immune:antibodies:vaccine:antigen:vaccination:immunized:induced:immunization:antigenic	5	mice:rabbit:rabbits:monkeys:animal	1	plasmodium falciparum	1	malaria
23020088	1	dense granule protein GRA4:Dense granule protein 4:GRA4 protein	9	protection:immune:antibodies:response:vaccine:antigen:effective:immunization:ifn	2	mice:birds	1	toxoplasma gondii	1	toxoplasmosis
22166048	1	Merozoite surface protein 3:Merozoite surface protein-3:Glutamate-rich protein:Glutamate rich protein:MSP3:GLURP	9	immune:antibodies:response:vaccine:antigen:antibody:induced:immunization:immunogenicity	2	mouse:mice	1	plasmodium falciparum	1	malaria
22658767	1	Heat shock protein 70	9	immune:antibodies:protective:vaccine:antigen:effective:immunity:antigenic:immunogenic	2	rodent:mice	1	plasmodium yoelii	1	malaria
18160069	1	EG95:Host-protective antigen:EG95 protein:Fibronectin type III	9	protection:vaccine:antigen:antibody:effective:immunity:vaccination:induced:vaccinated	4	goats:sheep:cattle:animals	3	echinococcus granulosus:taenia ovis:taenia multiceps	1	hydatid
21439315	1	heat shock protein:Heat shock protein 70:Organellar heat shock protein	9	protective immunity:antibodies:antigen:vaccination:immunized:immunization:ifn	2	chickens:animals	1	eimeria tenella	1	coccidiosis
20170765	1	merozoite surface protein 1:Merozoite surface protein-1	9	immune:antibodies:response:vaccine:antigen:antibody:immunity:immunogenicity	3	mice:rabbits:animals	2	plasmodium falciparum:plasmodium vivax	1	malaria
17938224	1	merozoite surface protein 1:apical membrane antigen 1:Truncated apical membrane antigen 1	9	immune:antibodies:vaccine:antigen:immunized:induced:immunization:immunogenicity	1	rabbits	1	plasmodium falciparum	1	malaria
19366622	1	microneme protein MIC4:Surface antigen:Surface antigen SAG1:Surface antigen 1:Surface antigen protein 1:Major surface antigen:Secretory antigen 1 protein:Major surface antigen 1:Micronemal protein 4:Micronemal protein MIC4	9	protection:immune:response:protective:vaccine:effective:immunization:vaccinated:survival rate	2	mice:animals	1	toxoplasma gondii	1	toxoplasmosis
19249301	1	Circumsporozoite protein:Hepatocyte erythrocyte protein 17 kDa	9	protection:protective immunity:antigen:antibody:induce:immunogenicity:ifn	1	mice	2	plasmodium falciparum:plasmodium yoelii	1	malaria
19592172	1	microneme protein MIC3:Micronemal protein:Microneme protein 3	9	protection:immune:antibodies:response:protective:vaccine:immunized:induced:ifn	1	mice	1	toxoplasma gondii	1	toxoplasmosis
20194600	1	Circumsporozoite protein	9	protection:immune:vaccine:immunity:vaccination:immunized:induced:immunization:reduction	3	rodent:rodents:mice	2	plasmodium berghei:plasmodium yoelii	1	malaria
21314945	1	VAR2CSA:Erythrocyte membrane protein 1:DBL1	9	immune:antibodies:vaccine:antibody:effective:vaccination:immunized:induced:immunogenic	3	rat:rats:rabbits	1	plasmodium falciparum	1	malaria
19752035	1	Ookinete surface protein P25:Ookinete surface protein Pvs25:Sexual stage antigen 25 protein	9	immune:response:vaccine:antigen:antibody:vaccination:induced:immunization:vaccinated	4	rodent:mouse:mice:animals	3	plasmodium falciparum:plasmodium vivax:plasmodium yoelii	1	malaria
18515425	1	apical membrane antigen 1:Truncated apical membrane antigen 1	9	protection:protective immunity:antibodies:vaccine:antigen:induced:immunization	1	animals	1	plasmodium falciparum	1	malaria
22119928	1	merozoite surface protein 1:Merozoite surface protein-1	9	protection:protective immunity:response:antigen:induced:immunization	2	rodent:mice	1	plasmodium yoelii	1	malaria
21765963	1	cysteine peptidase A (CPA)	9	protection:immune:response:protective:vaccine:antigen:vaccination:immunized:vaccinated	1	mice	1	leishmania major	1	leishmaniasis
21303498	1	Apical membrane antigen 1:Apical merozoite antigen 1	9	protection:antibodies:vaccine:antigen:antibody:vaccination:immunized:immunization:vaccinated	2	monkeys:animals	1	plasmodium knowlesi	1	malaria
19015251	1	merozoite surface protein 1	9	immune:antibodies:response:vaccine:antigen:antibody:immunity:vaccination:antigenic	1	mice	1	plasmodium yoelii	1	malaria
11796616	1	merozoite surface protein 1:Glutathione S-transferase:Merozoite surface antigens:MSP1	9	protection:immune:protective:antibody:vaccination:immunized:induced:immunization	1	mice	3	plasmodium falciparum:plasmodium vivax:plasmodium yoelii	0	NA
16434128	1	apical membrane antigen 1:Truncated apical membrane antigen 1	9	immune:antibodies:response:vaccine:antigen:antibody:effective:induced:immunogenicity	6	mouse:mice:rats:guinea pigs:animals	1	plasmodium falciparum	1	malaria
15657290	1	Circumsporozoite protein	9	protection:protective immunity:immune:response:vaccine:immunization:immunogenicity	2	rodent:mice	1	plasmodium yoelii	1	malaria
12438363	1	Circumsporozoite protein	9	protective immunity:immune:vaccine:antibody:immunized:immunogenicity	4	rodent:mice:monkeys:primate	1	plasmodium falciparum	1	malaria
9864194	1	Apical membrane antigen 1:Apical membrane protein-1:Apical membrane antigen-1:Apcial membrane antigen I:Apical membrane protein 1	9	protection:antibodies:vaccine:antigen:antibody:immunized:induced:immunogenicity	3	rodent:monkeys:primate	2	plasmodium vivax:plasmodium cynomolgi	1	malaria
15110403	1	p67 protein:Sporozoite surface protein p67:Surface antigen:p67 surface antigen	9	protective immunity:antibodies:vaccine:antigen:induce:immunogenicity	2	mice:cattle	1	theileria parva	1	east coast fever
9520474	1	circumsporozoite (CS) protein:Circumsporozoite protein	9	protective immunity:immune:antibodies:response:antigen:immunized:immunization	2	rodent:mice	1	plasmodium falciparum	1	malaria
15935521	1	dense granule protein GRA4:Dense granule protein 4:GRA4 protein:Surface antigen:Surface antigen SAG1:Surface antigen 1:Surface antigen protein 1:Major surface antigen:Secretory antigen 1 protein:Major surface antigen 1	9	protection:reduced mortality:immune:response:protective:vaccine:vaccination:immunized:immunization	2	mice:animals	1	toxoplasma gondii	1	toxoplasmosis
15128804	1	merozoite surface protein 1:Apical membrane antigen 1:Apical membrane antigen-1:Merozoite surface antigens	9	immune:response:vaccine:antibody:effective:induced:reduction:immunogenicity	2	rabbits:monkeys	1	plasmodium falciparum	1	malaria
10462250	1	sporozoite surface protein 2:Circumsporozoite protein:Circumsporozoite protein variant VK247:Circumsporozoite protein variant VK210:Apical membrane protein:Apical membrane antigen 1:Apical merozoite antigen 1:Apical merozoite protein 1:Merozite surface protein 1:Merozoite surface antigens:Merozoite surface protein 1:Merozoite surface protein-1	9	immune:antibodies:protective:vaccine:antigen:antibody:induced:immunogenicity	1	mice	1	plasmodium vivax	1	malaria
9279589	1	Paramyosin	9	protective immunity:antibodies:vaccine:vaccination:induced:vaccinated:reduction	2	mice:animal	1	schistosoma japonicum	1	schistosomiasis
17023096	1	merozoite surface protein:Merozoite surface antigens:Merozoite surface protein 1	9	protective immunity:antibodies:antibody:vaccination:immunized:induced:immunogenic	1	animals	1	plasmodium falciparum	1	malaria
10583866	1	Paramyosin	9	protective immunity:immune:antibodies:response:vaccine:antigen:antibody	1	mouse	1	schistosoma japonicum	1	schistosomiasis
11601273	1	Merozoite surface protein 1:Merozoite surface protein-1:Merozoite surface antigens:Merozoite surface protein-1 variant Q-TSR-L:Merozoite surface antigen 1:Merozoite surface protein-1 variant E-TSR-L:Merozoite surface protein 2:Merozoite surface antigen 2:Merozoite surface protein-2:Merozoite surafce protein 2	9	immune:antibodies:response:vaccine:antibody:immunity:immunized:induce:immunization	1	animals	1	plasmodium falciparum	1	malaria
11193661	1	p67 protein:Sporozoite surface protein p67:Surface antigen:p67 surface antigen	9	immune:antibodies:protective:vaccine:antigen:immunity:immunized:induce:immunization	1	cattle	1	theileria parva	1	theileriosis
16113314	1	merozoite surface protein 1	9	protection:antibodies:response:protective:vaccine:immunized:induced:vaccinated:immunogenicity	3	monkey:monkeys:animals	2	plasmodium vivax:plasmodium cynomolgi	1	malaria
12727024	1	Circumsporozoite protein	9	immune:vaccine:antigen:antibody:immunity:vaccination:induced:immunization	1	hamsters	1	plasmodium berghei	1	malaria
7682382	1	Circumsporozoite protein	9	immune:antibodies:response:vaccine:antibody:vaccination:induced:vaccinated:immunogenicity	2	rabbits:monkeys	1	plasmodium falciparum	1	malaria
1364202	1	Circumsporozoite protein:Major surface antigen	9	protection:immune:antibodies:response:vaccine:antigen:antibody:immunized:induced	2	rodent:mice	1	plasmodium falciparum	1	malaria
2015702	1	Circumsporozoite protein	9	protection:immune:antibodies:response:vaccine:antibody:vaccination:induced:immunization	1	monkeys	1	plasmodium falciparum	1	malaria
8945548	1	Cathepsin L1:Cathepsin L2	9	protection:protective immunity:immune:vaccine:antibody:vaccination:induced	2	cattle:animals	1	fasciola hepatica	1	liver fluke
33676937	1	EG95:Host-protective antigen:EG95 protein	9	protection:immune:antibodies:protective:vaccine:antigen:vaccination:immunized:antigenic	4	dog:dogs:sheep:animals	1	echinococcus granulosus	3	cystic echinococcosis:hydatid
1905014	1	Circumsporozoite protein	9	immune:antibodies:response:antigen:antibody:immunity:induced:immunization:immunogenicity	3	mice:rabbit:rabbits	1	plasmodium falciparum	1	malaria
32768514	1	rhoptry protein ROP8:Rhoptry protein 8:Rhoptry antigen	9	protection:immune:antibodies:vaccine:antibody:effective:immunized:immunization:vaccinated	1	mice	1	toxoplasma gondii	1	toxoplasmosis
29876322	1	dense granular protein GRA10	9	protection:immune:response:vaccine:effective:immunization:vaccinated:antigenic:ifn	2	mouse:mice	1	toxoplasma gondii	1	toxoplasmosis
30883819	1	Circumsporozoite protein	9	protection:immune:response:vaccine:antigen:antibody:induced:immunization:vaccinated	2	mice:animal	1	plasmodium falciparum	1	malaria
29093263	1	Reticulocyte-binding protein homolog 5:Reticulocyte binding-like protein 5:Reticulocyte-binding protein 5:Reticulocyte binding protein-like protein 4	9	protection:antibodies:vaccine:antigen:antibody:effective:vaccination:induced:immunization	1	monkeys	1	plasmodium falciparum	1	malaria
29858559	1	rhoptry kinase family protein ROP22 (incomplete catalytic triad):Rhoptry protein	9	protection:immune:vaccine:immunity:vaccination:induce:immunization:vaccinated:ifn	2	mice:animals	1	toxoplasma gondii	1	toxoplasmosis
29867820	1	rhoptry kinase family protein ROP21:Rhoptry protein	9	protection:immune:vaccine:immunity:vaccination:induced:immunization:vaccinated:ifn	3	mice:chicken:animals	1	toxoplasma gondii	1	toxoplasmosis
26222304	1	Erythrocyte membrane protein 1:VarO:PfEMP1:DBL1	9	antibodies:response:vaccine:antigen:antibody:vaccination:induced:immunogenicity	2	mice:animals	1	plasmodium falciparum	1	malaria
26337271	1	rhoptry protein ROP5:rhoptry protein ROP18:Type II rhoptry protein 5A:Type III rhoptry protein 5A:Type I rhoptry protein 5A:Rhoptry protein 18:Rhoptry kinase family protein:Secretory serine-threonine protein kinase ROP18-III	9	protection:immune:antibodies:protective:vaccine:effective:immunization:vaccinated:immunogenic	3	mice:animal:animals	1	toxoplasma gondii	1	toxoplasmosis
28241779	1	Triosephosphate isomerase	9	immune:protective:vaccine:effective:vaccination:immunized:induced:immunization:reduction	3	mouse:mice:animal	1	schistosoma japonicum	1	schistosomiasis
27189226	1	Thioredoxin	9	protection:response:protective:vaccine:antigen:immunity:vaccination:induced:immunogenicity	1	mice	1	schistosoma mansoni	1	schistosomiasis
25244501	1	malate dehydrogenase MDH:L-lactate dehydrogenase	9	protection:response:vaccine:immunized:induce:immunization:vaccinated:ifn:survival rate	1	mice	1	toxoplasma gondii	1	toxoplasmosis
27842609	1	Merozoite surface antigen-2a1 (MSA-2a1):Merozoite surface antigen 2-a1:Merozoite surface antigen-2b:Merozoite surface antigen 2-b:Merozoite surface antigen 2b:Merozoite surface antigen-2c:Merozoite surface antigen-2c (MSA-2c):Merozoite surface antigen 2c:Merozoite surface antigen 2-c	9	immune:antibodies:protective:vaccine:antigen:antibody:vaccination:ifn:tnf	2	cattle:animals	1	babesia bovis	1	babesiosis
26714844	1	Triosephosphate isomerase	9	protection:immune:response:vaccine:antigen:effective:induced:vaccinated:ifn	1	mice	1	schistosoma japonicum	1	schistosomiasis
25373617	1	merozoite surface protein 1:Circumsporozoite protein	9	protection:protective:vaccine:antigen:antibody:effective:vaccination:induced:immunization	1	mice	1	plasmodium berghei	1	malaria
21376699	1	Leucyl aminopeptidase:Leucine aminopeptidase	9	protection:immune:protective:vaccine:vaccination:immunized:immunization:vaccinated:reduction	1	animals	2	fasciola hepatica:fasciola gigantica	1	liver fluke
22789504	1	dense granule protein GRA7:Dense granule protein 7:Granule antigen protein GRA7:Dense granule antigen:Granule antigen protein 7:Dense granule antigen GRA7	9	immune:protective:vaccine:antigen:effective:vaccination:induced:ifn:survival rate	2	mice:animals	1	toxoplasma gondii	1	toxoplasmosis
22940381	1	Microneme-associated protein	9	protection:immune:response:protective:vaccine:antigen:vaccination:vaccinated:immunogenic	4	mouse:mice:cow:cattle	1	neospora caninum	1	neosporosis
22428079	1	Thioredoxin	9	protection:enhanced protection:antibodies:protective:vaccine:antigen:vaccinated:immunogenic:ifn	1	animals	1	schistosoma mansoni	1	schistosomiasis
22350714	1	ROP 2:Rhoptry antigen	9	immune:response:vaccine:antigen:antibody:immunized:induce:vaccinated:ifn	1	mice	1	toxoplasma gondii	1	toxoplasmosis
22513301	1	Cathepsin L1	9	protection:immune:antibodies:response:antibody:immunized:immunization:vaccinated:reduction	2	sheep:animals	1	fasciola hepatica	1	liver fluke
20956029	1	Profilin	9	protection:protective immunity:vaccine:vaccination:immunized:immunization:ifn	3	chicken:chickens:animals	1	eimeria maxima	1	coccidiosis
19095030	1	EG95:Host-protective antigen:EG95 protein	9	protection:antibodies:protective:vaccine:antigen:antibody:effective:vaccinated:antigenic	1	sheep	1	echinococcus granulosus	1	hydatid
17954725	1	liver stage antigen 1:Circumsporozoite protein	9	immune:vaccine:antigen:antibody:immunity:vaccination:induced:immunogenicity	3	monkey:monkeys:primates	1	plasmodium falciparum	1	malaria
17940609	1	apical membrane antigen 1:Truncated apical membrane antigen 1	9	protection:response:vaccine:antigen:antibody:vaccination:induced:vaccinated:immunogenicity	1	monkeys	1	plasmodium falciparum	1	malaria
19800170	1	microneme protein MIC3:Micronemal protein:Microneme protein 3	9	protection:immune:response:protective:vaccine:effective:immunity:induce:vaccinated	2	mice:animals	1	toxoplasma gondii	1	toxoplasmosis
17094615	1	Thioredoxin	9	protective immunity:antibodies:immunized:induced:immunization:vaccinated:reduction	3	mouse:mice:rabbit	1	schistosoma japonicum	1	schistosomiasis
17366974	1	23 kDa integral membrane protein	9	protection:protective immunity:vaccine:antibody:immunization:vaccinated:reduction	2	mouse:mice	1	schistosoma japonicum	1	schistosomiasis
30298703	0.99	Tegumental protein	8	immune:response:antibody:immunized:induced:immunization:ifn:tnf	2	mouse:mice	1	clonorchis sinensis	0	NA
30050521	0.99	Protein spitz	8	protection:immune:response:protective:vaccine:vaccination:induced:reduction	1	mice	1	trichinella spiralis	0	NA
17925026	0.99	Circumsporozoite protein:Apical membrane antigen 1:Truncated apical membrane antigen 1	8	immune:vaccine:antigen:antibody:induced:immunization:immunogenicity:ifn	2	monkeys:animals	1	plasmodium falciparum	0	NA
20637303	0.99	Ookinete surface protein Pvs25:Sexual stage antigen 25 protein:Ookinete surface protein s28	8	response:vaccine:antibody:immunized:induced:immunization:reduction:immunogenic	2	mice:rabbits	1	plasmodium vivax	0	NA
21226722	0.991	Leishmanolysin:Heat shock 70 kDa protein:Heat shock protein 70:Heat-shock protein 70 kDa:Heat-shock protein 70kDa:70 kDa heat shock protein	8	protection:immune:response:protective:antigen:immunized:reduction:ifn	2	mice:animals	1	leishmania donovani	0	NA
21549794	0.991	SWI2/SNF2-containing protein RAD5:Surface antigen:Surface antigen SAG1:Surface antigen 1:Surface antigen protein 1:Major surface antigen:Secretory antigen 1 protein:Major surface antigen 1:Surface antigen p22:Surface antigen 2:Surface antigen 2B:SAG2:SAG2 type 2 variant 4:SAG2 type 2 variant 2:SAG2 type 2 variant 3:SAG2 type 2 variant 1:Surface antigen protein 3:Surface antigen 3:Surface antigen …	8	protection:protective immunity:antigen:vaccination:induced:ifn	1	mice	1	toxoplasma gondii	0	NA
9353062	0.991	sporozoite antigen	8	protective immunity:immune:response:antigen:antibody:ifn	1	mice	1	cryptosporidium parvum	1	cryptosporidiosis
20177910	0.991	microneme protein MIC8:Micronemal protein 8	8	immune:response:vaccine:antibody:induced:immunization:vaccinated:ifn	1	mice	1	toxoplasma gondii	1	toxoplasmosis
30091162	0.992	rhoptry kinase family protein ROP29	8	protection:protective immunity:immune:vaccine:immunized:ifn	1	mice	1	toxoplasma gondii	1	toxoplasmosis
9784540	0.993	merozoite surface protein 1:Merozoite surface antigens	8	immune:antibodies:vaccine:antibody:induced:immunogenicity:ifn	3	mouse:mice:animal	1	plasmodium falciparum	0	NA
9529082	0.993	rhoptry-associated protein 1 (RAP-1):Rhoptry associated protein 1:Rhoptry associated protein-1:Rap-1 beta:Rap-1 alpha	8	protective immunity:response:vaccine:immunized:induce:immunogenic	1	cattle	2	babesia bigemina:babesia bovis	0	NA
28385589	0.993	Phosphoglycerate kinase	8	protection:immune:response:vaccine:antigen:vaccination:vaccinated:reduction	3	rat:rats:animals	1	fasciola hepatica	0	NA
24063240	0.993	Glutathione S-transferase class-mu 26 kDa isozyme	8	immune:response:protective:vaccine:vaccination:induced:vaccinated:ifn	1	mice	1	schistosoma japonicum	1	schistosomiasis
18792413	0.994	liver stage antigen 3:Ribonucleotide reductase small subunit:Liver stage antigen-3	8	protection:antibodies:vaccine:antigen:induced:immunization:ifn	2	monkeys:animals	1	plasmodium falciparum	0	NA
21453484	0.994	Cysteine repeat modular protein 1	8	protective immunity:immune:vaccine:immunized:induce:immunization	3	rodent:mouse:mice	1	plasmodium berghei	1	malaria
30680553	0.995	microneme protein MIC3:microneme protein MIC6:perforin-like protein PLP1:Micronemal protein:Microneme protein 3:Surface antigen:Surface antigen SAG1:Surface antigen 1:Surface antigen protein 1:Major surface antigen:Secretory antigen 1 protein:Major surface antigen 1:Micronemal protein 6:Perforin-like protein 1	8	protective immunity:vaccine:antigen:effective:vaccination:induce	3	mice:animal:animals	1	toxoplasma gondii	0	NA
25877387	0.995	2-phospho-D-glycerate hydro-lyase	8	protection:immune:response:protective:vaccine:antigen:induced	2	rat:rats	1	clonorchis sinensis	1	clonorchiasis
20452455	0.995	Tyrosine 3-monooxygenase	8	immune:response:protective:vaccine:antigen:effective:induce:immunogenicity	1	mice	1	schistosoma mansoni	0	NA
18442818	0.995	SAG1	8	immune:vaccine:antibody:effective:immunity:immunized:immunization:antigenic	2	mice:animals	1	toxoplasma gondii	1	toxoplasmosis
17908806	0.995	Kinetoplastid membrane protein 11	8	immune:response:vaccine:antigen:effective:immunity:vaccination:induced	1	mice	1	leishmania donovani	1	leishmaniasis
7687586	0.995	merozoite surface protein 1:Merozoite surface antigens	8	antibodies:response:vaccine:antibody:effective:immunity:immunized:induced	2	rabbits:animals	1	plasmodium falciparum	0	NA
25128369	0.996	Aminopeptidase	8	protection:antibodies:vaccine:antigen:antibody:effective:immunization:reduction	2	goats:rabbit	1	haemonchus contortus	0	NA
25156737	0.996	apical membrane antigen 1:Truncated apical membrane antigen 1	8	antibodies:response:vaccine:antigen:antibody:induce:immunization:antigenic	1	rabbits	1	plasmodium falciparum	0	NA
18812010	0.996	Cathepsin L1	8	antibodies:immunity:immunized:induced:immunization:vaccinated:reduction:immunogenicity	3	rabbit:sheep:animals	1	fasciola hepatica	0	NA
12031287	0.997	apical membrane antigen 1:Apical membrane antigen-1	8	protection:protective immunity:immune:antigen:immunogenicity	1	monkeys	1	plasmodium falciparum	1	malaria
30782490	0.998	Polymorphic immunodominant molecule	8	immune:response:vaccine:antigen:antibody:vaccination:immunized:immunization	2	cattle:animals	1	theileria parva	0	NA
32210040	0.998	Hsp70	8	protection:immune:response:vaccine:immunization:vaccinated:reduction:ifn	3	mice:dogs:animals	1	leishmania infantum	1	leishmaniasis
14570624	0.998	rhoptry protein ROP1:Surface antigen:Surface antigen SAG1:Surface antigen 1:Surface antigen protein 1:Major surface antigen:Secretory antigen 1 protein:Major surface antigen 1:Rhoptry 1	8	immune:antibodies:antibody:vaccination:immunized:induced:immunization	1	mice	1	toxoplasma gondii	0	NA
11672909	0.998	kinetoplastid membrane protein-11	8	protection:immune:response:protective:vaccine:antigen:immunization:vaccinated	2	mice:animals	2	leishmania major:toxoplasma gondii	1	leishmaniasis
22024312	0.998	apical sushi protein:Rhoptry neck protein-1:Merozoite surface protein P92:6-cys protein:Merozoite surface protein P12:Rhoptry neck protein 1	8	protection:immune:antibodies:response:vaccine:antigen:antigenic:immunogenicity	2	rabbits:monkey	1	plasmodium vivax	1	malaria
25063277	0.998	Cuticular collagen 4	8	immune:response:protective:vaccine:antigen:antibody:immunized:immunization	1	mice	1	wuchereria bancrofti	2	filariasis:lymphatic filariasis
24277081	0.998	Abundant larval transcript-2 protein:Filarial antigen	8	vaccine:antigen:antibody:vaccination:immunized:induced:immunization:immunogenicity	1	mice	1	brugia malayi	2	filariasis:lymphatic filariasis
14742557	0.998	heat shock protein HSP20:small heat shock protein:Hsp30/bag1 protein	8	immune:response:protective:vaccine:antigen:induced:immunogenic:ifn	2	cattle:animal	2	babesia bovis:toxoplasma gondii	0	NA
21251760	0.998	dense granule protein GRA1:dense granule protein GRA4:dense granule protein GRA6:dense granule protein GRA7:Dense granule protein 1:p24 granule antigen:Dense granule protein 4:GRA4 protein:Dense granule protein 6:Dense granule antigen GRA6:Granule antigen protein 6:Granule antigen protein GRA6:Dense granule antigen protein GRA6:Dense granule protein-6:Granule antigene protein 6:Dense granule anti…	8	immune:response:vaccine:antibody:effective:induced:immunization:ifn	1	sheep	1	toxoplasma gondii	0	NA
11093133	0.998	myosin heavy chain	8	immune:antibodies:response:antigen:immunized:induced:immunization	2	mouse:mice	1	trypanosoma cruzi	0	NA
9041471	0.998	Rhoptry associated protein 1:Rhoptry associated protein-1:Rhoptry-associated protein 1:Rap-1 beta:Rap-1 alpha	8	protection:immune:response:antigen:immunity:immunized:immunization:ifn	2	cattle:animals	2	babesia bigemina:babesia bovis	0	NA
1775173	0.999	Paramyosin	8	antibodies:protective:antigen:antibody:immunity:vaccination:immunized:vaccinated	1	animals	1	brugia malayi	1	filariasis
24690150	0.999	microneme protein MIC8:Micronemal protein 8	8	protection:immune:response:protective:vaccine:antibody:induced:reduction	1	mice	1	toxoplasma gondii	0	NA
14505893	0.999	MSP-1:Merozite surface protein 1:Merozoite surface proteins 1:Merozoite surface protein 1:Merozoite surface antigens:Merozoite surface protein-1	8	protection:immune:response:protective:vaccine:antigen:antibody:immunogenicity	2	monkey:monkeys	1	plasmodium vivax	0	NA
17293994	0.999	Tegumental antigen	8	protection:immune:response:vaccine:antigen:antibody:induced	1	mice	1	schistosoma mansoni	1	schistosomiasis
16988275	0.999	Erythrocyte membrane protein 1:VAR2CSA:DBL1	8	protection:protective immunity:antibodies:vaccine:immunization:immunogenicity	1	mice	1	plasmodium falciparum	1	malaria
26469717	0.999	VAR2CSA:Erythrocyte membrane protein 1:DBL1:Variant surface antigen:PfEMP1	8	protective immunity:antibodies:vaccine:antigen:induce:immunogenicity	1	animals	1	plasmodium falciparum	1	malaria
22708351	0.999	microneme protein MIC3:Micronemal protein:Microneme protein 3:MIC3 protein	8	immune:antibodies:response:vaccine:antibody:effective:vaccination:ifn	2	sheep:animals	1	toxoplasma gondii	0	NA
9607037	0.999	apical membrane antigen 1:Apical membrane antigen-1:AMA-1:Merozoite surface antigen	8	protection:antibodies:response:protective:vaccine:antigen:antibody:effective	4	mouse:mice:rabbits:monkeys	3	plasmodium knowlesi:plasmodium fragile:plasmodium chabaudi	0	NA
9651928	0.999	merozoite surface protein 1	8	protection:response:vaccine:antibody:immunity:induced:immunization	1	mice	1	plasmodium yoelii	1	malaria
1377851	0.999	circumsporozoite protein	8	immune:response:protective:vaccine:antibody:induced:vaccinated	2	mice:monkey	1	plasmodium cynomolgi	1	malaria
33276579	0.999	Apical membrane antigen:SAG2	8	protection:immune:antibodies:vaccine:antigen:immunized:vaccinated:immunogenic	2	mice:animals	1	toxoplasma gondii	1	toxoplasmosis
30878093	0.999	Phosphoglycerate kinase	8	protection:protective:vaccine:antigen:effective:vaccination:vaccinated:immunogenicity	2	animal:animals	2	fasciola hepatica:fasciola gigantica	2	fascioliasis:liver fluke
28659922	0.999	Histone H1:Putative_histone_H1:Kinetoplastid membrane protein	8	protection:vaccine:effective:immunity:vaccination:induced:immunization:immunogenic	1	mice	1	leishmania infantum	1	leishmaniasis
23917327	0.999	Leucine aminopeptidase	8	protection:immune:antibodies:vaccine:immunized:immunization:vaccinated:reduction	5	goat:mice:sheep:cattle:animals	1	fasciola gigantica	0	NA
19782110	0.999	Merozoite surface protein 10	8	protection:vaccine:antibody:effective:vaccination:immunized:induced:immunogenicity	1	monkeys	1	plasmodium vivax	0	NA
32451496	1	Circumsporozoite protein	8	protection:immune:antibodies:protective:vaccine:antibody:induced:immunization	2	mice:animal	1	plasmodium falciparum	1	malaria
30002917	1	Female gametocyte surface protein P47:6-cysteine protein:Thioredoxin:Pfs47	8	immune:antibodies:vaccine:antigen:antibody:immunization:reduction:immunogenic	1	mouse	1	plasmodium falciparum	1	malaria
29678234	1	p67 protein:Sporozoite surface protein p67:Surface antigen:p67 surface antigen	8	protection:antibodies:vaccine:effective:immunity:vaccination:immunized:induce	2	mice:cattle	1	theileria parva	1	east coast fever
33462218	1	Circumsporozoite protein:Chorismate synthase, putative:Citrate synthase:Major surface antigen	8	immune:antibodies:response:vaccine:antigen:antibody:immunized:immunization	2	rodent:mice	1	plasmodium falciparum	1	malaria
33618946	1	merozoite surface protein 2:Merozoite surface antigen 2:Merozoite surafce protein 2	8	immune:antibodies:response:vaccine:antigen:antibody:induced:immunogenicity	1	mice	1	plasmodium falciparum	1	malaria
29397427	1	merozoite surface protein 1:Merozoite surface protein-1	8	immune:antibodies:response:vaccine:immunity:induce:immunogenicity:ifn	1	mice	1	plasmodium falciparum	1	malaria
29986894	1	Circumsporozoite protein:Cirumsporozoite protein:Csp:CSP protein:Thrombospondin-related adhesive protein:Thrombospondin-related anonymous protein:Circumsporozoite protein variant VK247:Circumsporozoite protein variant VK210	8	protection:vaccine:antigen:antibody:effective:immunity:immunized:induce	2	mouse:mice	2	plasmodium berghei:plasmodium vivax	1	malaria
32640702	1	circumsporozoite protein:Thrombospondin-related adhesive protein:Thrombospondin-related anonymous protein:Cirumsporozoite protein:Csp:CSP protein	8	protective:vaccine:vaccination:induced:vaccinated:reduction:immunogenicity	3	mice:primates:animals	2	plasmodium vivax:plasmodium cynomolgi	1	malaria
31864855	1	microneme protein MIC1:microneme protein MIC3:Micronemal protein 1:Microneme protein 3	8	protection:vaccine:antibody:vaccination:induced:vaccinated:immunogenicity	5	mouse:cat:cats:sheep:animals	1	toxoplasma gondii	1	toxoplasmosis
30245859	1	Tp1 CD8+ T cell antigen:CD8+ T cell target antigen Tp1	8	protection:response:vaccine:antigen:immunity:vaccination:induce:reduction	2	cattle:animals	1	theileria parva	1	east coast fever
31579446	1	microneme protein MIC3:Micronemal protein:Microneme protein 3	8	protection:immune:response:vaccine:antigen:effective:immunized:ifn	3	mice:hamster:animals	1	toxoplasma gondii	1	toxoplasmosis
29426042	1	Erythrocyte membrane protein 1:PfEMP1:Erythrocyte membrane protein 1 (PfEMP1)	8	immune:antibodies:vaccine:vaccination:immunized:induced:immunization	2	rat:rats	1	plasmodium falciparum	1	malaria
32859199	1	Gametocyte surface protein P230:Pfs230	8	antibodies:vaccine:antigen:antibody:effective:immunized:induced:immunization	3	mouse:mice:rabbits	1	plasmodium falciparum	1	malaria
30419728	1	rhoptry protein ROP4:rhoptry protein ROP18:Rhoptry protein 4:Secretory rhoptry protein 4:Rhoptry protein 18:Rhoptry kinase family protein:Secretory serine-threonine protein kinase ROP18-III	8	protection:protective:vaccine:antibody:immunized:induced:immunization:reduction	1	mice	1	toxoplasma gondii	1	toxoplasmosis
31612155	1	Ribosomal P2 phosphoprotein	8	immune:response:vaccine:antigen:immunized:immunization:immunogenicity	3	mouse:mice:animals	1	plasmodium falciparum	1	malaria
30642904	1	Erythrocyte binding antigen 140:Erythrocyte binding antigen region II:Erythrocyte binding antigen-140:EBA-140:Erythrocyte-binding antigen 140	8	immune:antibodies:response:protective:vaccine:antigen:antibody:immunization	1	mice	1	plasmodium falciparum	1	malaria
11535306	1	Thrombospondin-related anonymous protein:Thrombospondin-related adhesive protein:Thrombospondin related anonymous protein:Trap protein:Trombospondin-related protein:Thrombospondin related adhesive protein:Liver stage-specific antigen 1:Liver stage-specific antigen-1:Liver stage antigen:Liver stage antigen-1	8	protection:immune:response:antigen:antibody:induced:vaccinated:immunogenicity	1	animals	1	plasmodium falciparum	1	malaria
15618165	1	merozoite surface protein 1:Merozoite surface antigens:Ookinete surface protein Pvs25:Sexual stage antigen 25 protein	8	protective immunity:antibodies:vaccine:antigen:induced:vaccinated	2	rabbits:monkeys	2	plasmodium falciparum:plasmodium vivax	1	malaria
10425237	1	Cathepsin L1:Cathepsin L2	8	protection:immune:response:protective:antigen:vaccination:vaccinated:reduction	4	sheep:calves:cattle:animals	1	fasciola hepatica	1	liver fluke
12490084	1	Surface antigen:Surface antigen SAG1:Surface antigen 1:Surface antigen protein 1:Major surface antigen:Secretory antigen 1 protein:Major surface antigen 1	8	immune:response:protective:vaccine:vaccination:induced:immunization:ifn	1	mice	1	toxoplasma gondii	1	toxoplasmosis
15385516	1	filamin:Glutathione peroxidase:Superoxide dismutase	8	protection:immune:response:protective:vaccine:vaccination:immunized:induced	2	mouse:mice	1	schistosoma mansoni	1	schistosomiasis
15882533	1	cysteine peptidase A (CPA):Cysteine_peptidase_A_(CPA):Cysteine proteinase:Cysteine_peptidase_B_(CPB):Cysteine protease:Cathepsin L-like cysteine proteinase:Cysteine proteinase type B	8	protective:vaccine:antigen:effective:vaccination:immunization:vaccinated:ifn	3	dog:dogs:animals	1	leishmania infantum	1	leishmaniasis
10024569	1	p67 protein:Sporozoite surface protein p67:Surface antigen:p67 surface antigen	8	immune:antibodies:response:vaccine:antigen:antibody:immunity:vaccination	2	cattle:animals	1	theileria parva	1	east coast fever
7626089	1	Paramyosin	8	protection:antibodies:vaccine:antibody:immunity:vaccination:induced:antigenic	1	animals	1	schistosoma japonicum	1	schistosomiasis
31727945	1	Female gametocyte surface protein P47:6-cysteine protein:Pfs47	8	antibodies:vaccine:antigen:antibody:immunized:induced:immunization:antigenic	1	mice	1	plasmodium falciparum	1	malaria
8747906	1	Merozoite surface antigen 1:Merozoite surface antigen-1:Merozoite surface antigen-1 (MSA-1)	8	protection:antibodies:vaccine:antigen:antibody:vaccination:vaccinated:antigenic	2	cattle:animals	1	babesia bovis	1	babesiosis
32678144	1	apical membrane antigen 1:rhoptry neck protein 2:cysteine-rich protective antigen:Rh5 interacting protein:Reticulocyte-binding protein homolog 5:Reticulocyte binding-like protein 5:Reticulocyte-binding protein 5:Reticulocyte binding protein-like protein 4:Rh5-interacting protein:Reticulocyte binding protein homologue 5-interacting protein:Truncated apical membrane antigen 1	8	protection:antibodies:protective:vaccine:antigen:antibody:induced:immunization	2	rabbit:monkeys	1	plasmodium falciparum	1	malaria
30999945	1	hypothetical protein:Merozite surface protein 1:Merozoite surface antigens:Merozoite surface protein 1:Merozoite surface protein-1	8	immune:antibodies:response:vaccine:antibody:immunized:antigenic:immunogenic	2	mouse:mice	1	plasmodium vivax	1	malaria
29132995	1	Sexual stage specific surface antigen:Sexual stage-specific surface antigen:S48/45:Sexual stage antigen s48/45:Pfs48/45	8	immune:antibodies:vaccine:antigen:antibody:effective:immunity:immunogenicity	2	rodents:primates	1	plasmodium falciparum	1	malaria
29873522	1	Surface antigen:Surface antigen SAG1:Surface antigen 1:Surface antigen protein 1:Major surface antigen:Secretory antigen 1 protein:Major surface antigen 1	8	immune:antibodies:response:vaccine:antigen:immunized:induced:immunization	2	mice:cat	1	toxoplasma gondii	1	toxoplasmosis
29089194	1	Circumsporozoite protein	8	response:protective:vaccine:antibody:immunity:immunized:induce:immunogenicity	2	rodent:mice	1	plasmodium falciparum	1	malaria
22529915	1	Circumsporozoite protein	8	immune:response:vaccine:effective:induced:immunization:reduction:immunogenic	2	rodent:mice	1	plasmodium yoelii	1	malaria
25247295	1	Circumsporozoite protein	8	protection:protective:vaccine:antigen:antibody:effective:immunity:induced	1	mice	1	plasmodium falciparum	1	malaria
22266120	1	heat shock protein:ATPase:heat shock protein 70:peroxiredoxin	8	immune:response:vaccine:effective:immunized:induce:antigenic:immunogenic	3	hamster:hamsters:animals	2	entamoeba histolytica:trypanosoma cruzi	0	NA
21292874	1	Circumsporozoite protein	8	antibodies:vaccine:antigen:antibody:immunized:immunogenicity:ifn	5	rodents:mice:monkeys:primates:animals	1	plasmodium vivax	1	malaria
24205224	1	apical membrane antigen 1:Circumsporozoite protein:Truncated apical membrane antigen 1:Apical membrane antigen-1	8	protective immunity:immune:vaccine:antigen:induced:immunogenicity	4	rodent:mice:primate:primates	1	plasmodium falciparum	1	malaria
20483191	1	Triosephosphate isomerase	8	protection:vaccine:antigen:antibody:effective:reduction:immunogenicity	1	mice	1	schistosoma japonicum	1	schistosomiasis
24042109	1	Gametocyte surface protein P230:Pfs230	8	immune:antibodies:vaccine:antigen:antibody:immunized:induce:immunization	1	mice	1	plasmodium falciparum	1	malaria
20832493	1	p29 surface antigen:Surface antigen SAG1:Surface antigen 1:Surface antigen protein 1:Putative surface antigen protein 1:Major surface antigen:Secretory antigen 1 protein:Major surface antigen 1	8	immune:protective:vaccine:antigen:effective:immunized:induced:antigenic	2	mice:animals	2	neospora caninum:toxoplasma gondii	1	toxoplasmosis
23710096	1	SRS2 surface antigen:Tachyzoite surface protein:Dense granule protein:Transmembrane protein	8	immune:protective:vaccine:antibody:immunity:induce:immunization:ifn	2	mice:cattle	1	neospora caninum	1	neosporosis
20811151	1	Circumsporozoite protein	8	protection:response:vaccine:antibody:immunity:induced:immunogenicity	1	mice	1	plasmodium yoelii	1	malaria
25307182	1	p29 surface antigen:Surface antigen SAG1:Putative surface antigen protein 1:SRS2 surface antigen:Tachyzoite surface protein	8	immune:response:vaccine:antigen:antibody:induced:immunization:ifn	2	mice:cattle	1	neospora caninum	1	neosporosis
23836419	1	Merozoite surface antigen 2:MSA-2	8	protective immunity:antibodies:vaccine:antigen:induced:immunization	3	rodent:mice:monkeys	1	plasmodium falciparum	1	malaria
21439733	1	Surface antigen:Surface antigen SAG1:Surface antigen 1:Surface antigen protein 1:Major surface antigen:Secretory antigen 1 protein:Major surface antigen 1	8	immune:response:vaccine:antigen:antibody:immunized:induced:immunization	1	mice	1	toxoplasma gondii	1	toxoplasmosis
25319190	1	apical membrane antigen 1:Truncated apical membrane antigen 1	8	immune:antibodies:vaccine:antigen:antibody:effective:immunity:antigenic	1	animals	1	plasmodium falciparum	1	malaria
20633272	1	Surface antigen:Surface antigen SAG1:Surface antigen 1:Surface antigen protein 1:Major surface antigen:Secretory antigen 1 protein:Major surface antigen 1	8	protection:immune:response:vaccine:antigen:immunized:immunization:ifn	2	mice:animals	1	toxoplasma gondii	1	toxoplasmosis
22528648	1	thioredoxin:Thioredoxin peroxidase	8	immune:antibodies:response:protective:vaccine:antigen:immunized:ifn	2	mouse:mice	1	brugia malayi	2	filariasis:lymphatic filariasis
22110733	1	merozoite surface protein 1:Merozoite surface antigens	8	protection:protective immunity:antibodies:vaccine:antibody:immunization	1	rabbit	1	plasmodium falciparum	1	malaria
12744882	1	Chorismate synthase, putative:Citrate synthase:Circumsporozoite protein	8	protection:response:protective:vaccine:antibody:induced:immunization:ifn	1	mice	1	plasmodium berghei	0	NA
15661043	1	Merozoite surface antigen 2	8	protective immunity:antibodies:response:vaccine:antigen:immunogenic	3	monkey:monkeys:animals	1	plasmodium falciparum	1	malaria
15385477	1	MSP-1:Merozite surface protein 1:Merozoite surface proteins 1:Merozoite surface protein 1:Merozoite surface antigens:Merozoite surface protein-1	8	immune:antibodies:response:vaccine:antibody:immunized:induced:immunization	2	mice:animals	1	plasmodium vivax	1	malaria
16291763	1	Duffy binding protein	8	protection:protective:vaccine:antigen:antibody:immunization:immunogenicity	1	monkeys	1	plasmodium vivax	1	malaria
17158893	1	Circumsporozoite protein	8	immune:antibodies:response:protective:vaccine:immunized:induce:immunogenic	2	mice:animals	1	plasmodium vivax	1	malaria
19223476	1	Circumsporozoite protein	8	protection:immune:response:protective:vaccine:antibody:induced:immunization	1	mice	1	plasmodium berghei	1	malaria
15315853	1	Duffy binding protein	8	immune:antibodies:vaccine:antigen:effective:induced:immunogenicity	2	mice:animal	1	plasmodium vivax	1	malaria
15385496	1	fatty acid binding protein:14 kDa fatty acid-binding protein	8	immune:antibodies:response:vaccine:immunized:immunization:reduction:immunogenic	2	mice:animals	1	schistosoma mansoni	1	schistosomiasis
17058109	1	dense granule protein GRA2:Surface antigen:Surface antigen SAG1:Surface antigen 1:Surface antigen protein 1:Major surface antigen:Secretory antigen 1 protein:Major surface antigen 1:Dense granule protein 2:Dense granule antigen	8	immune:response:protective:vaccine:antibody:immunized:immunization:ifn	2	mice:animals	1	toxoplasma gondii	1	toxoplasmosis
19651176	1	Apical membrane antigen 1:Apical membrane protein-1:Apical membrane antigen-1:Apcial membrane antigen I:Apical membrane protein 1	8	protection:immune:response:vaccine:antigen:immunity:ifn:tnf	1	animal	1	plasmodium vivax	1	malaria
16291762	1	merozoite surface protein 1:Merozoite surface antigens:MSP-1:Merozite surface protein 1:Merozoite surface proteins 1:Merozoite surface protein-1:Merozoite surface protein-1 variant Q-TSR-L:Merozoite surface antigen 1:Merozoite surface protein-1 variant E-TSR-L:MSP1	8	protection:antibodies:protective:vaccine:immunized:induced:immunization:immunogenicity	2	mice:monkeys	1	plasmodium vivax	1	malaria
12615427	1	Rop2 protein:p30:SAG1	8	protection:response:protective:vaccine:immunized:induced:immunization:ifn	1	mice	1	toxoplasma gondii	1	toxoplasmosis
15271904	1	apical membrane antigen 1	8	immune:antibodies:response:vaccine:antigen:antibody:induced	1	rabbits	1	plasmodium falciparum	1	malaria
16552058	1	Circumsporozoite protein	8	protection:response:vaccine:antigen:immunized:induced:immunization:ifn	1	mice	1	plasmodium berghei	1	malaria
19015042	1	Circumsporozoite protein	8	protection:immune:response:vaccine:antibody:immunized:immunization:immunogenicity	2	rodent:mice	1	plasmodium yoelii	1	malaria
18692152	1	apical membrane antigen 1:Apical membrane protein-1:Apical membrane antigen-1:Apcial membrane antigen I:Apical membrane protein 1	8	immune:antibodies:vaccine:antigen:immunized:induced:immunization:immunogenic	1	mice	2	plasmodium vivax:plasmodium sp.	1	malaria
18455276	1	Circumsporozoite protein	8	vaccine:antigen:antibody:immunity:immunized:induce:immunogenicity:ifn	1	mice	1	plasmodium falciparum	1	malaria
15530679	1	Circumsporozoite protein:Antigen 332:Ribosomal P2 phosphoprotein	8	immune:antibodies:vaccine:antigen:antibody:induced:immunogenicity:ifn	1	mouse	1	plasmodium falciparum	1	malaria
15710912	1	Circumsporozoite protein	8	protective immunity:immune:antibodies:vaccine:antigen:immunogenicity	1	mouse	1	plasmodium berghei	1	malaria
11000468	1	merozoite surface protein 1:Merozoite surface protein-1:Merozoite surface antigens:Merozoite surface protein-1 variant Q-TSR-L:Merozoite surface antigen 1:Merozoite surface protein-1 variant E-TSR-L	8	immune:antibodies:protective:vaccine:antigen:immunization:immunogenicity	1	mice	1	plasmodium falciparum	1	malaria
8957676	1	Circumsporozoite protein	8	immune:antibodies:vaccine:antigen:antibody:immunity:immunization:immunogenicity	3	rodent:mouse:mice	1	plasmodium falciparum	1	malaria
9234529	1	sporozoite surface protein 2:Circumsporozoite protein	8	protection:protective immunity:vaccine:induced:immunization:immunogenicity	3	rodent:mice:primates	2	plasmodium falciparum:plasmodium yoelii	1	malaria
1988490	1	Circumsporozoite protein	8	protection:antibodies:protective:vaccine:antibody:immunized:induced	3	mouse:mice:animals	1	plasmodium yoelii	1	malaria
11457540	1	circumsporozoite (CS) protein:Chorismate synthase, putative:Citrate synthase:Circumsporozoite protein	8	protection:immune:response:protective:vaccine:antigen:antigenic:ifn	1	mice	1	plasmodium berghei	1	malaria
9797827	1	Circumsporozoite protein:Cirumsporozoite protein:Csp:CSP protein	8	immune:antibodies:vaccine:immunized:induced:immunization:immunogenicity	2	monkey:monkeys	1	plasmodium vivax	1	malaria
1409621	1	sporozoite surface protein 2:thrombospondin-related anonymous protein:Thrombospondin-related adhesive protein:Thrombospondin related anonymous protein:Trap protein:Trombospondin-related protein:Circumsporozoite protein	8	protective immunity:antibodies:vaccine:antibody:immunized:immunization	1	mice	2	plasmodium falciparum:plasmodium yoelii	1	malaria
10382757	1	Circumsporozoite protein:Thrombospondin-related anonymous protein:Thrombospondin-related adhesive protein:Thrombospondin related anonymous protein:Trap protein:Trombospondin-related protein:Thrombospondin related adhesive protein	8	protection:protective immunity:vaccine:antigen:induce:ifn	1	animal	1	plasmodium falciparum	1	malaria
10777689	1	Circumsporozoite protein	8	protection:immune:response:protective:vaccine:effective:induced:immunization	2	mouse:mice	1	plasmodium berghei	1	malaria
8103069	1	Circumsporozoite protein	8	immune:response:vaccine:antibody:immunity:immunized:induced:immunization	2	mice:animals	1	plasmodium yoelii	1	malaria
10540307	1	p67 protein:Sporozoite surface protein p67:Surface antigen:p67 surface antigen	8	protection:immune:vaccine:effective:immunity:immunized:immunization:antigenic	4	calf:calves:cattle:animals	1	theileria parva	2	theileriosis:east coast fever
23897618	1	cell traversal protein for ookinetes and sporozoites:liver stage antigen 1:thrombospondin-related anonymous protein:Circumsporozoite protein:Thrombospondin-related adhesive protein:Thrombospondin related anonymous protein:Trap protein:Trombospondin-related protein	8	protection:immune:vaccine:antigen:induced:immunogenicity:ifn	3	mice:primates:animal	1	plasmodium falciparum	1	malaria
23342996	1	merozoite surface protein 1:Merozoite surface antigens:Merozoite surface protein-1	8	antibodies:protective:vaccine:antigen:antibody:induced:immunogenicity	1	rabbit	1	plasmodium falciparum	1	malaria
23897613	1	merozoite surface protein 1:merozoite surface protein 8	8	antibodies:response:protective:vaccine:antigen:induced:immunization:immunogenicity	2	mice:rabbit	2	plasmodium falciparum:plasmodium yoelii	1	malaria
26518401	1	dense granule protein GRA2:dense granule protein GRA7:rhoptry protein ROP16:Surface antigen:Surface antigen SAG1:Surface antigen 1:Surface antigen protein 1:Major surface antigen:Secretory antigen 1 protein:Major surface antigen 1:Dense granule protein 2:Dense granule antigen:Dense granule protein 7:Granule antigen protein GRA7:Granule antigen protein 7:Dense granule antigen GRA7:Rhoptry protein …	8	protection:immune:protective:vaccine:effective:vaccination:immunized:ifn	2	mice:animals	1	toxoplasma gondii	1	toxoplasmosis
27798691	1	Merozoite surface protein 3:Merozoite surface protein-3:Polymorphic antigen:Merozoite surface protein 1:Merozoite surface protein-1:Merozoite surface antigens:Merozoite surface protein-1 variant Q-TSR-L:Merozoite surface antigen 1:Merozoite surface protein-1 variant E-TSR-L	8	immune:antibodies:vaccine:antigen:antibody:effective:immunized:immunization	2	mice:rabbits	1	plasmodium falciparum	1	malaria
28179403	1	cell traversal protein for ookinetes and sporozoites:Pv cell-traversal protein:CelTOS	8	protection:antibodies:protective:vaccine:vaccination:immunized:induced:immunization	2	rodent:mice	2	plasmodium berghei:plasmodium vivax	1	malaria
26410104	1	Circumsporozoite protein:Chorismate synthase, putative:Citrate synthase	8	immune:protective:antigen:immunity:immunized:induce:immunization:ifn	1	mice	1	plasmodium falciparum	1	malaria
28286231	1	dense granule protein GRA14:Dense granule protein 14	8	immune:protective:vaccine:antibody:effective:immunized:induced:immunogenicity	1	mice	1	toxoplasma gondii	1	toxoplasmosis
23347690	1	Erythrocyte membrane protein 1:PfEMP1	8	antibodies:response:vaccine:antibody:induced:immunization:immunogenic	4	goats:rats:animal:animals	1	plasmodium falciparum	1	malaria
25135070	1	Reticulocyte-binding protein homolog 5:Reticulocyte binding-like protein 5:Reticulocyte-binding protein 5:Reticulocyte binding protein-like protein 4	8	antibodies:response:vaccine:antigen:antibody:effective:immunized:immunogenic	1	animals	1	plasmodium falciparum	1	malaria
26169268	1	apical membrane antigen 1:erythrocyte binding protein	8	protection:antibodies:vaccine:antigen:effective:immunized:immunization:reduction	2	mice:animals	1	plasmodium yoelii	1	malaria
25448355	1	dense granule protein GRA7:Dense granule protein 7:Granule antigen protein GRA7:Dense granule antigen:Granule antigen protein 7:Dense granule antigen GRA7	8	protection:immune:response:protective:vaccine:antibody:effective:induced	1	mice	2	neospora caninum:toxoplasma gondii	1	neosporosis
27090442	1	fatty acid binding protein	8	protection:immune:response:antibody:effective:vaccination:induced:vaccinated	1	mice	2	schistosoma mansoni:fasciola hepatica	1	schistosomiasis
26874325	1	Merozoite surface antigen 2:Merozoite surface protein:Merozoite surafce protein 2:Merozoite surface protein 2	8	protection:immune:antibodies:vaccine:antigen:immunized:immunogenicity	2	mouse:mice	1	plasmodium falciparum	1	malaria
26334481	1	Merozoite surface antigens:Merozoite surface protein 1:Merozoite surface antigen 2:Merozoite surafce protein 2:Merozoite surface protein 2	8	antibodies:response:vaccine:antibody:effective:induced:immunization:immunogenic	1	mice	1	plasmodium falciparum	1	malaria
24154594	1	p23	8	protective:antigen:antibody:effective:immunized:immunization:reduction:reduction in oocyst shedding	5	mouse:mice:rabbit:calves:animals	1	cryptosporidium parvum	1	cryptosporidiosis
26553469	1	dense granule protein GRA7:Dense granule protein 7:Granule antigen protein GRA7:Dense granule antigen:Granule antigen protein 7:Dense granule antigen GRA7	8	protective immunity:immune:vaccine:effective:immunized:induced	1	mice	1	toxoplasma gondii	1	toxoplasmosis
23530242	1	Circumsporozoite protein	8	response:protective:vaccine:antigen:immunity:immunized:induced:immunization	1	mice	1	plasmodium yoelii	1	malaria
27911903	1	Glutathione S-transferase:Glutathione transferase:GFP-BSD:Merozoite surface antigen 1:Merozoite surface antigen-1:Merozoite surface antigen-1 (MSA-1)	8	antibodies:protective:vaccine:antigen:immunized:induce:immunization:reduction	5	calf:calves:cattle:animal:animals	2	babesia bovis:haemaphysalis longicornis	1	babesiosis
23376446	1	Phosphoglycerate kinase	8	immune:response:vaccine:antigen:vaccination:immunization:vaccinated:tnf	3	rat:rats:animals	1	fasciola hepatica	1	liver fluke
20452429	1	merozoite surface protein 1:Merozoite surface protein-1:Merozoite surface antigens:Merozoite surface protein-1 variant Q-TSR-L:Merozoite surface antigen 1:Merozoite surface protein-1 variant E-TSR-L:Serine-repeat antigen protein:Serine repeat antigen	8	immune:antibodies:response:protective:vaccine:antigen:immunization:immunogenicity	3	mice:rabbits:animals	1	plasmodium falciparum	0	NA
18320841	1	merozoite surface protein 1:MSP-1:Merozite surface protein 1:Merozoite surface proteins 1:Merozoite surface antigens:Merozoite surface protein-1	8	immune:antibodies:protective:vaccine:effective:immunized:immunization:immunogenic	3	mice:monkey:monkeys	1	plasmodium vivax	1	malaria
19915055	1	Circumsporozoite protein	8	protection:immune:response:protective:vaccine:immunized:immunization:antigenic	2	rodent:mice	1	plasmodium berghei	1	malaria
18550731	1	Apical membrane antigen 1:Apical membrane antigen-1:Lactate dehydrogenase	8	protection:antibodies:vaccine:antigen:antibody:immunized:induced:immunogenicity	2	rabbits:animals	1	plasmodium falciparum	1	malaria
21326877	1	VAR2CSA:Erythrocyte membrane protein 1:DBL1	8	antibodies:vaccine:antigen:antibody:immunized:induced:immunogenicity	4	mice:rabbits:animal:animals	1	plasmodium falciparum	1	malaria
17568948	1	Thrombospondin-related anonymous protein:Thrombospondin-related adhesive protein:Thrombospondin related anonymous protein:Trap protein:Trombospondin-related protein	8	immune:antibodies:protective:vaccine:antigen:immunized:immunization:immunogenicity	5	rodents:mice:monkeys:animal:animals	2	plasmodium falciparum:plasmodium vivax	1	malaria
20188680	1	merozoite surface protein 1:apical membrane antigen 1:Truncated apical membrane antigen 1	8	antibodies:vaccine:antigen:antibody:effective:induced:immunogenicity	1	rabbits	1	plasmodium falciparum	1	malaria
21787824	1	Microneme-associated protein	8	protection:response:vaccine:antigen:vaccination:vaccinated:immunogenic:ifn	2	mouse:mice	1	neospora caninum	1	neosporosis
20846528	1	Circumsporozoite protein	8	immune:antibodies:vaccine:antibody:effective:immunity:immunized:immunization	3	mouse:primates:animals	1	plasmodium falciparum	1	malaria
19623257	1	Sexual stage specific surface antigen:Sexual stage-specific surface antigen:S48/45:Sexual stage antigen s48/45:Pfs48/45	8	antibodies:vaccine:antibody:effective:immunity:immunization:reduction:immunogenicity	3	mice:primates:animals	1	plasmodium falciparum	1	malaria
21311597	1	Leishmanolysin	8	protection:immune:effective:immunity:vaccination:induced:reduction:ifn	1	mice	2	leishmania donovani:leishmania major	1	leishmaniasis
21963870	1	merozoite surface protein 1	8	immune:antibodies:vaccine:antigen:antibody:induced:immunogenicity	1	mice	1	plasmodium falciparum	1	malaria
20117266	1	dense granule protein GRA1:dense granule protein GRA7:Dense granule protein 1:p24 granule antigen:Dense granule protein 7:Granule antigen protein GRA7:Dense granule antigen:Granule antigen protein 7:Dense granule antigen GRA7:Rop2 protein	8	immune:response:antigen:vaccination:immunization:vaccinated:antigenic:ifn	1	mice	1	toxoplasma gondii	1	toxoplasmosis
19404387	1	Merozoite surface protein 3:Merozoite surface protein-3:Merozoite surface protein 6:MSP3	8	immune:antibodies:protective:vaccine:antibody:effective:immunization:immunogenicity	1	primate	1	plasmodium falciparum	1	malaria
19581391	1	merozoite surface protein 3:Merozoite surface protein-3:MSP3	8	protection:antibodies:vaccine:antibody:induced:immunogenicity	1	mice	1	plasmodium falciparum	1	malaria
18242795	1	Apical membrane antigen 1:Apical membrane protein-1:Apical membrane antigen-1:Apcial membrane antigen I:Apical membrane protein 1:Merozoite surface protein	8	protective immunity:immune:response:vaccine:antigen:induced	1	animals	1	plasmodium vivax	1	malaria
21718740	1	serine repeat antigen 5:Serine-repeat antigen protein 5:Serine repeat antigen-5	8	protective immunity:immune:vaccine:antigen:effective:antigenic	1	animal	1	plasmodium falciparum	1	malaria
19956619	1	apical membrane antigen 1:Truncated apical membrane antigen 1	8	immune:antibodies:response:vaccine:antigen:antibody:induce:vaccinated	2	rabbits:animal	1	plasmodium falciparum	1	malaria
21118936	1	tryparedoxin peroxidase:reticulon domain protein, 22 kDa potentially aggravating protein (paple22):kinetoplastid membrane protein-11:Tryparedoxin_peroxidase:Guanine nucleotide-binding protein subunit beta-like protein:Reticulon-like protein	8	immune:response:protective:vaccine:antigen:effective:immunity:induced	1	dogs	1	leishmania infantum	1	leishmaniasis
22085551	1	EG95:Host-protective antigen:EG95 protein	8	protection:antibodies:vaccine:antigen:antibody:immunized:immunization:immunogenic	3	sheep:lambs:animals	1	echinococcus granulosus	1	hydatid
21320299	1	apical membrane antigen 1:Truncated apical membrane antigen 1	8	antibodies:response:vaccine:antigen:antibody:immunity:induced:immunization	1	rabbits	1	plasmodium falciparum	1	malaria
20153748	1	merozoite surface protein 1	8	protective immunity:immune:response:vaccine:induce:reduction	1	mice	1	plasmodium chabaudi	1	malaria
9780195	1	merozoite surface protein 1:Merozoite surface protein-1	8	immune:response:protective:vaccine:immunized:induced:immunization	3	rodent:mice:animal	1	plasmodium yoelii	1	malaria
10992502	1	Circumsporozoite protein	8	protection:immune:response:protective:vaccine:vaccination:immunized:induced	1	mice	2	plasmodium berghei:plasmodium sp.	1	malaria
15297075	1	Ookinete surface protein Pvs25:Sexual stage antigen 25 protein:Ookinite surgace antigen Pvs28:Sexual stage surface protein Pvs28:ookinete surface protein pvs28:Surface protein Pvs48	8	antibodies:vaccine:antigen:antibody:effective:immunization:reduction:immunogenicity	2	mice:primates	1	plasmodium vivax	1	malaria
10580206	1	Merozoite surface antigen 2:MSA-2:p8:Merozoite surface antigen-2	8	protection:antibodies:response:vaccine:antigen:antibody:induced:immunogenic	4	mouse:mice:rabbit:animals	2	plasmodium falciparum:plasmodium yoelii	1	malaria
14978115	1	Chorismate synthase, putative:Citrate synthase:Circumsporozoite protein	8	protection:immune:protective:vaccine:immunity:immunization:immunogenic:ifn	1	chickens	1	plasmodium berghei	1	malaria
9234808	1	sporozoite surface protein 2:thrombospondin-related anonymous protein:Thrombospondin-related adhesive protein:Thrombospondin related anonymous protein:Trap protein:Trombospondin-related protein	8	antibodies:protective:vaccine:antigen:immunity:immunized:induced	1	mice	2	plasmodium falciparum:plasmodium yoelii	1	malaria
15664920	1	Nucleoside hydrolase	8	protection:immune:response:protective:vaccine:immunized:induced:reduction	1	mice	1	leishmania donovani	1	leishmaniasis
9712767	1	Circumsporozoite protein:Sporozoite surface protein 2:Malaria protein EXP-1:Exported protein 1:Exported protein-1:Malaria exported protein-1:Liver stage-specific antigen 1:Liver stage-specific antigen-1:Liver stage antigen:Liver stage antigen-1	8	protective immunity:vaccine:antigen:immunized:induced:immunization	2	monkeys:primates	1	plasmodium falciparum	1	malaria
10768987	1	apical membrane antigen 1	8	antibodies:response:protective:antigen:antibody:effective:induced:immunization	2	rodent:mice	1	plasmodium yoelii	1	malaria
16177327	1	Apical membrane antigen 1:Apical membrane antigen-1:Merozoite surface antigens:Merozoite surface protein 1:Erythrocyte binding antigen region II:Erythrocyte binding antigen-175:Erythrocyte binding antigen 175:EBA-175:Erythrocyte-binding antigen-175	8	antibodies:vaccine:antigen:antibody:immunized:immunization:immunogenicity	5	mice:rabbits:monkeys:animal:animals	1	plasmodium falciparum	1	malaria
16041025	1	cyclophilin	8	protection:protective immunity:response:antigen:immunized:ifn	1	cows	2	neospora caninum:toxoplasma gondii	1	neosporosis
12011004	1	apical membrane antigen 1:Truncated apical membrane antigen 1	8	antibodies:protective:vaccine:antigen:antibody:induce:reduction:immunogenicity	2	rabbit:rabbits	1	plasmodium falciparum	1	malaria
9362529	1	merozoite surface protein 1:Merozoite surface protein-1:Merozoite surface antigens:Merozoite surface protein-1 variant Q-TSR-L:Merozoite surface antigen 1:Merozoite surface protein-1 variant E-TSR-L	8	protection:antibodies:response:vaccine:antibody:effective:induced	1	rabbit	1	plasmodium falciparum	1	malaria
10583858	1	Gametocyte surface protein P230:Pfs230	8	immune:antibodies:response:vaccine:antigen:induce:vaccinated:immunogenicity	1	mice	1	plasmodium falciparum	1	malaria
10972844	1	Gametocyte surface protein P230:Pfs230:Sexual stage antigen	8	antibodies:vaccine:antigen:antibody:immunity:induced:immunogenicity	1	mice	1	plasmodium falciparum	1	malaria
11170858	1	Cathepsin L	8	protection:immune:response:protective:vaccine:vaccination:induced:vaccinated	3	sheep:cattle:animals	1	fasciola hepatica	1	liver fluke
15987343	1	karyopherin beta:Serine-repeat antigen protein:Serine repeat antigen:Signal peptide peptidase	8	protective immunity:immune:response:antigen:immunization:immunogenic	2	mouse:mice	1	plasmodium falciparum	1	malaria
9712808	1	Surface antigen 1	8	immune:response:protective:antigen:immunity:vaccination:induced:immunization	2	mice:animals	1	toxoplasma gondii	1	toxoplasmosis
8751907	1	merozoite surface protein 1:Merozoite surface protein-1:Merozoite surface antigens:Merozoite surface protein-1 variant Q-TSR-L:Merozoite surface antigen 1:Merozoite surface protein-1 variant E-TSR-L	8	protection:antibodies:vaccine:antigen:vaccination:immunized:induce:immunization	5	mice:monkeys:animal model:animals	1	plasmodium falciparum	1	malaria
32738150	1	merozoite surface protein 8	8	protection:response:vaccine:antibody:vaccination:immunized:induce:ifn	1	mice	1	plasmodium berghei	1	malaria
32762075	1	Antigen B:EG95:Host-protective antigen:EG95 protein	8	immune:protective:vaccine:antigen:effective:vaccination:immunization:reduction	1	animal	1	echinococcus granulosus	3	cystic echinococcosis:hydatid
9030663	1	Serine-repeat antigen protein:Serine repeat antigen	8	immune:antibodies:protective:vaccine:antigen:antibody:effective:immunity	3	goat:mice:primate	1	plasmodium falciparum	1	malaria
9223171	1	merozoite surface protein 1:Merozoite surface antigens	8	immune:protective:antigen:antibody:immunity:immunized:immunization:antigenic	1	mice	1	plasmodium chabaudi	1	malaria
8144929	1	merozoite surface protein 1:Merozoite surface protein-1:Merozoite surface antigens:Merozoite surface protein-1 variant Q-TSR-L:Merozoite surface antigen 1:Merozoite surface protein-1 variant E-TSR-L	8	immune:response:protective:vaccine:antibody:effective:immunized:immunization	2	mouse:mice	1	plasmodium falciparum	1	malaria
1548068	1	merozoite surface protein:Merozoite surface antigens	8	antibodies:vaccine:antigen:antibody:effective:immunity:immunized:induced	1	rabbits	1	plasmodium falciparum	1	malaria
8578829	1	Ribosomal P2 phosphoprotein	8	protection:immune:antibodies:response:vaccine:antibody:induced:immunogenic	1	mice	1	plasmodium falciparum	1	malaria
8617331	1	merozoite surface protein 1:Merozoite surface protein-1	8	protection:antibodies:response:protective:vaccine:antibody:immunized:immunization	3	rodent:mice:animals	1	plasmodium yoelii	1	malaria
32697938	1	Circumsporozoite protein	8	protection:immune:response:protective:vaccine:antibody:vaccination:vaccinated	1	mice	1	plasmodium falciparum	1	malaria
1370271	1	Major merozoite surface antigen:Major surface antigen:Major surface antigen p190:Blood-stage antigen	8	protection:vaccine:antigen:antibody:immunity:immunized:immunization:immunogenic	2	monkeys:animals	1	plasmodium falciparum	1	malaria
8418037	1	23 kDa integral membrane protein:Paramyosin:Heat shock protein	8	protection:immune:antibodies:response:vaccine:antibody:vaccination:vaccinated	2	mouse:mice	1	schistosoma mansoni	1	schistosomiasis
7679427	1	Circumsporozoite protein	8	immune:antibodies:response:antigen:antibody:immunized:induced:immunogenicity	1	mice	1	plasmodium falciparum	1	malaria
8881768	1	Antigen 332:Mitogen-activated protein kinase	8	immune:antibodies:response:antigen:antibody:induced:immunogenicity	1	mice	1	plasmodium falciparum	1	malaria
30304851	1	Triosephosphate isomerase:Annexin	8	protection:immune:response:protective:vaccine:immunization:vaccinated:immunogenicity	1	mice	1	schistosoma japonicum	1	schistosomiasis
30127085	1	Circumsporozoite protein	8	protection:response:protective:vaccine:vaccination:induced:vaccinated	1	mice	1	plasmodium yoelii	1	malaria
31681301	1	Circumsporozoite protein:25 kDa ookinete surface antigen	8	protection:protective:vaccine:antibody:effective:vaccination:induced:immunization	1	mice	1	plasmodium falciparum	1	malaria
27785602	1	rhoptry protein ROP18:Rhoptry protein 18:Rhoptry kinase family protein:Secretory serine-threonine protein kinase ROP18-III	8	immune:antibodies:response:vaccine:vaccination:immunized:immunization:immunogenic	2	mouse:mice	1	toxoplasma gondii	1	toxoplasmosis
28031267	1	Early transcribed membrane protein:Upregulated in infective sporozoites 3:Thrombospondin related adhesive protein	8	protection:protective:vaccine:antigen:vaccination:induced:immunogenicity	2	mouse:mice	1	plasmodium falciparum	1	malaria
26139288	1	Circumsporozoite protein:Thrombospondin-related anonymous protein:Thrombospondin-related adhesive protein:Thrombospondin related anonymous protein:Trap protein:Trombospondin-related protein	8	protection:immune:response:protective:vaccine:antigen:vaccination:induce	1	mice	1	plasmodium falciparum	1	malaria
26505634	1	Circumsporozoite protein	8	protection:immune:protective:vaccine:vaccination:immunized:induced:immunization	1	mice	1	plasmodium yoelii	1	malaria
28288639	1	Circumsporozoite protein	8	immune:response:protective:vaccine:antibody:induced:vaccinated:immunogenicity	6	rodent:mouse:mice:primate:primates:animals	2	plasmodium berghei:plasmodium falciparum	1	malaria
27663469	1	dense granule protein GRA2:Surface antigen:Surface antigen SAG1:Surface antigen 1:Surface antigen protein 1:Major surface antigen:Secretory antigen 1 protein:Major surface antigen 1:Dense granule protein 2:Dense granule antigen	8	protection:immune:antibodies:vaccine:antigen:induced:vaccinated:ifn	1	mice	1	toxoplasma gondii	1	toxoplasmosis
28610800	1	Circumsporozoite protein	8	immune:response:antigen:antibody:vaccination:immunized:immunization:vaccinated	2	mouse:mice	1	plasmodium falciparum	1	malaria
28124135	1	Microneme protein 3	8	immune:protective:vaccine:antibody:immunized:induce:vaccinated:survival rate	2	chicken:chickens	1	eimeria tenella	1	coccidiosis
22216279	1	Serine-repeat antigen protein:Serine repeat antigen:Ookinete surface protein:Surface protein Pfs25	8	antibodies:vaccine:antigen:effective:immunized:immunization:vaccinated:reduction	1	mice	1	plasmodium falciparum	1	malaria
24397904	1	Triosephosphate isomerase	8	protection:immune:protective:vaccine:antibody:effective:vaccination:induced	3	mice:animal:animals	1	schistosoma japonicum	1	schistosomiasis
23036503	1	Abundant larval transcript-2 protein:Heat shock protein	8	protection:immune:antibodies:vaccine:antigen:antibody:effective:vaccination	2	mice:animal	1	brugia malayi	2	filariasis:lymphatic filariasis
21986219	1	Microneme protein-2:Microneme protein Etmic-2:Microneme 2	8	protection:reduced oocyst output:immune:protective:vaccine:effective:immunized:vaccinated	3	chicken:chickens:birds	1	eimeria tenella	1	coccidiosis
24370734	1	trypanothione reductase	8	immune:response:antigen:immunity:vaccination:induced:immunogenicity:tnf	1	hamsters	1	leishmania donovani	1	leishmaniasis
22329493	1	Annexin	8	antibodies:protective:vaccine:antigen:effective:induced:vaccinated:reduction	1	mice	1	schistosoma japonicum	1	schistosomiasis
18353921	1	Kinesin	8	immune:antibodies:response:vaccine:antibody:effective:vaccination:immunogenicity	1	mice	1	leishmania donovani	1	leishmaniasis
17164791	1	circumsporozoite (CS) protein:Circumsporozoite protein	8	immune:antigen:antibody:immunity:vaccination:induced:immunogenicity	1	mice	1	plasmodium falciparum	1	malaria
16991094	1	microneme protein MIC1:microneme protein MIC3:Micronemal protein 1:Microneme protein 3	8	protection:immune:response:vaccine:effective:induced:vaccinated:reduction	1	mice	1	toxoplasma gondii	1	toxoplasmosis
15890351	0.99	5401 antigen	7	protection:response:vaccine:antigen:antibody:vaccination:vaccinated	2	chicken:chickens	1	eimeria tenella	1	coccidiosis
15318164	0.99	Circumsporozoite protein:Sporozoite surface protein 2:Circumsporozoite-related antigen	7	immune:antibodies:response:vaccine:antibody:induced:immunogenicity	1	mice	1	plasmodium falciparum	0	NA
32398277	0.991	Glyceraldehyde-3-phosphate dehydrogenase	7	immune:response:protective:effective:immunized:induced:reduction	2	mice:sheep	1	haemonchus contortus	0	NA
9987169	0.991	Glutathione S-transferase class-mu 28 kDa isozyme	7	protection:vaccine:antibody:immunized:induced:vaccinated	3	monkeys:primates:animals	1	schistosoma haematobium	0	NA
1788478	0.991	Merozoite surface antigen	7	antibodies:response:vaccine:antigen:antibody:antigenic:immunogenic	2	mouse:mice	1	plasmodium falciparum	0	NA
9712791	0.991	Bradyzoite antigen	7	protection:protective:vaccine:antigen:vaccination:immunized:vaccinated	2	mice:animals	1	toxoplasma gondii	0	NA
32203891	0.992	putative glucose regulated protein 94:Endoplasmin homolog:Putative lipophosphoglycan biosynthetic protein	7	protection:response:vaccine:vaccination:immunized:immunization:vaccinated	3	mice:cat:animals	1	leishmania infantum	0	NA
8094378	0.993	Filarial antigen	7	response:antigen:antibody:immunized:induced:immunization:ifn	1	mice	1	brugia malayi	0	NA
21742437	0.994	rhoptry protein ROP1:Rhoptry 1	7	immune:response:vaccine:antigen:induced:immunization:ifn	2	sheep:animals	1	toxoplasma gondii	0	NA
10206702	0.994	merozoite surface protein 1:Merozoite surface protein-1	7	antibodies:response:vaccine:antibody:immunized:reduction:immunogenicity	1	mice	1	plasmodium yoelii	0	NA
22537986	0.994	GRA2 protein	7	protection:immune:antigen:vaccination:immunized:immunization:vaccinated	1	mice	1	neospora caninum	0	NA
12547349	0.994	SO7	7	immune:antibodies:vaccine:antigen:antibody:induce:immunogenic	4	chicken:chickens:birds:animal	1	eimeria tenella	0	NA
15305509	0.994	circumsporozoite (CS) protein, putative:Circumsporozoite protein	7	protection:response:vaccine:antibody:immunity:vaccination:vaccinated	1	birds	2	plasmodium gallinaceum:plasmodium sp.	2	avian malaria
26706605	0.995	calcium-dependent protein kinase CDPK1:Calmodulin-domain protein kinase 1	7	protective immunity:immune:vaccine:antibody:ifn	2	mice:animals	1	toxoplasma gondii	0	NA
8077664	0.995	merozoite surface protein 1:Merozoite surface antigens:Serine-repeat antigen protein:Serine repeat antigen	7	response:protective:effective:induced:immunization:immunogenicity	3	mouse:mice:rabbits	1	plasmodium falciparum	0	NA
8375482	0.995	Circumsporozoite protein:Chorismate synthase, putative:Citrate synthase	7	protection:immune:protective:vaccine:antibody:immunized:immunization	2	mouse:mice	3	plasmodium berghei:plasmodium falciparum:plasmodium yoelii	0	NA
30053874	0.996	hypothetical protein, conserved:conserved protein, unknown function:merozoite surface protein	7	immune:antibodies:response:vaccine:effective:antigenic:immunogenic	1	animals	1	plasmodium vivax	0	NA
27502144	0.996	Ookinete surface protein P25	7	immune:vaccine:antigen:antibody:vaccination:immunized:immunization	2	rodent:mice	1	plasmodium yoelii	1	malaria
22870063	0.996	Apical membrane antigen 1:AMA-1	7	vaccine:antigen:immunity:vaccination:induced:vaccinated:antigenic	2	rodent:mice	1	plasmodium chabaudi	1	malaria
15907838	0.997	Amoebapore-like protein	7	response:vaccine:antigen:antibody:vaccination:induced:vaccinated	1	mice	1	fasciola hepatica	0	NA
12798627	0.997	heat shock protein HSP70:Heat shock protein 70:Hsp70 protein:Surface antigen:Surface antigen SAG1:Surface antigen 1:Surface antigen protein 1:Major surface antigen:Secretory antigen 1 protein:Major surface antigen 1	7	protective immunity:vaccine:vaccination:induced:reduction	1	mice	1	toxoplasma gondii	1	toxoplasmosis
15039349	0.997	Circumsporozoite protein	7	protection:immune:protective:vaccine:immunity:induced:vaccinated	1	birds	1	plasmodium relictum	2	avian malaria
15946799	0.997	Serpin	7	protection:antibodies:response:vaccine:immunized:induced:reduction	2	mice:rabbits	1	schistosoma japonicum	0	NA
18688274	0.997	Variant surface glycoprotein:VSG	7	immune:antibodies:response:protective:antibody:induced:antigenic	1	mice	1	trypanosoma brucei	1	trypanosomiasis
16933991	0.997	microneme protein MIC2	7	protective immunity:immune:response:vaccine:effective	1	mice	1	toxoplasma gondii	1	toxoplasmosis
9682379	0.997	Serine-repeat antigen protein:Serine repeat antigen	7	protective immunity:immune:vaccine:antigen:immunized	1	mice	2	plasmodium falciparum:plasmodium vinckei	1	malaria
19111883	0.997	Circumsporozoite protein	7	protection:immune:response:vaccine:antigen:vaccination:immunization	1	mice	1	plasmodium berghei	1	malaria
1827210	0.998	sporozoite surface protein 2:Circumsporozoite protein	7	protection:antibodies:vaccine:antigen:vaccination:immunized:immunization	1	mice	1	plasmodium yoelii	1	malaria
19063770	0.998	Fatty acid binding protein	7	immune:response:protective:vaccine:antibody:effective:immunized	5	mouse:mice:rabbit:rabbits:animal	1	fasciola gigantica	0	NA
24662702	0.998	Sexual stage specific surface antigen:Sexual stage-specific surface antigen:S48/45:Sexual stage antigen s48/45:Glutamate-rich protein:Glutamate rich protein	7	protection:antibodies:vaccine:antigen:antibody:effective:induced	1	rodents	1	plasmodium falciparum	1	malaria
22416787	0.998	thiol-dependent reductase 1:Thiol-dependent_reductase_1	7	protection:immune:response:vaccine:effective:induce:reduction	1	mice	2	trypanosoma cruzi:leishmania infantum	1	leishmaniasis
10835687	0.998	merozoite surface protein 1:Merozoite surface antigens	7	protection:protective immunity:immune:antibodies:immunization	1	monkeys	1	plasmodium falciparum	1	malaria
27540714	0.998	hydrophilic acylated surface protein b:Hydrophilic_acylated_surface_protein_b:Kinetoplastid membrane protein	7	antibodies:vaccine:antigen:vaccination:vaccinated:immunogenic:ifn	1	mice	1	leishmania infantum	1	leishmaniasis
30664845	0.999	rhoptry protein ROP9:microneme protein MIC3:Micronemal protein:Microneme protein 3:Surface antigen p22:Surface antigen 2:Surface antigen 2B:SAG2:SAG2 type 2 variant 4:SAG2 type 2 variant 2:SAG2 type 2 variant 3:SAG2 type 2 variant 1	7	protective immunity:immune:antibodies:vaccine:immunized	3	mice:birds:animals	1	toxoplasma gondii	1	toxoplasmosis
28455627	0.999	Adenylate kinase isoform 2:Adenylate kinase 1	7	protective immunity:vaccine:effective:immunization:ifn	1	mice	1	schistosoma japonicum	1	schistosomiasis
15824902	0.999	Paramyosin related protein:Tropomyosin B:Tropomyosin C:Tropomyosin low molecular weight isoform:Tropomyosin A	7	response:vaccine:antigen:antibody:immunized:immunogenicity:ifn	1	mice	1	echinococcus granulosus	0	NA
10948115	0.999	complement regulatory protein	7	protection:antibodies:response:vaccine:antibody:immunized:immunization	1	mice	1	trypanosoma cruzi	0	NA
11738757	0.999	heat shock protein 70:Merozoite surface antigen 2	7	protection:immune:response:protective:vaccine:antigen:induced	2	mice:primate	1	plasmodium falciparum	0	NA
11858878	0.999	merozoite surface protein 1:Apical membrane antigen 1:Apical membrane antigen-1:Erythrocyte binding antigen region II:Erythrocyte binding antigen-175:Erythrocyte binding antigen 175:EBA-175:Erythrocyte-binding antigen-175:Merozoite surface protein-1:Merozoite surface antigens:Merozoite surface protein-1 variant Q-TSR-L:Merozoite surface antigen 1:Merozoite surface protein-1 variant E-TSR-L:Erythr…	7	vaccine:antigen:antibody:immunized:induced:immunization:antigenic	1	monkeys	1	plasmodium falciparum	0	NA
9504719	0.999	merozoite surface protein 1	7	immune:antibodies:response:vaccine:antigen:antibody:immunized	1	mice	1	plasmodium vivax	1	malaria
23707448	0.999	microneme protein MIC13:Microneme protein 13	7	immune:protective:vaccine:antibody:immunized:induced:immunization	2	mice:animals	1	toxoplasma gondii	0	NA
26865062	0.999	merozoite surface protein 2:Merozoite surface antigen 2:Merozoite surafce protein 2	7	protection:immune:antibodies:response:vaccine:antibody:induced	1	mice	1	plasmodium falciparum	1	malaria
27296385	0.999	Gap protein:Multidrug resistance protein 2:Multidrug resistance-associated protein 2:Multi-drug resistance associated protein 2:Multidrug resistance associated protein:MRP2	7	protection:protective immunity:vaccine:induced:immunization	2	rodents:mice	2	plasmodium berghei:plasmodium falciparum	1	malaria
20691019	0.999	rhoptry protein ROP1:Surface antigen:Surface antigen SAG1:Surface antigen 1:Surface antigen protein 1:Major surface antigen:Secretory antigen 1 protein:Major surface antigen 1:Rhoptry 1	7	immune:response:vaccine:antigen:antibody:vaccinated:ifn	1	sheep	1	toxoplasma gondii	0	NA
16612506	0.999	Tegumental protein:Tegumental antigen	7	protection:response:vaccine:antigen:antibody:immunized:vaccinated	1	mice	1	schistosoma japonicum	1	schistosomiasis
15486633	0.999	Superoxide dismutase [Cu-Zn]:Glutathione peroxidase	7	protection:protective immunity:immune:vaccine:vaccination	1	mice	1	schistosoma mansoni	1	schistosomiasis
16081824	0.999	tryparedoxin:tryparedoxin peroxidase	7	protection:protective:vaccine:immunity:induced:vaccinated:ifn	1	mice	1	leishmania major	1	leishmaniasis
8363656	0.999	merozoite surface protein 1	7	protection:immune:antibodies:response:protective:vaccine:immunized	4	rodent:rodents:mice:primates	1	plasmodium yoelii	0	NA
8832290	0.999	Merozoite surface antigens:Major Merozoite Antigen 1:Merozoite surface protein:Pv200	7	protective immunity:antibodies:vaccine:immunogenicity	1	mouse	1	plasmodium vivax	1	malaria
1889465	0.999	Circumsporozoite protein:Major surface antigen	7	immune:response:antigen:antibody:immunized:immunogenicity	2	mouse:mice	1	plasmodium falciparum	1	malaria
27742446	0.999	rhoptry protein ROP16:Rhoptry protein 16	7	protection:immune:response:vaccination:ifn:tnf:survival rate	1	mice	1	toxoplasma gondii	0	NA
21939713	0.999	Leucyl aminopeptidase:Leucine aminopeptidase	7	protection:vaccine:vaccination:induced:immunization:vaccinated:reduction	2	sheep:animals	1	fasciola hepatica	1	liver fluke
20599988	0.999	Proteasome subunit alpha type	7	antibodies:vaccine:effective:induced:immunization:vaccinated:immunogenic	1	mice	1	schistosoma japonicum	1	schistosomiasis
21709765	0.999	Abundant larval transcript-2 protein:Small heat shock protein, putative	7	protection:vaccine:antibody:effective:vaccination:induced:vaccinated	2	mouse:animals	1	brugia malayi	2	filariasis:lymphatic filariasis
32025340	1	cysteine-rich protective antigen	7	antibodies:protective:vaccine:antigen:vaccination:vaccinated:immunogenic	4	mouse:mice:rabbits:animals	1	plasmodium falciparum	1	malaria
33514741	1	cysteine-rich protective antigen	7	antibodies:protective:vaccine:antigen:vaccination:vaccinated:immunogenic	4	mouse:mice:rabbits:animals	1	plasmodium falciparum	1	malaria
33789984	1	merozoite surface protein 2:Merozoite surface antigen 2:Merozoite surafce protein 2:Merozoite surface protein 8:Sexual stage antigen	7	vaccine:antigen:induced:immunization:antigenic:immunogenicity	1	mice	1	plasmodium falciparum	1	malaria
33419770	1	p67 protein:Sporozoite surface protein p67:Surface antigen:p67 surface antigen	7	immune:response:protective:vaccine:antigen:effective:vaccination	1	cattle	1	theileria parva	1	east coast fever
28917316	1	thioredoxin:Immune mapped protein 1	7	immune:response:vaccine:antigen:vaccination:vaccinated:reduction	2	chickens:birds	1	eimeria tenella	1	coccidiosis
32464256	1	EG95:Host-protective antigen:EG95 protein	7	response:vaccine:antigen:antibody:effective:vaccination:induced	1	sheep	1	echinococcus granulosus	3	cystic echinococcosis:hydatid
28719288	1	dense granule protein GRA2:dense granule protein GRA5:Dense granule protein 2:Dense granule antigen:Dense granule protein 5	7	immune:response:protective:vaccine:antigen:vaccination:antigenic	2	mice:hamster	1	toxoplasma gondii	1	toxoplasmosis
28642841	1	dense granule protein GRA7:Dense granule protein 7:Granule antigen protein GRA7:Dense granule antigen:Granule antigen protein 7:Dense granule antigen GRA7	7	immune:response:protective:effective:induced:reduction:ifn	3	mice:pigs:animals	1	toxoplasma gondii	1	toxoplasmosis
29588119	1	Microneme protein-2:Microneme protein Etmic-2:Microneme 2	7	protection:antibodies:protective:vaccine:antibody:effective:immunogenicity	2	chicken:chickens	1	eimeria tenella	1	coccidiosis
33872793	1	Secreted cathepsin L 1:Secreted cathepsin L2:Cathepsin L1	7	protection:immune:response:vaccine:vaccination:vaccinated:reduction	2	sheep:animals	1	fasciola hepatica	2	fascioliasis:liver fluke
29973272	1	rhoptry protein ROP1:dense granule protein GRA2:dense granule protein GRA3:dense granule protein GRA4:dense granule protein GRA5:dense granule protein GRA6:dense granule protein GRA7:dense granule protein GRA8:dense granule protein GRA14:microneme protein MIC1:microneme protein MIC2:MAG1:rhoptry protein ROP6:microneme protein MIC12:SAG-related sequence SRS29A:Rhoptry 1:Dense granule protein 2:Den…	7	immune:protective:vaccine:antigen:antibody:antigenic:immunogenicity	3	mouse:mice:animal	1	toxoplasma gondii	1	toxoplasmosis
31279880	1	14-3-3 protein:Cathepsin L:Thioredoxin:Leucyl aminopeptidase:Fatty acid binding protein	7	protection:immune:response:vaccine:effective:immunogenic:ifn	2	animal model	1	fasciola gigantica	1	fascioliasis
31849326	1	Circumsporozoite protein	7	protection:immune:antibodies:protective:antigen:antibody:immunity	5	rodent:mouse:mice:primate:animal	2	plasmodium berghei:plasmodium falciparum	1	malaria
29317873	1	EG95:Host-protective antigen:EG95 protein	7	protection:immune:vaccine:antigen:vaccination:induced	1	dog	1	echinococcus granulosus	3	cystic echinococcosis:hydatid
14638762	1	merozoite surface protein 1:Merozoite surface antigens	7	protection:antibodies:vaccine:antibody:vaccination:induced:immunogenic	4	rabbit:monkeys:primates:animal	1	plasmodium falciparum	1	malaria
10320644	1	Circumsporozoite protein:Blood-stage antigen	7	immune:response:antigen:antibody:vaccination:induced:immunization	2	mouse:mice	1	plasmodium falciparum	0	NA
15242945	1	dense granule protein GRA4:Dense granule protein 4:GRA4 protein:Rop2 protein	7	protection:protective:vaccine:vaccination:induced:immunization:vaccinated	1	mice	1	toxoplasma gondii	1	toxoplasmosis
11854228	1	merozoite surface protein 1	7	immune:vaccine:antigen:vaccination:induced:immunization:vaccinated	1	animals	1	plasmodium falciparum	1	malaria
9234750	1	merozoite surface protein 1:Merozoite surface antigens:Glutathione S-transferase	7	protection:immunity:vaccination:induced:immunization:vaccinated	2	mouse:mice	2	plasmodium falciparum:plasmodium yoelii	1	malaria
15385453	1	Merozoite surface protein 4/5:Apical membrane antigen 1:AMA-1	7	immune:protective:vaccine:antigen:antibody:vaccination:vaccinated	1	mice	1	plasmodium chabaudi	1	malaria
16108562	1	Microneme-associated protein	7	protection:vaccine:antigen:antibody:vaccination:immunized:vaccinated	2	mice:animals	1	neospora caninum	1	neosporosis
9421734	1	Fatty acid binding protein:Cathepsin L:Paramyosin	7	protection:vaccine:antigen:antibody:vaccination:induced:vaccinated	2	cattle:animals	1	fasciola gigantica	1	liver fluke
8514407	1	23 kDa integral membrane protein:Paramyosin:Triosephosphate isomerase:Heat shock protein	7	antibodies:response:protective:vaccine:antigen:antibody:vaccinated	2	mouse:mice	1	schistosoma mansoni	1	schistosomiasis
1950099	1	Histidine-rich protein 2:Histidine-rich protein II:HRPII:Histidine rich protein II:Serine-repeat antigen protein:Serine repeat antigen	7	immune:response:vaccine:antibody:vaccination:immunized:immunogenic	1	mice	1	plasmodium falciparum	1	malaria
33796476	1	apical membrane antigen 1:Apical membrane antigen-1	7	protection:immune:antibodies:vaccine:antigen:antibody:immunized	2	mouse:mice	1	plasmodium vivax	1	malaria
32715344	1	Microneme protein-2:Microneme protein Etmic-2:Microneme 2	7	protection:immune:vaccine:antibody:immunity:immunized:ifn	2	chicken:chickens	1	eimeria tenella	1	coccidiosis
33112952	1	SO7	7	protection:protective:vaccine:antigen:effective:immunity:induced	3	chicken:animal:animals	1	eimeria tenella	1	coccidiosis
32150583	1	Circumsporozoite protein:Major surface antigen	7	protection:antibodies:protective:vaccine:antigen:antibody:immunized	2	mouse:mice	1	plasmodium falciparum	1	malaria
32046719	1	Apical membrane antigen 1:Apical membrane antigen-1:Microneme protein-2:Microneme protein Etmic-2:Microneme 2	7	protection:immune:protective:vaccine:antigen:induce:immunization	1	chickens	1	eimeria tenella	1	coccidiosis
27716047	1	actin depolymerizing factor ADF	7	immune:protective:vaccine:antibody:immunization:ifn:survival rate	3	mouse:mice:rabbit	1	toxoplasma gondii	1	toxoplasmosis
28436740	1	SAG1	7	immune:antibodies:vaccine:antigen:immunized:immunogenicity:ifn	1	mice	1	toxoplasma gondii	1	toxoplasmosis
28804955	1	Nucleoside hydrolase	7	immune:antibodies:response:vaccine:antigen:effective:immunogenicity	1	mice	1	leishmania donovani	1	leishmaniasis
28095417	1	23 kDa integral membrane protein:Sm29	7	immune:antibodies:response:vaccine:antigen:antibody:reduction	5	rodent:mouse:mice:rat:rats	1	schistosoma mansoni	1	schistosomiasis
30850239	1	Gametocyte surface protein P230:Pfs230	7	antibodies:response:vaccine:antigen:antibody:immunized:immunization	2	mouse:mice	1	plasmodium falciparum	1	malaria
26243337	1	Duffy binding surface protein region II:Duffy binding protein II	7	antibodies:response:vaccine:antibody:immunized:induced:antigenic	2	mouse:mice	1	plasmodium vivax	1	malaria
29775453	1	Heat shock protein 70	7	protective immunity:immune:antibodies:vaccine:induced	2	mouse:mice	1	trichinella spiralis	1	trichinellosis
30390674	1	Rhoptry neck protein 2:RON2	7	immune:antibodies:response:vaccine:antigen:immunized:induce	1	cattle	1	babesia bovis	1	babesiosis
21907198	1	MSP-1:Merozite surface protein 1:Merozoite surface proteins 1:Merozoite surface protein 1:Merozoite surface antigens:Merozoite surface protein-1:Circumsporozoite protein:Cirumsporozoite protein:Csp:CSP protein	7	antibodies:vaccine:antigen:immunized:immunization:ifn:tnf	1	mice	1	plasmodium vivax	1	malaria
21184696	1	Rop2 protein	7	immune:response:vaccine:antigen:immunized:immunization:immunogenicity	2	mice:animals	1	toxoplasma gondii	1	toxoplasmosis
22170105	1	merozoite surface protein 1	7	immune:vaccine:antigen:effective:induced:immunogenicity	1	mouse	1	plasmodium yoelii	1	malaria
21529346	1	MSP-1:Merozite surface protein 1:Merozoite surface proteins 1:Merozoite surface protein 1:Merozoite surface antigens:Merozoite surface protein-1:Circumsporozoite protein:Cirumsporozoite protein:Csp:CSP protein:Circumsporozoite protein variant VK247:Circumsporozoite protein variant VK210	7	immune:vaccine:antigen:induced:immunization:ifn:tnf	1	mice	1	plasmodium vivax	1	malaria
23591483	1	microneme protein MIC3:rhoptry protein ROP18:Micronemal protein:Microneme protein 3:Rhoptry protein 18:Rhoptry kinase family protein:Secretory serine-threonine protein kinase ROP18-III	7	protection:immune:protective:vaccine:antigen:antibody:immunized	1	mice	1	toxoplasma gondii	1	toxoplasmosis
21131051	1	merozoite surface protein 1:Merozoite surface protein-1:Merozoite surface antigens:Merozoite surface protein-1 variant Q-TSR-L:Merozoite surface antigen 1:Merozoite surface protein-1 variant E-TSR-L	7	protection:antibodies:vaccine:antibody:effective:induced:immunization	3	rodent:mice:rabbit	2	plasmodium falciparum:plasmodium yoelii	1	malaria
21315699	1	Ookinete surface protein Pvs25:Sexual stage antigen 25 protein	7	vaccine:antigen:immunity:immunized:induced:immunization:reduction	1	mice	2	plasmodium falciparum:plasmodium vivax	1	malaria
21730090	1	Apical membrane antigen 1:Apical membrane protein-1:Apical membrane antigen-1:Apcial membrane antigen I:Apical membrane protein 1	7	immune:vaccine:antigen:antibody:immunized:induced:immunization	1	mice	1	plasmodium vivax	1	malaria
22990210	1	23 kDa integral membrane protein:Transmembrane protein	7	protection:immune:antibodies:vaccine:antigen:antibody:immunization	1	mice	1	schistosoma japonicum	1	schistosomiasis
20562018	1	VAR2CSA:Erythrocyte membrane protein 1:DBL1:PfEMP1	7	protection:immune:antibodies:response:vaccine:effective:induced	1	mice	1	plasmodium falciparum	1	malaria
25092439	1	14 kDa fatty acid-binding protein:Sm29	7	protection:enhanced protection:vaccine:antigen:effective:immunized:reduction	1	mice	1	schistosoma mansoni	1	schistosomiasis
24560875	1	MSP1P:Merozoite surface protein 1:Merozoite surface protein 1 paralog	7	immune:antibodies:response:vaccine:immunized:antigenic:immunogenicity	1	mice	1	plasmodium vivax	1	malaria
18329763	1	Tegumental protein:Tegumental protein 22.3 kDa	7	protection:response:vaccine:antigen:induced:immunization:immunogenic	1	rats	1	clonorchis sinensis	1	clonorchiasis
17045706	1	Erythrocyte binding antigen region II:Erythrocyte binding antigen-175:Erythrocyte binding antigen 175:EBA-175:Erythrocyte-binding antigen-175	7	immune:antibodies:vaccine:antigen:induced:immunogenicity	1	mice	1	plasmodium falciparum	1	malaria
15972483	1	apical membrane antigen 1:Truncated apical membrane antigen 1	7	immune:antibodies:response:vaccine:antigen:antibody:immunogenicity	1	rabbit	1	plasmodium falciparum	1	malaria
15155638	1	14 kDa fatty acid-binding protein	7	antibodies:response:vaccine:antigen:immunized:immunization:reduction	1	mice	1	schistosoma mansoni	1	schistosomiasis
17957247	1	Circumsporozoite protein:Apical membrane antigen-1:Merozoite surface antigens:Merozoite surface protein 1	7	protection:immune:protective:vaccine:antigen:immunized:immunization	1	monkeys	1	plasmodium knowlesi	1	malaria
17931754	1	Ookinete surface antigen-like protein Pfs28:28 kDa ookinete surface protein:Circumsporozoite protein	7	protection:immune:response:protective:vaccine:antibody:immunized	1	mice	1	plasmodium berghei	1	malaria
14499278	1	Serine-repeat antigen protein:Serine repeat antigen	7	protection:immune:protective:vaccine:antigen:immunogenicity	1	monkeys	1	plasmodium falciparum	1	malaria
15784552	1	liver stage antigen 1:Liver stage-specific antigen 1:Liver stage-specific antigen-1:Liver stage antigen-1	7	protection:immune:antibodies:vaccine:antigen:antibody:immunized	2	mice:rabbits	1	plasmodium falciparum	1	malaria
18809658	1	Sporozoite antigen:SO7	7	protection:vaccine:antigen:immunized:induced:immunization:immunogenicity	1	chickens	2	eimeria acervulina:eimeria tenella	1	coccidiosis
18462974	1	Rhoptry-associated protein 1:Rhoptry-associated 1:Rhoptry associated protein 1	7	immune:response:vaccine:antigen:antibody:immunized:immunogenicity	1	mice	1	babesia bovis	1	babesiosis
10768937	1	Glutathione S-transferase class-mu 28 kDa isozyme	7	protection:immune:protective:vaccine:antibody:immunized:immunogenic	1	mice	1	schistosoma haematobium	1	schistosomiasis
12117942	1	Circumsporozoite protein	7	protection:response:vaccine:antigen:immunized:immunization:ifn	3	monkeys:primates:animals	1	plasmodium knowlesi	1	malaria
11500430	1	merozoite surface protein 1:Circumsporozoite protein:Sporozoite surface protein 2:Apical membrane antigen 1:Apical merozoite antigen 1	7	protection:antibodies:vaccine:antigen:antibody:immunized:induced	4	mice:monkeys:primate:animals	1	plasmodium knowlesi	1	malaria
11922426	1	Merozoite surface protein 1	7	immune:response:vaccine:antibody:immunized:induced:immunogenic	2	mice:primates	1	plasmodium vivax	1	malaria
8875592	1	Sexual stage antigen	7	antibodies:vaccine:antigen:antibody:immunity:immunized:antigenic	1	mice	1	plasmodium falciparum	1	malaria
10768960	1	merozoite surface protein 1:Merozoite surface protein-1:Merozoite surface antigens:Merozoite surface protein-1 variant Q-TSR-L:Merozoite surface antigen 1:Merozoite surface protein-1 variant E-TSR-L	7	vaccine:antigen:antibody:induce:immunization:immunogenicity	1	mice	1	plasmodium falciparum	1	malaria
10603380	1	liver stage antigen 1:Liver stage-specific antigen 1:Liver stage-specific antigen-1:Liver stage antigen-1	7	immune:response:vaccine:antigen:immunized:induced:immunogenicity	3	rodent:mice:animals	2	plasmodium berghei:plasmodium falciparum	1	malaria
7520465	1	circumsporozoite (CS) protein:Circumsporozoite protein:Chorismate synthase, putative:Citrate synthase	7	antibodies:vaccine:antigen:immunity:immunized:immunization:immunogenicity	3	rodent:mouse:mice	1	plasmodium falciparum	1	malaria
11738741	1	Circumsporozoite protein	7	antibodies:vaccine:antigen:antibody:immunization:immunogenicity	1	mice	1	plasmodium falciparum	1	malaria
11567774	1	Circumsporozoite protein	7	immune:response:vaccine:antibody:immunized:induced:immunization	2	rabbits:animals	1	plasmodium falciparum	1	malaria
8015856	1	merozoite surface protein 1:Merozoite surface protein-1	7	protection:vaccine:effective:immunity:immunization:reduction:immunogenicity	1	mice	1	plasmodium yoelii	1	malaria
11803063	1	Chorismate synthase, putative:Citrate synthase:Circumsporozoite protein	7	immune:response:protective:vaccine:antigen:induce:immunogenicity	1	mouse	1	plasmodium berghei	1	malaria
8666931	1	Circumsporozoite protein	7	protection:immune:protective:vaccine:immunity:induced:immunization	1	mice	1	plasmodium yoelii	1	malaria
11292751	1	apical membrane antigen 1:Truncated apical membrane antigen 1	7	immune:antibodies:response:protective:vaccine:antigen:antibody	2	rabbit:rabbits	1	plasmodium falciparum	1	malaria
1471743	1	Circumsporozoite protein	7	antibodies:protective:vaccine:antibody:immunized:induce:immunogenicity	2	mice:monkeys	1	plasmodium vivax	1	malaria
23967128	1	protein disulfide isomerase:Protein disulfide-isomerase	7	immune:antibodies:response:protective:vaccine:antibody:ifn	5	mouse:mice:birds:animal:animals	1	toxoplasma gondii	1	toxoplasmosis
26979066	1	cysteine-rich protective antigen:Reticulocyte-binding protein homolog 5:Reticulocyte binding-like protein 5:Reticulocyte-binding protein 5:Reticulocyte binding protein-like protein 4:Rh5-interacting protein:Reticulocyte binding protein homologue 5-interacting protein:Blood-stage antigen	7	antibodies:protective:vaccine:antigen:antibody:effective:immunization	2	mouse:mice	1	plasmodium falciparum	1	malaria
28131394	1	VAR2CSA:Erythrocyte membrane protein 1:DBL1	7	antibodies:protective:vaccine:antigen:antibody:immunization:immunogenicity	2	mouse:mice	1	plasmodium falciparum	1	malaria
27313992	1	dense granule protein GRA2:Dense granule protein 2:Dense granule antigen	7	antibody:effective:immunized:immunization:immunogenic:tnf:survival rate	2	mice:animals	1	toxoplasma gondii	1	toxoplasmosis
23499861	1	Pv41:Merozoite surface protein	7	immune:antibodies:response:vaccine:antigen:immunogenicity	1	animal	1	plasmodium vivax	1	malaria
27457156	1	Reticulocyte-binding protein homolog 5:Reticulocyte binding-like protein 5:Reticulocyte-binding protein 5:Reticulocyte binding protein-like protein 4	7	antibodies:response:vaccine:antigen:antibody:induced:immunization	1	rabbits	1	plasmodium falciparum	1	malaria
28186325	1	dense granule protein GRA14:Dense granule protein 14	7	immune:response:vaccine:antibody:effective:immunized:induced	2	mice:animals	1	toxoplasma gondii	1	toxoplasmosis
25047705	1	Microneme protein-2:Microneme protein Etmic-2:Microneme 2	7	protection:immune:response:protective:vaccine:antibody:immunogenicity	2	chicken:chickens	1	eimeria tenella	1	coccidiosis
23536694	1	Circumsporozoite protein	7	protection:antibodies:protective:vaccine:antigen:antibody:induced	2	mouse:mice	2	plasmodium berghei:plasmodium falciparum	1	malaria
24379295	1	thrombospondin-related anonymous protein:Thrombospondin-related adhesive protein:Thrombospondin related anonymous protein:Trap protein:Trombospondin-related protein	7	protection:immune:antibodies:protective:vaccine:antibody:induce	2	rodents:mice	3	plasmodium berghei:plasmodium falciparum:plasmodium vivax	1	malaria
27493141	1	merozoite surface protein 1	7	immune:antibodies:vaccine:antigen:antibody:vaccination:immunized	2	rabbit:rabbits	1	plasmodium falciparum	1	malaria
26464824	1	Apical membrane antigen 1:Apical membrane protein-1:Apical membrane antigen-1:Apcial membrane antigen I:Apical membrane protein 1	7	antibodies:protective:vaccine:antigen:antibody:immunization:immunogenic	1	mice	1	plasmodium vivax	1	malaria
23830988	1	chabaupain 1:Signal peptide peptidase, putative:Stromal-processing peptidase, putative:Chabaupain-1	7	protection:immune:vaccine:antibody:immunized:immunization:immunogenic	3	mice:animal model	1	plasmodium chabaudi	1	malaria
25889324	1	Chorismate synthase, putative:Citrate synthase:Circumsporozoite protein	7	protection:immune:response:protective:antigen:induced:immunization	2	mice:animals	1	plasmodium berghei	1	malaria
28089547	1	Rhoptry neck protein 2:Cytoadherence-linked asexual protein:Clag3.1:Thrombospondin-related anonymous protein:Thrombospondin-related adhesive protein:Thrombospondin related anonymous protein:Trap protein:Trombospondin-related protein:Cell traversal protein for ookinetes and sporozoites:Celtos	7	protection:immune:antibodies:response:protective:vaccine:antibody	1	animals	1	plasmodium falciparum	1	malaria
21288801	1	merozoite surface protein	7	immune:antibodies:response:vaccine:antigen:antibody:immunogenic	1	mice	1	plasmodium falciparum	0	NA
19428875	1	merozoite surface protein 2:Merozoite surface antigen 2:Merozoite surafce protein 2	7	protection:immune:antibodies:vaccine:antibody:immunization:antigenic	1	mice	1	plasmodium falciparum	1	malaria
21781305	1	merozoite surface protein 1:Merozoite surface antigens	7	protection:immune:protective:antigen:antibody:induced:tnf	3	mouse:mice:animals	1	plasmodium falciparum	1	malaria
19997632	1	apical membrane antigen 1:Truncated apical membrane antigen 1:Apical membrane antigen-1	7	protection:antibodies:vaccine:antigen:antibody:induced:vaccinated	5	monkey:monkeys:primates:animal:animals	1	plasmodium falciparum	1	malaria
21881129	1	VAR2CSA:Erythrocyte membrane protein 1:DBL1	7	immune:antibodies:protective:vaccine:vaccination:induced:immunization	3	mice:rabbits:animals	1	plasmodium falciparum	1	malaria
17575983	1	Microneme-associated protein:GRA2 protein:SRS2 surface antigen:Tachyzoite surface protein	7	protection:protective:vaccine:antigen:induced:vaccinated:ifn	3	mice:cows:cattle	1	neospora caninum	1	neosporosis
18422871	1	merozoite surface protein 1:Merozoite surface protein-1:Merozoite surface antigens:Merozoite surface protein-1 variant Q-TSR-L:Merozoite surface antigen 1:Merozoite surface protein-1 variant E-TSR-L	7	protective immunity:antibodies:vaccine:immunized:immunogenicity	2	mice:monkeys	1	plasmodium falciparum	1	malaria
22585960	1	merozoite surface protein 1:merozoite surface protein 8	7	antibodies:response:protective:vaccine:immunization:immunogenicity	1	rabbit	2	plasmodium falciparum:plasmodium yoelii	1	malaria
19805526	1	merozoite surface protein 1:Merozoite surface antigens	7	protective immunity:antibodies:antigen:antibody:induced	1	mouse	1	plasmodium falciparum	1	malaria
20838433	1	VAR2CSA:Erythrocyte membrane protein 1:DBL1	7	immune:antibodies:response:vaccine:immunity:induced:immunization	4	goat:mice:monkey:animals	1	plasmodium falciparum	1	malaria
18398475	1	Apical membrane antigen 1:Apical membrane antigen-1	7	antibodies:vaccine:antigen:antibody:induce:vaccinated:immunogenicity	2	rabbits:monkeys	1	plasmodium falciparum	1	malaria
22640942	1	Dense granule protein:Bradyzoite surface protein BSR4:Bradyzoite surface protein SRS9	7	antibodies:response:protective:vaccine:antibody:vaccination:ifn	2	mouse:mice	1	neospora caninum	1	neosporosis
17229439	1	apical membrane antigen 1:Apical membrane protein:Apical merozoite antigen 1:Apical merozoite protein 1:Truncated apical membrane antigen 1	7	protective immunity:vaccine:antigen:antibody:induce	1	animal	5	plasmodium berghei:plasmodium falciparum:plasmodium knowlesi:plasmodium vivax:plasmodium cynomolgi	1	malaria
21726452	1	apical membrane antigen 1:Truncated apical membrane antigen 1	7	response:vaccine:antigen:antibody:immunized:immunization:immunogenicity	4	rodent:rabbit:animal:animals	1	plasmodium falciparum	1	malaria
21570435	1	EG95:Host-protective antigen:EG95 protein	7	immune:vaccine:antigen:antibody:vaccination:induced:immunogenicity	2	rodents:animals	1	echinococcus granulosus	1	hydatid
20452323	1	23 kDa integral membrane protein:Tetraspanin	7	protection:immune:antibodies:vaccine:antigen:antibody:immunization	1	mouse	1	schistosoma japonicum	1	schistosomiasis
18519561	1	Circumsporozoite protein	7	protective immunity:immune:response:reduction:ifn	1	mice	1	plasmodium yoelii	1	malaria
22981849	1	EG95:Host-protective antigen:EG95 protein	7	protection:response:vaccine:antigen:antibody:vaccination:vaccinated	3	cows:calves:cattle	1	echinococcus granulosus	3	cystic echinococcosis:hydatid
19357313	1	Dense granule protein	7	immune:response:vaccine:antibody:effective:induced:immunization	1	mice	1	neospora caninum	1	neosporosis
19545523	1	heat shock protein HSP60:heat shock protein HSP70:malate dehydrogenase MDH:protein disulfide isomerase:protein kinase:Protein disulfide-isomerase:Pyruvate kinase:Heat shock protein 70:Hsp70 protein:Receptor for activated C kinase 1:L-lactate dehydrogenase:Surface antigen:Surface antigen SAG1:Surface antigen 1:Surface antigen protein 1:Major surface antigen:Secretory antigen 1 protein:Major surfac…	7	immune:protective:vaccine:antigen:antigenic:immunogenicity	2	rabbit:animals	1	toxoplasma gondii	1	toxoplasmosis
21848587	1	merozoite surface protein 1:Liver merozoite formation protein	7	protection:immune:protective:vaccine:antigen:induce:immunization	2	rodent:mice	1	plasmodium berghei	1	malaria
20600503	1	Cathepsin L1	7	protection:vaccine:effective:vaccination:induced:vaccinated:reduction	3	sheep:cattle:animals	1	fasciola hepatica	1	liver fluke
10506649	1	liver stage antigen 1:Liver stage-specific antigen 1:Liver stage-specific antigen-1:Liver stage antigen-1	7	immune:response:protective:vaccine:antigen:immunogenicity	1	mice	1	plasmodium falciparum	1	malaria
9330469	1	merozoite surface protein 1:Merozoite surface protein-1	7	protection:antibodies:response:immunized:induced:immunization:vaccinated	1	mice	1	plasmodium yoelii	1	malaria
9767603	1	Sexual stage specific surface antigen:Sexual stage-specific surface antigen:S48/45:Sexual stage antigen s48/45:Pfs48/45	7	immune:antibodies:vaccine:antigen:immunity:induce:immunogenic	3	mouse:mice:rabbits	1	plasmodium falciparum	1	malaria
15350520	1	circumsporozoite (CS) protein:Circumsporozoite protein:Chorismate synthase, putative:Citrate synthase	7	protection:protective immunity:antibodies:vaccine:immunized	1	rodent	2	plasmodium berghei:plasmodium falciparum	1	malaria
10358180	1	merozoite surface protein 1:Merozoite surface protein-1	7	protection:immune:antibodies:response:vaccine:immunity:vaccination	1	mice	1	plasmodium yoelii	1	malaria
12065487	1	merozoite surface protein 1:MSP-1:Merozite surface protein 1:Merozoite surface proteins 1:Merozoite surface antigens:Merozoite surface protein-1:Merozoite surface protein-1 variant Q-TSR-L:Merozoite surface antigen 1:Merozoite surface protein-1 variant E-TSR-L:Circumsporozoite protein:Cirumsporozoite protein:Csp:CSP protein	7	immune:antibodies:response:vaccine:antibody:effective:induced	1	mice	2	plasmodium falciparum:plasmodium vivax	1	malaria
17074852	1	Erythrocyte membrane protein 1:PfEMP1:Erythrocyte membrane protein 1 (PfEMP1):DBL1	7	protection:immune:antibodies:protective:vaccine:immunized:immunization	6	rodent:rat:rats:monkeys:primate:animals	1	plasmodium falciparum	1	malaria
10678955	1	merozoite surface protein 1:Ribosomal P2 phosphoprotein	7	protection:antibodies:vaccine:antibody:vaccination:vaccinated:immunogenicity	2	monkey:monkeys	1	plasmodium falciparum	1	malaria
12855589	1	merozoite surface protein 1	7	protection:immune:antibodies:protective:antibody:effective:immunization	1	mouse	1	plasmodium yoelii	1	malaria
12149234	1	Erythrocyte membrane protein 1	7	protection:immune:antibodies:response:vaccine:induce:immunization	2	mice:hamster	1	plasmodium falciparum	1	malaria
12438374	1	apical membrane antigen 1:Truncated apical membrane antigen 1	7	immune:antibodies:response:vaccine:antigen:immunized:immunogenicity	1	rabbits	1	plasmodium falciparum	1	malaria
15003647	1	merozoite surface protein 3:Glutamate-rich protein:Glutamate rich protein:Merozoite surface protein-3:MSP3:GLURP	7	antibodies:protective:vaccine:antigen:immunized:antigenic:immunogenicity	2	mouse:mice	1	plasmodium falciparum	1	malaria
16177378	1	apical membrane antigen 1:Truncated apical membrane antigen 1	7	immune:antibodies:response:protective:vaccine:antigen:immunization	2	rodent:monkey	1	plasmodium falciparum	1	malaria
11500389	1	Glutamate-rich protein:Glutamate rich protein:Ribonucleotide reductase small subunit:GLURP	7	protection:antibodies:vaccine:antibody:vaccination:induced:immunogenicity	2	mouse:mice	1	plasmodium falciparum	1	malaria
15500913	1	merozoite surface protein 1	7	immune:antibodies:response:vaccine:antigen:antibody:effective	1	animal	1	plasmodium falciparum	1	malaria
11115704	1	merozoite surface protein 4	7	antibodies:vaccine:antigen:vaccination:induced:immunization:reduction	1	mice	1	plasmodium falciparum	1	malaria
14742560	1	apical membrane antigen 1:Truncated apical membrane antigen 1	7	protective immunity:antibodies:vaccine:antigen:antibody	2	rabbit:rabbits	1	plasmodium falciparum	1	malaria
11586423	1	Tyrosine 3-monooxygenase:Thioredoxin:Thioredoxin peroxidase 1	7	immune:response:antigen:induced:immunogenicity	1	mice	1	schistosoma mansoni	1	schistosomiasis
16113313	1	merozoite surface protein 1:Merozoite surface antigens	7	protection:immune:antibodies:vaccine:antigen:immunization:antigenic	1	mice	1	plasmodium falciparum	1	malaria
12963693	1	merozoite surface protein	7	protection:immune:antibodies:response:protective:antigen:immunity	4	rodent:mice:animal model	2	plasmodium berghei:plasmodium falciparum	1	malaria
11348700	1	cysteine peptidase A (CPA)	7	protection:immune:response:protective:vaccine:immunized:ifn	2	mice:animals	1	leishmania major	1	leishmaniasis
15817199	1	SRS2 surface antigen:Tachyzoite surface protein:Nc5	7	antibodies:protective:antigen:antibody:immunity:induced:vaccinated	3	mouse:mice:cattle	1	neospora caninum	2	malaria:neosporosis
15811656	1	p67 protein:Sporozoite surface protein p67:Surface antigen:p67 surface antigen	7	vaccine:antigen:vaccination:immunized:vaccinated:reduction:antigenic	2	cattle:animals	1	theileria parva	1	east coast fever
9647243	1	merozoite surface protein 1:Merozoite surface protein-1:Merozoite surface antigens:Merozoite surface protein-1 variant Q-TSR-L:Merozoite surface antigen 1:Merozoite surface protein-1 variant E-TSR-L	7	protection:immune:vaccine:antibody:immunity:induced:immunogenicity	1	animal	1	plasmodium falciparum	1	malaria
16453269	1	Erythrocyte membrane protein 1:VAR2CSA:DBL1:PfEMP1	7	protective immunity:antibodies:antibody:vaccination:antigenic	1	rabbit	1	plasmodium falciparum	1	malaria
7722008	1	Sexual stage specific surface antigen:Sexual stage-specific surface antigen:S48/45:Sexual stage antigen s48/45:Pfs48/45	7	protection:response:vaccine:antibody:immunity:vaccination:vaccinated	2	sheep:animals	2	plasmodium falciparum:toxoplasma gondii	1	malaria
7822014	1	p67 protein:Sporozoite surface protein p67:Surface antigen:p67 surface antigen	7	immune:antibodies:protective:vaccine:antigen:antibody:immunogenicity	2	cattle:animals	1	theileria parva	1	east coast fever
8068948	1	merozoite surface protein 3:Merozoite surface protein-3:Polymorphic antigen	7	protection:protective immunity:antibodies:antibody:effective	1	mice	1	plasmodium falciparum	1	malaria
7770079	1	Circumsporozoite protein	7	protection:immune:antibodies:protective:vaccine:immunized:immunization	1	mice	1	plasmodium yoelii	1	malaria
33441615	1	Circumsporozoite protein	7	protective:vaccine:antibody:vaccination:immunized:immunization:reduction	3	mouse:mice:primate	1	plasmodium falciparum	1	malaria
7602100	1	merozoite surface protein 1:Merozoite surface protein-1	7	protection:immune:response:protective:vaccine:immunity:immunized	3	rodent:mice:animals	2	plasmodium yoelii:schistosoma japonicum	1	malaria
9199449	1	Duffy binding protein:Duffy-binding protein:Duffy binding protein variant 5:Duffy binding protein alpha:Duffy binding protein II:Glutathione S-transferase:Putative Glutathione S-transferase	7	antibodies:response:vaccine:antibody:induced:immunogenicity	1	rabbits	2	plasmodium knowlesi:plasmodium vivax	1	malaria
1716146	1	Circumsporozoite protein	7	protection:protective:vaccine:effective:immunized:induced:immunization	2	rodent:mice	1	plasmodium yoelii	1	malaria
8675307	1	p67 protein:Sporozoite surface protein p67:Surface antigen:p67 surface antigen	7	immune:vaccine:antigen:effective:immunity:immunization:antigenic	1	cattle	1	theileria parva	1	east coast fever
1711015	1	ring-infected erythrocyte surface antigen:Merozoite surface antigen 2:MSA-2:Apical membrane antigen 1:Apical membrane antigen-1:Merozoite surface antigens:Rhoptry protein	7	protection:antibodies:response:antigen:antibody:immunized:immunization	1	monkeys	1	plasmodium falciparum	1	malaria
9234530	1	Paramyosin	7	antibodies:antigen:antibody:immunity:vaccination:induce:immunogenicity	2	mice:animals	1	schistosoma japonicum	1	schistosomiasis
8005679	1	Dense granule protein 3:p30:Major surface antigen	7	immune:response:antigen:antibody:immunity:induced:reduction	2	mouse:mice	1	toxoplasma gondii	1	toxoplasmosis
30155278	1	Circumsporozoite protein:Chorismate synthase, putative:Citrate synthase	7	immune:antibodies:vaccine:effective:immunity:vaccination:immunization	3	rodent:mice:rabbit	2	plasmodium berghei:plasmodium falciparum	1	malaria
29997146	1	Tyrosine 3-monooxygenase	7	vaccine:antigen:immunized:induced:immunization:vaccinated:reduction	5	mouse:hamster:primate:animal:animals	1	schistosoma mansoni	1	schistosomiasis
31550657	1	Phosphoglycerate kinase	7	protection:vaccine:antigen:antibody:vaccination:vaccinated:immunogenicity	2	sheep:animals	1	fasciola hepatica	1	liver fluke
29428201	1	Sm29	7	protection:response:vaccine:vaccination:immunized:immunization:ifn	1	mice	1	schistosoma mansoni	1	schistosomiasis
29079696	1	Circumsporozoite protein	7	protection:protective:vaccine:immunity:vaccination:induce:vaccinated	2	mouse:mice	1	plasmodium falciparum	1	malaria
30266572	1	fatty acid binding protein	7	protection:antibodies:protective:vaccine:vaccination:vaccinated:reduction	3	mouse:mice:animals	1	schistosoma mansoni	1	schistosomiasis
24685150	1	dense granule protein GRA1:dense granule protein GRA4:Surface antigen:Surface antigen SAG1:Surface antigen 1:Surface antigen protein 1:Major surface antigen:Secretory antigen 1 protein:Major surface antigen 1:Dense granule protein 1:p24 granule antigen:Rop2 protein:Dense granule protein 4:GRA4 protein	7	immune:vaccine:immunity:vaccination:immunized:immunization:survival rate	2	mice:animals	1	toxoplasma gondii	1	toxoplasmosis
25115805	1	Circumsporozoite protein	7	antibodies:response:vaccine:antigen:vaccination:induced:immunization	1	mice	1	plasmodium berghei	1	malaria
25793406	1	Triosephosphate isomerase	7	protection:immune:protective:vaccine:effective:vaccination:immunization	2	mouse:mice	1	schistosoma japonicum	1	schistosomiasis
22265101	1	VAR2CSA:Erythrocyte membrane protein 1:DBL1	7	antibodies:protective:antigen:vaccination:induce:immunization:immunogenic	2	mice:rabbit	1	plasmodium falciparum	1	malaria
21939715	1	dense granule protein GRA4:dense granule protein GRA1:Surface antigen:Surface antigen SAG1:Surface antigen 1:Surface antigen protein 1:Major surface antigen:Secretory antigen 1 protein:Major surface antigen 1:Dense granule protein 4:GRA4 protein:Dense granule protein 1:p24 granule antigen	7	response:vaccine:induced:immunization:vaccinated:antigenic:ifn	1	mice	1	toxoplasma gondii	1	toxoplasmosis
22484130	1	Thioredoxin glutathione reductase:Annexin	7	antibodies:vaccine:effective:vaccination:induced:vaccinated:ifn	1	mice	1	schistosoma japonicum	1	schistosomiasis
21455621	1	Surface antigen:Surface antigen SAG1:Surface antigen 1:Surface antigen protein 1:Major surface antigen:Secretory antigen 1 protein:Major surface antigen 1:Surface antigen p22:Surface antigen 2:Surface antigen 2B:SAG2:SAG2 type 2 variant 4:SAG2 type 2 variant 2:SAG2 type 2 variant 3:SAG2 type 2 variant 1	7	protection:antibodies:antigen:immunized:vaccinated:immunogenic:ifn	1	mice	1	toxoplasma gondii	1	toxoplasmosis
24505415	1	VAR2CSA:Erythrocyte membrane protein 1:DBL1:PfEMP1	7	antibodies:response:vaccine:antigen:antibody:vaccination:induced	1	animals	1	plasmodium falciparum	1	malaria
21444990	1	Tegumental antigen	7	protection:protective:vaccine:antigen:effective:vaccinated:reduction	1	mice	1	schistosoma mansoni	1	schistosomiasis
20056331	1	Glyceraldehyde-3-phosphate dehydrogenase	7	protection:immune:response:antigen:vaccination:vaccinated:reduction	3	rabbit:rabbits:animals	1	fasciola hepatica	2	fascioliasis:liver fluke
16806600	1	apical membrane antigen 1:Truncated apical membrane antigen 1	7	protection:immune:vaccine:antigen:antibody:vaccination:induced	1	mice	1	plasmodium falciparum	1	malaria
17049681	1	Rhoptry associated protein 1:Rhoptry associated protein-1:Rhoptry-associated protein 1:RAP-1	7	immune:vaccine:antigen:vaccination:induced:immunization	2	mice:cattle	1	babesia bovis	1	babesiosis
19073223	1	merozoite surface protein 3:Merozoite surface protein-3:MSP3	7	antibodies:protective:vaccine:vaccination:induced:immunization:vaccinated	1	monkeys	1	plasmodium falciparum	1	malaria
19668343	1	Circumsporozoite protein:Sporozoite surface protein 2:Apical membrane antigen 1:Apical merozoite antigen 1:Merozoite surface antigens:Merozoite surface protein-1	7	protection:immune:vaccine:effective:vaccination:immunized:immunization	2	rodent:monkeys	1	plasmodium knowlesi	1	malaria
16872044	1	Superoxide dismutase [Cu-Zn]:Alkaline phosphatase:Aspartate aminotransferase:Alanine aminotransferase	7	protective immunity:antigen:vaccination:vaccinated:reduction	2	mouse:mice	2	schistosoma mansoni:fasciola hepatica	1	schistosomiasis
32082272	0.99	protein kinase:Mitogen-activated protein kinase:Rhoptry protein	6	immune:response:protective:immunity:induce:tnf	2	mice:animals	1	toxoplasma gondii	0	NA
11166895	0.99	SRS2 surface antigen:Tachyzoite surface protein:p29 surface antigen:Surface antigen SAG1:Putative surface antigen protein 1	6	protection:immune:vaccine:antibody:effective:vaccination	2	mouse:mice	1	neospora caninum	0	NA
20544012	0.99	Heat shock protein	6	protection:immune:response:vaccine:induced:ifn	1	mice	2	schistosoma mansoni:toxocara canis	0	NA
19560273	0.99	Calreticulin	6	immune:antibodies:immunized:immunization:antigenic:immunogenicity	2	mouse:animals	1	haemaphysalis longicornis	0	NA
19428897	0.991	Rhoptry-associated protein 2	6	protection:protective:vaccine:immunized:immunogenicity	2	monkeys:primate	1	plasmodium vivax	0	NA
27884171	0.991	Silent information regulator 2	6	antibodies:protective:vaccine:antibody:effective:immunization	3	rabbits:chickens:animal	1	eimeria tenella	0	NA
18423804	0.991	apical membrane antigen 1:Truncated apical membrane antigen 1	6	response:vaccine:antigen:antibody:immunized:induced	2	mouse:mice	1	plasmodium falciparum	0	NA
26817577	0.991	Aspartate transaminase	6	immune:protective:vaccine:antigen:vaccination:reduction	1	mice	1	schistosoma mansoni	2	malaria:schistosomiasis
27602078	0.992	Myophilin	6	protection:immune:response:vaccine:immunized:immunization	3	sheep:animal:animals	1	echinococcus granulosus	0	NA
24764159	0.992	Merozoite surface protein 10	6	antibodies:protective:vaccine:antibody:immunized:immunogenicity	2	mice:animals	1	plasmodium vivax	1	malaria
12615537	0.992	Erythrocyte binding antigen region II:Erythrocyte binding antigen-175:Erythrocyte binding antigen 175:EBA-175:Erythrocyte-binding antigen-175:Erythrocyte binding protein	6	immune:protective:vaccine:antigenic:immunogenicity	1	monkeys	1	plasmodium falciparum	1	malaria
11895968	0.992	merozoite surface protein 1:Chorismate synthase:Merozoite surface antigens	6	immune:response:vaccine:antigen:induced:immunogenicity	2	mice:animal	1	plasmodium falciparum	0	NA
23768047	0.992	aspartyl protease ASP1:Toxomepsin 1	6	protection:immune:antibodies:vaccine:effective:immunized	1	mice	1	toxoplasma gondii	1	toxoplasmosis
25925592	0.992	hypothetical protein:Rhoptry neck protein	6	antibodies:response:antibody:immunized:immunogenicity	1	mice	1	plasmodium vivax	0	NA
18643960	0.992	Merozoite surface protein 3:Merozoite surface protein-3:Polymorphic antigen	6	immune:antigen:immunized:induced:immunization	1	mice	1	plasmodium falciparum	1	malaria
15357089	0.992	Amoebapore-like protein	6	antibodies:antigen:vaccination:immunized:immunization:vaccinated	2	rabbits:animals	1	fasciola hepatica	1	fascioliasis
10190861	0.992	Leishmanolysin	6	immune:response:vaccine:antigen:antibody:induced	2	dogs:animals	1	leishmania infantum	0	NA
32908913	0.992	p29	6	immune:response:vaccine:immunity:vaccination:ifn	2	mice:sheep	1	echinococcus granulosus	2	cystic echinococcosis
8960114	0.993	Merozite surface protein 1:Merozoite surface antigens:Merozoite surface protein 1:Merozoite surface protein-1:MSP1	6	immune:antibodies:response:vaccine:antigen:antibody	2	mice:animals	1	plasmodium vivax	0	NA
29910815	0.994	Rhoptry protein:Dense granule protein	6	immune:response:immunity:induced:ifn	2	mice:animals	1	toxoplasma gondii	0	NA
11097303	0.994	SRS2 surface antigen:Tachyzoite surface protein	6	immune:antibodies:vaccine:antigen:antibody:immunized	4	mouse:mice:dogs:cattle	1	neospora caninum	0	NA
22658927	0.994	HSP60	6	protection:protective:vaccine:antibody:vaccination:immunization	1	mice	2	strongyloides stercoralis:strongyloides ratti	0	NA
29626423	0.995	perforin-like protein PLP1:rhoptry protein ROP18:Perforin-like protein 1:Rhoptry protein 18:Rhoptry kinase family protein:Secretory serine-threonine protein kinase ROP18-III	6	protection:immune:vaccine:immunized:immunogenicity:ifn	1	mice	1	toxoplasma gondii	0	NA
9234546	0.995	Circumsporozoite protein	6	antibodies:protective:vaccine:antigen:antibody:immunization	1	monkeys	1	plasmodium falciparum	1	malaria
23990781	0.995	protein kinase	6	protection:response:immunity:induced:ifn:tnf	1	mice	1	toxoplasma gondii	1	toxoplasmosis
26859695	0.996	Circumsporozoite protein	6	immune:antibodies:vaccine:antibody:immunized:immunization	3	mouse:mice:dog	1	plasmodium falciparum	0	NA
17295358	0.996	elongation factor 2:triosephosphate isomerase:Heat shock protein 83:p45	6	immune:response:vaccine:antigen:effective:induce	1	hamsters	1	leishmania donovani	1	leishmaniasis
21750874	0.996	Fatty acid binding protein	6	protection:response:antibody:vaccination:immunized:immunization	2	calves:animals	1	fasciola gigantica	0	NA
15793355	0.997	p29 surface antigen:Surface antigen SAG1:Putative surface antigen protein 1:SRS2 surface antigen:Tachyzoite surface protein:Dense granule protein 1:Dense granule protein 2	6	protection:protective:antigen:vaccination:immunized:survival rate	2	animal:animals	1	neospora caninum	0	NA
7591063	0.997	phosphoglycerate kinase	6	immune:antibodies:response:vaccination:immunization:immunogenic	2	rabbit:animals	1	schistosoma mansoni	1	schistosomiasis
16419781	0.997	p23	6	immune:antibodies:response:vaccine:antigen:induce	2	calves:cattle	1	cryptosporidium parvum	1	cryptosporidiosis
10992493	0.997	merozoite surface protein 1	6	protection:antibodies:response:vaccine:immunized:immunization	3	rodents:mice:animals	1	plasmodium chabaudi	0	NA
21655233	0.997	apical membrane antigen 1:Apical merozoite antigen 1:Truncated apical membrane antigen 1	6	vaccine:antigen:antibody:vaccination:vaccinated:immunogenic	4	rabbits:monkeys:animal:animals	2	plasmodium falciparum:plasmodium knowlesi	0	NA
19038302	0.997	merozoite surface protein 1:Merozoite surface antigens:Merozoite surface protein-1	6	antibodies:vaccine:antibody:immunized:induced:immunogenicity	1	rabbits	1	plasmodium falciparum	1	malaria
9803411	0.997	Erythrocyte binding antigen region II:Erythrocyte binding antigen-175:Erythrocyte binding antigen 175:EBA-175:Erythrocyte-binding antigen-175:Signal peptide peptidase:Erythrocyte binding protein	6	protection:immune:antibodies:protective:induced:immunization	2	mice:monkeys	1	plasmodium falciparum	0	NA
1371134	0.997	Merozoite surface antigen 2	6	response:vaccine:antibody:immunized:induced:antigenic	2	mouse:mice	1	plasmodium falciparum	0	NA
33164154	0.998	Dense granule protein	6	immune:vaccine:effective:immunity:induced:ifn	1	mice	1	neospora caninum	1	neosporosis
19932669	0.998	Circumsporozoite protein	6	immune:vaccine:antibody:immunized:induce:immunization	1	mice	1	plasmodium yoelii	0	NA
8200692	0.998	Circumsporozoite protein:Heat shock protein	6	response:vaccine:antigen:antibody:induced:immunogenicity	3	monkey:monkeys:primate	1	plasmodium falciparum	0	NA
22076051	0.998	HSP70	6	immune:response:antibody:immunized:induced:vaccinated	1	mice	1	schistosoma japonicum	1	schistosomiasis
10622602	0.998	Glutamate dehydrogenase	6	immune:antibodies:response:protective:antibody:antigenic	3	calves:cattle:animals	2	echinococcus granulosus:fasciola hepatica	0	NA
12802682	0.998	Erythrocyte membrane protein 1:Variant surface antigen:PfEMP1	6	immune:antibodies:antigen:induced:antigenic:immunogenic	2	rats:animals	1	plasmodium falciparum	0	NA
30126436	0.999	Enolase:Phosphopyruvate hydratase	6	protection:antibodies:protective:antibody:immunization:reduction	2	mouse:mice	3	plasmodium berghei:plasmodium falciparum:plasmodium yoelii	1	malaria
33852850	0.999	Circumsporozoite protein	6	immune:antibodies:protective:vaccination:immunized:immunization	1	mice	1	plasmodium falciparum	1	malaria
29211135	0.999	Merozoite surface antigen 1:Merozoite surface antigen-1:Merozoite surface antigen-1 (MSA-1):Merozoite surface antigen-2b:Merozoite surface antigen 2-b:Merozoite surface antigen 2b:Merozoite surface antigen-2c:Merozoite surface antigen-2c (MSA-2c):Merozoite surface antigen 2c:Merozoite surface antigen 2-c	6	immune:antibodies:response:antigen:antibody:immunity	3	calves:cattle:animals	1	babesia bovis	1	babesiosis
31715698	0.999	rhoptry protein ROP13:Rhoptry protein 13	6	protection:vaccine:antibody:immunized:induced:immunization	1	mice	1	toxoplasma gondii	0	NA
29284528	0.999	Tegumental protein	6	protection:vaccine:antibody:immunized:induced:immunization	1	rats	1	clonorchis sinensis	1	clonorchiasis
20059851	0.999	SRS2 surface antigen:Tachyzoite surface protein	6	immune:antibodies:response:vaccine:antigen:immunization	2	mice:cattle	1	neospora caninum	0	NA
19756753	0.999	Glutathione S-transferase class-mu 26 kDa isozyme	6	response:vaccine:effective:vaccination:immunization:immunogenicity	1	mice	1	schistosoma japonicum	0	NA
19781007	0.999	Merozoite surface protein 4/5	6	antibodies:vaccine:antigen:induced:immunogenicity	1	mice	1	plasmodium yoelii	1	malaria
18762224	0.999	elongation factor 2:triosephosphate isomerase:Heat shock protein 70:p45:Calreticulin	6	protection:vaccine:antigen:antibody:vaccinated:ifn	1	hamsters	1	leishmania donovani	1	leishmaniasis
10858234	0.999	Abundant larval transcript-2 protein:ALT-1 protein	6	antibodies:vaccine:antigen:immunity:immunization:reduction	1	rodents	1	brugia malayi	3	elephantiasis:filariasis:lymphatic filariasis
16148095	0.999	Merozoite surface protein 4/5	6	protective immunity:immune:vaccination:induce	1	animals	1	plasmodium berghei	1	malaria
11672931	0.999	Circumsporozoite protein	6	antibodies:response:vaccine:vaccination:induced:immunization	1	mice	1	plasmodium falciparum	1	malaria
14607952	0.999	merozoite surface protein 1	6	immune:antibodies:response:protective:vaccine:vaccination	2	rodent:mouse	1	plasmodium yoelii	1	malaria
12960342	0.999	Circumsporozoite protein	6	protection:immune:vaccine:immunized:immunization:ifn	1	mice	1	plasmodium yoelii	1	malaria
9226693	0.999	MSP-1:Merozite surface protein 1:Merozoite surface proteins 1:Merozoite surface protein 1:Merozoite surface antigens:Merozoite surface protein-1	6	immune:antigen:antibody:immunized:immunization:immunogenicity	1	mice	1	plasmodium vivax	0	NA
7527124	0.999	Surface antigen:Surface antigen SAG1:Surface antigen 1:Surface antigen protein 1:Major surface antigen:Secretory antigen 1 protein:Major surface antigen 1	6	antibodies:antigen:antibody:immunized:induced	3	mouse:mice:animals	1	toxoplasma gondii	0	NA
7685740	0.999	Pr86 rhoptry protein:p82	6	immune:antibodies:response:immunity:immunization:immunogenic	1	monkeys	1	plasmodium falciparum	0	NA
7907106	0.999	Dense granule protein 3:p30	6	protection:response:antigen:immunity:induce:ifn	1	mice	1	toxoplasma gondii	1	toxoplasmosis
28043381	0.999	SAP-1:Aspartate aminotransferase:Alanine aminotransferase	6	protection:immune:vaccine:antibody:vaccination:vaccinated	8	goat:mouse:mice:rabbit:rabbits:sheep:cattle:animals	1	fasciola gigantica	0	NA
16862901	0.999	Paramyosin	6	vaccine:effective:immunized:induced:immunization:vaccinated	1	mice	1	schistosoma japonicum	1	schistosomiasis
30936155	1	cell traversal protein for ookinetes and sporozoites:PF cell-traversal protein	6	antibodies:response:vaccine:antibody:immunization:immunogenicity	2	mouse:mice	1	plasmodium falciparum	1	malaria
29195810	1	Circumsporozoite protein:Major surface antigen	6	antibodies:protective:antigen:antibody:immunity:induce	1	animal	1	plasmodium falciparum	1	malaria
33316544	1	Reticulocyte-binding protein homolog 5:Reticulocyte binding-like protein 5:Reticulocyte-binding protein 5:Reticulocyte binding protein-like protein 4:Apical membrane antigen 1:Apical membrane antigen-1	6	immune:response:protective:vaccine:antigen:immunogenic	1	monkey	1	plasmodium falciparum	1	malaria
29104210	1	Circumsporozoite protein:Sporozoite threonine-asparagine-rich protein:STARP antigen:Merozoite surface antigens:Merozoite surface antigen 1:Msa1 protein	6	protection:vaccine:antigen:antibody:vaccinated:immunogenic	1	mice	1	plasmodium falciparum	1	malaria
32650837	1	apical membrane antigen-1:Immune mapped protein 1:Apical membrane antigen 1	6	protection:immune:antigen:vaccination:induced:ifn	3	chicken:chickens:birds	2	eimeria tenella:eimeria maxima	1	coccidiosis
28719950	1	merozoite surface protein 1:Circumsporozoite protein:Duffy-binding protein	6	immune:antibodies:response:protective:vaccine:antigenic	2	rodent:mice	1	plasmodium yoelii	1	malaria
32325874	1	Circumsporozoite protein:Cirumsporozoite protein:Csp:CSP protein:Circumsporozoite protein variant VK247:Circumsporozoite protein variant VK210:Serine-repeat antigen protein:Serine repeat antigen	6	protection:protective:vaccine:antigen:antibody:immunized	1	mice	3	plasmodium berghei:plasmodium falciparum:plasmodium vivax	1	malaria
28804644	1	apical membrane antigen 1:rhoptry neck protein 2:Truncated apical membrane antigen 1	6	protection:antibodies:vaccine:antigen:vaccination:vaccinated	2	monkeys:animals	1	plasmodium falciparum	1	malaria
29996627	1	heat shock protein HSP60:Heat shock protein 60	6	immune:antibodies:vaccine:antigen:immunized:induced	1	mice	1	toxoplasma gondii	1	toxoplasmosis
29429808	1	p67 protein:Sporozoite surface protein p67:Surface antigen:p67 surface antigen	6	protection:immune:vaccine:antigen:antibody:vaccination	2	cattle:animals	1	theileria parva	2	east coast fever:cattle tick
28515133	1	Circumsporozoite protein	6	immune:vaccine:antigen:immunized:vaccinated:immunogenicity	3	mice:monkeys:animals	1	plasmodium falciparum	1	malaria
32040522	1	Circumsporozoite protein	6	protection:vaccine:antigen:vaccination:induce:ifn	1	animals	1	plasmodium falciparum	1	malaria
31958746	1	Surface antigen:Surface antigen SAG1:Surface antigen 1:Surface antigen protein 1:Major surface antigen:Secretory antigen 1 protein:Major surface antigen 1:Rop2 protein:Surface antigen p22:Surface antigen 2:Surface antigen 2B:SAG2:SAG2 type 2 variant 4:SAG2 type 2 variant 2:SAG2 type 2 variant 3:SAG2 type 2 variant 1	6	protection:immune:vaccine:antigen:vaccination:induce	2	animal:animals	1	toxoplasma gondii	1	toxoplasmosis
11738752	1	Paramyosin	6	antibodies:vaccine:antigen:vaccination:reduction:immunogenicity	3	mouse:mice:animals	1	schistosoma japonicum	1	schistosomiasis
15688345	1	Circumsporozoite protein	6	protective:vaccine:antigen:antibody:vaccination:induced	2	mice:monkeys	1	plasmodium falciparum	1	malaria
14604581	1	14 kDa fatty acid-binding protein	6	protection:immune:response:protective:vaccine:vaccination	1	mice	2	schistosoma mansoni:fasciola hepatica	2	fascioliasis:schistosomiasis
12228010	1	Circumsporozoite protein	6	antibodies:vaccine:antibody:vaccination:immunization:immunogenicity	1	animal	1	plasmodium falciparum	1	malaria
11865423	1	merozoite surface protein 3:Merozoite surface protein-3:MSP3	6	protection:response:vaccine:antibody:vaccination:vaccinated	2	monkeys:primate	1	plasmodium falciparum	1	malaria
11083773	1	Ookinete surface protein Pvs25:Sexual stage antigen 25 protein:Ookinite surgace antigen Pvs28:Sexual stage surface protein Pvs28:ookinete surface protein pvs28:Surface protein Pvs48	6	antibodies:response:vaccine:antibody:induce:vaccinated	1	mice	1	plasmodium vivax	1	malaria
15305682	1	EG95:Host-protective antigen:EG95 protein	6	antibodies:vaccine:antigen:effective:immunity:vaccinated	5	goats:sheep:cattle:animal:animals	1	echinococcus granulosus	1	hydatid
8326127	1	23 kDa integral membrane protein:Paramyosin:Triosephosphate isomerase:Heat shock protein	6	immune:response:vaccine:antibody:vaccination:vaccinated	2	mouse:mice	1	schistosoma mansoni	1	schistosomiasis
32526607	1	Apical membrane antigen 1:Apical membrane antigen-1	6	protection:immune:antibodies:vaccine:immunized:immunization	2	chicken:chickens	1	eimeria tenella	1	coccidiosis
32525007	1	Microneme protein-2:Microneme protein Etmic-2:Microneme 2	6	protection:immune:response:protective:vaccine:antigen	2	chicken:chickens	1	eimeria tenella	1	coccidiosis
30131879	1	Reticulocyte-binding protein homolog 5:Reticulocyte binding-like protein 5:Reticulocyte-binding protein 5:Reticulocyte binding protein-like protein 4	6	antibodies:vaccine:induce:immunization:reduction:immunogenic	1	mice	1	plasmodium falciparum	1	malaria
28578824	1	Sexual stage specific surface antigen:Sexual stage-specific surface antigen:S48/45:Sexual stage antigen s48/45:Pfs48/45	6	immune:response:vaccine:antigen:antibody:immunogenicity	1	mice	1	plasmodium falciparum	1	malaria
28288769	1	SO7	6	protective immunity:vaccine:antibody:immunized	2	chicken:chickens	1	eimeria tenella	1	coccidiosis
27438603	1	Sexual stage specific surface antigen:Sexual stage-specific surface antigen:S48/45:Sexual stage antigen s48/45:Surface protein Pvs48:Gamete surface antigen Pvs48/45:Pfs48/45	6	immune:vaccine:antigen:immunity:immunized:immunization	2	mouse:mice	1	plasmodium vivax	1	malaria
27658588	1	merozoite surface protein:Merozoite surface protein P92:Signal peptide peptidase:Sexual stage specific surface antigen:Sexual stage-specific surface antigen:S48/45:Sexual stage antigen s48/45	6	immune:response:vaccine:antibody:immunization:antigenic	1	mice	2	plasmodium falciparum:plasmodium vivax	1	malaria
27353726	1	paramyosin	6	vaccine:effective:immunity:immunized:induced:immunogenicity	2	mouse:mice	1	trichinella spiralis	1	trichinellosis
25887456	1	14 kDa fatty acid-binding protein:Sm29	6	protection:vaccine:antigen:effective:immunized:reduction	2	mice:animal	1	schistosoma mansoni	1	schistosomiasis
29649443	1	Circumsporozoite protein	6	protection:antibodies:protective:vaccine:antigen:immunization	1	mice	2	plasmodium berghei:plasmodium falciparum	1	malaria
26667840	1	Circumsporozoite protein:Thrombospondin-related anonymous protein:Thrombospondin-related adhesive protein:Thrombospondin related anonymous protein:Trap protein:Trombospondin-related protein:Thrombospondin related adhesive protein	6	protection:antibodies:protective:vaccine:antibody:reduction	1	mice	2	plasmodium berghei:plasmodium falciparum	1	malaria
25091724	1	bradyzoite antigen BAG1:Putative GPI-anchored surface antigen SRS4:SAG-related sequence SRS16B	6	protection:immune:vaccine:antigen:effective:induce	2	mice:animals	1	toxoplasma gondii	0	NA
22735846	1	Serine-repeat antigen protein:Serine repeat antigen:Blood-stage antigen	6	immune:response:vaccine:antigen:immunized:immunogenicity	1	mice	1	plasmodium falciparum	1	malaria
21820475	1	merozoite surface protein 1:Merozoite surface antigens	6	antibodies:vaccine:immunity:induced:antigenic:immunogenicity	2	mice:rabbits	1	plasmodium falciparum	1	malaria
21935482	1	merozoite surface protein 1	6	protection:antibodies:response:vaccine:immunity:ifn	1	animal	1	plasmodium falciparum	1	malaria
24379279	1	apical membrane antigen 1:Apical membrane protein-1:Apical membrane antigen-1:Apcial membrane antigen I:Apical membrane protein 1	6	antibodies:vaccine:antigen:antibody:immunization:immunogenicity	1	mice	2	plasmodium falciparum:plasmodium vivax	1	malaria
22984589	1	merozoite surface protein 1:apical membrane antigen 1:Truncated apical membrane antigen 1:Merozoite surface antigens	6	vaccine:antigen:antibody:induced:immunization	3	mice:rabbits:animals	1	plasmodium yoelii	1	malaria
21881771	1	Circumsporozoite protein	6	immune:response:vaccine:antibody:immunogenicity	1	mice	1	plasmodium vivax	1	malaria
22023477	1	Serine-repeat antigen protein:Serine repeat antigen	6	immune:vaccine:antigen:induced:immunogenicity	2	horses:animals	1	plasmodium falciparum	1	malaria
22076863	1	merozoite surface protein 1:Merozoite surface antigens	6	immune:vaccine:antibody:immunity:induced:immunogenicity	1	mice	1	plasmodium falciparum	1	malaria
24530147	1	Microneme protein-2:Microneme protein Etmic-2:Microneme 2	6	immune:protective:vaccine:antigen:immunity:immunized	1	chicken	1	eimeria tenella	1	coccidiosis
15582530	1	Circumsporozoite protein	6	antibodies:vaccine:antibody:induced:immunogenicity:ifn	1	monkeys	1	plasmodium vivax	1	malaria
19726616	1	protein disulfide isomerase	6	protection:immune:response:protective:vaccine:antigen	2	mouse:mice	1	leishmania major	1	leishmaniasis
15780727	1	p67 protein:Sporozoite surface protein p67:Surface antigen:p67 surface antigen	6	protection:antibodies:vaccine:immunized:induced:reduction	3	calves:cattle:animals	1	theileria parva	1	east coast fever
18984024	1	Circumsporozoite protein	6	protection:protective immunity:antibodies:vaccine	1	mice	2	plasmodium berghei:plasmodium falciparum	1	malaria
15694510	1	Erythrocyte binding antigen region II:Erythrocyte binding antigen-175:Erythrocyte binding antigen 175:EBA-175:Erythrocyte-binding antigen-175	6	protection:immune:protective:vaccine:antibody:immunogenic	1	monkeys	1	plasmodium falciparum	1	malaria
18771584	1	VAR2CSA:Erythrocyte membrane protein 1:DBL1	6	antibodies:vaccine:immunity:immunized:induce:immunization	1	mice	1	plasmodium falciparum	1	malaria
20080619	1	Circumsporozoite protein:Major surface antigen	6	antibodies:protective:vaccine:antigen:immunity:induced	2	mice:birds	1	plasmodium falciparum	1	malaria
15157087	1	Erythrocyte binding antigen region II:Erythrocyte binding antigen-175:Erythrocyte binding antigen 175:EBA-175:Erythrocyte-binding antigen-175	6	protection:immune:protective:vaccine:antigen:immunogenic	1	monkeys	1	plasmodium falciparum	1	malaria
12825185	1	Erythrocyte membrane protein 1	6	immune:antibodies:response:vaccine:immunized:immunization	3	mouse:mice:monkeys	1	plasmodium falciparum	1	malaria
12010962	1	merozoite surface protein 1	6	antibodies:protective:vaccine:antibody:effective:immunization	1	rabbits	1	plasmodium falciparum	1	malaria
8085374	1	Circumsporozoite protein	6	immune:antibodies:response:protective:vaccine:antigenic	1	rabbits	1	plasmodium falciparum	1	malaria
11722185	1	merozoite surface protein 1:Merozoite surface antigens	6	antibodies:vaccine:antigen:antibody:effective:immunized	1	rabbits	1	plasmodium falciparum	1	malaria
12559799	1	p67 protein:Sporozoite surface protein p67:Surface antigen:p67 surface antigen	6	protection:antibodies:vaccine:immunity:induced	1	cattle	1	theileria parva	1	east coast fever
9548494	1	apical membrane antigen 1:Apical membrane antigen-1:AMA-1	6	protection:response:vaccine:antigen:antibody:immunization	1	mice	2	plasmodium falciparum:plasmodium chabaudi	1	malaria
8765044	1	circumsporozoite (CS) protein:Chorismate synthase, putative:Citrate synthase:Circumsporozoite protein	6	vaccine:antigen:immunized:induced:immunization	1	mice	1	plasmodium berghei	1	malaria
10697896	1	circumsporozoite (CS) protein:Circumsporozoite protein:Chorismate synthase, putative:Citrate synthase	6	protection:immune:vaccine:antigen:antibody:immunogenic	2	mice:animal	1	plasmodium falciparum	1	malaria
11596920	1	merozoite surface protein 2:Merozoite surface antigen 2:Merozoite surface protein-2:Merozoite surafce protein 2	6	immune:antibodies:vaccine:antigen:antibody:immunization	2	mouse:mice	1	plasmodium falciparum	1	malaria
12097400	1	merozoite surface protein 1	6	protective:vaccine:antibody:immunity:immunized:induce	1	mice	1	plasmodium yoelii	1	malaria
9041668	1	Chorismate synthase, putative:Citrate synthase:Circumsporozoite protein	6	immune:protective:vaccine:induced:immunization	1	mice	1	plasmodium berghei	1	malaria
7911566	1	Circumsporozoite protein	6	antibodies:response:vaccine:antigen:antibody:immunity	1	animal	1	plasmodium falciparum	1	malaria
11601272	1	Circumsporozoite protein	6	response:vaccine:antigen:antibody:immunized:induced	1	mice	1	plasmodium falciparum	1	malaria
12363372	1	Secreted cathepsin L 1:Secreted cathepsin L2	6	antibodies:response:vaccine:antibody:immunized:immunization	1	rats	1	fasciola hepatica	1	fascioliasis
10603392	1	exported protein 1:liver stage antigen 3:Liver stage-specific antigen 1:Liver stage-specific antigen-1:Liver stage antigen-1:Liver stage antigen-3:Malaria protein EXP-1:Exported protein-1:Malaria exported protein-1	6	protective immunity:vaccine:antigen:effective	1	rodent	1	plasmodium falciparum	1	malaria
26299750	1	Gametocyte surface protein P230:Pfs230:Sexual stage specific surface antigen:Sexual stage-specific surface antigen:S48/45:Sexual stage antigen s48/45:Pfs48/45	6	immune:antibodies:vaccine:antigen:immunity:immunogenicity	1	mice	1	plasmodium falciparum	1	malaria
24478093	1	Circumsporozoite protein:Cirumsporozoite protein:Csp:CSP protein	6	antibodies:vaccine:antigen:antibody:immunized:immunogenicity	2	rodents:mice	1	plasmodium vivax	1	malaria
25615702	1	Gametocyte surface protein P230:Pfs230	6	protection:antibodies:vaccine:effective:immunization:vaccinated	1	mice	1	plasmodium falciparum	1	malaria
23716612	1	Circumsporozoite protein:Cirumsporozoite protein:Csp:CSP protein	6	protective immunity:immune:antibodies:vaccine	3	rodent:mice:animal	2	plasmodium berghei:plasmodium vivax	1	malaria
23675294	1	UOS7/S20:Thrombospondin-related anonymous protein	6	immune:antigen:immunity:vaccination:vaccinated:antigenic	1	mice	1	plasmodium berghei	1	malaria
27895131	1	cell traversal protein for ookinetes and sporozoites:Cell-traversal protein:PF cell-traversal protein:Celtos	6	immune:antibodies:protective:vaccination:immunized:immunization	2	rodent:mice	2	plasmodium berghei:plasmodium falciparum	1	malaria
27113469	1	Thrombospondin-related anonymous protein:Secreted acid phosphatase, putative:Circumsporozoite protein:UOS7/S20	6	response:antigen:immunized:induced:immunization	1	mice	2	plasmodium berghei:plasmodium yoelii	1	malaria
25092912	1	Circumsporozoite protein:Circumsporozoite protein variant VK247:Circumsporozoite protein variant VK210:25 kDa ookinete surface antigen:Ookinete surface protein Pvs25:Sexual stage antigen 25 protein	6	antibodies:response:protective:vaccine:induced:immunization	2	rodent:mice	1	plasmodium vivax	1	malaria
28417968	1	Circumsporozoite protein:Cirumsporozoite protein:Csp:CSP protein	6	protection:antibodies:protective:vaccine:antigen:vaccination	1	rodent	1	plasmodium vivax	1	malaria
25454088	1	Secreted ookinete protein, putative:Stromal-processing peptidase, putative:Signal peptide peptidase, putative	6	response:antigen:immunity:immunized:immunization:reduction	1	mice	1	plasmodium berghei	1	malaria
25729379	1	Circumsporozoite protein	6	protection:protective immunity:antigen:immunized	1	mice	1	plasmodium yoelii	1	malaria
23429538	1	merozoite surface protein 1:apical membrane antigen 1:Truncated apical membrane antigen 1	6	antibodies:vaccine:antigen:antibody:immunized:immunization	2	rabbits:animals	1	plasmodium falciparum	1	malaria
24029408	1	Gap protein:Circumsporozoite protein	6	protection:immune:antibodies:immunization:immunogenicity:ifn	1	mouse	1	plasmodium falciparum	1	malaria
23609325	1	Ferrochelatase	6	protection:vaccine:antigen:antibody:induced:immunization	2	rodent:mice	2	plasmodium berghei:plasmodium yoelii	1	malaria
24056014	1	Apical membrane antigen 1:AMA-1	6	antibodies:antigen:antibody:immunity:induced:antigenic	2	rodent:mice	1	plasmodium chabaudi	1	malaria
22343045	1	merozoite surface protein 1	6	protection:immune:antibodies:protective:antigen:effective	3	rodent:mouse:mice	3	plasmodium berghei:plasmodium falciparum:plasmodium yoelii	1	malaria
20384992	1	merozoite surface protein 1:apical membrane antigen 1:Apical membrane antigen-1:Merozoite surface antigens:Arginase	6	antibodies:vaccine:antigen:antibody:effective:immunogenic	1	animal	1	plasmodium falciparum	1	malaria
20042100	1	merozoite surface protein:Merozoite surface protein 3:Merozoite surface protein-3:Polymorphic antigen	6	immune:antibodies:vaccine:immunity:immunized:immunogenicity	3	mice:rabbits:animals	1	plasmodium falciparum	1	malaria
19047411	1	Circumsporozoite protein	6	immune:antibodies:protective:antibody:immunity:immunogenicity	1	rodent	1	plasmodium falciparum	1	malaria
21738467	1	variant surface glycoprotein:variant surface glycoprotein (VSG)	6	immune:antibodies:antibody:induced:reduction:tnf	2	mouse:animal	1	trypanosoma brucei	2	african trypanosomiasis
17241708	1	Circumsporozoite protein	6	protection:immune:vaccine:antigen:immunized:antigenic	2	mice:rabbits	1	plasmodium falciparum	1	malaria
20957045	1	VAR2CSA:Erythrocyte membrane protein 1:DBL1	6	protection:immune:antibodies:response:vaccine:antigenic	1	mice	1	plasmodium falciparum	1	malaria
20653104	1	Antigen 332	6	immune:response:vaccine:antigen:immunized:immunogenicity	5	mice:rats:rabbits:animal:animals	1	plasmodium falciparum	1	malaria
19946351	1	Leishmanolysin	6	antibodies:protective:vaccine:antigen:antibody:effective	1	mice	1	leishmania infantum	1	leishmaniasis
20837716	1	macrophage migration inhibitory factor	6	immune:antibodies:response:induce:reduction:tnf	1	mice	1	plasmodium yoelii	1	malaria
18804512	1	Cysteine proteinase	6	protective:vaccine:vaccination:vaccinated:antigenic:ifn	1	mice	1	leishmania infantum	1	leishmaniasis
15731029	1	SRS2 surface antigen:Tachyzoite surface protein:p29 surface antigen:Surface antigen SAG1:Putative surface antigen protein 1	6	immune:response:vaccine:antigen:induced:ifn	1	cattle	1	neospora caninum	1	neosporosis
11471569	1	Erythrocyte binding antigen region II:Erythrocyte binding antigen-175:Erythrocyte binding antigen 175:EBA-175:Erythrocyte-binding antigen-175	6	antibodies:vaccine:antibody:immunized:induce:immunogenic	5	mice:rabbit:rabbits:monkeys:primates	1	plasmodium falciparum	0	NA
11500418	1	MSP-1:Merozite surface protein 1:Merozoite surface proteins 1:Merozoite surface protein 1:Merozoite surface antigens:Merozoite surface protein-1:Thioredoxin	6	antibodies:vaccine:antigen:immunized:induce:immunogenicity	2	mice:animals	1	plasmodium vivax	0	NA
9529073	1	merozoite surface protein 1:Merozoite surface antigens:Merozoite surface antigen 1:Merozoite surface antigen-1:MSP1:Major merozoite surface antigen	6	protective:vaccine:antigen:antibody:immunization:vaccinated	4	monkey:monkeys:primate:animals	2	plasmodium vivax:plasmodium cynomolgi	1	malaria
16377036	1	merozoite surface protein 1:Merozoite surface protein-1	6	antibodies:protective:vaccine:antibody:immunized:immunogenicity	3	mice:rabbit:rabbits	1	plasmodium falciparum	1	malaria
9614123	1	apical membrane antigen 1:Apical membrane antigen-1:Bifunctional dihydrofolate reductase-thymidylate synthase:Dihydrofolate reductase-thymidylate synthetase	6	antibodies:response:protective:vaccine:antigen:immunogenic	2	rodent:mice	2	plasmodium berghei:plasmodium falciparum	1	malaria
9233633	1	circumsporozoite (CS) protein:Circumsporozoite protein	6	immune:vaccine:antigen:immunity:immunized:immunogenicity	1	mice	1	plasmodium falciparum	1	malaria
16837110	1	Erythrocyte membrane protein 1:PfEMP1	6	protection:immune:vaccine:immunized:immunization:reduction	2	rats:animals	1	plasmodium falciparum	1	malaria
16988228	1	apical membrane antigen 1:Truncated apical membrane antigen 1	6	protection:antibodies:vaccine:antigen:antibody:immunization	1	mice	1	plasmodium yoelii	1	malaria
10085003	1	circumsporozoite (CS) protein:Circumsporozoite protein:Putative Chorismate synthase:Circumsporozoite antigen:Citrate synthase	6	immune:antibodies:response:antigen:antibody:induced	4	monkey:monkeys:primate:animals	2	plasmodium knowlesi:toxoplasma gondii	1	malaria
16428781	1	merozoite surface protein 1:Merozoite surface protein-1:Merozoite surface antigens:Merozoite surface protein-1 variant Q-TSR-L:Merozoite surface antigen 1:Merozoite surface protein-1 variant E-TSR-L	6	immune:antibodies:vaccine:antigen:immunized:immunogenicity	3	rabbit:rabbits:monkeys	1	plasmodium falciparum	1	malaria
12438375	1	merozoite surface protein 1:apical membrane antigen 1:Merozoite surface antigens:Truncated apical membrane antigen 1	6	protection:vaccine:antigen:immunity:vaccination:induced	2	monkeys:animals	1	plasmodium falciparum	1	malaria
14665394	1	Tyrosine 3-monooxygenase:Thioredoxin:Thioredoxin peroxidase 1	6	response:antigen:induced:immunogenicity	1	mice	1	schistosoma mansoni	1	schistosomiasis
16761098	1	merozoite surface protein 1	6	immune:antibodies:vaccine:immunized:immunization:immunogenicity	2	mouse:mice	1	plasmodium falciparum	1	malaria
17095277	1	VAR2CSA:Erythrocyte membrane protein 1:DBL1:PfEMP1	6	protective immunity:antibodies:vaccine:immunized	2	mouse:mice	1	plasmodium falciparum	1	malaria
11119517	1	Antigen B:Antigen B4:Antigen B5:Antigen B2:Antigen B3:Antigen B subunit 4:Antigen B1	6	immune:antibodies:response:antigen:immunity:ifn	1	sheep	1	echinococcus granulosus	3	cystic echinococcosis:hydatid
15890689	1	merozoite surface protein 1	6	immune:response:protective:vaccine:antibody:ifn	2	mouse:mice	1	plasmodium chabaudi	1	malaria
10816459	1	Duffy binding protein:Duffy-binding protein:Duffy binding protein variant 5:Duffy binding protein II	6	antibodies:vaccine:antigen:antibody:vaccination:immunogenicity	2	animal:animals	1	plasmodium vivax	1	malaria
9353014	1	merozoite surface protein 1	6	protection:response:protective:vaccine:immunized:immunization	1	mice	1	plasmodium yoelii	1	malaria
10580196	1	merozoite surface protein 1	6	protection:protective immunity:antibodies:immunization	1	rodent	1	plasmodium yoelii	1	malaria
12938235	1	merozoite surface protein 1	6	immune:antibodies:response:antibody:induce:ifn	2	mice:animals	1	plasmodium berghei	1	malaria
15296488	1	SRS2 surface antigen:Tachyzoite surface protein:Major surface antigen:Blood-stage antigen	6	antibodies:antigen:antibody:induced:immunization	1	mice	2	plasmodium falciparum:neospora caninum	1	malaria
9284129	1	Erythrocyte binding antigen region II:Erythrocyte binding antigen-175:Erythrocyte binding antigen 175:EBA-175:Erythrocyte-binding antigen-175	6	immune:antibodies:response:vaccine:antigen:immunized	2	rabbits:monkey	1	plasmodium falciparum	1	malaria
14700344	1	Merozoite surface antigens:Merozoite surface protein 1:Merozoite surface antigen 1:Merozoite surface antigen-1	6	immune:antibodies:vaccine:antigen:immunized:immunogenicity	1	rabbits	1	plasmodium falciparum	1	malaria
11180119	1	Merozoite surface protein 1:Merozoite surface protein-1:Merozoite surface antigens:Merozoite surface protein-1 variant Q-TSR-L:Merozoite surface antigen 1:Merozoite surface protein-1 variant E-TSR-L	6	immune:antibodies:response:antigen:antibody:immunized	1	mice	1	plasmodium falciparum	1	malaria
11741694	1	Circumsporozoite protein:MSP-1:Merozite surface protein 1:Merozoite surface proteins 1:Merozoite surface protein 1:Merozoite surface antigens:Merozoite surface protein-1:Merozoite surface protein-1 variant Q-TSR-L:Merozoite surface antigen 1:Merozoite surface protein-1 variant E-TSR-L:Duffy binding protein:Duffy-binding protein:Duffy binding protein variant 5:Duffy binding protein II:Ookinete sur…	6	immune:response:protective:vaccine:induced:immunogenicity	1	monkey	1	plasmodium vivax	1	malaria
15640359	1	merozoite surface protein 1:Merozoite surface protein-1	6	immune:protective:vaccine:antigen:immunity:reduction	2	rodent:mice	1	plasmodium chabaudi	1	malaria
16988458	1	Circumsporozoite protein	6	protection:immune:antibodies:vaccine:immunized:immunization	1	mice	1	plasmodium yoelii	1	malaria
12060317	1	Merozoite surface protein 1	6	protection:immune:antibodies:antibody:immunity:immunized	1	mice	1	plasmodium yoelii	1	malaria
12804841	1	Ookinete surface protein Pvs25:Sexual stage antigen 25 protein	6	immune:antibodies:response:immunized:induced:immunization	2	mouse:mice	1	plasmodium vivax	1	malaria
16108563	1	Microneme protein-2:Microneme protein Etmic-2:Microneme 2:Profilin	6	protection:antibody:effective:vaccination:induced:immunization	1	chicken	1	eimeria tenella	1	coccidiosis
14977966	1	Circumsporozoite protein	6	protective:vaccine:antigen:immunization:vaccinated:reduction	1	mice	3	plasmodium falciparum:plasmodium vivax:plasmodium yoelii	1	malaria
1624802	1	Merozoite surface antigens	6	antibodies:response:vaccine:immunized:induced:immunogenic	3	mice:monkeys:animals	1	plasmodium falciparum	1	malaria
1680235	1	Circumsporozoite protein	6	immune:antibodies:vaccine:immunized:induced:immunization	2	mouse:mice	1	plasmodium yoelii	1	malaria
7947464	1	Paramyosin	6	protection:protective immunity:vaccine:antibody	1	mouse	1	schistosoma japonicum	1	schistosomiasis
7685304	1	Putative ferredoxin:Circumsporozoite protein	6	immune:antibodies:response:effective:antigenic:immunogenic	1	mice	1	plasmodium falciparum	1	malaria
32402755	1	Circumsporozoite protein:Cirumsporozoite protein:Csp:CSP protein:Circumsporozoite protein variant VK247:Circumsporozoite protein variant VK210	6	protection:antibodies:protective:vaccine:antibody:vaccination	1	mice	1	plasmodium vivax	1	malaria
7526570	1	Circumsporozoite protein	6	response:vaccine:antigen:antibody:immunized:immunogenicity	1	mice	1	plasmodium falciparum	1	malaria
7810805	1	Apical membrane antigen 1	6	antibodies:response:vaccine:antigen:antibody:induced	2	rat:rats	1	plasmodium falciparum	1	malaria
8088872	1	Antigen 332	6	immune:antibodies:response:antigen:antibody:immunogenicity	1	mice	1	plasmodium falciparum	1	malaria
7558572	1	Cathepsin L:Glutamate dehydrogenase	6	immune:response:vaccine:vaccination:vaccinated:reduction	1	sheep	1	fasciola hepatica	2	fascioliasis:liver fluke
32894166	1	104 kDa microneme/rhoptry antigen:Tp1 CD8+ T cell antigen:CD8+ T cell target antigen Tp1:Tp2 CD8+ T cell antigen:CD8+ T cell target antigen Tp2	6	protection:vaccine:vaccination:immunized:immunization:antigenic	2	cattle:animals	1	theileria parva	1	east coast fever
28504194	1	Paramyosin	6	protective:vaccine:vaccination:immunized:vaccinated:reduction	1	animals	1	schistosoma japonicum	1	schistosomiasis
25498563	1	tryparedoxin:tryparedoxin peroxidase:Chaperonin TCP20:Cytosolic tryparedoxin	6	response:vaccine:vaccination:induced:vaccinated:ifn	2	hamsters:animals	1	leishmania donovani	1	leishmaniasis
26081442	1	Circumsporozoite protein	6	protection:antibodies:vaccine:antigen:antibody:vaccinated	2	mice:animals	1	plasmodium falciparum	1	malaria
28342669	1	Circumsporozoite protein	6	protection:protective:vaccine:antibody:vaccination:reduction	2	mouse:mice	2	plasmodium berghei:plasmodium falciparum	1	malaria
22404504	1	EG95:Host-protective antigen:EG95 protein	6	protective:antigen:antibody:effective:vaccination:immunized	5	mice:dogs:sheep:cattle:animals	1	echinococcus granulosus	1	hydatid
22457289	1	Circumsporozoite protein:Cirumsporozoite protein:Csp:CSP protein	6	antibodies:vaccine:antibody:immunity:vaccination:immunization	1	mice	3	plasmodium berghei:plasmodium falciparum:plasmodium vivax	1	malaria
23260862	1	SO7	6	protective:vaccine:antigen:immunity:vaccination:immunization	2	chicken:chickens	1	eimeria tenella	1	coccidiosis
19782112	1	Thioredoxin:Tetraspanin	6	protective:vaccine:vaccination:induced:vaccinated:reduction	2	rodents:mice	1	echinococcus multilocularis	3	alveolar echinococcosis:cysticercosis
19386420	1	tryparedoxin peroxidase:Tryparedoxin_peroxidase	6	response:vaccine:antigen:immunized:induced:vaccinated	1	dogs	1	leishmania infantum	1	leishmaniasis
10769007	0.991	merozoite surface protein 1	5	protection:antibodies:vaccine:antibody:immunity	1	mice	1	plasmodium yoelii	1	malaria
17123534	0.991	Paramyosin	5	antibodies:antibody:immunized:induced:antigenic	3	mice:rabbit:sheep	1	schistosoma mansoni	0	NA
24205067	0.992	Erythrocyte membrane protein 1:Erythrocyte membrane protein-1	5	antigen:immunity:induced:reduction:antigenic	1	monkeys	1	plasmodium knowlesi	1	malaria
1471413	0.993	Histidine-rich protein 2:Histidine-rich protein II:HRPII:Histidine rich protein II	5	protection:protective:vaccine:immunized:immunization	2	monkeys:animals	1	plasmodium falciparum	0	NA
17096643	0.993	variant surface glycoprotein	5	immune:antibodies:response:antigen:effective	1	mice	1	trypanosoma brucei	2	african trypanosomiasis
30342119	0.994	rhoptry neck protein 12	5	antibodies:vaccine:antigen:antibody:immunogenic	1	rabbit	1	plasmodium falciparum	1	malaria
11487368	0.994	Circumsporozoite protein:Cirumsporozoite protein:Csp:CSP protein	5	immune:antibodies:response:protective:vaccine	1	mice	1	plasmodium vivax	0	NA
20942952	0.994	apical merozoite protein:Thrombospondin-related apical membrane protein	5	protection:immune:vaccine:antigen:immunogenicity	3	rabbits:animal model	3	plasmodium falciparum:plasmodium knowlesi:plasmodium vivax	1	malaria
17156863	0.994	Apical membrane antigen 1	5	antibodies:vaccine:antigen:antibody:immunized	2	mouse:mice	2	neospora caninum:toxoplasma gondii	0	NA
31231975	0.995	apical membrane antigen 1:Apical membrane antigen-1	5	immune:antibodies:response:vaccine:antigen	1	cattle	1	babesia bovis	0	NA
27174667	0.995	GST class-pi:Superoxide dismutase [Cu-Zn]	5	response:effective:induced:reduction	1	cattle	1	wuchereria bancrofti	2	filariasis:lymphatic filariasis
22593616	0.995	Cysteine-rich protective antigen	5	response:protective:vaccine:antigen:effective	4	mouse:mice:animal model	1	plasmodium falciparum	1	malaria
17924143	0.995	Tegumental protein	5	response:antigen:immunization:immunogenicity	1	rats	1	clonorchis sinensis	1	clonorchiasis
17588541	0.995	histidine-rich protein II:Histidine rich protein II	5	protection:vaccine:induced:immunogenicity	1	monkey	1	plasmodium falciparum	1	malaria
19067844	0.995	merozoite surface protein 1:Merozoite surface protein-1	5	protective immunity:immunized:induced	2	monkey:monkeys	1	plasmodium cynomolgi	1	malaria
21794145	0.995	Hsp70	5	protection:immune:vaccine:effective:vaccination	4	mice:hamsters:dogs:animal	1	leishmania infantum	1	leishmaniasis
29161330	0.996	MF6p protein:Heme-binding protein	5	antibodies:antibody:vaccination:immunized:antigenic	1	sheep	5	schistosoma mansoni:clonorchis sinensis:fasciola hepatica:opisthorchis viverrini:paragonimus westermani	0	NA
27012710	0.997	p23	5	vaccine:antibody:effective:immunized:immunization	4	cows:calf:calves:animals	1	cryptosporidium parvum	1	cryptosporidiosis
20580741	0.997	Sporozoite threonine-asparagine-rich protein:STARP antigen	5	vaccine:antibody:induce:immunization:immunogenic	1	monkeys	1	plasmodium falciparum	0	NA
27067024	0.997	Surface protein Pvs48:Gamete surface antigen Pvs48/45	5	antibodies:vaccine:induced:antigenic:immunogenic	2	mice:monkeys	1	plasmodium vivax	1	malaria
11012975	0.997	24 kDa ookinete surface protein:Ookinete surface antigen-like protein Pfs28:28 kDa ookinete surface protein	5	antigen:antibody:immunized:immunogenicity	1	mice	1	plasmodium berghei	0	NA
10613831	0.997	merozoite surface protein 1:Merozoite surface protein-1:Merozoite surface antigens:Merozoite surface protein-1 variant Q-TSR-L:Merozoite surface antigen 1:Merozoite surface protein-1 variant E-TSR-L	5	antibodies:vaccine:antigen:immunity:immunization	1	rodent	1	plasmodium falciparum	1	malaria
8335358	0.997	surface glycoprotein	5	protection:immune:protective:antigen:antigenic	1	mice	1	trypanosoma cruzi	0	NA
33505395	0.998	Sexual stage specific surface antigen:Sexual stage-specific surface antigen:S48/45:Sexual stage antigen s48/45:Glutamate-rich protein:Glutamate rich protein:Pfs48/45	5	antibodies:response:vaccine:antigen:induced	1	rodents	1	plasmodium falciparum	1	malaria
31883801	0.998	Circumsporozoite protein	5	antibodies:response:protective:vaccine:antibody	1	mice	1	plasmodium falciparum	1	malaria
15907839	0.998	merozoite surface protein 1:Merozoite surface protein-1:Merozoite surface antigens:Merozoite surface protein-1 variant Q-TSR-L:Merozoite surface antigen 1:Merozoite surface protein-1 variant E-TSR-L	5	immune:response:protective:vaccine:effective	1	animals	1	plasmodium falciparum	1	malaria
15986633	0.998	p23	5	antibodies:protective:vaccine:immunized:antigenic	3	mouse:mice:animals	2	cryptosporidium parvum:toxoplasma gondii	1	cryptosporidiosis
11895969	0.998	Rhoptry associated protein 1:Rhoptry associated protein-1:Rhoptry-associated protein 1:RAP-1	5	protection:immune:antibodies:vaccine:antigen	2	cattle:animal	1	babesia bovis	0	NA
20167126	0.998	merozoite surface protein 1:Merozoite surface antigens:MSP-1:Merozite surface protein 1:Merozoite surface proteins 1:Merozoite surface protein-1:MSP1	5	immune:response:protective:vaccine:antigen	2	monkey:monkeys	1	plasmodium vivax	1	malaria
16148170	0.998	Putative surface antigen:Surface antigen 2	5	immune:antibodies:response:antigen:antibody	1	horses	1	sarcocystis neurona	1	myeloencephalitis
17060469	0.998	apical membrane antigen 1:Truncated apical membrane antigen 1	5	antibodies:antigen:antibody:immunity:immunogenicity	1	rabbits	1	plasmodium falciparum	1	malaria
14638781	0.998	Cathepsin L:Cathepsin B	5	antibodies:response:vaccinated:antigenic:immunogenicity	2	rats:sheep	1	fasciola hepatica	1	liver fluke
33498845	0.998	Transposase	5	protection:vaccine:vaccination:vaccinated:immunogenicity	2	mouse:mice	1	schistosoma mansoni	1	schistosomiasis
8432609	0.998	Histidine-rich protein 2:Histidine-rich protein II:HRPII:Histidine rich protein II	5	protective immunity:vaccine:antigen	1	monkeys	1	plasmodium falciparum	1	malaria
28585770	0.999	Hypothetical_protein_conserved	5	immune:response:vaccine:antigenic:ifn	1	mice	1	leishmania donovani	1	leishmaniasis
30037796	0.999	Transforming growth factor beta	5	immune:response:antigen:immunity:ifn	2	mice:animals	1	echinococcus multilocularis	2	alveolar echinococcosis
32864364	0.999	dense granule protein GRA12:Dense granule protein 12:Dense granule antigen	5	vaccine:antigen:effective:antigenic:immunogenic	1	animals	1	toxoplasma gondii	1	toxoplasmosis
32099560	0.999	Cytochrome b	5	protective immunity:vaccine:vaccination	3	calf:calves:cattle	1	theileria annulata	2	theileriosis:tropical theileriosis
33217546	0.999	Variant surface glycoprotein	5	immune:antibodies:vaccine:immunized:immunization	2	mouse:mice	1	trypanosoma brucei	1	trypanosomiasis
12880248	0.999	Dense granule protein	5	protection:antigen:immunized:immunization:vaccinated	1	mice	1	neospora caninum	1	neosporosis
27047452	0.999	protein disulfide isomerase:elongation factor 2:p45	5	immune:response:vaccine:antigenic:immunogenic	1	hamsters	1	leishmania donovani	1	leishmaniasis
28699823	0.999	Glutamate-rich protein:Glutamate rich protein:Merozoite surface protein 3:Merozoite surface protein-3:MSP3:GLURP	5	immune:antibodies:vaccine:immunity:immunogenic	2	rodents:monkeys	1	plasmodium falciparum	1	malaria
29216890	0.999	tubulin:Rhoptry associated protein 1:Rhoptry associated protein-1:Rhoptry-associated protein 1:Cysteine peptidase 2:Spherical body protein 4:Spherical protein 4	5	protection:immune:vaccine:induced:antigenic	1	cattle	1	babesia bovis	1	babesiosis
29630679	0.999	merozoite surface protein 1:Merozoite surface protein-1	5	protection:protective:vaccine:antigen:induced	1	mice	1	plasmodium chabaudi	1	malaria
17848988	0.999	merozoite surface protein 1:Apical membrane antigen 1:Merozoite surface protein-1	5	protective immunity:immune:antigen	2	rodent:mice	1	plasmodium chabaudi	1	malaria
9920045	0.999	merozoite surface protein 1:Glutathione S-transferase, putative:Merozoite surface protein-1	5	protection:antibodies:vaccine:immunized:immunization	2	rodent:mice	3	plasmodium berghei:plasmodium yoelii:plasmodium chabaudi	0	NA
17041140	0.999	Circumsporozoite protein:Thrombospondin-related anonymous protein:Thrombospondin-related adhesive protein:Thrombospondin related anonymous protein:Trap protein:Trombospondin-related protein:Sporozoite threonine-asparagine-rich protein:STARP antigen:Liver stage-specific antigen 1:Liver stage-specific antigen-1:Liver stage antigen:Liver stage antigen-1:Liver stage antigen-3:Liver stage antigen 3:SA…	5	immune:response:vaccine:effective:induce	1	monkey	1	plasmodium falciparum	1	malaria
16545511	0.999	Merozoite surface antigen 2	5	antibodies:protective:vaccine:antigen:immunogenicity	1	rabbits	1	plasmodium falciparum	1	malaria
9325291	0.999	apical membrane antigen 1:Apical membrane antigen-1:AMA-1	5	antibodies:vaccine:antigen:antibody:immunization	1	mice	2	plasmodium falciparum:plasmodium chabaudi	1	malaria
15198645	0.999	Antigen B:Antigen B4:Antigen B5:Antigen B2:Antigen B3:Antigen B subunit 4:Antigen B1	5	immune:response:protective:antigen:ifn	1	sheep	1	echinococcus granulosus	3	cystic echinococcosis:hydatid
28993460	1	merozoite surface protein 1:merozoite surface protein 8	5	antibodies:vaccine:antigen:immunogenicity	1	rabbits	1	plasmodium falciparum	1	malaria
33153189	1	Merozoite surface protein 4/5	5	antibodies:protective:vaccine:antigen:induce	2	rodent:mice	1	plasmodium yoelii	1	malaria
29229735	1	paramyosin:tropomyosin	5	immune:response:vaccine:immunization:antigenic	2	dogs:animals	1	echinococcus granulosus	1	intestinal tapeworm
30034399	1	dense granule protein GRA15	5	protection:immune:response:effective:induced	2	mouse:mice	2	toxoplasma gondii:schistosoma japonicum	1	schistosomiasis
31936739	1	inhibitor of cysteine proteases:Circumsporozoite protein	5	protection:vaccine:antigen:immunized:induced	3	mouse:mice:animals	1	plasmodium yoelii	1	malaria
30349082	1	Circumsporozoite protein:Ferrochelatase	5	protection:antibodies:protective:antibody:immunity	1	rodent	3	plasmodium berghei:plasmodium falciparum:plasmodium yoelii	1	malaria
28674032	1	tyrosine phosphatase:trans-sialidase	5	vaccine:antigen:effective:induced:ifn	2	mouse:mice	1	trypanosoma cruzi	1	chagas disease
32711079	1	Merozoite surface protein 9:Merozoite surface antigens:Merozoite surface protein 1	5	protection:immune:vaccine:vaccination:immunogenic	1	animal	1	plasmodium vivax	1	malaria
32153565	1	Circumsporozoite protein	5	protection:antibodies:vaccine:induced:immunization	2	mouse:animals	1	plasmodium falciparum	1	malaria
30367868	1	Surface antigen	5	immune:antibodies:vaccine:antibody:vaccinated	2	mouse:mice	1	babesia microti	1	babesiosis
9862371	1	Circumsporozoite protein	5	protection:protective:vaccination:immunization:ifn	1	mice	1	plasmodium berghei	1	malaria
9261951	1	Merozoite surface antigen 2:MSA-2	5	vaccine:antigen:antibody:vaccination:immunization	5	mice:rabbits:sheep:animal:animals	1	plasmodium falciparum	1	malaria
12672522	1	Merozoite surface antigen-2c:Merozoite surface antigen-2c (MSA-2c):Merozoite surface antigen 2c:Merozoite surface antigen 2-c:Merozoite surface protein	5	antibodies:vaccine:antigen:vaccination:immunogenic	1	cattle	1	babesia bovis	1	babesiosis
12543142	1	Ookinete surface protein Pvs25:Sexual stage antigen 25 protein:Ookinite surgace antigen Pvs28:Sexual stage surface protein Pvs28:ookinete surface protein pvs28:Surface protein Pvs48	5	vaccine:antibody:effective:vaccinated:antigenic	1	mice	2	plasmodium falciparum:plasmodium vivax	1	malaria
14516923	1	cyclophilin:phosphoglycerate kinase:filamin:Paramyosin	5	immune:response:vaccine:antigen:vaccination	1	animal	1	schistosoma mansoni	1	schistosomiasis
10715529	1	Paramyosin	5	antigen:vaccination:immunized:vaccinated:reduction	3	mice:pig:pigs	1	schistosoma japonicum	1	schistosomiasis
11137270	1	p67 protein:Sporozoite surface protein p67:Surface antigen:p67 surface antigen	5	antibodies:vaccine:antigen:antibody:vaccination	1	cattle	1	theileria parva	1	east coast fever
32870446	1	Apical membrane antigen 1:Truncated apical membrane antigen 1:Merozoite surface antigens:Merozoite surface protein 1	5	immune:antibodies:vaccine:effective:immunogenic	2	mice:animals	2	plasmodium falciparum:taenia solium	1	malaria
32404215	1	Aspartate aminotransferase:Serpin	5	immune:response:vaccine:antigen:effective	1	mice	1	clonorchis sinensis	1	clonorchiasis
33857426	1	Circumsporozoite protein	5	protection:antibodies:protective:vaccine:antibody	2	mouse:mice	1	plasmodium vivax	1	malaria
31842995	1	Tp1 CD8+ T cell antigen:CD8+ T cell target antigen Tp1:Tp2 CD8+ T cell antigen:CD8+ T cell target antigen Tp2	5	immune:vaccine:antigen:immunity:antigenic	1	cattle	1	theileria parva	1	east coast fever
33795695	1	Circumsporozoite protein	5	antibodies:protective:vaccine:effective:immunogenicity	1	mice	1	plasmodium falciparum	1	malaria
32946741	1	Circumsporozoite protein	5	protection:antibodies:protective:vaccine:antibody	1	mice	1	plasmodium falciparum	1	malaria
30824357	1	Gametocyte surface protein P230:Pfs230	5	antibodies:vaccine:antibody:induced:immunogenic	2	mouse:mice	1	plasmodium falciparum	1	malaria
27692771	1	merozoite surface protein 1:duffy binding-like merozoite surface protein:reticulocyte binding protein homologue 5:Rh5 interacting protein:rhoptry-associated leucine zipper-like protein 1:Rh5-interacting protein:Reticulocyte binding protein homologue 5-interacting protein:Reticulocyte-binding protein homolog 5:Reticulocyte binding-like protein 5:Reticulocyte-binding protein 5:Reticulocyte binding …	5	antibodies:vaccine:antigen:immunity:immunized	1	rabbits	1	plasmodium falciparum	1	malaria
29121987	1	Pyruvate kinase	5	immune:response:protective:vaccine:immunized	4	mice:rat:rats:rabbits	1	clonorchis sinensis	1	clonorchiasis
29263878	1	Cysteine_peptidase_B_(CPB):Cysteine protease:Cathepsin L-like cysteine proteinase:Cysteine proteinase type B	5	protection:vaccine:antigen:induce:immunization	2	mouse:hamsters	1	leishmania infantum	2	leishmaniasis:malaria
30847408	1	Abundant larval transcript-2 protein	5	response:vaccine:induced:immunogenicity:ifn	1	mice	1	brugia malayi	2	filariasis:lymphatic filariasis
24789797	1	merozoite surface protein 1:merozoite surface protein 3	5	antibodies:vaccine:antibody:induced:immunogenicity	2	mice:rabbits	1	plasmodium falciparum	1	malaria
25200253	1	cell traversal protein for ookinetes and sporozoites:PF cell-traversal protein:Circumsporozoite protein:Thrombospondin related adhesive protein:Thrombospondin-related adhesive protein	5	immune:vaccine:antigen:induced:immunogenic	1	mouse	1	plasmodium falciparum	1	malaria
23506240	1	Circumsporozoite protein	5	antibodies:response:vaccine:effective:immunogenic	2	mice:primates	1	plasmodium falciparum	1	malaria
23511652	1	SRS2 surface antigen:Tachyzoite surface protein	5	antibodies:vaccine:antigen:antibody:immunization	1	mice	1	neospora caninum	1	neosporosis
20585656	1	EG95:Host-protective antigen:EG95 protein:EM95 vaccine antigen	5	protection:vaccine:effective:induce:immunization	1	animal	5	echinococcus granulosus:echinococcus multilocularis:taenia solium:taenia saginata:taenia crassiceps	2	cestodiasis:cysticercosis
25248513	1	Orf protein:Cathepsin L	5	protective:vaccine:effective:immunized:reduction	2	chickens:birds	3	eimeria acervulina:eimeria tenella:toxoplasma gondii	1	coccidiosis
20654667	1	Apical membrane antigen 1:Apical membrane protein-1:Apical membrane antigen-1:Apcial membrane antigen I:Apical membrane protein 1	5	antibodies:vaccine:antigen:antibody:immunogenic	1	mice	1	plasmodium vivax	1	malaria
22248820	1	Merozoite surface protein duffy binding ligand 1:Duffy binding-like merozoite surface protein 1:Merozoite surface protein 3:Merozoite surface protein-3:MSP3:Polymorphic antigen	5	immune:antibodies:vaccine:antigen:immunogenic	1	rabbit	1	plasmodium falciparum	1	malaria
21298021	1	Erythrocyte membrane protein 1:VarO:PfEMP1	5	antibodies:vaccine:antibody:immunity:induce	1	mice	1	plasmodium falciparum	1	malaria
15501783	1	Circumsporozoite protein	5	antibodies:vaccine:immunization:immunogenicity	2	mice:monkeys	1	plasmodium falciparum	1	malaria
17524988	1	Circumsporozoite protein	5	antibodies:vaccine:antigen:antigenic:immunogenic	2	mice:rabbits	1	plasmodium falciparum	1	malaria
17426022	1	Sexual stage specific surface antigen:Sexual stage-specific surface antigen:S48/45:Sexual stage antigen s48/45:Pfs48/45	5	antibodies:vaccine:antigen:immunity:induced	1	mice	1	plasmodium falciparum	1	malaria
14695092	1	Ookinete surface protein Pvs25:Sexual stage antigen 25 protein:Ookinite surgace antigen Pvs28:Sexual stage surface protein Pvs28:ookinete surface protein pvs28:Surface protein Pvs48	5	antibodies:vaccine:antibody:immunized:antigenic	4	mouse:mice:rabbit:rabbits	1	plasmodium vivax	1	malaria
18794202	1	merozoite surface protein:Merozoite surface protein 1:Merozoite surface protein-1:Merozoite surface antigens:Merozoite surface protein-1 variant Q-TSR-L:Merozoite surface antigen 1:Merozoite surface protein-1 variant E-TSR-L:4a-hydroxytetrahydrobiopterin dehydratase	5	protection:immune:response:vaccine:induced	1	mice	1	plasmodium falciparum	1	malaria
12602355	1	circumsporozoite (CS) protein:Circumsporozoite protein	5	antibodies:vaccine:antigen:antibody:immunization	1	mice	1	plasmodium falciparum	1	malaria
14669987	1	Erythrocyte binding antigen region II:Erythrocyte binding antigen-175:Erythrocyte binding antigen 175:EBA-175:Erythrocyte-binding antigen-175	5	response:protective:vaccine:immunogenicity	1	monkeys	1	plasmodium falciparum	1	malaria
11738740	1	Ookinete surface protein Pvs25:Sexual stage antigen 25 protein:Ookinite surgace antigen Pvs28:Sexual stage surface protein Pvs28:ookinete surface protein pvs28:Surface protein Pvs48	5	antibodies:vaccine:antibody:immunized:induce	2	mice:animals	1	plasmodium vivax	1	malaria
11123327	1	Circumsporozoite protein	5	immune:vaccine:immunized:immunogenicity	1	mice	1	plasmodium falciparum	1	malaria
10697897	1	merozoite surface protein 1:Thrombospondin-related anonymous protein:Thrombospondin-related adhesive protein:Thrombospondin related anonymous protein:Trap protein:Trombospondin-related protein:Thrombospondin related adhesive protein:Circumsporozoite protein	5	protection:protective:vaccine:immunity:induced	1	rodent	1	plasmodium falciparum	1	malaria
8834763	1	Rhoptry-associated protein 1:p82:Rhoptry associated protein-1:Rhoptry protein:RAP-2	5	antibodies:vaccine:antibody:immunized:immunogenicity	3	mice:rabbits:animals	1	plasmodium falciparum	1	malaria
8531666	1	fatty acid binding protein	5	protection:antibodies:protective:vaccine:antigenic	1	mice	2	schistosoma mansoni:fasciola hepatica	1	schistosomiasis
25114213	1	Circumsporozoite protein	5	protection:antibodies:vaccine:antibody:immunization	2	rodent:mice	2	plasmodium berghei:plasmodium falciparum	1	malaria
24521783	1	Ookinete surface protein Pvs25:Sexual stage antigen 25 protein	5	vaccine:antigen:immunity:induced:immunogenicity	1	mice	1	plasmodium vivax	1	malaria
25822951	1	Thrombospondin-related anonymous protein:Thrombospondin-related adhesive protein:Thrombospondin related anonymous protein:Trap protein:Trombospondin-related protein	5	protection:vaccine:antigen:immunity:vaccination	1	mouse	1	plasmodium berghei	1	malaria
24465551	1	Cathepsin B1:Cathepsin L:Secreted cathepsin L 1:Glyceraldehyde 3-phosphate dehydrogenase	5	protection:immune:vaccine:induced:reduction	1	mice	2	schistosoma mansoni:fasciola hepatica	1	schistosomiasis
28231338	1	Tp1 CD8+ T cell antigen:CD8+ T cell target antigen Tp1:Tp2 CD8+ T cell antigen:CD8+ T cell target antigen Tp2	5	vaccine:antigen:immunity:induced:immunization	1	cattle	1	theileria parva	1	east coast fever
25499128	1	dense granule protein GRA1:microneme protein MIC2:microneme protein MIC3:dense granule protein GRA7:Dense granule protein 1:p24 granule antigen:Micronemal protein:Microneme protein 3:Surface antigen:Surface antigen SAG1:Surface antigen 1:Surface antigen protein 1:Major surface antigen:Secretory antigen 1 protein:Major surface antigen 1:Dense granule protein 7:Granule antigen protein GRA7:Dense gr…	5	antibodies:response:antigen:antibody:ifn	3	sheep:pigs:animals	1	toxoplasma gondii	1	toxoplasmosis
24146077	1	merozoite surface protein 4	5	antibodies:vaccine:effective:immunization:immunogenicity	1	mouse	1	plasmodium falciparum	1	malaria
25861441	1	Surface antigen:Surface antigen SAG1:Surface antigen 1:Surface antigen protein 1:Major surface antigen:Secretory antigen 1 protein:Major surface antigen 1	5	immune:response:vaccine:antigen:effective	2	hamster:animals	1	toxoplasma gondii	1	toxoplasmosis
27129682	1	Circumsporozoite protein:Cirumsporozoite protein:Csp:CSP protein	5	immune:response:vaccine:antibody:antigenic	2	rodent:mice	2	plasmodium berghei:plasmodium vivax	1	malaria
26063320	1	Sexual stage specific surface antigen:Sexual stage-specific surface antigen:S48/45:Sexual stage antigen s48/45:Pfs230:Pfs48/45	5	antibodies:vaccine:antigen:antibody:immunization	1	mice	1	plasmodium falciparum	1	malaria
27068454	1	Circumsporozoite protein:Major surface antigen	5	protective:vaccine:antigen:immunity:induce	3	rodent:mouse:mice	2	plasmodium falciparum:plasmodium yoelii	1	malaria
24505176	1	Merozoite surface glycoprotein:Merozoite-piroplasm surface antigen:Merozoite-piroplasm surface antigen 1:Merozoite-piroplasm surface antigen Tams 1:Major merozoite surface antigen:Merozoite-piroplasm surface antigen Tams1:Merozoite surface protein-1	5	antibodies:response:antigen:antibody:immunized	2	cattle:animals	2	babesia bigemina:theileria annulata	1	theileriosis
21632889	1	merozoite surface protein 3:Merozoite surface protein-3:MSP3	5	antibodies:response:vaccine:antibody:immunization	3	mice:rabbit:rabbits	1	plasmodium falciparum	1	malaria
17983665	1	Tp2 CD8+ T cell antigen:CD8+ T cell target antigen Tp2	5	protective:vaccine:antigen:immunized:ifn	2	calves:cattle	1	theileria parva	1	east coast fever
18457835	1	Surface antigen p22:Surface antigen 2:Surface antigen 2B:SAG2:SAG2 type 2 variant 4:SAG2 type 2 variant 2:SAG2 type 2 variant 3:SAG2 type 2 variant 1	5	antibodies:antigen:antibody:vaccination:immunogenicity	2	mouse:mice	1	toxoplasma gondii	1	toxoplasmosis
17280751	1	SRS2 surface antigen:Tachyzoite surface protein	5	antibodies:protective:antigen:induced:immunogenicity	1	mice	1	neospora caninum	1	neosporosis
17604034	1	6-cysteine protein	5	protection:immune:vaccination:induced	2	rodent:mice	2	plasmodium berghei:plasmodium yoelii	1	malaria
21715576	1	Gametocyte surface protein P230:Pfs230	5	immune:antibodies:vaccine:antigen:reduction	3	rabbits:animal model	1	plasmodium falciparum	1	malaria
18332422	1	Sexual stage specific surface antigen:Sexual stage-specific surface antigen:S48/45:Sexual stage antigen s48/45:Pfs48/45	5	antibodies:vaccine:antibody:immunity:immunized	1	mice	1	plasmodium falciparum	1	malaria
22253925	1	Reticulocyte binding-like protein 1:RH1 protein:Erythrocyte binding antigen region II:Erythrocyte binding antigen-175:Erythrocyte binding antigen 175:EBA-175:Erythrocyte-binding antigen-175:Reticulocyte-binding protein homolog 5:Reticulocyte binding-like protein 5:Reticulocyte-binding protein 5:Reticulocyte binding protein-like protein 4	5	antibodies:antigen:immunized:induced	1	mice	1	plasmodium falciparum	1	malaria
19108614	1	Lactate dehydrogenase	5	immune:antibodies:antigen:antibody:immunized	4	mice:chicken:chickens:cattle	1	plasmodium falciparum	2	malaria:trypanosomiasis
18250177	1	VAR2CSA:Erythrocyte membrane protein 1:DBL1	5	immune:antibodies:vaccine:immunized:antigenic	2	rabbit:rabbits	1	plasmodium falciparum	1	malaria
19121414	1	merozoite surface protein 1:Merozoite surface protein-1:Merozoite surface antigens:Merozoite surface protein-1 variant Q-TSR-L:Merozoite surface antigen 1:Merozoite surface protein-1 variant E-TSR-L	5	protective immunity:effective:induce	2	rodent:mice	2	plasmodium falciparum:plasmodium chabaudi	1	malaria
21075532	1	Putative surface antigen:Surface antigen 2:Surface antigen 3:Surface antigen 4:SAG4	5	immune:antibodies:antigen:antigenic:immunogenic	1	horses	1	sarcocystis neurona	1	myeloencephalitis
17210662	1	Antigen B:Antigen B4:Antigen B5:Antigen B2:Antigen B3:Antigen B subunit 4:Antigen B1	5	immune:antibodies:response:antigen:induced	1	sheep	1	echinococcus granulosus	1	hydatid
19695213	1	Rhoptry-associated protein 1:p82:Rhoptry associated protein-1:Rhoptry protein:RAP-2	5	antibodies:response:antigen:antibody:reduction	1	mouse	1	plasmodium falciparum	1	malaria
22258707	1	Dense granule protein	5	antibodies:response:antigen:antibody:effective	3	mice:dogs:animals	1	neospora caninum	1	neosporosis
23009356	1	EG95:Host-protective antigen:EG95 protein	5	antibodies:vaccine:vaccination:vaccinated:antigenic	1	sheep	1	echinococcus granulosus	2	cystic echinococcosis
22787718	1	Circumsporozoite protein	5	antibodies:protective:vaccine:antigen:induce	2	rodent:mice	1	plasmodium berghei	1	malaria
18342311	1	EG95:Host-protective antigen:EG95 protein:EG95-4 protein	5	protective:vaccine:antigen:effective:antigenic	1	animal	1	echinococcus granulosus	1	hydatid
22202121	1	merozoite surface protein 1:Merozoite surface antigens:Apical membrane antigen 1:Truncated apical membrane antigen 1	5	antibodies:vaccine:antibody:immunized:induce	1	rabbits	1	plasmodium falciparum	1	malaria
12559776	1	MSP-1:Merozite surface protein 1:Merozoite surface proteins 1:Merozoite surface protein 1:Merozoite surface antigens:Merozoite surface protein-1	5	vaccine:antigen:effective:immunogenicity	2	rabbits:monkey	1	plasmodium vivax	1	malaria
10469053	1	merozoite surface protein 1:Merozoite surface protein-1	5	vaccine:antigen:antibody:immunized:immunization	2	mouse:mice	1	plasmodium falciparum	1	malaria
10092881	1	Leishmanolysin	5	protection:immune:response:protective:antigen	1	mouse	1	leishmania infantum	1	leishmaniasis
15295710	1	merozoite surface protein 3:Merozoite surface protein-3:MSP3	5	immune:antibodies:protective:vaccine:antibody	1	mouse	1	plasmodium falciparum	1	malaria
16262450	1	merozoite surface protein 3	5	immune:antibodies:vaccine:antibody:induced	1	mice	1	plasmodium falciparum	1	malaria
11169440	1	merozoite surface protein 1:Merozoite surface protein-1	5	response:protective:antigen:antibody:reduction	1	mouse	1	plasmodium chabaudi	1	malaria
9886211	1	merozoite surface protein 1:Merozoite surface protein-1:Merozoite surface antigens:Merozoite surface protein-1 variant Q-TSR-L:Merozoite surface antigen 1:Merozoite surface protein-1 variant E-TSR-L:Sexual stage antigen pfs25	5	immune:antibodies:protective:antigen:immunized	3	rabbit:monkey:monkeys	1	plasmodium falciparum	1	malaria
13678633	1	Secreted cathepsin L 2:Cathepsin L1:Cathepsin L2:Cathepsin L-like:Multi-domain cystatin	5	protection:immune:vaccine:antibody:induce	2	sheep:cattle	1	fasciola hepatica	1	liver fluke
15879026	1	Surface antigen 1	5	immune:response:antigen:induce:ifn	1	horses	1	sarcocystis neurona	1	myeloencephalitis
9712768	1	Erythrocyte binding antigen region II:Erythrocyte binding antigen-175:Erythrocyte binding antigen 175:EBA-175:Erythrocyte-binding antigen-175	5	antibodies:antigen:antibody:induced:immunogenic	1	mice	1	plasmodium falciparum	1	malaria
15385485	1	merozoite surface protein 4/5:Merozoite surface protein 4/5, putative:Merozoite surface protein 5	5	protection:immunized:induced:immunization:reduction	1	mice	4	plasmodium berghei:plasmodium falciparum:plasmodium yoelii:plasmodium chabaudi	1	malaria
12911521	1	14 kDa fatty acid-binding protein	5	protection:vaccine:antigen:vaccination:vaccinated	2	mice:sheep	2	schistosoma mansoni:fasciola hepatica	1	liver fluke
11703810	1	Ferrochelatase	5	protection:antibodies:protective:vaccine:antibody	1	mice	1	plasmodium chabaudi	1	malaria
15234557	1	merozoite surface protein 1:Merozoite surface protein-1:Merozoite surface antigens:Merozoite surface protein-1 variant Q-TSR-L:Merozoite surface antigen 1:Merozoite surface protein-1 variant E-TSR-L	5	antibodies:vaccine:antigenic:immunogenicity	1	monkeys	1	plasmodium falciparum	1	malaria
14742548	1	merozoite surface protein:merozoite surface protein 7:Merozoite surface protein 1:Merozoite surface protein-1:Merozoite surface antigens:Merozoite surface protein-1 variant Q-TSR-L:Merozoite surface antigen 1:Merozoite surface protein-1 variant E-TSR-L	5	immune:antibodies:response:protective:immunization	2	rodent:mice	2	plasmodium falciparum:plasmodium yoelii	1	malaria
12165089	1	Antigen 332	5	antibodies:protective:vaccine:antigen:antibody	1	monkeys	1	plasmodium falciparum	1	malaria
12628294	1	apical membrane antigen 1:Apical membrane antigen-1	5	protection:protective:vaccine:antigen:immunogenic	1	monkeys	1	plasmodium falciparum	1	malaria
8751936	1	merozoite surface protein 1:apical membrane antigen 1:Serine repeat antigen:Surface protein 2:Sporozoite surface protein 2:Sexual stage antigen	5	antibodies:vaccine:antigen:antibody:effective	1	monkeys	1	plasmodium falciparum	1	malaria
8821650	1	Circumsporozoite protein	5	response:protective:vaccine:antigen:antibody	3	rodent:mouse:mice	1	plasmodium yoelii	1	malaria
8552406	1	Antigen 332	5	antibodies:antigen:antibody:induced	1	rabbit	1	plasmodium falciparum	1	malaria
1940798	1	Sexual stage antigen	5	antibodies:vaccine:antigen:immunity:vaccination	3	mice:monkeys:animals	1	plasmodium falciparum	1	malaria
1721043	1	circumsporozoite (CS) protein:Circumsporozoite protein	5	immune:antibodies:response:antibody:induce	2	mouse:mice	2	plasmodium falciparum:plasmodium yoelii	1	malaria
9229019	1	Circumsporozoite protein	5	antibodies:vaccine:antibody:immunogenicity	2	mice:monkeys	1	plasmodium falciparum	1	malaria
33689009	1	Surface antigen 16:Surface antigen 22:Surface antigen 4	5	vaccine:antigen:antibody:vaccination:ifn	1	chickens	1	eimeria tenella	1	coccidiosis
29348479	1	Circumsporozoite protein:Cirumsporozoite protein:Csp:CSP protein	5	protective:vaccine:vaccination:immunized:vaccinated	1	mice	2	plasmodium falciparum:plasmodium vivax	1	malaria
31028254	1	Reticulocyte-binding protein homolog 5:Reticulocyte binding-like protein 5:Reticulocyte-binding protein 5:Reticulocyte binding protein-like protein 4	5	protection:antibodies:vaccine:antibody:vaccination	3	monkeys:primates:animals	1	plasmodium falciparum	1	malaria
26111968	1	rhomboid protease ROM4:rhomboid protease ROM5:Rhomboid-like protease 4:RHOMBOID-like protein:Rhomboid-like protease 5	5	protective:antibody:vaccinated:immunogenicity:ifn	1	mice	1	toxoplasma gondii	1	toxoplasmosis
25874857	1	dihydroxyacetonephosphate acyltransferase:Dihydroxyacetonephosphate_acyltransferase	5	vaccine:antigen:antibody:vaccination:vaccinated	3	dog:dogs:animals	1	leishmania infantum	1	leishmaniasis
21236236	1	heat shock protein:Heat shock protein 70	5	vaccine:immunity:vaccination:induced:vaccinated	1	mice	1	toxoplasma gondii	1	toxoplasmosis
24575238	1	Circumsporozoite protein:Erythrocyte binding antigen	5	response:vaccine:antigen:antibody:vaccination	1	mice	1	plasmodium falciparum	1	malaria
22095915	1	merozoite surface protein 1:Merozoite surface protein-1:Merozoite surface antigens:Merozoite surface protein-1 variant Q-TSR-L:Merozoite surface antigen 1:Merozoite surface protein-1 variant E-TSR-L	5	immune:antibodies:vaccine:vaccination:induced	2	mice:chicken	1	plasmodium falciparum	1	malaria
22406459	1	EG95:Host-protective antigen:EG95 protein	5	protection:response:vaccine:antigen:vaccination	4	goats:sheep:cattle:animals	1	echinococcus granulosus	3	cystic echinococcosis:hydatid
17502396	1	Circumsporozoite protein	5	vaccine:immunity:vaccination:induced:immunogenicity	1	mice	1	plasmodium falciparum	1	malaria
19185561	1	Heat shock protein 70	5	immune:vaccine:antibody:vaccinated:reduction	3	mice:rabbit:rabbits	1	trichinella spiralis	1	trichinellosis
20194590	1	VAR2CSA:Erythrocyte membrane protein 1:DBL1:PfEMP1	5	antibodies:vaccine:vaccination:immunized:immunization	1	rabbits	1	plasmodium falciparum	1	malaria
16545806	1	Dense granule protein 3:Surface antigen:Surface antigen SAG1:Surface antigen 1:Surface antigen protein 1:Major surface antigen:Secretory antigen 1 protein:Major surface antigen 1:p30	5	protection:antibodies:vaccination:induced:immunogenicity	1	mice	1	toxoplasma gondii	1	toxoplasmosis
31811864	0.99	Serpin	4	immune:antigen:antibody:effective	1	mouse	1	gnathostoma spinigerum	1	gnathostomiasis
28923082	0.99	Cathepsin L	4	immune:response:induced:tnf	1	goat	1	haemonchus contortus	0	NA
21149582	0.99	Erythrocyte binding antigen region II:Erythrocyte binding antigen-175:Erythrocyte binding antigen 175:EBA-175:Erythrocyte-binding antigen-175:Erythrocyte binding antigen 181:EBA-181:Erythrocyte binding antigen 140:Erythrocyte binding antigen-140:EBA-140:Reticulocyte homology 4 protein PfRh4.9:Reticulocyte homology 4 protein PfRh4.2	4	antibodies:vaccine:immunized:induced	1	rabbits	1	plasmodium falciparum	1	malaria
10462230	0.99	MSP-1:Merozite surface protein 1:Merozoite surface proteins 1:Merozoite surface protein 1:Merozoite surface antigens:Merozoite surface protein-1	4	immune:vaccine:antigen:antigenic	1	mice	1	plasmodium vivax	1	malaria
12496189	0.99	Erythrocyte membrane protein 1	4	antibodies:vaccine:antibody:reduction	1	mouse	1	plasmodium falciparum	1	malaria
7565137	0.99	Merozoite surface protein 3:Merozoite surface protein-3:Polymorphic antigen:Merozoite surface antigen	4	protection:antibodies:antigen:antibody	1	mice	1	plasmodium falciparum	0	NA
20538413	0.99	Phosphoglycerate kinase	4	protection:vaccine:antigen:vaccination	1	rat	1	fasciola hepatica	0	NA
27338185	0.991	Superoxide dismutase	4	protection:immune:antibodies:vaccination	3	mice:rabbit:rabbits	1	fasciola gigantica	0	NA
21952731	0.991	cell traversal protein for ookinetes and sporozoites:thrombospondin-related sporozoite protein:Thrombospondin-related anonymous protein:Thrombospondin-related adhesive protein:Thrombospondin related anonymous protein:Trap protein:Trombospondin-related protein:Celtos:TRSP	4	antibodies:vaccine:effective:immunogenicity	1	monkey	1	plasmodium falciparum	0	NA
31736947	0.991	putative kunitz-type protease inhibitor	4	protective:vaccine:vaccination:vaccinated	1	mice	1	schistosoma mansoni	1	schistosomiasis
30483248	0.992	Paramyosin	4	immune:response:antigenic:immunogenic	2	rat:rats	1	hymenolepis diminuta	1	cestodiasis
1721645	0.992	23 kDa integral membrane protein	4	antibody:vaccination:immunogenicity	1	mice	2	schistosoma japonicum:schistosoma mansoni	0	NA
27037629	0.992	Microneme 3	4	antibody:immunity:immunized:ifn	3	rats:chickens:animal	1	eimeria acervulina	0	NA
9851603	0.992	Antigen Sm21.7	4	antibodies:vaccination:vaccinated:reduction	3	mice:rabbit:rabbits	1	schistosoma mansoni	0	NA
12553568	0.992	p67 protein:Sporozoite surface protein p67:Surface antigen:p67 surface antigen	4	vaccine:antigen:antibody:effective	1	cattle	1	theileria parva	1	east coast fever
24921246	0.992	putative cystathionine beta-lyase	4	antibodies:antigen:vaccinated:antigenic	1	animals	1	trypanosoma cruzi	2	chagas disease:leishmaniasis
16098637	0.993	Circumsporozoite protein	4	protection:vaccine:effective:immunogenic	2	rabbit:rabbits	1	plasmodium falciparum	0	NA
15604497	0.993	Rhoptry-associated protein-1a:Rhoptry-associated protein 1a:RAP-1a:RAP-1a protein:Rhoptry-associated protein 1c:RAP-1c:RAP-1c protein	4	protection:protective:antibody:induce	1	cattle	1	babesia bigemina	0	NA
30105977	0.994	Secreted cathepsin L 1:Secreted cathepsin L2:Leucyl aminopeptidase	4	protection:vaccine:vaccination:immunization	1	animals	1	fasciola hepatica	1	liver fluke
9423884	0.994	Histidine-rich protein 2:Histidine-rich protein II:HRPII:Histidine rich protein II	4	protection:vaccine:antibody:immunization	1	monkeys	1	plasmodium falciparum	1	malaria
20599995	0.994	94-kilodalton protein	4	protection:vaccine:antigen:antigenic	1	mice	1	babesia microti	1	babesiosis
22494017	0.994	32 kDa secreted protein:Secreted antigen 1	4	vaccine:antigen:antibody:immunized	2	mouse:mice	1	babesia microti	0	NA
20333301	0.994	merozoite surface protein 2:Merozoite surface antigen 2:Merozoite surface protein-2:Merozoite surafce protein 2	4	antibody:immunity:vaccination:vaccinated	1	monkeys	1	plasmodium falciparum	1	malaria
18268027	0.994	Circumsporozoite protein:Apical membrane antigen 1:Truncated apical membrane antigen 1	4	antibodies:vaccine:antibody:immunogenicity	2	mouse:mice	1	plasmodium falciparum	1	malaria
24231271	0.994	Hemoglobinase	4	antibodies:vaccine:antigen:vaccinated	1	mice	2	schistosoma mansoni:necator americanus	1	schistosomiasis
23623183	0.995	Secreted cathepsin L 1	4	immune:response:protective:vaccine	3	sheep:cattle:animals	1	fasciola hepatica	2	fascioliasis:liver fluke
10466960	0.995	Merozoite surface protein 1	4	protection:antigen:immunized:immunization	4	monkey:monkeys:animal:animals	1	plasmodium vivax	0	NA
11027782	0.995	SRS2 surface antigen:Tachyzoite surface protein	4	vaccine:antibody:immunization:antigenic	1	dogs	1	neospora caninum	1	neosporosis
33731306	0.995	histone deacetylase SIR2	4	immunized:immunization:vaccinated:ifn	2	mice:animals	1	toxoplasma gondii	1	toxoplasmosis
16791830	0.995	transketolase:Tubulin alpha chain:Heat shock protein 70	4	immune:effective:vaccination:antigenic	1	rabbit	1	leishmania infantum	1	leishmaniasis
30367064	0.996	Sexual stage specific surface antigen:Sexual stage-specific surface antigen:S48/45:Sexual stage antigen s48/45:Pfs48/45	4	vaccine:antigen:antibody:reduction	1	rat	1	plasmodium falciparum	1	malaria
29353306	0.996	glucose-6-phosphate isomerase GPI:Surface antigen p22:Surface antigen 2:Surface antigen 2B:SAG2:SAG2 type 2 variant 4:SAG2 type 2 variant 2:SAG2 type 2 variant 3:SAG2 type 2 variant 1	4	immune:response:antigen:induced	2	mouse:mice	1	toxoplasma gondii	1	toxoplasmosis
14599800	0.996	Circumsporozoite protein	4	antibodies:vaccine:induced:immunization	2	rodent:mice	1	plasmodium berghei	1	malaria
26354122	0.997	Apical membrane antigen 1:Apical membrane antigen-1	4	immune:vaccine:antigen:antigenic	2	chicken:animals	2	eimeria tenella:toxoplasma gondii	1	coccidiosis
23343779	0.997	Dense granule protein:Bradyzoite surface protein BSR4:Bradyzoite surface protein SRS9	4	antibodies:response:antibody:immunogenic	2	mouse:mice	1	neospora caninum	1	neosporosis
20600071	0.997	Sm29	4	immune:antibodies:antigen:antibody	3	mice:rat:rats	1	schistosoma mansoni	1	schistosomiasis
11123756	0.997	variant surface glycoprotein:heat shock protein:Heat shock protein 60:VSG	4	antibodies:protective:antibody:immunization	2	mice:rats	1	trypanosoma brucei	0	NA
7780021	0.997	Major merozoite surface antigen	4	antibodies:antigen:immunogenicity	1	rabbits	1	plasmodium falciparum	1	malaria
1719416	0.997	Circumsporozoite protein	4	antibodies:response:vaccine:antigen	1	monkeys	1	plasmodium falciparum	1	malaria
19794889	0.997	Surface antigen 1	4	antibodies:immunity:vaccination:vaccinated	2	horse:horses	1	sarcocystis neurona	1	myeloencephalitis
10478425	0.998	Tegumental antigen:Calcium binding	4	antigen:immunity:immunized:vaccinated	1	mice	1	schistosoma japonicum	1	schistosomiasis
31077839	0.998	Ookinete surface protein Pvs25:Sexual stage antigen 25 protein	4	antibodies:vaccine:antigen:immunogenicity	1	animal	1	plasmodium vivax	1	malaria
27033532	0.998	apical membrane antigen 1:Apical membrane antigen-1:Apical membrane antigen 1, putative:AMA-1	4	antibodies:vaccine:antigen:induce	1	cattle	3	babesia bigemina:babesia bovis:theileria annulata	1	babesiosis
23827994	0.998	Paramyosin related protein:EG95:Host-protective antigen:EG95 protein:Tropomyosin B:Tropomyosin C:Tropomyosin low molecular weight isoform:Tropomyosin A:Glutathione S transferase	4	immune:protective:vaccine:antigen	2	mouse:mice	1	echinococcus granulosus	0	NA
12760641	0.998	p23	4	antibodies:vaccine:antibody:immunized	3	rabbit:rabbits:cattle	1	cryptosporidium parvum	1	cryptosporidiosis
16298024	0.998	Circumsporozoite protein	4	protective:vaccine:immunized:immunogenicity	1	mice	1	plasmodium yoelii	1	malaria
1376347	0.998	Circumsporozoite protein	4	immune:vaccine:immunized:induced	1	mice	1	plasmodium vivax	1	malaria
23407179	0.998	dense granule protein GRA5:Dense granule protein 5:Dense granule antigen	4	vaccine:antigen:vaccination:immunogenicity	1	mice	1	toxoplasma gondii	1	toxoplasmosis
21292880	0.998	MSP-1:Merozite surface protein 1:Merozoite surface proteins 1:Merozoite surface protein 1:Merozoite surface antigens:Merozoite surface protein-1	4	protection:vaccine:vaccinated:immunogenic	1	monkeys	1	plasmodium vivax	1	malaria
16081823	0.998	merozoite surface protein 1:Merozoite surface protein-1	4	protection:immune:vaccine:induced	1	mice	1	plasmodium yoelii	1	malaria
1347760	0.998	Merozoite surface antigens:Merozoite surface antigen 1:Msa1 protein:Merozoite surface antigen 2	4	protection:vaccine:immunity:induced	3	monkey:monkeys:animal	1	plasmodium falciparum	1	malaria
26576374	0.998	Antigen B	4	vaccine:antigen:vaccination:induce	2	dog:animal	1	echinococcus granulosus	1	echinococcosis
28599669	0.999	Tetraspanning orphan receptor	4	immune:vaccine:induce:reduction	2	mouse:mice	1	schistosoma japonicum	1	schistosomiasis
32849602	0.999	dense granule protein GRA7:dense granule protein GRA14:dense granule protein GRA15:Dense granule protein 7:Granule antigen protein GRA7:Dense granule antigen:Granule antigen protein 7:Dense granule antigen GRA7:Dense granule protein 14	4	immune:response:immunity:induced	2	mice:animals	1	toxoplasma gondii	1	toxoplasmosis
29844242	0.999	Thioredoxin	4	protection:antibodies:vaccine:immunization	1	mice	2	plasmodium berghei:plasmodium falciparum	1	malaria
11002983	0.999	Tegumental antigen	4	antibodies:antigen:vaccinated:immunogenic	1	mice	1	schistosoma mansoni	1	schistosomiasis
31214195	0.999	Reticulocyte-binding protein homolog 5:Reticulocyte binding-like protein 5:Reticulocyte-binding protein 5:Reticulocyte binding protein-like protein 4:Cysteine-rich protective antigen	4	antibodies:vaccine:antigen:antibody	1	rabbit	1	plasmodium falciparum	1	malaria
24084635	0.999	Sm29	4	protective:vaccine:antigen:immunized	2	mice:animals	1	schistosoma mansoni	1	schistosomiasis
20653106	0.999	thioredoxin	4	protection:immune:protective:vaccine	1	mice	1	brugia malayi	2	filariasis:lymphatic filariasis
20460123	0.999	MSP-1:Merozite surface protein 1:Merozoite surface proteins 1:Merozoite surface protein 1:Merozoite surface antigens:Merozoite surface protein-1	4	immune:vaccine:immunization:tnf	1	mice	1	plasmodium vivax	1	malaria
24137242	0.999	EG95:Host-protective antigen:EG95 protein	4	immune:vaccine:antigen:induced	2	mice:animals	1	echinococcus granulosus	2	echinococcosis:hydatid
15363791	0.999	Merozoite surface protein 1:Merozoite surface protein-1:Merozoite surface antigens:Merozoite surface protein-1 variant Q-TSR-L:Merozoite surface antigen 1:Merozoite surface protein-1 variant E-TSR-L	4	antibodies:vaccine:antigen:induced	1	monkeys	1	plasmodium falciparum	1	malaria
11165271	0.999	ring-infected erythrocyte surface antigen:Circumsporozoite protein:Merozoite surface antigen 2:Major merozoite surface antigen:Merozoite surface antigen-2	4	response:vaccine:antigen:ifn	6	mice:rats:rabbit:rabbits:monkey:animals	1	plasmodium falciparum	0	NA
10992516	0.999	merozoite surface protein 4:Merozoite surface protein 4/5	4	vaccine:antibody:effective:immunization	1	mice	2	plasmodium falciparum:plasmodium yoelii	1	malaria
28045892	0.999	trypanothione reductase	4	immune:response:ifn:tnf	1	mice	1	leishmania infantum	1	leishmaniasis
24646180	0.999	microneme protein MIC11:dense granule protein GRA5:cyclophilin:D-3-phosphoglycerate dehydrogenase:Microneme protein TgMIC11:Dense granule protein 5:Dense granule antigen:Calmodulin	4	antigen:effective:induced:immunogenicity	1	pigs	1	toxoplasma gondii	1	toxoplasmosis
27432885	0.999	Gametocyte surface protein P230:Pfs230	4	antibodies:vaccine:effective:immunogenic	1	rabbit	1	plasmodium falciparum	1	malaria
21398524	0.999	VAR2CSA:Erythrocyte membrane protein 1:DBL1	4	antibodies:vaccine:induce:immunization	1	animal	1	plasmodium falciparum	1	malaria
21625465	0.999	rhoptry protein:Erythrocyte binding-like protein	4	protective:antibody:induced:reduction	1	rodent	1	plasmodium yoelii	1	malaria
19195411	0.999	EG95:Host-protective antigen:EG95 protein	4	protection:vaccine:vaccination:reduction	3	dogs:sheep:animals	1	echinococcus granulosus	1	hydatid
19850413	0.999	Merozoite surface antigen-2b:Merozoite surface antigen 2-b:Merozoite surface antigen 2b:Merozoite surface antigen-2c:Merozoite surface antigen-2c (MSA-2c):Merozoite surface antigen 2c:Merozoite surface antigen 2-c	4	immune:antibodies:vaccine:antigen	1	mice	1	babesia bovis	1	babesiosis
17339496	0.999	6-cysteine protein	4	immune:response:induced:tnf	1	mice	2	plasmodium falciparum:plasmodium chabaudi	1	malaria
17727567	0.999	merozoite surface protein 1:Merozoite surface protein-1	4	antibodies:response:antibody:induced	1	mice	1	plasmodium chabaudi	1	malaria
9488393	0.999	rhoptry-associated protein 1	4	antibodies:vaccine:antibody:immunization	1	mice	1	plasmodium falciparum	1	malaria
10652117	0.999	Surface antigen protein	4	immune:antibodies:response:antigen	1	dogs	1	leishmania infantum	1	leishmaniasis
14746971	0.999	cysteine peptidase A (CPA):Cysteine_peptidase_A_(CPA):Cysteine proteinase:Cysteine_peptidase_B_(CPB):Cysteine protease:Cathepsin L-like cysteine proteinase:Cysteine proteinase type B	4	immune:antibodies:response:immunogenic	1	dogs	1	leishmania infantum	1	leishmaniasis
9933463	0.999	histone H4:Histone H2B:Histone H2A:Histone 3	4	antibodies:response:induced:antigenic	1	dogs	1	leishmania infantum	1	leishmaniasis
11796334	0.999	protein kinase	4	immune:response:immunization:ifn	3	mouse:mice:animals	1	toxoplasma gondii	1	toxoplasmosis
1380040	0.999	Major merozoite surface antigen	4	response:antibody:immunized:induce	2	mouse:mice	1	plasmodium falciparum	1	malaria
33674699	1	Circumsporozoite protein	4	protection:antibodies:vaccine:antigen	2	mouse:mice	1	plasmodium falciparum	1	malaria
31594821	1	Duffy binding protein:VAR2CSA:Erythrocyte membrane protein 1:DBL1	4	immune:antibodies:immunity:immunization	1	mouse	2	plasmodium falciparum:plasmodium vivax	1	malaria
31515150	1	p29 surface antigen:Surface antigen SAG1:Putative surface antigen protein 1:SRS2 surface antigen:Tachyzoite surface protein	4	vaccine:antigen:antibody:immunized	2	dog:cattle	1	neospora caninum	1	neosporosis
32708370	1	VAR2CSA:Erythrocyte membrane protein 1:DBL1:Duffy binding protein	4	antibodies:vaccine:antigen:antibody	1	mice	1	plasmodium falciparum	1	malaria
33076496	1	superoxide dismutase	4	effective:induced:ifn:tnf	3	mouse:mice:animals	1	cryptosporidium parvum	1	cryptosporidiosis
30044851	1	Ferrochelatase	4	immune:response:antibody:induced	1	mice	1	plasmodium berghei	1	malaria
31628972	1	Annexin	4	protection:vaccine:antibody:effective	1	mice	1	schistosoma mansoni	2	malaria:schistosomiasis
30154263	1	facilitative glucose transporter GT1:rhoptry protein ROP18:Rhoptry protein 18:Rhoptry kinase family protein:Secretory serine-threonine protein kinase ROP18-III	4	protection:immune:induced:ifn	1	mice	1	toxoplasma gondii	1	toxoplasmosis
30053393	1	Sexual stage specific surface antigen:Sexual stage-specific surface antigen:S48/45:Sexual stage antigen s48/45:Merozoite surface antigens:Merozoite surface protein 1:p48/45:Pfs48/45	4	antibodies:vaccine:immunized:immunogenicity	2	rodent:mice	1	plasmodium falciparum	1	malaria
30006392	1	dense granule protein GRA6:dense granule protein GRA7:dense granule protein GRA14:cyclophilin:Dense granule protein 6:Dense granule antigen GRA6:Granule antigen protein 6:Granule antigen protein GRA6:Dense granule antigen protein GRA6:Dense granule protein-6:Granule antigene protein 6:Dense granule antigen protein 6:Dense granular antigen 6:Dense granule antigen 6:Dense granule protein 7:Granule …	4	immune:response:immunity:induce	3	mice:dogs:cattle	2	neospora caninum:toxoplasma gondii	1	neosporosis
29335000	1	Thioredoxin:thioredoxin 2:Thioredoxin-like	4	immune:response:induced:reduction	2	mouse:mice	2	plasmodium falciparum:babesia microti	2	babesiosis:malaria
31151920	1	Tp1 CD8+ T cell antigen:CD8+ T cell target antigen Tp1:Tp2 CD8+ T cell antigen:CD8+ T cell target antigen Tp2	4	vaccine:effective:immunity:immunization	1	cattle	1	theileria parva	1	east coast fever
32739836	1	Duffy binding protein	4	vaccine:antigen:antibody:immunization	2	mouse:mice	1	plasmodium vivax	1	malaria
33392104	1	Circumsporozoite protein:Cirumsporozoite protein:Csp:CSP protein:Circumsporozoite protein variant VK247:Circumsporozoite protein variant VK210	4	antibodies:vaccine:induced:immunization	2	rodent:mice	2	plasmodium falciparum:plasmodium vivax	1	malaria
30049277	1	apical membrane antigen 1:duffy binding protein alpha:Apical merozoite antigen 1	4	immune:antibodies:vaccine:antigen	2	rabbit:animals	1	plasmodium knowlesi	1	malaria
33276290	1	Secreted cathepsin L 1:Cathepsin L1:Dihydrolipoyl dehydrogenase	4	antibodies:response:antigen:antibody	4	sheep:cow:cattle:animals	1	fasciola hepatica	1	liver fluke
32822376	1	merozoite surface protein 1	4	antibodies:vaccine:antibody:induced	1	mouse	1	plasmodium falciparum	1	malaria
29963084	1	rhoptry protein ROP4:dense granule protein GRA14:rhoptry protein ROP15:rhoptry protein ROP9:enolase 2:Rhoptry protein 4:Secretory rhoptry protein 4:Dense granule protein 14:ROP15 protein:Rhoptry protein 15	4	vaccine:immunization:antigenic:immunogenic	2	sheep:animals	1	toxoplasma gondii	1	toxoplasmosis
15849695	1	merozoite surface protein 3:Merozoite surface protein-3:MSP3	4	protection:vaccine:antibody:vaccination	2	monkeys:animal	1	plasmodium falciparum	1	malaria
31930053	1	EG95:Host-protective antigen:EG95 protein	4	immune:vaccine:antigen:antigenic	1	rabbit	1	echinococcus granulosus	2	cystic echinococcosis
33261638	1	thrombospondin-related anonymous protein:Thrombospondin related anonymous protein	4	antibodies:vaccine:antigen:antibody	1	cattle	1	babesia bigemina	1	babesiosis
31703583	1	Gametocyte surface protein P230:Pfs230	4	antibodies:vaccine:antigen:antibody	1	mice	1	plasmodium falciparum	1	malaria
33840564	1	Duffy binding protein	4	immune:protective:vaccine:immunogenicity	1	mice	1	plasmodium vivax	1	malaria
26839079	1	Nucleoside hydrolase	4	antibodies:vaccine:antigen:immunogenic	1	mice	1	leishmania donovani	2	leishmaniasis:malaria
30038803	1	VAR2CSA:Erythrocyte membrane protein 1:DBL1	4	antibodies:vaccine:antigen:induced	1	rats	1	plasmodium falciparum	1	malaria
31231386	1	Gametocyte surface protein P230:Pfs230:Sexual stage specific surface antigen:Sexual stage-specific surface antigen:S48/45:Sexual stage antigen s48/45:Pfs48/45	4	antibodies:vaccine:antibody:immunogenicity	2	rodent:mice	1	plasmodium falciparum	1	malaria
28012775	1	VAR2CSA:Erythrocyte membrane protein 1:DBL1	4	antibodies:vaccine:antibody:induced	1	animals	1	plasmodium falciparum	1	malaria
28962615	1	Circumsporozoite protein	4	protection:protective:vaccine:effective	1	mice	2	plasmodium berghei:plasmodium falciparum	1	malaria
29354854	1	EMY162 protein:Thioredoxin peroxidase	4	response:vaccine:induced:ifn	1	mice	1	echinococcus multilocularis	2	alveolar echinococcosis
30385417	1	merozoite surface protein 11:Merozoite surface protein 3:Merozoite surface protein-3:MSP3	4	protection:antibodies:vaccine:antibody	1	rabbit	1	plasmodium falciparum	1	malaria
24090565	1	apical membrane antigen 1:Apical membrane antigen-1	4	vaccine:antigen:antibody:reduction	1	mice	1	babesia bovis	1	babesiosis
24475165	1	Chorismate synthase, putative:Citrate synthase:Circumsporozoite protein	4	vaccine:antigen:immunization:reduction	2	mouse:mice	1	plasmodium berghei	1	malaria
20702658	1	merozoite surface protein 1, putative:Merozoite surface antigens:MSP1	4	immune:antibodies:response:vaccine	1	primates	1	plasmodium falciparum	1	malaria
21179538	1	Apical membrane antigen 1:Truncated apical membrane antigen 1:Merozoite surface antigens:Merozoite surface protein 1	4	immune:vaccine:antigen:immunized	2	rodent:mice	1	plasmodium berghei	1	malaria
19138714	1	Circumsporozoite protein:Cirumsporozoite protein:Csp:CSP protein	4	antibodies:vaccine:induced:immunization	2	mice:rabbit	2	plasmodium falciparum:plasmodium vivax	1	malaria
17068840	1	merozoite surface protein 1:Merozoite surface protein-1:Merozoite surface antigens:Merozoite surface protein-1 variant Q-TSR-L:Merozoite surface antigen 1:Merozoite surface protein-1 variant E-TSR-L	4	immune:antibodies:vaccine:immunogenicity	1	mice	1	plasmodium falciparum	1	malaria
16797207	1	Merozoite surface antigens:Merozoite surface protein 1:MSP1	4	vaccine:antibody:immunogenicity	1	primates	1	plasmodium vivax	1	malaria
15249044	1	Thioredoxin	4	antibodies:response:vaccine:antibody	1	mouse	1	schistosoma japonicum	1	schistosomiasis
18804135	1	apical membrane antigen 1:Truncated apical membrane antigen 1	4	vaccine:antigen:antibody:reduction	1	rabbits	1	plasmodium falciparum	1	malaria
18426875	1	Paramyosin	4	immune:antibodies:vaccine:effective	1	mice	2	schistosoma japonicum:schistosoma mansoni	1	schistosomiasis
10593171	1	merozoite surface protein 1:Merozoite surface protein-1:Merozoite surface antigens:Merozoite surface protein-1 variant Q-TSR-L:Merozoite surface antigen 1:Merozoite surface protein-1 variant E-TSR-L	4	antibodies:protective:vaccine:antigenic	2	rodent:mice	3	plasmodium falciparum:plasmodium yoelii:plasmodium vinckei	1	malaria
8643099	1	Circumsporozoite protein	4	vaccine:immunized:antigenic:immunogenicity	1	mice	1	plasmodium falciparum	1	malaria
8613376	1	Circumsporozoite protein:Chorismate synthase, putative:Citrate synthase	4	protection:vaccine:antibody:immunization	2	rodent:mice	1	plasmodium berghei	1	malaria
25590760	1	Reticulocyte-binding protein homolog 5:Reticulocyte binding-like protein 5:Reticulocyte-binding protein 5:Reticulocyte binding protein-like protein 4	4	protection:vaccine:antibody:antigenic	2	monkeys:primates	1	plasmodium falciparum	1	malaria
26444061	1	A2 protein:Stage-specific S antigen-like protein:Stage-specific S antigen homolog	4	antibodies:antigen:vaccinated:immunogenicity	3	mice:dogs:animals	1	leishmania infantum	1	leishmaniasis
25962879	1	Histidine-rich protein:Histidine-rich protein 2:Histidine rich protein 2	4	antibodies:antigen:immunogenicity	2	mouse:mice	1	plasmodium falciparum	1	malaria
25592730	1	rhoptry protein ROP5:rhoptry protein ROP18:Type II rhoptry protein 5A:Type III rhoptry protein 5A:Type I rhoptry protein 5A:Rhoptry protein 18:Rhoptry kinase family protein:Secretory serine-threonine protein kinase ROP18-III	4	antibodies:vaccine:effective:immunogenicity	2	mice:animal	1	toxoplasma gondii	1	toxoplasmosis
23951927	1	apical membrane antigen 1	4	immune:response:protective:antigen	2	rodent:mice	1	plasmodium yoelii	1	malaria
25913888	1	Apical membrane antigen 1:Truncated apical membrane antigen 1:PF cell-traversal protein:Sexual stage antigen pfs25:Blood-stage antigen	4	immune:vaccine:antigen:effective	1	rabbits	1	plasmodium falciparum	1	malaria
24852216	1	Glycerol-3-phosphate dehydrogenase:Putative glycerol-3-phosphate dehydrogenase:Granule antigen protein GRA6:B1:B1 protein	4	vaccine:immunized:immunization:reduction	1	mice	1	toxoplasma gondii	1	toxoplasmosis
26552428	1	Sexual stage specific surface antigen:Sexual stage-specific surface antigen:S48/45:Sexual stage antigen s48/45:Glutamate-rich protein:Glutamate rich protein:GLURP:Pfs48/45	4	immune:antibodies:vaccine:antibody	2	mice:rats	1	plasmodium falciparum	1	malaria
27591076	1	mitogen-activated protein kinase:macrophage migration inhibitory factor:sugar transporter:mitogen activated protein kinase:Macrophage migration inhibitory factor, putative	4	protection:immune:immunity:induced	3	mouse:chickens:birds	4	trypanosoma cruzi:eimeria acervulina:eimeria tenella:eimeria maxima	1	coccidiosis
25765968	1	transmission blocking target antigen precursor (Pfs48/45), putative:male fertility protein pf47, putative:Surface protein Pvs48:Gamete surface antigen Pvs48/45:Pvs47:Transmission blocking target antigen (Pvs47):Gamete surface antigen Pvs47:Transmission-blocking target antigen P230:Ookinete surface protein Pvs25:Sexual stage antigen 25 protein:Ookinite surgace antigen Pvs28:Sexual stage surface pr…	4	antibodies:vaccine:induce:immunization	1	mouse	2	plasmodium falciparum:plasmodium vivax	1	malaria
26517877	1	EG95:Host-protective antigen:EG95 protein	4	vaccine:effective:vaccination:vaccinated	4	sheep:lambs:animal:animals	1	echinococcus granulosus	3	cystic echinococcosis:hydatid
18803505	1	Antigen B:Antigen B4:Antigen B5:Antigen B2:Antigen B3:Antigen B subunit 4:Antigen B1	4	antibodies:antigen:vaccination:immunization	2	mice:sheep	4	echinococcus granulosus:schistosoma mansoni:fasciola hepatica:toxocara canis	3	cystic echinococcosis:hydatid
17875342	1	serine repeat antigen 5:Serine-repeat antigen protein 5:Serine repeat antigen-5	4	antibodies:vaccine:antigen:immunogenic	1	mice	1	plasmodium falciparum	1	malaria
21336991	1	p23	4	immune:immunization:immunogenicity:ifn	3	mouse:mice:animals	1	cryptosporidium parvum	1	cryptosporidiosis
19545652	1	Merozoite surface antigen 2	4	antibodies:vaccine:antigen:antibody	1	mice	1	plasmodium falciparum	1	malaria
22970138	1	VAR2CSA:Erythrocyte membrane protein 1:DBL1	4	antibodies:vaccine:induced:antigenic	1	rats	1	plasmodium falciparum	1	malaria
22778097	1	dense granule protein GRA6:Dense granule protein 6:Dense granule antigen GRA6:Granule antigen protein 6:Granule antigen protein GRA6:Dense granule antigen protein GRA6:Dense granule protein-6:Granule antigene protein 6:Dense granule antigen protein 6:Dense granular antigen 6:Dense granule antigen 6	4	protection:response:effective:immunization	1	mice	1	toxoplasma gondii	1	toxoplasmosis
19727400	1	merozoite surface protein 1	4	antibodies:protective:vaccine:immunized	4	mouse:mice:rabbit:rabbits	2	plasmodium berghei:plasmodium falciparum	1	malaria
21305024	1	Erythrocyte membrane protein 1:PfEMP1:Erythrocyte membrane protein one	4	antibodies:vaccine:effective:induce	1	rabbits	1	plasmodium falciparum	1	malaria
23006847	1	merozoite surface protein 1:Merozoite surface antigens	4	immune:response:antigen:ifn	2	mouse:mice	1	plasmodium chabaudi	1	malaria
22492742	1	Merozoite surface antigen-2c:Merozoite surface antigen-2c (MSA-2c):Merozoite surface antigen 2c:Merozoite surface antigen 2-c	4	antibodies:antigen:antibody:immunity	2	calf:cattle	1	babesia bovis	1	babesiosis
20011127	1	merozoite surface protein 1	4	antibodies:response:antibody:immunity	1	mice	1	plasmodium chabaudi	1	malaria
22532802	1	Erythrocyte membrane protein 1:PfEMP1 DBLa:Erythrocyte membrane protein 1 SD126F:PfEMP1 protein:Erythrocyte membrane protein 1 variant 2:Var DBLalpha:EMP1 variant surface antigen:Erythrocyte membrane protein 1 variant 5:EMP1 variant CM5b:EMP1 variant CM7a:Membrane erythrocyte protein 1:EMP1 variant U9C:EMP1 variant CM9a:EMP1 variant U7a:Erythrocyte membrane protein 1 variant 7:Erythrocyte membran…	4	protective immunity:antibodies	1	rabbits	1	plasmodium falciparum	1	malaria
9725227	1	Circumsporozoite protein	4	protection:immune:vaccine:ifn	1	mice	1	plasmodium yoelii	1	malaria
10816489	1	Tyrosine 3-monooxygenase	4	response:antigen:immunized:immunogenic	1	mice	1	schistosoma mansoni	1	schistosomiasis
10768951	1	p23	4	antibodies:antigen:effective:immunization	2	mice:calves	1	cryptosporidium parvum	1	cryptosporidiosis
11044559	1	heat shock protein 83-1:Heat shock protein 70:Heat-shock protein 70 kDa:Heat-shock protein hsp70:Histone H2A:Histone 3:Kinetoplastid membrane protein-11	4	immune:response:vaccine:antibody	6	hamster:hamsters:dogs:animal model:animals	1	leishmania infantum	1	leishmaniasis
11752405	1	merozoite surface protein 1	4	protection:antibodies:vaccine:vaccination	3	mice:monkeys:animals	1	plasmodium falciparum	1	malaria
10417674	1	merozoite surface protein:Merozoite surface antigen 2:Serine-repeat antigen protein:Serine repeat antigen	4	immune:antibodies:vaccine:antigen	1	rabbits	2	plasmodium falciparum:schistosoma japonicum	1	malaria
11378201	1	merozoite surface protein 8:Merozoite surface antigens:Merozoite surface protein 1:Glutathione S-transferase:Merozoite surface protein 4:Merozoite surface protein 5:EGF-like domain-containing protein	4	immune:antibodies:protective:vaccine	1	rabbits	1	plasmodium falciparum	1	malaria
14729165	1	p29 surface antigen:Surface antigen SAG1:Surface antigen 1:Surface antigen protein 1:Putative surface antigen protein 1:Major surface antigen:Secretory antigen 1 protein:Major surface antigen 1	4	antibodies:antigen:antibody:effective	3	mice:dogs:cattle	2	neospora caninum:toxoplasma gondii	1	neosporosis
15228526	1	Erythrocyte membrane protein 1:Variant surface antigen:Erythrocyte membrane protein-1	4	antibodies:vaccine:antigen:immunized	2	rabbit:hamster	1	plasmodium falciparum	1	malaria
9854139	1	liver stage antigen 1:exported protein 1:Circumsporozoite protein:Sporozoite surface protein 2:Liver stage-specific antigen 1:Liver stage-specific antigen-1:Liver stage antigen-1:Malaria protein EXP-1:Exported protein-1:Malaria exported protein-1	4	vaccine:antigen:antibody:immunogenicity	2	mice:primates	1	plasmodium falciparum	1	malaria
12165387	1	apical membrane antigen 1:erythrocyte binding protein:Erythrocyte binding protein 1:Merozoite adhesive erythrocytic binding protein:Merozoite antigen erythrocyte-binding ligand:Erythrocyte binding protein 3:Putative erythrocyte binding protein MAEBL:Erythrocyte binding protein 2:Erythrocyte-binding protein	4	antibodies:vaccine:antigen:immunized	1	rodent	3	plasmodium berghei:plasmodium falciparum:plasmodium yoelii	1	malaria
11413195	1	merozoite surface protein:Serine-repeat antigen protein:Serine repeat antigen	4	immune:antibodies:response:immunity	2	rodent:mice	1	plasmodium falciparum	1	malaria
10614497	1	Rhoptry associated protein-1:Rhoptry associated protein 1	4	immune:vaccine:induced:antigenic	1	cattle	2	plasmodium falciparum:babesia bovis	1	malaria
1707538	1	circumsporozoite (CS) protein:Circumsporozoite protein	4	protection:antigen:immunized:induce	2	rodents:mice	1	plasmodium falciparum	1	malaria
7690809	1	Surface antigen 1:Surface antigen 2	4	antigen:induced:ifn:tnf	2	mice:animals	1	toxoplasma gondii	1	toxoplasmosis
9226681	1	EG95:Host-protective antigen:EG95 protein	4	vaccine:antigen:vaccination:vaccinated	4	dogs:sheep:animal:animals	1	echinococcus granulosus	1	hydatid
7565135	1	Apical membrane antigen 1:Apical membrane antigen-1	4	response:protective:antigen:immunity	2	monkeys:primates	1	plasmodium knowlesi	1	malaria
8751903	1	Rhoptry protein:Rhop-3	4	antibodies:antigen:antibody:antigenic	1	monkeys	2	plasmodium falciparum:plasmodium vivax	1	malaria
8005684	1	sporozoite surface protein 2:Circumsporozoite protein	4	protection:immune:antibodies:immunized	1	mice	1	plasmodium yoelii	1	malaria
8932772	1	Circumsporozoite protein	4	response:protective:induced:immunization	1	mice	1	plasmodium yoelii	1	malaria
33845124	1	Secreted cathepsin L 1:Secreted cathepsin L2:Cathepsin L1	4	response:vaccination:vaccinated:reduction	2	goats:animals	1	fasciola hepatica	1	liver fluke
26299245	1	Phosphoglycerate kinase	4	vaccine:vaccination:vaccinated:immunogenicity	2	mice:rats	1	schistosoma japonicum	1	schistosomiasis
26445908	1	Superoxide dismutase:SJCHGC00614 protein:Calcium-binding protein:Calcium binding	4	immune:vaccine:antibody:vaccination	2	mouse:mice	1	schistosoma japonicum	2	malaria:schistosomiasis
24448159	1	heat shock protein:Heat shock protein 70	4	protective:vaccine:induced:vaccinated	1	mice	1	toxoplasma gondii	1	toxoplasmosis
29709546	0.99	Glutathione transferase	3	immune:protective:vaccine	3	goats:sheep:cattle	1	fasciola hepatica	1	fascioliasis
23275238	0.99	Serpin	3	antibody:immunized:ifn	2	rats:rabbits	1	clonorchis sinensis	0	NA
10698315	0.99	heat shock protein 83-1:Heat shock protein 70:Heat-shock protein 70 kDa:Heat-shock protein hsp70	3	immune:antibodies:response	1	mice	1	leishmania infantum	0	NA
11564808	0.99	merozoite surface protein 1	3	response:immunity:induced	1	mice	1	plasmodium yoelii	1	malaria
7927764	0.99	Heat shock protein	3	immune:response:antibody	4	mouse:mice:animal model	1	plasmodium berghei	1	malaria
32043596	0.991	40kDa ES protein	3	immune:antigen:ifn	1	goat	1	haemonchus contortus	0	NA
29967091	0.991	Merozite surface protein 1:Merozoite surface antigens:Merozoite surface protein 1:Merozoite surface protein-1:Duffy binding protein II:Duffy-binding protein domain II:Duffy binding protein domain II:Merozoite surface protein 1 paralog	3	protection:antibodies:immunized	1	rabbits	1	plasmodium vivax	0	NA
32101539	0.991	Tropomyosin B:Tropomyosin C:Tropomyosin low molecular weight isoform:Tropomyosin A	3	vaccine:antigen:effective	1	dogs	1	echinococcus granulosus	0	NA
23966554	0.991	subtilisin SUB1:p29 surface antigen:Surface antigen SAG1:Surface antigen 1:Surface antigen protein 1:Putative surface antigen protein 1:Major surface antigen:Secretory antigen 1 protein:Major surface antigen 1	3	antibodies:antibody:antigenic	3	mice:calf:cattle	2	neospora caninum:toxoplasma gondii	0	NA
15294991	0.991	Surface antigen:Surface antigen SAG1:Surface antigen 1:Surface antigen protein 1:Major surface antigen:Secretory antigen 1 protein:Major surface antigen 1	3	response:antigen:induce	1	mice	1	toxoplasma gondii	0	NA
11301592	0.991	Dense granule protein 3:Surface antigen:Surface antigen SAG1:Surface antigen 1:Surface antigen protein 1:Major surface antigen:Secretory antigen 1 protein:Major surface antigen 1	3	antibodies:vaccine:antibody	1	mouse	1	toxoplasma gondii	0	NA
1720395	0.991	Antigen B	3	antibodies:antigen:antigenic	1	sheep	1	echinococcus granulosus	1	hydatid
24146978	0.992	Surface antigen:Surface antigen SAG1:Surface antigen 1:Surface antigen protein 1:Major surface antigen:Secretory antigen 1 protein:Major surface antigen 1	3	antigen:ifn:tnf	1	mice	1	toxoplasma gondii	1	toxoplasmosis
19615402	0.992	protein disulfide isomerase:Protein disulfide-isomerase	3	antigen:antibody:antigenic	1	rodent	2	plasmodium falciparum:plasmodium chabaudi	1	malaria
16113256	0.992	Secreted Protein Altered Thrombospondin Repeat protein-PkSPATR	3	vaccine:antigen:immunogenic	2	monkey:monkeys	3	plasmodium falciparum:plasmodium knowlesi:plasmodium yoelii	1	malaria
14636985	0.992	Protein embryonic gonad	3	antigen:immunized:antigenic	2	rabbits:animals	5	echinococcus granulosus:schistosoma mansoni:taenia solium:taenia crassiceps:toxocara canis	4	cysticercosis:hydatid:schistosomiasis:toxocariasis
33537014	0.993	ribosomal protein RPS2:RuvB-like helicase	3	antibodies:protective:immunized	3	mouse:mice:animals	1	toxoplasma gondii	1	toxoplasmosis
28223068	0.993	superoxide dismutase:myosin heavy chain	3	protective:induced:tnf	4	mice:rats:cat:animals	1	trypanosoma cruzi	1	chagas disease
31704144	0.994	dense granule protein GRA1:dense granule protein GRA7:Surface antigen:Surface antigen SAG1:Surface antigen 1:Surface antigen protein 1:Major surface antigen:Secretory antigen 1 protein:Major surface antigen 1:Dense granule protein 1:p24 granule antigen:Dense granule protein 7:Granule antigen protein GRA7:Dense granule antigen:Granule antigen protein 7:Dense granule antigen GRA7	3	antibodies:antigen:effective	1	animals	1	toxoplasma gondii	1	toxoplasmosis
19401778	0.994	EG95:Host-protective antigen:EG95 protein:Fibronectin type III	3	protection:vaccine:antigen	2	dogs:animals	1	echinococcus granulosus	1	echinococcosis
17161889	0.994	Circumsporozoite protein	3	vaccine:antibody:immunogenicity	2	rodent:mice	1	plasmodium falciparum	1	malaria
1285314	0.994	Circumsporozoite protein	3	immune:vaccine:immunity	1	mice	1	plasmodium falciparum	1	malaria
22677600	0.995	Superoxide dismutase	3	immune:response:induced	2	mice:cows	1	onchocerca volvulus	1	onchocerciasis
14676296	0.995	Thrombospondin related adhesive protein:Thrombospondin-related anonymous protein:Thrombospondin-related adhesive protein:Thrombospondin related anonymous protein:Trap protein:Trombospondin-related protein	3	immune:antibodies:response	1	mice	3	plasmodium berghei:plasmodium falciparum:plasmodium yoelii	1	malaria
28798366	0.996	Heat shock protein 60	3	antibodies:antibody:induced	3	mice:rabbits:animals	1	schistosoma japonicum	1	schistosomiasis
30112141	0.996	merozoite surface protein 1:Merozoite surface protein-1	3	immune:response:reduction	1	mouse	1	plasmodium falciparum	1	malaria
24549329	0.996	Polymorphic immunodominant molecule	3	antibodies:antigen:reduction	1	cattle	1	theileria parva	1	east coast fever
23547773	0.996	ATPase	3	immune:effective:induced	3	monkey:monkeys:animals	1	plasmodium falciparum	1	malaria
27580381	0.996	Surface antigen:Surface antigen SAG1:Surface antigen 1:Surface antigen protein 1:Major surface antigen:Secretory antigen 1 protein:Major surface antigen 1	3	vaccine:effective:antigenic	3	goats:sheep:animals	1	toxoplasma gondii	1	toxoplasmosis
18359107	0.996	merozoite surface protein 8	3	vaccine:antigen:vaccinated	2	rodent:mice	3	plasmodium berghei:plasmodium falciparum:plasmodium yoelii	1	malaria
19457572	0.996	Transforming growth factor beta	3	immune:response:antibody	2	mice:animals	1	schistosoma mansoni	1	schistosomiasis
12421632	0.996	Serine-repeat antigen protein:Serine repeat antigen	3	antibodies:vaccine:antigen	1	mouse	1	plasmodium falciparum	1	malaria
29784863	0.997	GPI transamidase component GPI16, putative	3	response:induce:reduction	3	rodent:mice:animal	1	plasmodium berghei	1	malaria
33728452	0.997	Surface antigen:Surface antigen SAG1:Surface antigen 1:Surface antigen protein 1:Major surface antigen:Secretory antigen 1 protein:Major surface antigen 1	3	antibody:effective:induce	1	mouse	1	toxoplasma gondii	1	toxoplasmosis
25261185	0.997	rhoptry neck protein 2, putative:Apical membrane antigen 1, putative	3	immune:protective:antigen	3	chicken:chickens:birds	1	plasmodium gallinaceum	2	avian malaria
11704276	0.997	EG95:Host-protective antigen:EG95 protein:Fibronectin type III	3	protective:vaccine:antigen	1	animal	1	echinococcus granulosus	1	hydatid
1372647	0.997	Circumsporozoite protein	3	antibodies:protective:induced	1	mice	1	plasmodium yoelii	1	malaria
7535817	0.997	circumsporozoite (CS) protein:Circumsporozoite protein	3	immune:immunized:ifn	1	mice	1	plasmodium falciparum	1	malaria
28646324	0.998	merozoite surface protein 3:Glutamate-rich protein:Glutamate rich protein:Merozoite surface protein-3:Sexual stage specific surface antigen:Sexual stage-specific surface antigen:S48/45:Sexual stage antigen s48/45:Pfs48/45	3	antibodies:vaccine:antigen	1	rodents	1	plasmodium falciparum	1	malaria
30303452	0.998	Abundant larval transcript-2 protein	3	vaccine:effective:immunogenicity	1	mice	1	brugia malayi	2	filariasis:lymphatic filariasis
26257728	0.998	Paramyosin	3	immune:vaccine:effective	1	rodents	2	schistosoma japonicum:schistosoma mansoni	1	schistosomiasis
23936131	0.998	Erythrocyte membrane protein 1:Erythrocyte membrane protein 1 (PfEMP1)	3	immune:vaccine:antibody	1	mouse	1	plasmodium falciparum	1	malaria
25467037	0.998	Glycerol-3-phosphate dehydrogenase:Putative glycerol-3-phosphate dehydrogenase:Granule antigen protein GRA6:B1:B1 protein	3	vaccine:immunized:immunization	2	mouse:mice	1	toxoplasma gondii	1	toxoplasmosis
24069474	0.998	Cathepsin L1	3	immune:response:antigen	2	animal:animals	1	fasciola hepatica	1	fascioliasis
32399924	0.999	Cathepsin L1	3	effective:immunity:vaccination	2	sheep:cattle	1	fasciola hepatica	1	liver fluke
31078709	0.999	microneme protein MIC3:rhoptry protein ROP8:Surface antigen:Surface antigen SAG1:Surface antigen 1:Surface antigen protein 1:Major surface antigen:Secretory antigen 1 protein:Major surface antigen 1:Micronemal protein:Microneme protein 3:Rhoptry protein 8:Rhoptry antigen	3	vaccine:antigen:effective	1	animals	1	toxoplasma gondii	1	toxoplasmosis
30145705	0.999	Glutathione peroxidase	3	immune:antibodies:vaccine	3	mouse:mice:animals	2	fasciola hepatica:fasciola gigantica	1	liver fluke
14609331	0.999	merozoite surface protein 1	3	protective:vaccine:vaccination	1	primates	1	plasmodium falciparum	1	malaria
28096331	0.999	Reticulocyte-binding protein homolog 5:Reticulocyte binding-like protein 5:Reticulocyte-binding protein 5:Reticulocyte binding protein-like protein 4	3	antibodies:vaccine:immunogenic	2	animal model	1	plasmodium falciparum	1	malaria
12607106	0.999	EG95:Host-protective antigen:EG95 protein	3	vaccine:antigen:antigenic	1	sheep	1	echinococcus granulosus	1	hydatid
26195550	0.999	Apical membrane antigen 1	3	vaccine:antigen:antibody	1	mouse	1	babesia microti	1	babesiosis
24278216	0.999	6-cys protein:Apical membrane antigen 1:Apical membrane antigen-1	3	immune:antibodies:vaccine	1	mice	1	plasmodium falciparum	1	malaria
25016474	0.999	dense granule protein GRA1:dense granule protein GRA7:Dense granule protein 1:p24 granule antigen:Dense granule protein 7:Granule antigen protein GRA7:Dense granule antigen:Granule antigen protein 7:Dense granule antigen GRA7	3	antibodies:antigen:antibody	1	dogs	1	toxoplasma gondii	1	toxoplasmosis
12646695	0.999	p67 protein:Sporozoite surface protein p67:Surface antigen:p67 surface antigen	3	vaccine:antigen:antibody	1	cattle	1	theileria parva	1	east coast fever
9769246	0.999	Thrombospondin-related adhesive protein:Thrombospondin related adhesive protein:TRAP-C1:Sexual stage specific surface antigen:Sexual stage-specific surface antigen:S48/45:Sexual stage antigen s48/45:Pfs48/45	3	antibodies:vaccine:antigen	3	mice:rabbits:animal	2	plasmodium falciparum:cryptosporidium parvum	1	malaria
16467337	0.999	Heat shock protein 70:Heat-shock protein 70 kDa:Heat-shock protein hsp70	3	antigen:antibody:antigenic	1	dogs	1	leishmania infantum	1	leishmaniasis
9453595	0.999	variant surface glycoprotein:variant surface glycoprotein (VSG)	3	antibodies:response:antigen	1	mice	1	trypanosoma brucei	2	african trypanosomiasis
10449807	0.999	Merozoite surface protein 1	3	antibodies:vaccine:antibody	1	rabbit	1	plasmodium vivax	1	malaria
16437602	0.999	Merozoite surface protein 1	3	protective:vaccination:vaccinated	2	rodent:mice	1	plasmodium yoelii	1	malaria
30181253	1	Surface protein Pvs48:Gamete surface antigen Pvs48/45	3	antibodies:protective:vaccine	3	mouse:mice:animal	1	plasmodium vivax	1	malaria
28569168	1	Sexual stage specific surface antigen:Sexual stage-specific surface antigen:S48/45:Sexual stage antigen s48/45:Glutamate rich protein:Pfs48/45	3	antibodies:vaccine:induced	1	rats	1	plasmodium falciparum	1	malaria
29679594	1	Cathepsin L1	3	immune:antigen:vaccination	2	animal:animals	1	fasciola gigantica	1	fascioliasis
31819140	1	heat shock protein 83-1:Heat shock protein 70:Heat-shock protein 70 kDa:Heat-shock protein hsp70	3	immune:response:antibody	2	dogs:animals	1	leishmania infantum	1	leishmaniasis
29139018	1	EG95:Host-protective antigen:EG95 protein	3	vaccine:antigen:vaccination	3	dog:dogs:sheep	1	echinococcus granulosus	2	cystic echinococcosis
32183833	1	Circumsporozoite protein	3	protection:antibodies:reduction	1	animal	2	plasmodium berghei:plasmodium falciparum	1	malaria
29258832	1	p67 protein:Sporozoite surface protein p67:Surface antigen:p67 surface antigen	3	immune:antibodies:vaccine	1	cattle	2	plasmodium falciparum:theileria parva	1	east coast fever
9164605	1	Paramyosin	3	antibodies:vaccine:vaccinated	1	animals	1	schistosoma japonicum	1	schistosomiasis
27695087	1	apical membrane antigen 1:Truncated apical membrane antigen 1	3	vaccine:antigen:antigenic	1	rabbits	1	plasmodium falciparum	1	malaria
26320251	1	Erythrocyte membrane protein 1:PfEMP1	3	vaccine:antibody:antigenic	1	mouse	1	plasmodium falciparum	1	malaria
21876036	1	merozoite surface protein 1:Circumsporozoite protein	3	vaccine:immunized:immunization	2	mouse:mice	2	plasmodium falciparum:plasmodium yoelii	1	malaria
25195175	1	MSP-1:Merozite surface protein 1:Merozoite surface proteins 1:Merozoite surface protein 1:Merozoite surface antigens:Merozoite surface protein-1	3	vaccine:antigen:reduction	2	animal model	1	plasmodium vivax	1	malaria
7595214	1	sporozoite surface protein 2	3	vaccine:antigen:immunized	1	mice	1	plasmodium falciparum	1	malaria
1380039	1	Circumsporozoite protein	3	vaccine:immunization:antigenic	1	mice	1	plasmodium falciparum	1	malaria
23345587	1	VAR2CSA:Erythrocyte membrane protein 1:DBL1:Erythrocyte membrane protein 1 (PfEMP1)	3	antibodies:vaccine:immunized	3	rats:rabbits:hamster	1	plasmodium falciparum	1	malaria
26772184	1	Erythrocyte membrane protein 1:PfEMP1 DBLa:Erythrocyte membrane protein 1 SD126F:PfEMP1 protein:Erythrocyte membrane protein 1 variant 2:Var DBLalpha:EMP1 variant surface antigen:Erythrocyte membrane protein 1 variant 5:EMP1 variant CM5b:EMP1 variant CM7a:Membrane erythrocyte protein 1:EMP1 variant U9C:EMP1 variant CM9a:EMP1 variant U7a:Erythrocyte membrane protein 1 variant 7:Erythrocyte membran…	3	immune:antibodies:immunized	1	mice	1	plasmodium falciparum	1	malaria
28326085	1	protein kinase:Mitogen-activated protein kinase	3	immunity:induced:reduction	1	mice	2	neospora caninum:toxoplasma gondii	1	neosporosis
23651838	1	cathepsin CPL:cathepsin B:Toxopain-2:Cathepsin L	3	protection:immune:vaccine	2	mice:animals	1	toxoplasma gondii	1	toxoplasmosis
26172405	1	dense granule protein GRA2:Dense granule protein 2:GRA2 protein:Dense granule antigen:Surface antigen 1	3	antibodies:antigen:antibody	3	mice:dogs:cattle	2	neospora caninum:toxoplasma gondii	1	neosporosis
26084663	1	40kDa ES protein:Cathepsin L1:Major sperm protein	3	antibodies:antigen:effective	3	calves:cattle:animals	3	fasciola hepatica:haemonchus contortus:cooperia oncophora	1	liver fluke
25268351	1	bradyzoite antigen BAG1:dense granule protein GRA1:Dense granule protein 1:p24 granule antigen	3	antibodies:antibody:reduction	1	mice	1	toxoplasma gondii	1	toxoplasmosis
25701649	1	Lactate dehydrogenase	3	vaccine:immunized:reduction	2	rodent:mice	2	plasmodium falciparum:plasmodium yoelii	1	malaria
21715579	1	Gametocyte surface protein P230:Pfs230	3	vaccine:immunity:induce	1	rabbit	1	plasmodium falciparum	1	malaria
18710859	1	Transforming growth factor beta	3	induced:immunization:reduction	2	mouse:mice	1	schistosoma mansoni	1	schistosomiasis
18834847	1	fatty acid binding protein:14 kDa fatty acid-binding protein	3	vaccine:antigen:effective	2	sheep:cattle	2	schistosoma mansoni:fasciola hepatica	2	malaria:schistosomiasis
19399162	1	EG95:Host-protective antigen:EG95 protein	3	vaccine:effective:vaccination	7	goats:birds:dog:dogs:sheep:animal:animals	1	echinococcus granulosus	3	cystic echinococcosis:hydatid
9989240	1	merozoite surface protein:Merozoite surface antigen 2:MSA-2:Ribosomal P2 phosphoprotein	3	immune:antibodies:antibody	1	rabbits	1	plasmodium falciparum	1	malaria
11812154	1	Circumsporozoite protein	3	antibodies:vaccine:antibody	1	mouse	1	plasmodium falciparum	1	malaria
11897127	1	adenylosuccinate lyase:Merozoite surface protein 4:Merozoite surface protein 4/5, putative:Merozoite surface protein 5:Merozoite surface antigen 2:Merozoite surafce protein 2:Merozoite surface protein 2:Merozoite surface antigens	3	protection:vaccine:immunization	3	rodent:mice:rabbit	2	plasmodium falciparum:plasmodium vivax	1	malaria
12471098	1	Circumsporozoite protein	3	vaccine:immunized:induced	3	rodent:mice:animals	2	plasmodium berghei:plasmodium falciparum	1	malaria
16177307	1	rhoptry protein:merozoite surface protein 8	3	protection:antibodies:immunization	1	mice	1	plasmodium yoelii	1	malaria
7591073	1	circumsporozoite (CS) protein:Circumsporozoite protein:Chorismate synthase, putative:Citrate synthase	3	antibodies:vaccine:immunized	2	rodent:mice	2	plasmodium berghei:plasmodium falciparum	1	malaria
9106193	1	merozoite surface protein 1:Merozoite surface protein-1:Merozoite surface antigens:Merozoite surface protein-1 variant Q-TSR-L:Merozoite surface antigen 1:Merozoite surface protein-1 variant E-TSR-L	3	antibodies:antigenic:immunogenic	1	mice	1	plasmodium falciparum	1	malaria
8728991	1	Heat shock protein 70:Heat-shock protein 70 kDa:Heat-shock protein hsp70:70 kDa heat shock protein	3	antibodies:induced:antigenic	2	mouse:dogs	1	leishmania infantum	1	leishmaniasis
33684115	1	EG95:Host-protective antigen:EG95 protein	3	vaccine:vaccination:vaccinated	5	dog:dogs:sheep:lambs:animals	1	echinococcus granulosus	3	cystic echinococcosis:hydatid
1922106	1	circumsporozoite (CS) protein:Circumsporozoite protein	3	antibodies:antibody:immunization	1	mice	1	plasmodium falciparum	1	malaria
26782811	1	A2 protein:Stage-specific S antigen-like protein:Stage-specific S antigen homolog	3	vaccine:vaccinated:antigenic	2	dogs:animals	2	trypanosoma cruzi:leishmania infantum	1	leishmaniasis
28620363	0.99	DNase II	2	antibodies:vaccine	2	mouse:mice	1	trichinella spiralis	1	trichinellosis
18848397	0.99	tryparedoxin:thiol-dependent reductase 1:tryparedoxin peroxidase:Tryparedoxin_1_-_putative:Thiol-dependent_reductase_1	2	antibodies:antigen	1	dogs	1	leishmania infantum	1	leishmaniasis
11093122	0.99	circumsporozoite (CS) protein:Circumsporozoite protein	2	antigen:ifn	2	mouse:mice	1	plasmodium falciparum	1	malaria
8050521	0.99	Dense granule protein 3	2	antibodies:antibody	1	rabbit	1	toxoplasma gondii	0	NA
24727091	0.992	heat shock protein HSP70:protein kinase:Heat shock protein 70:Hsp70 protein	2	response:ifn	2	mice:pigs	1	toxoplasma gondii	0	NA
29524527	0.993	calcium-dependent protein kinase CDPK1:Calmodulin-domain protein kinase 1	2	effective:reduction	3	mouse:mice:rat	1	toxoplasma gondii	1	toxoplasmosis
29654679	0.993	rhoptry kinase family protein ROP20	2	vaccine:antigenic	2	mouse:animals	1	toxoplasma gondii	1	toxoplasmosis
12406196	0.993	Major egg antigen:Transforming growth factor beta	2	response:antigen	1	mice	1	schistosoma mansoni	1	schistosomiasis
23308179	0.996	p29 surface antigen:Surface antigen SAG1:Putative surface antigen protein 1	2	antibodies:immunized	3	mice:dogs:cattle	1	neospora caninum	1	neosporosis
28800475	0.998	Circumsporozoite protein:Cirumsporozoite protein:Csp:CSP protein	2	antibodies:vaccine	2	mouse:mice	1	plasmodium vivax	1	malaria
7537251	0.998	Circumsporozoite protein	2	protective:immunized	2	rodent:mice	2	plasmodium falciparum:plasmodium yoelii	1	malaria
24310934	1	Tachyzoite surface protein	2	antibodies:response	5	goats:sheep:cattle:horses:animal	2	neospora caninum:toxoplasma gondii	1	neosporosis
29202858	0.99	Calmodulin:Calcium binding protein	1	antigen	2	sheep:animals	1	echinococcus granulosus	2	cystic echinococcosis
31880101	0.991	glucose-6-phosphate isomerase GPI	1	vaccine	1	animal	1	toxoplasma gondii	1	sarcocystosis
24295791	0.991	Aspartate transaminase	1	induced	3	rodent:mouse:mice	1	schistosoma japonicum	0	NA
11349025	0.993	Paramyosin	1	immune	1	rabbit	1	schistosoma mansoni	0	NA

## Sheet: Candidates
Protein Name	PubNo	Species	Animal models
14 kDa fatty acid-binding protein	10	schistosoma mansoni:fasciola hepatica	mice:animal:animals:sheep:cattle
14-3-3 protein	3	fasciola gigantica:schistosoma mansoni:toxoplasma gondii	animal model:mouse:mice
23 kDa integral membrane protein	15	schistosoma japonicum:schistosoma mansoni	mice:mouse:animal:rodent:rat:rats:animals
25 kDa ookinete surface antigen	3	plasmodium berghei:plasmodium falciparum:plasmodium vivax	rodent:mice
6-cysteine protein	7	plasmodium falciparum:plasmodium berghei:plasmodium vivax:plasmodium yoelii:plasmodium chabaudi	mouse:mice:rodent
70 kDa heat shock protein	7	leishmania donovani:leishmania infantum	mice:animals:mouse:dogs:hamsters
Abundant larval transcript-2 protein	11	brugia malayi	mice:mouse:rodents:monkeys:animals
AMA-1	10	plasmodium chabaudi:babesia bigemina:babesia bovis:theileria annulata:plasmodium falciparum:plasmodium knowlesi:plasmodium fragile	mice:cattle:animal model:rabbit:rodent:mouse:rabbits:monkeys
Annexin	8	schistosoma mansoni:taenia solium:schistosoma japonicum:echinococcus granulosus	mice:pigs:animal
Antigen 332	6	plasmodium falciparum	mouse:mice:rats:rabbits:animal:animals:monkeys
Antigen B	8	echinococcus granulosus:schistosoma mansoni:fasciola hepatica:toxocara canis	mice:sheep:animal:dog:mouse:animals
Antigen B subunit 4	5	echinococcus granulosus:schistosoma mansoni:fasciola hepatica:toxocara canis	mice:sheep:mouse:animals
Antigen B1	5	echinococcus granulosus:schistosoma mansoni:fasciola hepatica:toxocara canis	mice:sheep:mouse:animals
Antigen B2	5	echinococcus granulosus:schistosoma mansoni:fasciola hepatica:toxocara canis	mice:sheep:mouse:animals
Antigen B3	5	echinococcus granulosus:schistosoma mansoni:fasciola hepatica:toxocara canis	mice:sheep:mouse:animals
Antigen B4	5	echinococcus granulosus:schistosoma mansoni:fasciola hepatica:toxocara canis	mice:sheep:mouse:animals
Antigen B5	5	echinococcus granulosus:schistosoma mansoni:fasciola hepatica:toxocara canis	mice:sheep:mouse:animals
Apcial membrane antigen I	10	plasmodium berghei:plasmodium vivax:plasmodium falciparum:plasmodium sp.:plasmodium cynomolgi	mice:mouse:primates:animal:animals:rodent:monkeys
Apical membrane antigen	5	toxoplasma gondii	mice:mouse:animals
apical membrane antigen 1	70	plasmodium falciparum:babesia bovis:plasmodium berghei:plasmodium vivax:plasmodium knowlesi:babesia bigemina:theileria annulata:plasmodium yoelii:plasmodium chabaudi:plasmodium sp.:plasmodium cynomolgi:plasmodium fragile	animal model:animals:cattle:mice:monkeys:rabbit:mouse:rabbits:rodent:primate:primates:rats:guinea pigs
Apical membrane antigen 1	47	plasmodium falciparum:eimeria tenella:eimeria maxima:plasmodium chabaudi:taenia solium:plasmodium yoelii:plasmodium vivax:neospora caninum:toxoplasma gondii:plasmodium berghei:plasmodium knowlesi:babesia microti:plasmodium cynomolgi	monkey:chicken:chickens:birds:mice:animals:rabbits:mouse:primates:animal model:rodent:monkeys:rat:rats
Apical membrane antigen 1, putative	6	plasmodium chabaudi:babesia bigemina:babesia bovis:theileria annulata:plasmodium falciparum:plasmodium gallinaceum	mouse:mice:cattle:rodent:animals:rabbit:monkeys:chicken:chickens:birds
Apical membrane antigen-1	41	plasmodium falciparum:babesia bovis:plasmodium berghei:plasmodium vivax:eimeria tenella:toxoplasma gondii:babesia bigemina:theileria annulata:plasmodium knowlesi:plasmodium sp.:plasmodium chabaudi:plasmodium cynomolgi:plasmodium fragile	monkey:cattle:mice:mouse:chicken:chickens:primates:animals:rodent:monkeys:rabbit:rabbits
Apical membrane protein	3	plasmodium falciparum:plasmodium vivax:plasmodium berghei:plasmodium knowlesi:plasmodium cynomolgi	monkeys:animals:mice
Apical membrane protein 1	10	plasmodium berghei:plasmodium vivax:plasmodium falciparum:plasmodium sp.:plasmodium cynomolgi	mice:mouse:primates:animal:animals:rodent:monkeys
Apical membrane protein-1	10	plasmodium berghei:plasmodium vivax:plasmodium falciparum:plasmodium sp.:plasmodium cynomolgi	mice:mouse:primates:animal:animals:rodent:monkeys
Apical merozoite antigen 1	8	plasmodium knowlesi:plasmodium falciparum:plasmodium vivax:plasmodium berghei:plasmodium cynomolgi	rabbit:animals:mice:monkeys:primate:rabbits:rodent
Apical merozoite protein 1	3	plasmodium falciparum:plasmodium vivax:plasmodium berghei:plasmodium knowlesi:plasmodium cynomolgi	monkeys:animals:mice
Aspartate aminotransferase	6	fasciola gigantica:clonorchis sinensis:opisthorchis viverrini:schistosoma mansoni:fasciola hepatica	calf:calves:animals:mice:goat:mouse:rabbit:rabbits:sheep:cattle
Blood-stage antigen	8	plasmodium falciparum:plasmodium chabaudi:neospora caninum	mouse:mice:rabbit:rabbits:monkeys:animals
bradyzoite antigen BAG1	4	toxoplasma gondii	mice:animals:mouse
Bradyzoite surface protein BSR4	3	neospora caninum	mouse:mice:cattle:animals
calcium-dependent protein kinase CDPK1	4	toxoplasma gondii	mice:mouse:rat:animals
calcium-dependent protein kinase CDPK3	3	toxoplasma gondii	mouse:mice:animals:birds
Calmodulin-domain protein kinase 1	4	toxoplasma gondii	mice:mouse:rat:animals
Calreticulin	3	brugia malayi:haemaphysalis longicornis:leishmania donovani	mouse:mice:animals:hamsters
cathepsin B	3	trichinella spiralis:toxoplasma gondii	mice:animals
Cathepsin L	11	haemonchus contortus:fasciola gigantica:eimeria acervulina:eimeria tenella:toxoplasma gondii:schistosoma mansoni:fasciola hepatica:schistosoma haematobium:opisthorchis viverrini	goat:animal model:cattle:animals:chickens:birds:mice:sheep:rats:hamster:hamsters:mouse
Cathepsin L1	19	fasciola hepatica:fasciola gigantica:haemonchus contortus:cooperia oncophora:schistosoma mansoni:schistosoma haematobium	sheep:cattle:animals:cow:calves:goats:mice:hamster:hamsters:rabbit
Cathepsin L2	3	fasciola hepatica	sheep:calves:cattle:animals
Cathepsin L-like cysteine proteinase	5	leishmania infantum:leishmania donovani	dog:dogs:animals:mouse:hamsters:mice
CD8+ T cell target antigen Tp1	6	theileria parva	cattle:animals
CD8+ T cell target antigen Tp2	5	theileria parva	cattle:calves:animals
cell traversal protein for ookinetes and sporozoites	9	plasmodium falciparum:plasmodium berghei:plasmodium vivax	mouse:mice:primates:animal:rodent:monkey
Cell-traversal protein	3	plasmodium berghei:plasmodium falciparum	mice:rodent
Celtos	4	plasmodium berghei:plasmodium falciparum	rodent:mice:animals:monkey
Centrin	3	leishmania donovani	mice:hamsters:dogs:animals
Chorismate synthase, putative	28	plasmodium falciparum:plasmodium berghei:plasmodium yoelii	rodent:mice:animals:primate:mouse:chickens:rabbit
circumsporozoite (CS) protein	20	plasmodium berghei:plasmodium falciparum:plasmodium knowlesi:toxoplasma gondii:plasmodium yoelii	mice:rodent:mouse:animal:animals:monkey:monkeys:primate:rodents
Circumsporozoite protein	304	plasmodium falciparum:plasmodium berghei:plasmodium vivax:plasmodium yoelii:plasmodium relictum:plasmodium knowlesi:toxoplasma gondii:plasmodium sp.:trypanosoma cruzi:plasmodium gallinaceum	mouse:mice:primates:animal:rabbits:rodent:animals:monkeys:birds:dog:rodents:rats:chickens:hamsters
circumsporozoite protein	3	plasmodium vivax:plasmodium cynomolgi	mice:primates:animals:monkey:monkeys
Circumsporozoite protein variant VK210	11	plasmodium berghei:plasmodium vivax:plasmodium falciparum:plasmodium yoelii	rodent:mice:mouse
Circumsporozoite protein variant VK247	11	plasmodium berghei:plasmodium vivax:plasmodium falciparum:plasmodium yoelii	rodent:mice:mouse
Cirumsporozoite protein	26	plasmodium berghei:plasmodium vivax:plasmodium cynomolgi:plasmodium falciparum:plasmodium yoelii	rodent:mice:mouse:primates:animals:monkeys:rabbit:rodents
Citrate synthase	29	plasmodium falciparum:plasmodium berghei:plasmodium knowlesi:toxoplasma gondii:plasmodium yoelii	rodent:mice:animals:primate:mouse:chickens:monkey:monkeys:rabbit
Csp	27	plasmodium berghei:plasmodium vivax:plasmodium cynomolgi:plasmodium falciparum:plasmodium yoelii	rodent:mice:mouse:primates:animals:monkeys:rabbit:rodents
CSP protein	26	plasmodium berghei:plasmodium vivax:plasmodium cynomolgi:plasmodium falciparum:plasmodium yoelii	rodent:mice:mouse:primates:animals:monkeys:rabbit:rodents
cyclophilin	7	neospora caninum:toxoplasma gondii:schistosoma mansoni	mouse:mice:cattle:dogs:animal:pigs:cows
Cyst matrix protein	3	toxoplasma gondii	mouse:mice:animal:animals
cysteine peptidase A (CPA)	9	leishmania infantum:leishmania donovani:leishmania major	dog:dogs:animals:mice:rabbit
Cysteine protease	5	leishmania infantum:leishmania donovani	dog:dogs:animals:mouse:hamsters:mice
Cysteine proteinase	5	leishmania infantum:leishmania donovani	dog:dogs:animals:mice
Cysteine proteinase type B	5	leishmania infantum:leishmania donovani	dog:dogs:animals:mouse:hamsters:mice
Cysteine_peptidase_A_(CPA)	5	leishmania infantum:leishmania donovani	dog:dogs:animals:mice
Cysteine_peptidase_B_(CPB)	5	leishmania infantum:leishmania donovani	dog:dogs:animals:mouse:hamsters:mice
cysteine-rich protective antigen	4	plasmodium falciparum	mouse:mice:rabbits:animals:monkeys
DBL1	30	plasmodium falciparum:plasmodium vivax	mouse:mice:rats:animals:rabbits:hamster:goat:monkey:rodent:monkeys:primate
Dense granular antigen 6	6	toxoplasma gondii:neospora caninum	mouse:mice:animal:dogs:cattle:sheep
Dense granule antigen	39	toxoplasma gondii:neospora caninum	mice:animal:hamster:pigs:animals:mouse:animal model:sheep:rodent:rat:rats:dogs:cattle:birds:goats
Dense granule antigen 6	6	toxoplasma gondii:neospora caninum	mouse:mice:animal:dogs:cattle:sheep
Dense granule antigen GRA6	6	toxoplasma gondii:neospora caninum	mouse:mice:animal:dogs:cattle:sheep
Dense granule antigen GRA7	21	toxoplasma gondii:neospora caninum	mice:animal:pigs:animals:mouse:dogs:cattle:animal model:sheep:goats
Dense granule antigen protein 6	6	toxoplasma gondii:neospora caninum	mouse:mice:animal:dogs:cattle:sheep
Dense granule antigen protein GRA6	6	toxoplasma gondii:neospora caninum	mouse:mice:animal:dogs:cattle:sheep
Dense granule protein	13	toxoplasma gondii:neospora caninum	mice:animals:cattle:cows:mouse:dogs
Dense granule protein 1	13	toxoplasma gondii:neospora caninum	animals:mouse:mice:animal model:sheep:pigs:dogs
Dense granule protein 14	9	toxoplasma gondii:neospora caninum	mice:animals:mouse:dogs:cattle:sheep
Dense granule protein 2	16	toxoplasma gondii:neospora caninum	mice:animal:hamster:mouse:animals:rodent:rat:rats:sheep:dogs:cattle:birds
Dense granule protein 3	8	toxoplasma gondii	mouse:mice:animal:rodents:rats:rabbit
Dense granule protein 4	17	toxoplasma gondii	mice:mouse:animal:sheep:animals:birds
Dense granule protein 5	6	toxoplasma gondii	mice:hamster:mouse:animal:pigs
Dense granule protein 6	6	toxoplasma gondii:neospora caninum	mouse:mice:animal:dogs:cattle:sheep
Dense granule protein 7	21	toxoplasma gondii:neospora caninum	mice:animal:pigs:animals:mouse:dogs:cattle:animal model:sheep:goats
dense granule protein GRA1	12	toxoplasma gondii	animals:mouse:mice:animal model:sheep:pigs:dogs
dense granule protein GRA14	9	toxoplasma gondii:neospora caninum	mice:animals:mouse:dogs:cattle:sheep
dense granule protein GRA15	3	toxoplasma gondii:schistosoma japonicum	mouse:mice:animals
dense granule protein GRA2	15	toxoplasma gondii:neospora caninum	mice:animal:hamster:mouse:rodent:animals:rat:rats:sheep:dogs:cattle:birds
dense granule protein GRA4	17	toxoplasma gondii	mice:mouse:animal:sheep:animals:birds
dense granule protein GRA5	6	toxoplasma gondii	mice:hamster:mouse:animal:pigs
dense granule protein GRA6	6	toxoplasma gondii:neospora caninum	mouse:mice:animal:dogs:cattle:sheep
dense granule protein GRA7	21	toxoplasma gondii:neospora caninum	mice:animal:pigs:animals:mouse:dogs:cattle:animal model:sheep:goats
dense granule protein GRA8	3	toxoplasma gondii	mice:animals:mouse
Dense granule protein-6	6	toxoplasma gondii:neospora caninum	mouse:mice:animal:dogs:cattle:sheep
DNase II	3	trichinella spiralis	mouse:mice:animals:pigs
Duffy binding protein	11	plasmodium falciparum:plasmodium vivax:plasmodium knowlesi	mouse:mice:monkeys:animal:animals:rabbits
Duffy binding protein II	6	plasmodium vivax:plasmodium knowlesi	rabbits:mouse:mice:animal:animals:monkey
Duffy binding protein variant 5	3	plasmodium vivax:plasmodium knowlesi	animal:animals:monkey:rabbits
Duffy-binding protein	4	plasmodium yoelii:plasmodium vivax:plasmodium knowlesi	rodent:mice:animal:animals:monkey:rabbits
EBA-175	13	plasmodium falciparum	rabbits:mice:monkeys:primates:animal:animals
EG95	34	echinococcus granulosus:echinococcus multilocularis:taenia solium:taenia saginata:taenia crassiceps:taenia ovis:taenia multiceps	sheep:dog:dogs:goats:cattle:animal:animals:rabbit:mouse:mice:lambs:rodents:cows:calves:birds
EG95 protein	30	echinococcus granulosus:echinococcus multilocularis:taenia solium:taenia saginata:taenia crassiceps:taenia ovis:taenia multiceps	sheep:dog:dogs:goats:cattle:animal:animals:rabbit:mouse:mice:lambs:rodents:cows:calves:birds
elongation factor 2	5	leishmania infantum:leishmania donovani	mice:hamsters:animals
Endoplasmin homolog	4	leishmania infantum:leishmania tarentolae	mice:dogs:cat:animals:mouse
Erythrocyte binding antigen 175	13	plasmodium falciparum	rabbits:mice:monkeys:primates:animal:animals
Erythrocyte binding antigen region II	14	plasmodium falciparum	mice:rabbits:monkeys:primates:animal:animals
Erythrocyte binding antigen-175	13	plasmodium falciparum	rabbits:mice:monkeys:primates:animal:animals
Erythrocyte binding protein	3	plasmodium falciparum	monkeys:mice
Erythrocyte membrane protein 1	49	plasmodium falciparum:plasmodium vivax:plasmodium knowlesi	mouse:mice:rat:rats:animals:hamster:monkeys:rabbits:goats:rodent:primate:primates
Erythrocyte membrane protein 1 (PfEMP1)	8	plasmodium falciparum	rat:rats:mouse:mice:hamster:animals:rabbits:rodent:monkeys:primate
Erythrocyte membrane protein-1	4	plasmodium falciparum:plasmodium knowlesi	mice:monkeys:rabbits:hamster
Erythrocyte-binding antigen-175	13	plasmodium falciparum	rabbits:mice:monkeys:primates:animal:animals
exported protein 1	4	plasmodium falciparum:plasmodium yoelii	mice:rodent:primates
Exported protein-1	4	plasmodium falciparum	rodent:mice:monkeys:primates
fatty acid binding protein	8	schistosoma mansoni:fasciola gigantica:fasciola hepatica	mice:animals:sheep:cattle:mouse
Fatty acid binding protein	5	fasciola gigantica	animal model:calf:calves:animals:cattle:mouse:mice:rabbit:rabbits
Female gametocyte surface protein P47	4	plasmodium falciparum:plasmodium berghei:plasmodium vivax	mouse:mice
Ferrochelatase	4	plasmodium berghei:plasmodium falciparum:plasmodium yoelii:plasmodium chabaudi	rodent:mice
Fibronectin type III	3	echinococcus granulosus:taenia ovis:taenia multiceps	goats:sheep:cattle:animals:dogs
Gamete surface antigen Pvs48/45	4	plasmodium vivax:plasmodium falciparum	mouse:mice:animal:monkeys
Gametocyte surface protein P230	16	plasmodium falciparum	mouse:mice:rabbits:rodent:animal model
glucose-6-phosphate isomerase GPI	4	toxoplasma gondii	animal:mouse:mice:animals
GLURP	6	plasmodium falciparum	rodents:monkeys:mice:rats:mouse:animals
Glutamate dehydrogenase	3	toxoplasma gondii:echinococcus granulosus:fasciola hepatica	rabbit:animals:calves:cattle:sheep
Glutamate rich protein	10	plasmodium falciparum	rats:rodents:monkeys:mice:mouse:animals
Glutamate-rich protein	9	plasmodium falciparum	rodents:monkeys:mice:rats:mouse:animals
Glutathione peroxidase	4	fasciola hepatica:fasciola gigantica:schistosoma mansoni:haemonchus contortus	mouse:mice:animals:goats
Glutathione S-transferase	8	plasmodium falciparum:plasmodium yoelii:trypanosoma cruzi:babesia bovis:haemaphysalis longicornis:plasmodium vivax:plasmodium knowlesi	mouse:mice:monkey:monkeys:calf:calves:cattle:animal:animals:rabbits
Glutathione S-transferase class-mu 26 kDa isozyme	3	schistosoma japonicum	mouse:mice
Glutathione S-transferase class-mu 28 kDa isozyme	4	schistosoma haematobium:schistosoma mansoni:schistosoma japonicum	monkeys:primates:animals:mice:sheep
GRA2 protein	4	neospora caninum:toxoplasma gondii	mice:dogs:cattle:cows
GRA4 protein	17	toxoplasma gondii	mice:mouse:animal:sheep:animals:birds
Granule antigen protein 6	6	toxoplasma gondii:neospora caninum	mouse:mice:animal:dogs:cattle:sheep
Granule antigen protein 7	21	toxoplasma gondii:neospora caninum	mice:animal:pigs:animals:mouse:dogs:cattle:animal model:sheep:goats
Granule antigen protein GRA6	8	toxoplasma gondii:neospora caninum	mouse:mice:animal:dogs:cattle:sheep
Granule antigen protein GRA7	21	toxoplasma gondii:neospora caninum	mice:animal:pigs:animals:mouse:dogs:cattle:animal model:sheep:goats
Granule antigene protein 6	6	toxoplasma gondii:neospora caninum	mouse:mice:animal:dogs:cattle:sheep
Guanine nucleotide-binding protein subunit beta-like protein	3	leishmania infantum:leishmania major	hamsters:dog:animals:dogs:mice:primates
Heat shock 70 kDa protein	8	leishmania donovani:brugia malayi:schistosoma japonicum	mice:animals:rodent:mouse:hamsters:pigs
Heat shock protein	10	schistosoma mansoni:plasmodium falciparum:toxocara canis:brugia malayi:plasmodium berghei	mouse:mice:primates:monkey:monkeys:rodent:animals:animal model
heat shock protein	7	toxoplasma gondii:entamoeba histolytica:trypanosoma cruzi:eimeria tenella:trypanosoma brucei	mouse:mice:animals:hamster:hamsters:chickens:rats
Heat shock protein 60	4	toxoplasma gondii:schistosoma japonicum:trypanosoma brucei	mice:rabbits:animals:rats
Heat shock protein 70	29	toxoplasma gondii:leishmania infantum:trichinella spiralis:leishmania donovani:leishmania major:plasmodium yoelii:eimeria tenella:schistosoma japonicum	mice:animals:dogs:mouse:pigs:birds:rodent:chickens:hamsters:rabbit:animal model:rabbits
heat shock protein 70	3	entamoeba histolytica:trypanosoma cruzi:plasmodium falciparum	hamster:hamsters:animals:mice:primates
heat shock protein 83-1	3	leishmania infantum	dogs:animals:hamster:hamsters:animal model:mice
heat shock protein HSP70	5	toxoplasma gondii	mice:animals:pigs:birds:rabbit
Heat-shock protein 70 kDa	12	leishmania infantum:leishmania donovani:leishmania major	dogs:animals:mice:mouse:hamster:hamsters:animal model
Heat-shock protein 70kDa	6	leishmania donovani	mice:animals:mouse:hamsters
Heat-shock protein hsp70	6	leishmania infantum:leishmania major	dogs:animals:mice:hamster:hamsters:animal model:mouse
Histidine rich protein II	6	plasmodium falciparum	mice:monkeys:animals:rabbits
Histidine-rich protein 2	6	plasmodium falciparum	mice:monkeys:animals:mouse:rabbits
Histidine-rich protein II	5	plasmodium falciparum	mice:monkeys:animals:rabbits
Histone 3	5	leishmania infantum:leishmania major	mice:animals:hamster:hamsters:dogs:animal model
Histone H1	3	leishmania infantum	mice
Histone H2A	6	leishmania infantum:leishmania major	mice:animals:dogs:hamster:hamsters:animal model
Histone H2B	4	leishmania infantum:leishmania major	mice:animals:dogs
Histone H4	3	leishmania infantum:leishmania major	mice:animals
Host-protective antigen	30	echinococcus granulosus:echinococcus multilocularis:taenia solium:taenia saginata:taenia crassiceps:taenia ovis:taenia multiceps	sheep:dog:dogs:goats:cattle:animal:animals:rabbit:mouse:mice:lambs:rodents:cows:calves:birds
HRPII	5	plasmodium falciparum	mice:monkeys:animals:rabbits
Hsp70	3	leishmania infantum	mice:animals:dogs:hamsters
Hsp70 protein	5	toxoplasma gondii	mice:animals:pigs:birds:rabbit
hypothetical protein	3	leishmania donovani:plasmodium vivax	mice:mouse
Kinetoplastid membrane protein-11	5	leishmania infantum:leishmania major	mice:dogs:animals:hamster:hamsters:animal model
Lactate dehydrogenase	3	plasmodium falciparum:plasmodium yoelii	rodent:mice:rabbits:animals:chicken:chickens:cattle
Leishmanolysin	12	leishmania donovani:leishmania infantum:leishmania major	mice:animals:dogs:mouse
Leucine aminopeptidase	5	fasciola hepatica:clonorchis sinensis:fasciola gigantica	sheep:animals:mice:goat:cattle
Leucyl aminopeptidase	6	fasciola hepatica:fasciola gigantica	sheep:animals:animal model
Liver stage antigen	4	plasmodium falciparum	animals:monkey:monkeys:primates:mice
liver stage antigen 1	9	plasmodium falciparum:plasmodium berghei	mice:rabbits:rodent:animals:primates:monkey:monkeys
liver stage antigen 3	4	plasmodium falciparum	mice:animals:monkeys:rodent
Liver stage antigen-1	10	plasmodium falciparum:plasmodium berghei	animals:mice:rabbits:rodent:monkey:monkeys:primates
Liver stage antigen-3	6	plasmodium falciparum	mice:animals:monkeys:rodent
Liver stage-specific antigen 1	10	plasmodium falciparum:plasmodium berghei	animals:mice:rabbits:rodent:monkey:monkeys:primates
Liver stage-specific antigen-1	10	plasmodium falciparum:plasmodium berghei	animals:mice:rabbits:rodent:monkey:monkeys:primates
L-lactate dehydrogenase	5	toxoplasma gondii:eimeria acervulina	mouse:mice:animals:rabbit:chicken
macrophage migration inhibitory factor	4	trichinella spiralis:trypanosoma cruzi:eimeria acervulina:eimeria tenella:eimeria maxima:plasmodium yoelii	mouse:mice:animals:chickens:birds
MAG1	3	toxoplasma gondii	mouse:mice:animal:animals
Major merozoite surface antigen	8	theileria annulata:plasmodium falciparum:babesia bigemina:plasmodium vivax:plasmodium cynomolgi:theileria parva	calves:cattle:animal:animals:mice:rats:rabbit:rabbits:monkey:monkeys:primate:mouse
Major surface antigen	87	plasmodium falciparum:toxoplasma gondii:neospora caninum:eimeria tenella:plasmodium yoelii:leishmania tarentolae	mouse:mice:primates:animal:rodent:animals:animal model:rodents:rats:guinea pig:guinea pigs:cat:birds:chickens:calf:cattle:sheep:hamster:goats:rabbit:dogs:monkeys
Major surface antigen 1	76	toxoplasma gondii:neospora caninum:eimeria tenella:leishmania tarentolae	mice:mouse:animal:animals:animal model:rodents:rats:guinea pig:guinea pigs:cat:birds:chickens:calf:cattle:sheep:hamster:goats:rabbit:dogs
Malaria exported protein-1	3	plasmodium falciparum	rodent:monkeys:primates:mice
Malaria protein EXP-1	3	plasmodium falciparum	rodent:monkeys:primates:mice
malate dehydrogenase MDH	3	toxoplasma gondii	rabbit:animals:mice
Merozite surface protein 1	26	plasmodium vivax:plasmodium falciparum	rabbits:mouse:mice:primates:animal model:monkey:monkeys:animals
Merozoite surafce protein 2	13	plasmodium falciparum:plasmodium vivax	mice:rabbit:rabbits:mouse:monkeys:rodent:animals
Merozoite surface antigen	4	plasmodium falciparum:plasmodium knowlesi:plasmodium fragile:plasmodium chabaudi	mouse:mice:rabbits:monkeys:animal:animals
Merozoite surface antigen 1	43	plasmodium falciparum:babesia bovis:plasmodium vivax:plasmodium yoelii:plasmodium vinckei:haemaphysalis longicornis:plasmodium chabaudi:plasmodium cynomolgi:babesia bigemina	mice:calves:cattle:animals:primates:rodent:rabbit:monkeys:rabbits:calf:animal model:mouse:chicken
[truncated: 217 more rows]
