# Supplementary material for: Compilation of parasitic immunogenic proteins from 30 years of published research using machine learning and natural language processing
Source: Sci Rep. 2022 Jun 20;12:10349. doi: 10.1038/s41598-022-13790-1 (PMC9208253; doi:10.1038/s41598-022-13790-1)
Supplement: Supplementary file 8 — Supplementary Information 8. [file 41598_2022_13790_MOESM8_ESM.xlsx]

## Sheet: Clusters
cluster #	index	UniProt ID	Identity	Protein Length	Protein Name	Species	Taxon ID	Gene Name	Protein Existence
1	0	Q6UDX0_PLAFA	*	3666	Erythrocyte membrane protein 1	Plasmodium falciparum	5833	var	4
2	0	A3R6V2_PLAFA	*	3459	Erythrocyte membrane protein 1	Plasmodium falciparum	5833	IT4_var7	4
3	0	Q6UDW8_PLAFA	*	3387	Erythrocyte membrane protein 1	Plasmodium falciparum	5833	var	4
4	0	A3R6S3_PLAFA	*	3373	Erythrocyte membrane protein 1	Plasmodium falciparum	5833	IT4_var19	4
5	0	A1KQT2_PLAFA	*	3331	Erythrocyte membrane protein 1	Plasmodium falciparum	5833	var13.1	4
6	0	A3R6S4_PLAFA	*	3284	Erythrocyte membrane protein 1	Plasmodium falciparum	5833	IT4_var22	4
7	0	A3R6S0_PLAFA	*	3274	Erythrocyte membrane protein 1	Plasmodium falciparum	5833	IT4_var13	4
8	0	A0A1D3S9K1_PLABE	100	3230	Sporozoite asparagine-rich protein	Plasmodium berghei	5821	SLARP	4
8	1	B3UWV3_PLABE	*	3231	Sporozoite and liver stage asparagine-rich protein	Plasmodium berghei	5821	SLARP	4
9	0	P230_PLAF7	*	3135	Gametocyte surface protein P230	Plasmodium falciparum (isolate 3D7)	36329	PFS230	1
10	0	Q6UDW3_PLAFA	*	3094	Erythrocyte membrane protein 1	Plasmodium falciparum	5833	var	4
11	0	A0A0Y9W183_PLABE	*	3087	Cysteine repeat modular protein 1	Plasmodium berghei	5821	CRMP1	4
11	1	A0A1C6YCD8_PLABE	99.9	3087	Cysteine repeat modular protein 1	Plasmodium berghei	5821	CRMP1	4
12	0	Q6UDW7_PLAFA	*	3064	Erythrocyte membrane protein 1	Plasmodium falciparum	5833	var	1
13	0	A3R6S9_PLAFA	*	3053	Erythrocyte membrane protein 1	Plasmodium falciparum	5833	IT4_var27	4
14	0	Q6UDW5_PLAFA	*	3027	Erythrocyte membrane protein 1	Plasmodium falciparum	5833	var	4
15	0	A3R6S1_PLAFA	*	2975	Erythrocyte membrane protein 1	Plasmodium falciparum	5833	IT4_var17	4
16	0	A1KQT3_PLAFA	*	2914	Erythrocyte membrane protein 1	Plasmodium falciparum	5833	var13.2	4
17	0	A0A4E9FPY1_BRUMA	99.7	349	Uncharacterized protein	Brugia malayi	6279	Bm14	4
17	1	A0A4E9FRF6_BRUMA	*	2821	Uncharacterized protein	Brugia malayi	6279	Bm14	4
17	2	A0A4E9FWX5_BRUMA	99.9	1114	Uncharacterized protein	Brugia malayi	6279	Bm14	4
18	0	Q26216_9APIC	*	2771	Rhoptry protein	Plasmodium yoelii	5861	NA	4
19	0	H1AAA9_PLAVI	98.2	2740	Transmission-blocking target antigen P230	Plasmodium vivax	5855	pvs230	4
19	1	H1AAB0_PLAVI	98.1	2740	Transmission-blocking target antigen P230	Plasmodium vivax	5855	pvs230	4
19	2	H1AAB1_PLAVI	99.8	2760	Transmission-blocking target antigen P230	Plasmodium vivax	5855	pvs230	4
19	3	H1AAB3_PLAVI	99.8	2748	Transmission-blocking target antigen P230	Plasmodium vivax	5855	pvs230	4
19	4	H1AAB7_PLAVI	99.7	2748	Transmission-blocking target antigen P230	Plasmodium vivax	5855	pvs230	4
19	5	H1AAC1_PLAVI	99.7	2752	Transmission-blocking target antigen P230	Plasmodium vivax	5855	pvs230	4
19	6	H1AAC3_PLAVI	98.2	2740	Transmission-blocking target antigen P230	Plasmodium vivax	5855	pvs230	4
19	7	H1AAC8_PLAVI	99.7	2748	Transmission-blocking target antigen P230	Plasmodium vivax	5855	pvs230	4
19	8	H1AAD5_PLAVI	*	2764	Transmission-blocking target antigen P230	Plasmodium vivax	5855	pvs230	4
19	9	H1AAD7_PLAVI	98	2732	Transmission-blocking target antigen P230	Plasmodium vivax	5855	pvs230	4
19	10	H1AAD8_PLAVI	99.8	2748	Transmission-blocking target antigen P230	Plasmodium vivax	5855	pvs230	4
19	11	H1AAE1_PLAVI	99.8	2764	Transmission-blocking target antigen P230	Plasmodium vivax	5855	pvs230	4
19	12	H1AAE6_PLAVI	99.6	2756	Transmission-blocking target antigen P230	Plasmodium vivax	5855	pvs230	4
19	13	H1AAE7_PLAVI	98	2740	Transmission-blocking target antigen P230	Plasmodium vivax	5855	pvs230	4
19	14	H1AAE8_PLAVI	98	2740	Transmission-blocking target antigen P230	Plasmodium vivax	5855	pvs230	4
19	15	H1AAE9_PLAVI	99.6	2752	Transmission-blocking target antigen P230	Plasmodium vivax	5855	pvs230	4
19	16	H1AAF0_PLAVI	99.7	2752	Transmission-blocking target antigen P230	Plasmodium vivax	5855	pvs230	4
19	17	H1AAF1_PLAVI	99.7	2748	Transmission-blocking target antigen P230	Plasmodium vivax	5855	pvs230	4
19	18	H1AAF2_PLAVI	98.2	2736	Transmission-blocking target antigen P230	Plasmodium vivax	5855	pvs230	4
19	19	H1AAF3_PLAVI	98.1	2736	Transmission-blocking target antigen P230	Plasmodium vivax	5855	pvs230	4
19	20	H1AAF4_PLAVI	98	2736	Transmission-blocking target antigen P230	Plasmodium vivax	5855	pvs230	4
19	21	H1AAF7_PLAVI	99.7	2748	Transmission-blocking target antigen P230	Plasmodium vivax	5855	pvs230	4
19	22	H1AAF8_PLAVI	98	2736	Transmission-blocking target antigen P230	Plasmodium vivax	5855	pvs230	4
19	23	H1AAF9_PLAVI	98.1	2736	Transmission-blocking target antigen P230	Plasmodium vivax	5855	pvs230	4
19	24	H1AAG1_PLAVI	97.9	2740	Transmission-blocking target antigen P230	Plasmodium vivax	5855	pvs230	4
19	25	H1AAG2_PLAVI	98.1	2736	Transmission-blocking target antigen P230	Plasmodium vivax	5855	pvs230	4
19	26	H1AAG3_PLAVI	98.1	2728	Transmission-blocking target antigen P230	Plasmodium vivax	5855	pvs230	4
19	27	H1AAG4_PLAVI	97.9	2736	Transmission-blocking target antigen P230	Plasmodium vivax	5855	pvs230	4
19	28	H1AAG5_PLAVI	98	2736	Transmission-blocking target antigen P230	Plasmodium vivax	5855	pvs230	4
19	29	H1AAG6_PLAVI	99.5	2764	Transmission-blocking target antigen P230	Plasmodium vivax	5855	pvs230	4
19	30	H1AAG8_PLAVI	99.5	2748	Transmission-blocking target antigen P230	Plasmodium vivax	5855	pvs230	4
19	31	H1AAH1_PLAVI	98.2	2740	Transmission-blocking target antigen P230	Plasmodium vivax	5855	pvs230	4
19	32	H1AAH2_PLAVI	98.1	2724	Transmission-blocking target antigen P230	Plasmodium vivax	5855	pvs230	4
19	33	H1AAH3_PLAVI	98	2740	Transmission-blocking target antigen P230	Plasmodium vivax	5855	pvs230	4
19	34	H1AAH4_PLAVI	99.2	2756	Transmission-blocking target antigen P230	Plasmodium vivax	5855	pvs230	4
19	35	H1AAH5_PLAVI	99.7	2752	Transmission-blocking target antigen P230	Plasmodium vivax	5855	pvs230	4
19	36	H1AAH6_PLAVI	98	2736	Transmission-blocking target antigen P230	Plasmodium vivax	5855	pvs230	4
19	37	H1AAH7_PLAVI	99.7	2752	Transmission-blocking target antigen P230	Plasmodium vivax	5855	pvs230	4
19	38	H1AAH8_PLAVI	97.9	2736	Transmission-blocking target antigen P230	Plasmodium vivax	5855	pvs230	4
19	39	H1AAH9_PLAVI	99.7	2752	Transmission-blocking target antigen P230	Plasmodium vivax	5855	pvs230	4
19	40	H1AAI0_PLAVI	99.4	2752	Transmission-blocking target antigen P230	Plasmodium vivax	5855	pvs230	4
19	41	H1AAI1_PLAVI	97.6	2728	Transmission-blocking target antigen P230	Plasmodium vivax	5855	pvs230	4
19	42	H1AAI2_PLAVI	98.3	2736	Transmission-blocking target antigen P230	Plasmodium vivax	5855	pvs230	4
19	43	H1AAI3_PLAVI	99.5	2748	Transmission-blocking target antigen P230	Plasmodium vivax	5855	pvs230	4
19	44	H1AAI5_PLAVI	98.2	2736	Transmission-blocking target antigen P230	Plasmodium vivax	5855	pvs230	4
19	45	H1AAI6_PLAVI	97.6	2728	Transmission-blocking target antigen P230	Plasmodium vivax	5855	pvs230	4
19	46	H1AAI7_PLAVI	98.1	2724	Transmission-blocking target antigen P230	Plasmodium vivax	5855	pvs230	4
19	47	H1AAI8_PLAVI	98.1	2736	Transmission-blocking target antigen P230	Plasmodium vivax	5855	pvs230	4
19	48	H1AAI9_PLAVI	98.4	2744	Transmission-blocking target antigen P230	Plasmodium vivax	5855	pvs230	4
19	49	H1AAJ0_PLAVI	97.6	2728	Transmission-blocking target antigen P230	Plasmodium vivax	5855	pvs230	4
19	50	H1AAJ1_PLAVI	99.4	2748	Transmission-blocking target antigen P230	Plasmodium vivax	5855	pvs230	4
19	51	H1AAJ2_PLAVI	99.4	2752	Transmission-blocking target antigen P230	Plasmodium vivax	5855	pvs230	4
19	52	H1AAJ3_PLAVI	98	2725	Transmission-blocking target antigen P230	Plasmodium vivax	5855	pvs230	4
19	53	H1AAJ4_PLAVI	97.9	2729	Transmission-blocking target antigen P230	Plasmodium vivax	5855	pvs230	4
19	54	H1AAJ5_PLAVI	97.9	2736	Transmission-blocking target antigen P230	Plasmodium vivax	5855	pvs230	4
19	55	H1AAJ6_PLAVI	97.9	2729	Transmission-blocking target antigen P230	Plasmodium vivax	5855	pvs230	4
19	56	H1AAJ7_PLAVI	97.8	2737	Transmission-blocking target antigen P230	Plasmodium vivax	5855	pvs230	4
19	57	H1AAJ8_PLAVI	97.7	2736	Transmission-blocking target antigen P230	Plasmodium vivax	5855	pvs230	4
19	58	H1AAK0_PLAVI	97.9	2740	Transmission-blocking target antigen P230	Plasmodium vivax	5855	pvs230	4
19	59	H1AAK3_PLAVI	98	2725	Transmission-blocking target antigen P230	Plasmodium vivax	5855	pvs230	4
19	60	H1AAK4_PLAVI	97.8	2712	Transmission-blocking target antigen P230	Plasmodium vivax	5855	pvs230	4
19	61	H1AAK5_PLAVI	99.3	2757	Transmission-blocking target antigen P230	Plasmodium vivax	5855	pvs230	4
19	62	H1AAK7_PLAVI	97.9	2729	Transmission-blocking target antigen P230	Plasmodium vivax	5855	pvs230	4
19	63	H1AAK8_PLAVI	97.7	2737	Transmission-blocking target antigen P230	Plasmodium vivax	5855	pvs230	4
19	64	H1AAK9_PLAVI	97.9	2736	Transmission-blocking target antigen P230	Plasmodium vivax	5855	pvs230	4
19	65	H1AAL0_PLAVI	98	2736	Transmission-blocking target antigen P230	Plasmodium vivax	5855	pvs230	4
19	66	H1AAL1_PLAVI	97.8	2737	Transmission-blocking target antigen P230	Plasmodium vivax	5855	pvs230	4
19	67	H1AAL2_PLAVI	98.1	2740	Transmission-blocking target antigen P230	Plasmodium vivax	5855	pvs230	4
19	68	H1AAL3_PLAVI	98	2740	Transmission-blocking target antigen P230	Plasmodium vivax	5855	pvs230	4
19	69	H1AAL4_PLAVI	98	2729	Transmission-blocking target antigen P230	Plasmodium vivax	5855	pvs230	4
19	70	H1AAL5_PLAVI	98	2729	Transmission-blocking target antigen P230	Plasmodium vivax	5855	pvs230	4
19	71	H1AAL6_PLAVI	99.8	2748	Transmission-blocking target antigen P230	Plasmodium vivax	5855	pvs230	4
19	72	H1AAL7_PLAVI	99.7	2752	Transmission-blocking target antigen P230	Plasmodium vivax	5855	pvs230	4
20	0	A3R6V0_PLAFA	*	2737	Erythrocyte membrane protein 1	Plasmodium falciparum	5833	IT4_var64	4
21	0	A3R6U7_PLAFA	*	2716	Erythrocyte membrane protein 1	Plasmodium falciparum	5833	IT4_var60	4
22	0	Q9XZB8_PLAFA	*	2710	Variant-specific surface protein	Plasmodium falciparum	5833	var	4
23	0	A0A3Q0KB95_SCHMA	90.6	2483	Filamin	Schistosoma mansoni	6183	NA	3
23	1	A0A5K4E7M6_SCHMA	98.6	1596	Filamin	Schistosoma mansoni	6183	NA	3
23	2	A0A5K4E873_SCHMA	99.9	2611	Filamin	Schistosoma mansoni	6183	NA	3
23	3	A0A5K4E8T7_SCHMA	*	2617	Filamin	Schistosoma mansoni	6183	NA	3
24	0	A0A5K4E821_SCHMA	*	2577	Filamin	Schistosoma mansoni	6183	NA	3
25	0	A3R6R9_PLAFA	*	2531	Erythrocyte membrane protein 1	Plasmodium falciparum	5833	IT4_var11	4
26	0	Q6UDW6_PLAFA	*	2322	Erythrocyte membrane protein 1	Plasmodium falciparum	5833	var	4
27	0	Q26223_9APIC	*	2269	Rhoptry protein	Plasmodium yoelii	5861	NA	4
28	0	A0A4V0KR34_9APIC	*	2232	Rhoptry neck protein 2	Plasmodium yoelii	5861	PY17X_1319500	4
29	0	A0A7J6K9W6_TOXGO	*	2228	Calcium-dependent protein kinase	Toxoplasma gondii	5811	TGRH88_030750	4
29	1	S8F4I4_TOXGM	99.4	2228	Calcium-dependent protein kinase	Toxoplasma gondii (strain ATCC 50611 / Me49)	508771	TGME49_240390	4
30	0	O60991_PLAFA	*	2228	Erythrocyte membrane protein 1	Plasmodium falciparum	5833	FCR3S1.2-var1	2
31	0	A3R6U4_PLAFA	*	2219	Erythrocyte membrane protein 1	Plasmodium falciparum	5833	IT4_var54	4
32	0	A0A4Z2DSF4_SCHJA	*	2218	Transmembrane protein	Schistosoma japonicum	6182	EWB00_008935	4
33	0	Q94657_PLAFA	*	2212	Erythrocyte membrane protein 1	Plasmodium falciparum	5833	PfEMP1	4
34	0	Q8IKV6_PLAF7	*	2189	Rhoptry neck protein 2	Plasmodium falciparum (isolate 3D7)	36329	PF3D7_1452000	1
35	0	A0A068WTP1_ECHGR	*	2186	Calcium binding protein	Echinococcus granulosus	6210	EgrG_000722600	4
36	0	S8GGF0_TOXGM	*	2182	Microneme protein MIC12	Toxoplasma gondii (strain ATCC 50611 / Me49)	508771	MIC12	4
37	0	A3R6S7_PLAFA	*	2154	Erythrocyte membrane protein 1	Plasmodium falciparum	5833	IT4_var25	4
38	0	A3R6T3_PLAFA	*	2134	Erythrocyte membrane protein 1	Plasmodium falciparum	5833	IT4_var33	4
39	0	A7XLD6_PLAFA	*	2133	Multidrug resistance-associated protein 2	Plasmodium falciparum	5833	mrp2	2
39	1	D5L5S7_PLAFA	99.7	2119	MRP2	Plasmodium falciparum	5833	PFL1410c	4
39	2	D5L5S8_PLAFA	99.7	2129	MRP2	Plasmodium falciparum	5833	PFL1410c	4
40	0	A0A0F7U8D9_NEOCL	*	2107	Subtilisin	Neospora caninum (strain Liverpool)	572307	BN1204_005250	3
40	1	F0V8K8_NEOCL	98.1	1922	Subtilisin	Neospora caninum (strain Liverpool)	572307	NCLIV_005250	3
41	0	Q7K5Q5_PLAFA	98.6	2019	Erythrocyte binding protein 2	Plasmodium falciparum	5833	maebl	4
41	1	Q7K5Q6_PLAFA	99	2006	Erythrocyte binding protein 3	Plasmodium falciparum	5833	maebl	4
41	2	Q8T5C7_PLAFA	*	2055	Chimeric erythrocyte-binding protein MAEBL	Plasmodium falciparum	5833	maebl	4
42	0	S8GTW7_TOXGM	*	1945	Subtilisin	Toxoplasma gondii (strain ATCC 50611 / Me49)	508771	SUB12	3
43	0	A0A0Z0B1G4_PLABE	99.2	1935	Multidrug resistance-associated protein 2	Plasmodium berghei	5821	MRP2	4
43	1	Q5WRA3_PLABE	*	1939	Multidrug resistance associated protein	Plasmodium berghei	5821	NA	4
44	0	A0A097F766_PLAGA	99.8	1546	Rhoptry neck protein 2	Plasmodium gallinaceum	5849	ron2	2
44	1	A0A1J1GQI5_PLAGA	*	1937	Rhoptry neck protein 2, putative	Plasmodium gallinaceum	5849	RON2	4
45	0	Q25893_PLAFA	*	1909	Liver stage antigen	Plasmodium falciparum	5833	LSA-1	4
46	0	A0A077Y9H0_9APIC	*	1906	Rhoptry neck protein 2	Plasmodium yoelii	5861	PYYM_1316500	4
47	0	Q9XTP6_PLABE	*	1905	Adhesive protein-like molecule	Plasmodium berghei	5821	ctrp	4
48	0	A0A3Q0KUE0_SCHMA	*	1878	Putative kunitz-type protease inhibitor	Schistosoma mansoni	6183	NA	4
49	0	A0A1G4GVL4_PLAVI	*	1866	Merozoite surface protein 1 paralog	Plasmodium vivax	5855	PVT01_070034400	4
49	1	A0A1G4HAZ9_PLAVI	99.6	1857	Merozoite surface protein 1 paralog	Plasmodium vivax	5855	PVC01_070034000	4
49	2	A0A564ZSN5_PLAVI	99.6	1857	Merozoite surface protein 1 paralog	Plasmodium vivax	5855	PVP01_0728800	4
50	0	F0VKJ3_NEOCL	*	1841	Subtilisin	Neospora caninum (strain Liverpool)	572307	BN1204_050220	3
51	0	D4AFL2_PLAKN	*	1832	Merozoite surface antigens	Plasmodium knowlesi	5850	msp1	4
51	1	D4AFL3_PLAKN	91.4	1825	Merozoite surface antigens	Plasmodium knowlesi	5850	msp1	4
52	0	A7BG19_PLAKN	*	1821	Merozoite surface antigens	Plasmodium knowlesi	5850	msp1	4
53	0	A0A0Y9WFQ0_PLABE	*	1820	Merozoite adhesive erythrocytic binding protein	Plasmodium berghei	5821	MAEBL	3
53	1	A0A1D3SD77_PLABE	97.9	1820	Merozoite adhesive erythrocytic binding protein	Plasmodium berghei	5821	MAEBL	3
54	0	A0A0Y9WA72_PLABE	100	1789	Merozoite surface antigens	Plasmodium berghei	5821	MSP1	4
54	1	A0A1C6YE36_PLABE	*	1808	Merozoite surface antigens	Plasmodium berghei	5821	MSP1	4
54	2	A0A1D3PZ40_PLABE	100	1791	Merozoite surface antigens	Plasmodium berghei	5821	MSP1	4
54	3	A0A1D3S8R8_PLABE	99.1	1806	Merozoite surface antigens	Plasmodium berghei	5821	MSP1	4
54	4	A0A1D3SCF1_PLABE	99.9	1791	Merozoite surface antigens	Plasmodium berghei	5821	MSP1	4
54	5	A0A509ALB2_PLABA	99.9	1791	Merozoite surface antigens	Plasmodium berghei (strain Anka)	5823	PBANKA_0831000	4
54	6	Q9U6D4_PLABE	99.8	1791	Merozoite surface antigens	Plasmodium berghei	5821	NA	4
55	0	A0A1D3JMS5_PLAMA	*	1803	Merozoite surface antigens	Plasmodium malariae	5858	MSP1	4
56	0	Q25645_PLABE	*	1787	Merozoite surface antigens	Plasmodium berghei	5821	NA	4
57	0	Q9U0P0_PLAFA	*	1786	Liver stage antigen-3	Plasmodium falciparum	5833	LSA-3	4
58	0	B9A1C9_PLACH	90.2	1778	Merozoite surface antigens	Plasmodium chabaudi chabaudi	31271	msp1	4
58	1	B9A1D3_PLACH	98	1777	Merozoite surface antigens	Plasmodium chabaudi chabaudi	31271	msp1	4
58	2	B9A1D4_PLACH	*	1785	Merozoite surface antigens	Plasmodium chabaudi chabaudi	31271	msp1	4
58	3	Q25685_PLACH	100	1785	Merozoite surface antigens	Plasmodium chabaudi	5825	NA	2
59	0	A0A4V0K679_PLACH	93.8	1766	Merozoite surface antigens	Plasmodium chabaudi chabaudi	31271	PCHAS_0831300	4
59	1	B9A1D0_PLACH	93.2	1765	Merozoite surface antigens	Plasmodium chabaudi chabaudi	31271	msp1	4
59	2	B9A1D1_PLACH	90.3	1773	Merozoite surface antigens	Plasmodium chabaudi chabaudi	31271	msp1	4
59	3	B9A1D2_PLACH	*	1777	Merozoite surface antigens	Plasmodium chabaudi chabaudi	31271	msp1	4
59	4	Q25668_PLACH	93.8	1766	Merozoite surface antigens	Plasmodium chabaudi	5825	NA	4
60	0	A0A077Y7Y3_9APIC	*	1772	Merozoite surface antigens	Plasmodium yoelii	5861	PY17X_0834400	4
61	0	A5K724_PLAVS	92.8	1751	Merozoite surface antigens	Plasmodium vivax (strain Salvador I)	126793	PVX_099980	4
61	1	Q26194_PLAVI	92.8	1751	Merozoite surface antigens	Plasmodium vivax	5855	Pv200	4
61	2	Q8I058_PLAVI	92.7	1756	Merozoite surface antigens	Plasmodium vivax	5855	MSP1	4
61	3	Q8I091_PLAVI	90.4	1761	Merozoite surface antigens	Plasmodium vivax	5855	MSP1	4
61	4	Q8I0G9_PLAVI	93.1	1751	Merozoite surface antigens	Plasmodium vivax	5855	MSP1	4
61	5	Q8I1K8_PLAVI	94.5	1752	Merozoite surface antigens	Plasmodium vivax	5855	MSP1	4
61	6	Q8I1L1_PLAVI	*	1769	Merozoite surface antigens	Plasmodium vivax	5855	MSP1	1
61	7	Q8I1L2_PLAVI	96.3	1763	Merozoite surface antigens	Plasmodium vivax	5855	MSP1	4
61	8	Q8I1L5_PLAVI	94.3	1758	Merozoite surface antigens	Plasmodium vivax	5855	MSP1	4
61	9	Q8I1L6_PLAVI	93.7	1758	Merozoite surface antigens	Plasmodium vivax	5855	MSP1	4
61	10	Q8I1M0_PLAVI	92.2	1759	Merozoite surface antigens	Plasmodium vivax	5855	MSP1	4
61	11	Q8I1M1_PLAVI	92.7	1756	Merozoite surface antigens	Plasmodium vivax	5855	MSP1	4
62	0	A0A7J6KA51_TOXGO	*	1766	Protein kinase	Toxoplasma gondii	5811	TGRH88_031550	4
62	1	S8GQI4_TOXGM	99	1763	Protein kinase	Toxoplasma gondii (strain ATCC 50611 / Me49)	508771	TGME49_239420	4
63	0	Q2I7F0_PLAVI	93.2	1746	Merozoite surface antigens	Plasmodium vivax	5855	Msp1	4
63	1	Q8I1K5_PLAVI	*	1758	Merozoite surface antigens	Plasmodium vivax	5855	MSP1	4
63	2	Q8I1L7_PLAVI	90.1	1749	Merozoite surface antigens	Plasmodium vivax	5855	MSP1	4
63	3	Q8I1M5_PLAVI	91.9	1749	Merozoite surface antigens	Plasmodium vivax	5855	MSP1	4
64	0	A0A1C3KBX4_PLAMA	94.2	1742	Merozoite surface antigens	Plasmodium malariae	5858	MSP1	4
64	1	D5FPB1_PLAMA	*	1751	Merozoite surface antigens	Plasmodium malariae	5858	MSP1	4
65	0	A0A125YPC6_TOXGM	*	1748	SWI2/SNF2-containing protein RAD5	Toxoplasma gondii (strain ATCC 50611 / Me49)	508771	RAD5	4
66	0	A0A564ZTM0_PLAVI	94.1	1734	Merozoite surface antigens	Plasmodium vivax	5855	PVP01_0728900	4
66	1	D5IB20_PLAVI	92.6	1742	Merozoite surface antigens	Plasmodium vivax	5855	MSP-1	4
66	2	F1BZ55_PLAVI	*	1748	Merozoite surface antigens	Plasmodium vivax	5855	MSP1	4
66	3	F1BZ57_PLAVI	96.3	1746	Merozoite surface antigens	Plasmodium vivax	5855	MSP1	4
66	4	Q8I0P3_PLAVI	90.1	1741	Merozoite surface antigens	Plasmodium vivax	5855	MSP1	4
66	5	Q8I0U0_PLAVI	90.3	1742	Merozoite surface antigens	Plasmodium vivax	5855	MSP1	4
66	6	Q8I1L0_PLAVI	92.8	1741	Merozoite surface antigens	Plasmodium vivax	5855	MSP1	4
66	7	Q8I1L4_PLAVI	92.9	1742	Merozoite surface antigens	Plasmodium vivax	5855	MSP1	4
66	8	Q8I1L9_PLAVI	94.9	1743	Merozoite surface antigens	Plasmodium vivax	5855	MSP1	4
66	9	Q8I1M4_PLAVI	93.5	1743	Merozoite surface antigens	Plasmodium vivax	5855	MSP1	4
67	0	A5A7A9_PLAFA	93.1	1682	Merozoite surface antigens	Plasmodium falciparum	5833	msp1	4
67	1	A5A7B0_PLAFA	92.9	1704	Merozoite surface antigens	Plasmodium falciparum	5833	msp1	4
67	2	A5A7B2_PLAFA	93.4	1685	Merozoite surface antigens	Plasmodium falciparum	5833	msp1	4
67	3	A5A7B4_PLAFA	94.6	1710	Merozoite surface antigens	Plasmodium falciparum	5833	msp1	4
67	4	A5A7B5_PLAFA	95.3	1697	Merozoite surface antigens	Plasmodium falciparum	5833	msp1	4
67	5	A5A7B7_PLAFA	93.6	1693	Merozoite surface antigens	Plasmodium falciparum	5833	msp1	4
67	6	A5A7B8_PLAFA	92.6	1699	Merozoite surface antigens	Plasmodium falciparum	5833	msp1	4
67	7	A5A7C0_PLAFA	93.6	1693	Merozoite surface antigens	Plasmodium falciparum	5833	msp1	4
67	8	A5A7C2_PLAFA	92.5	1680	Merozoite surface antigens	Plasmodium falciparum	5833	msp1	4
67	9	A5A7C3_PLAFA	93.9	1693	Merozoite surface antigens	Plasmodium falciparum	5833	msp1	4
67	10	A5A7C5_PLAFA	95	1700	Merozoite surface antigens	Plasmodium falciparum	5833	msp1	4
67	11	A5A8D1_PLAFA	93.6	1689	Merozoite surface antigens	Plasmodium falciparum	5833	msp1	4
67	12	A5A8D2_PLAFA	93.3	1694	Merozoite surface antigens	Plasmodium falciparum	5833	msp1	4
67	13	M1UZK6_PLAFA	95.2	1714	Merozoite surface antigens	Plasmodium falciparum	5833	msp1	4
67	14	M1UZK8_PLAFA	94	1709	Merozoite surface antigens	Plasmodium falciparum	5833	msp1	4
67	15	M1UZL0_PLAFA	97.7	1738	Merozoite surface antigens	Plasmodium falciparum	5833	msp1	4
67	16	M1UZL2_PLAFA	96.4	1703	Merozoite surface antigens	Plasmodium falciparum	5833	msp1	4
67	17	M1UZL5_PLAFA	95.7	1706	Merozoite surface antigens	Plasmodium falciparum	5833	msp1	4
67	18	M1UZL7_PLAFA	94.6	1706	Merozoite surface antigens	Plasmodium falciparum	5833	msp1	4
67	19	M1UZL9_PLAFA	96.1	1715	Merozoite surface antigens	Plasmodium falciparum	5833	msp1	4
67	20	M1UZM1_PLAFA	94.4	1700	Merozoite surface antigens	Plasmodium falciparum	5833	msp1	4
67	21	M1UZM4_PLAFA	95.6	1704	Merozoite surface antigens	Plasmodium falciparum	5833	msp1	4
67	22	M1UZM5_PLAFA	93.3	1694	Merozoite surface antigens	Plasmodium falciparum	5833	msp1	4
67	23	M1UZM7_PLAFA	93.7	1687	Merozoite surface antigens	Plasmodium falciparum	5833	msp1	4
67	24	M1UZN0_PLAFA	98.3	1728	Merozoite surface antigens	Plasmodium falciparum	5833	msp1	4
67	25	M1UZN1_PLAFA	96.2	1690	Merozoite surface antigens	Plasmodium falciparum	5833	msp1	4
67	26	M1UZN4_PLAFA	95.3	1709	Merozoite surface antigens	Plasmodium falciparum	5833	msp1	4
67	27	M1UZN7_PLAFA	95	1700	Merozoite surface antigens	Plasmodium falciparum	5833	msp1	4
67	28	M1UZN8_PLAFA	95.5	1703	Merozoite surface antigens	Plasmodium falciparum	5833	msp1	4
67	29	M1UZP0_PLAFA	95	1704	Merozoite surface antigens	Plasmodium falciparum	5833	msp1	4
67	30	M1UZP2_PLAFA	93.6	1707	Merozoite surface antigens	Plasmodium falciparum	5833	msp1	4
67	31	M1UZP4_PLAFA	94.5	1708	Merozoite surface antigens	Plasmodium falciparum	5833	msp1	4
67	32	M1UZP7_PLAFA	97.2	1725	Merozoite surface antigens	Plasmodium falciparum	5833	msp1	4
67	33	M1UZP8_PLAFA	93.3	1720	Merozoite surface antigens	Plasmodium falciparum	5833	msp1	4
67	34	M1UZQ1_PLAFA	95.4	1703	Merozoite surface antigens	Plasmodium falciparum	5833	msp1	4
67	35	M1UZQ3_PLAFA	95.2	1699	Merozoite surface antigens	Plasmodium falciparum	5833	msp1	4
67	36	M1UZS0_PLAFA	96.2	1684	Merozoite surface antigens	Plasmodium falciparum	5833	msp1	4
67	37	M1UZS9_PLAFA	93.4	1693	Merozoite surface antigens	Plasmodium falciparum	5833	msp1	4
67	38	M1UZT9_PLAFA	93.6	1695	Merozoite surface antigens	Plasmodium falciparum	5833	msp1	4
67	39	M1UZU1_PLAFA	93.6	1702	Merozoite surface antigens	Plasmodium falciparum	5833	msp1	4
67	40	M1UZU4_PLAFA	93.1	1696	Merozoite surface antigens	Plasmodium falciparum	5833	msp1	4
67	41	M1UZU7_PLAFA	93.2	1712	Merozoite surface antigens	Plasmodium falciparum	5833	msp1	4
67	42	M1UZV0_PLAFA	92.9	1696	Merozoite surface antigens	Plasmodium falciparum	5833	msp1	4
67	43	M1UZW3_PLAFA	98.4	1725	Merozoite surface antigens	Plasmodium falciparum	5833	msp1	4
67	44	M1UZX1_PLAFA	95.3	1714	Merozoite surface antigens	Plasmodium falciparum	5833	msp1	4
67	45	M1UZX3_PLAFA	92.4	1694	Merozoite surface antigens	Plasmodium falciparum	5833	msp1	4
67	46	M1UZX9_PLAFA	92.7	1709	Merozoite surface antigens	Plasmodium falciparum	5833	msp1	4
67	47	M1UZZ3_PLAFA	93.4	1700	Merozoite surface antigens	Plasmodium falciparum	5833	msp1	4
67	48	M1V003_PLAFA	93.1	1690	Merozoite surface antigens	Plasmodium falciparum	5833	msp1	4
67	49	M1V0S1_PLAFA	93.9	1677	Merozoite surface antigens	Plasmodium falciparum	5833	msp1	4
67	50	M1V8Z6_PLAFA	93.3	1684	Merozoite surface antigens	Plasmodium falciparum	5833	msp1	4
67	51	M1V8Z7_PLAFA	94.9	1703	Merozoite surface antigens	Plasmodium falciparum	5833	msp1	4
67	52	M1V8Z9_PLAFA	98.7	1726	Merozoite surface antigens	Plasmodium falciparum	5833	msp1	4
67	53	M1V901_PLAFA	95	1713	Merozoite surface antigens	Plasmodium falciparum	5833	msp1	4
67	54	M1V903_PLAFA	95.6	1711	Merozoite surface antigens	Plasmodium falciparum	5833	msp1	4
67	55	M1V906_PLAFA	95.1	1723	Merozoite surface antigens	Plasmodium falciparum	5833	msp1	4
67	56	M1V908_PLAFA	95.1	1695	Merozoite surface antigens	Plasmodium falciparum	5833	msp1	4
67	57	M1V909_PLAFA	94.1	1712	Merozoite surface antigens	Plasmodium falciparum	5833	msp1	4
67	58	M1V911_PLAFA	92.9	1693	Merozoite surface antigens	Plasmodium falciparum	5833	msp1	4
67	59	M1V913_PLAFA	94.2	1681	Merozoite surface antigens	Plasmodium falciparum	5833	msp1	4
67	60	M1V915_PLAFA	95.9	1702	Merozoite surface antigens	Plasmodium falciparum	5833	msp1	4
67	61	M1V916_PLAFA	95.1	1721	Merozoite surface antigens	Plasmodium falciparum	5833	msp1	4
67	62	M1V918_PLAFA	95.4	1721	Merozoite surface antigens	Plasmodium falciparum	5833	msp1	4
67	63	M1V920_PLAFA	94.1	1712	Merozoite surface antigens	Plasmodium falciparum	5833	msp1	4
67	64	M1V922_PLAFA	95.7	1700	Merozoite surface antigens	Plasmodium falciparum	5833	msp1	4
67	65	M1V924_PLAFA	95.8	1690	Merozoite surface antigens	Plasmodium falciparum	5833	msp1	4
67	66	M1V925_PLAFA	93.3	1720	Merozoite surface antigens	Plasmodium falciparum	5833	msp1	4
67	67	M1V927_PLAFA	93.4	1694	Merozoite surface antigens	Plasmodium falciparum	5833	msp1	4
67	68	M1V929_PLAFA	93.3	1694	Merozoite surface antigens	Plasmodium falciparum	5833	msp1	4
67	69	M1V931_PLAFA	95.6	1703	Merozoite surface antigens	Plasmodium falciparum	5833	msp1	4
67	70	M1V935_PLAFA	94	1689	Merozoite surface antigens	Plasmodium falciparum	5833	msp1	4
67	71	M1V951_PLAFA	93.8	1683	Merozoite surface antigens	Plasmodium falciparum	5833	msp1	4
67	72	M1V952_PLAFA	94.6	1687	Merozoite surface antigens	Plasmodium falciparum	5833	msp1	4
67	73	M1V954_PLAFA	93.2	1695	Merozoite surface antigens	Plasmodium falciparum	5833	msp1	4
67	74	M1V961_PLAFA	92.8	1683	Merozoite surface antigens	Plasmodium falciparum	5833	msp1	4
67	75	M1V963_PLAFA	93.5	1713	Merozoite surface antigens	Plasmodium falciparum	5833	msp1	4
67	76	M1V967_PLAFA	95.2	1709	Merozoite surface antigens	Plasmodium falciparum	5833	msp1	4
67	77	M1V974_PLAFA	95.7	1702	Merozoite surface antigens	Plasmodium falciparum	5833	msp1	4
67	78	M1V981_PLAFA	95.4	1704	Merozoite surface antigens	Plasmodium falciparum	5833	msp1	4
67	79	M1V983_PLAFA	93.2	1703	Merozoite surface antigens	Plasmodium falciparum	5833	msp1	4
67	80	M1V985_PLAFA	93.5	1699	Merozoite surface antigens	Plasmodium falciparum	5833	msp1	4
67	81	M1V987_PLAFA	92.9	1695	Merozoite surface antigens	Plasmodium falciparum	5833	msp1	4
67	82	M1V989_PLAFA	92.6	1697	Merozoite surface antigens	Plasmodium falciparum	5833	msp1	4
67	83	M1V995_PLAFA	93.2	1709	Merozoite surface antigens	Plasmodium falciparum	5833	msp1	4
67	84	M1V9C4_PLAFA	94.3	1685	Merozoite surface antigens	Plasmodium falciparum	5833	msp1	4
67	85	M1VEW4_PLAFA	94.1	1688	Merozoite surface antigens	Plasmodium falciparum	5833	msp1	4
67	86	M1VEW7_PLAFA	95.2	1710	Merozoite surface antigens	Plasmodium falciparum	5833	msp1	4
67	87	M1VEX0_PLAFA	95	1725	Merozoite surface antigens	Plasmodium falciparum	5833	msp1	4
67	88	M1VEX4_PLAFA	94	1687	Merozoite surface antigens	Plasmodium falciparum	5833	msp1	4
67	89	M1VEX6_PLAFA	93.4	1718	Merozoite surface antigens	Plasmodium falciparum	5833	msp1	4
67	90	M1VEY0_PLAFA	93.9	1694	Merozoite surface antigens	Plasmodium falciparum	5833	msp1	4
67	91	M1VEY3_PLAFA	95.6	1706	Merozoite surface antigens	Plasmodium falciparum	5833	msp1	4
67	92	M1VEY6_PLAFA	94.5	1708	Merozoite surface antigens	Plasmodium falciparum	5833	msp1	4
67	93	M1VEZ0_PLAFA	96	1715	Merozoite surface antigens	Plasmodium falciparum	5833	msp1	4
67	94	M1VEZ3_PLAFA	96	1700	Merozoite surface antigens	Plasmodium falciparum	5833	msp1	4
67	95	M1VEZ5_PLAFA	94.3	1685	Merozoite surface antigens	Plasmodium falciparum	5833	msp1	4
67	96	M1VEZ8_PLAFA	93.9	1694	Merozoite surface antigens	Plasmodium falciparum	5833	msp1	4
67	97	M1VF00_PLAFA	95.8	1700	Merozoite surface antigens	Plasmodium falciparum	5833	msp1	4
67	98	M1VF02_PLAFA	95	1721	Merozoite surface antigens	Plasmodium falciparum	5833	msp1	4
67	99	M1VF06_PLAFA	92.7	1686	Merozoite surface antigens	Plasmodium falciparum	5833	msp1	4
67	100	M1VF09_PLAFA	94.6	1708	Merozoite surface antigens	Plasmodium falciparum	5833	msp1	4
67	101	M1VF11_PLAFA	95	1702	Merozoite surface antigens	Plasmodium falciparum	5833	msp1	4
67	102	M1VF14_PLAFA	94.7	1719	Merozoite surface antigens	Plasmodium falciparum	5833	msp1	4
67	103	M1VF18_PLAFA	97.8	1734	Merozoite surface antigens	Plasmodium falciparum	5833	msp1	4
67	104	M1VF24_PLAFA	94.1	1667	Merozoite surface antigens	Plasmodium falciparum	5833	msp1	4
67	105	M1VF28_PLAFA	94	1699	Merozoite surface antigens	Plasmodium falciparum	5833	msp1	4
67	106	M1VF32_PLAFA	94.2	1700	Merozoite surface antigens	Plasmodium falciparum	5833	msp1	4
67	107	M1VF42_PLAFA	93.9	1691	Merozoite surface antigens	Plasmodium falciparum	5833	msp1	4
67	108	M1VF56_PLAFA	92.7	1698	Merozoite surface antigens	Plasmodium falciparum	5833	msp1	4
67	109	M1VF78_PLAFA	93.9	1689	Merozoite surface antigens	Plasmodium falciparum	5833	msp1	4
67	110	M1VF80_PLAFA	95.7	1705	Merozoite surface antigens	Plasmodium falciparum	5833	msp1	4
67	111	M1VF84_PLAFA	93.8	1703	Merozoite surface antigens	Plasmodium falciparum	5833	msp1	4
67	112	M1VF88_PLAFA	92.9	1696	Merozoite surface antigens	Plasmodium falciparum	5833	msp1	4
67	113	M1VF96_PLAFA	93.6	1700	Merozoite surface antigens	Plasmodium falciparum	5833	msp1	4
67	114	M1VFA4_PLAFA	95.8	1705	Merozoite surface antigens	Plasmodium falciparum	5833	msp1	4
67	115	M1VFA8_PLAFA	93.2	1691	Merozoite surface antigens	Plasmodium falciparum	5833	msp1	4
67	116	M1VFB4_PLAFA	92.3	1703	Merozoite surface antigens	Plasmodium falciparum	5833	msp1	4
67	117	M1VFB8_PLAFA	93.1	1690	Merozoite surface antigens	Plasmodium falciparum	5833	msp1	4
67	118	M1VFC1_PLAFA	93	1697	Merozoite surface antigens	Plasmodium falciparum	5833	msp1	4
67	119	M1VFC8_PLAFA	94	1699	Merozoite surface antigens	Plasmodium falciparum	5833	msp1	4
67	120	M1VFD2_PLAFA	93.6	1712	Merozoite surface antigens	Plasmodium falciparum	5833	msp1	4
67	121	M1VFD5_PLAFA	92.1	1694	Merozoite surface antigens	Plasmodium falciparum	5833	msp1	4
67	122	M1VFF3_PLAFA	94.1	1697	Merozoite surface antigens	Plasmodium falciparum	5833	msp1	4
67	123	M1VFG0_PLAFA	93.6	1697	Merozoite surface antigens	Plasmodium falciparum	5833	msp1	4
67	124	M1VFH4_PLAFA	93.4	1709	Merozoite surface antigens	Plasmodium falciparum	5833	msp1	4
67	125	M1VFJ2_PLAFA	95.4	1711	Merozoite surface antigens	Plasmodium falciparum	5833	msp1	4
67	126	M1VKD7_PLAFA	95.6	1720	Merozoite surface antigens	Plasmodium falciparum	5833	msp1	4
67	127	M1VKE0_PLAFA	94.8	1721	Merozoite surface antigens	Plasmodium falciparum	5833	msp1	4
67	128	M1VKE3_PLAFA	95.7	1724	Merozoite surface antigens	Plasmodium falciparum	5833	msp1	4
67	129	M1VKE5_PLAFA	95.3	1715	Merozoite surface antigens	Plasmodium falciparum	5833	msp1	4
67	130	M1VKE8_PLAFA	94	1700	Merozoite surface antigens	Plasmodium falciparum	5833	msp1	4
67	131	M1VKF1_PLAFA	95.1	1709	Merozoite surface antigens	Plasmodium falciparum	5833	msp1	4
67	132	M1VKF4_PLAFA	95.1	1715	Merozoite surface antigens	Plasmodium falciparum	5833	msp1	4
67	133	M1VKF7_PLAFA	94.4	1705	Merozoite surface antigens	Plasmodium falciparum	5833	msp1	4
67	134	M1VKG0_PLAFA	*	1739	Merozoite surface antigens	Plasmodium falciparum	5833	msp1	4
67	135	M1VKG2_PLAFA	95.1	1704	Merozoite surface antigens	Plasmodium falciparum	5833	msp1	4
67	136	M1VKG5_PLAFA	93.9	1698	Merozoite surface antigens	Plasmodium falciparum	5833	msp1	4
67	137	M1VKG8_PLAFA	93	1694	Merozoite surface antigens	Plasmodium falciparum	5833	msp1	4
67	138	M1VKH1_PLAFA	94.6	1706	Merozoite surface antigens	Plasmodium falciparum	5833	msp1	4
67	139	M1VKH4_PLAFA	93.6	1691	Merozoite surface antigens	Plasmodium falciparum	5833	msp1	4
67	140	M1VKH7_PLAFA	95.2	1706	Merozoite surface antigens	Plasmodium falciparum	5833	msp1	4
67	141	M1VKI0_PLAFA	95.1	1707	Merozoite surface antigens	Plasmodium falciparum	5833	msp1	4
67	142	M1VKI2_PLAFA	94.9	1696	Merozoite surface antigens	Plasmodium falciparum	5833	msp1	4
67	143	M1VKI8_PLAFA	93	1710	Merozoite surface antigens	Plasmodium falciparum	5833	msp1	4
67	144	M1VKJ1_PLAFA	93.6	1715	Merozoite surface antigens	Plasmodium falciparum	5833	msp1	4
67	145	M1VKJ4_PLAFA	95.7	1703	Merozoite surface antigens	Plasmodium falciparum	5833	msp1	4
67	146	M1VKL3_PLAFA	92.1	1687	Merozoite surface antigens	Plasmodium falciparum	5833	msp1	4
67	147	M1VKL5_PLAFA	93.1	1687	Merozoite surface antigens	Plasmodium falciparum	5833	msp1	4
67	148	M1VKL8_PLAFA	95.7	1689	Merozoite surface antigens	Plasmodium falciparum	5833	msp1	4
67	149	M1VKM1_PLAFA	95.6	1690	Merozoite surface antigens	Plasmodium falciparum	5833	msp1	4
67	150	M1VKM3_PLAFA	93.7	1683	Merozoite surface antigens	Plasmodium falciparum	5833	msp1	4
67	151	M1VKM6_PLAFA	94	1690	Merozoite surface antigens	Plasmodium falciparum	5833	msp1	4
67	152	M1VKN6_PLAFA	93.3	1688	Merozoite surface antigens	Plasmodium falciparum	5833	msp1	4
67	153	M1VKP2_PLAFA	93.2	1692	Merozoite surface antigens	Plasmodium falciparum	5833	msp1	4
67	154	M1VKP5_PLAFA	95.4	1715	Merozoite surface antigens	Plasmodium falciparum	5833	msp1	4
67	155	M1VKQ1_PLAFA	93	1695	Merozoite surface antigens	Plasmodium falciparum	5833	msp1	4
67	156	M1VKQ7_PLAFA	95.2	1714	Merozoite surface antigens	Plasmodium falciparum	5833	msp1	4
67	157	M1VKR2_PLAFA	92.9	1697	Merozoite surface antigens	Plasmodium falciparum	5833	msp1	4
67	158	M1VKR8_PLAFA	93.3	1689	Merozoite surface antigens	Plasmodium falciparum	5833	msp1	4
67	159	M1VKS4_PLAFA	93.5	1689	Merozoite surface antigens	Plasmodium falciparum	5833	msp1	4
67	160	M1VKT3_PLAFA	92.2	1694	Merozoite surface antigens	Plasmodium falciparum	5833	msp1	4
67	161	M1VKV5_PLAFA	93.2	1708	Merozoite surface antigens	Plasmodium falciparum	5833	msp1	4
67	162	M1VKV8_PLAFA	92.5	1688	Merozoite surface antigens	Plasmodium falciparum	5833	msp1	4
67	163	M1VKX2_PLAFA	95.5	1705	Merozoite surface antigens	Plasmodium falciparum	5833	msp1	4
67	164	M1VKX5_PLAFA	95.7	1705	Merozoite surface antigens	Plasmodium falciparum	5833	msp1	4
67	165	M1VNZ4_PLAFA	93.6	1693	Merozoite surface antigens	Plasmodium falciparum	5833	msp1	4
67	166	M1VNZ6_PLAFA	95.8	1694	Merozoite surface antigens	Plasmodium falciparum	5833	msp1	4
67	167	M1VNZ8_PLAFA	95.9	1724	Merozoite surface antigens	Plasmodium falciparum	5833	msp1	4
67	168	M1VP00_PLAFA	95.9	1703	Merozoite surface antigens	Plasmodium falciparum	5833	msp1	4
67	169	M1VP03_PLAFA	93.3	1694	Merozoite surface antigens	Plasmodium falciparum	5833	msp1	4
67	170	M1VP05_PLAFA	94	1714	Merozoite surface antigens	Plasmodium falciparum	5833	msp1	4
67	171	M1VP07_PLAFA	93.5	1720	Merozoite surface antigens	Plasmodium falciparum	5833	msp1	4
67	172	M1VP09_PLAFA	95.1	1721	Merozoite surface antigens	Plasmodium falciparum	5833	msp1	4
67	173	M1VP11_PLAFA	94	1688	Merozoite surface antigens	Plasmodium falciparum	5833	msp1	4
67	174	M1VP13_PLAFA	95.5	1711	Merozoite surface antigens	Plasmodium falciparum	5833	msp1	4
67	175	M1VP15_PLAFA	95.3	1706	Merozoite surface antigens	Plasmodium falciparum	5833	msp1	4
67	176	M1VP20_PLAFA	93.7	1689	Merozoite surface antigens	Plasmodium falciparum	5833	msp1	4
67	177	M1VP22_PLAFA	93.5	1693	Merozoite surface antigens	Plasmodium falciparum	5833	msp1	4
67	178	M1VP24_PLAFA	94.6	1697	Merozoite surface antigens	Plasmodium falciparum	5833	msp1	4
67	179	M1VP27_PLAFA	93.2	1720	Merozoite surface antigens	Plasmodium falciparum	5833	msp1	4
67	180	M1VP29_PLAFA	95.7	1697	Merozoite surface antigens	Plasmodium falciparum	5833	msp1	4
67	181	M1VP31_PLAFA	94.8	1710	Merozoite surface antigens	Plasmodium falciparum	5833	msp1	4
67	182	M1VP33_PLAFA	93.9	1702	Merozoite surface antigens	Plasmodium falciparum	5833	msp1	4
67	183	M1VP35_PLAFA	94.5	1712	Merozoite surface antigens	Plasmodium falciparum	5833	msp1	4
67	184	M1VP39_PLAFA	95.3	1703	Merozoite surface antigens	Plasmodium falciparum	5833	msp1	4
67	185	M1VP41_PLAFA	93.6	1678	Merozoite surface antigens	Plasmodium falciparum	5833	msp1	4
67	186	M1VP59_PLAFA	95.6	1685	Merozoite surface antigens	Plasmodium falciparum	5833	msp1	4
67	187	M1VP61_PLAFA	94.4	1690	Merozoite surface antigens	Plasmodium falciparum	5833	msp1	4
67	188	M1VP63_PLAFA	93.3	1690	Merozoite surface antigens	Plasmodium falciparum	5833	msp1	4
67	189	M1VP67_PLAFA	93.1	1701	Merozoite surface antigens	Plasmodium falciparum	5833	msp1	4
67	190	M1VP71_PLAFA	92.7	1692	Merozoite surface antigens	Plasmodium falciparum	5833	msp1	4
67	191	M1VP75_PLAFA	92.7	1704	Merozoite surface antigens	Plasmodium falciparum	5833	msp1	4
67	192	M1VP84_PLAFA	99	1724	Merozoite surface antigens	Plasmodium falciparum	5833	msp1	4
67	193	M1VP86_PLAFA	93.5	1688	Merozoite surface antigens	Plasmodium falciparum	5833	msp1	4
67	194	M1VP90_PLAFA	93.3	1705	Merozoite surface antigens	Plasmodium falciparum	5833	msp1	4
67	195	M1VP92_PLAFA	92.8	1693	Merozoite surface antigens	Plasmodium falciparum	5833	msp1	4
67	196	M1VP94_PLAFA	93.5	1700	Merozoite surface antigens	Plasmodium falciparum	5833	msp1	4
67	197	M1VP99_PLAFA	93	1693	Merozoite surface antigens	Plasmodium falciparum	5833	msp1	4
67	198	M1VPB7_PLAFA	93.1	1685	Merozoite surface antigens	Plasmodium falciparum	5833	msp1	4
67	199	Q25922_PLAFA	93.9	1720	Merozoite surface antigens	Plasmodium falciparum	5833	gp190/ MSA1/ MSP1/ PMMSA	4
67	200	Q764K8_PLAFA	92.5	1689	Merozoite surface antigens	Plasmodium falciparum	5833	msp1	4
67	201	Q764K9_PLAFA	92.3	1688	Merozoite surface antigens	Plasmodium falciparum	5833	msp1	4
67	202	Q764L0_PLAFA	92.5	1688	Merozoite surface antigens	Plasmodium falciparum	5833	msp1	4
67	203	Q764L1_PLAFA	92.5	1694	Merozoite surface antigens	Plasmodium falciparum	5833	msp1	4
67	204	Q764L2_PLAFA	92.7	1700	Merozoite surface antigens	Plasmodium falciparum	5833	msp1	4
67	205	Q764L3_PLAFA	95.6	1699	Merozoite surface antigens	Plasmodium falciparum	5833	msp1	4
67	206	Q8I0U8_PLAF7	94	1720	Merozoite surface antigens	Plasmodium falciparum (isolate 3D7)	36329	PF3D7_0930300	4
67	207	Q9NHX1_PLAFA	93.2	1694	Merozoite surface antigens	Plasmodium falciparum	5833	gp195	4
67	208	Q9TZT4_PLAFA	92.8	1704	Merozoite surface antigens	Plasmodium falciparum	5833	msp1	4
67	209	Q9TZT5_PLAFA	93.5	1694	Merozoite surface antigens	Plasmodium falciparum	5833	msp1	4
67	210	S6AN66_PLAFA	94.4	1687	Merozoite surface antigens	Plasmodium falciparum	5833	msp1	4
67	211	S6AT99_PLAFA	92.8	1681	Merozoite surface antigens	Plasmodium falciparum	5833	msp1	4
67	212	S6B5R6_PLAFA	96	1711	Merozoite surface antigens	Plasmodium falciparum	5833	msp1	4
68	0	E3WDH7_PLAVI	95	1731	Merozoite surface antigens	Plasmodium vivax	5855	pvmsp1	4
68	1	Q8I1L3_PLAVI	97.3	1731	Merozoite surface antigens	Plasmodium vivax	5855	MSP1	4
68	2	Q8I1L8_PLAVI	*	1739	Merozoite surface antigens	Plasmodium vivax	5855	MSP1	4
68	3	Q8I1M6_PLAVI	92.5	1736	Merozoite surface antigens	Plasmodium vivax	5855	MSP1	4
69	0	F1BZ53_PLAVI	*	1731	Merozoite surface antigens	Plasmodium vivax	5855	MSP1	4
69	1	F1BZ54_PLAVI	99.3	1731	Merozoite surface antigens	Plasmodium vivax	5855	MSP1	4
69	2	Q8I0S8_PLAVI	99.4	1731	Merozoite surface antigens	Plasmodium vivax	5855	MSP1	4
70	0	Q8I0M9_PLAVI	*	1728	Merozoite surface antigens	Plasmodium vivax	5855	MSP1	4
71	0	A0A1G4GVJ9_PLAVI	92.2	1717	Merozoite surface antigens	Plasmodium vivax	5855	PVT01_070034500	4
71	1	E3WDJ0_PLAVI	92.6	1719	Merozoite surface antigens	Plasmodium vivax	5855	pvmsp1	4
71	2	Q02569_PLAVI	96.6	1726	Merozoite surface antigens	Plasmodium vivax	5855	Pv200	4
71	3	Q8I0K3_PLAVI	91.1	1716	Merozoite surface antigens	Plasmodium vivax	5855	MSP1	4
71	4	Q8I1M2_PLAVI	92	1716	Merozoite surface antigens	Plasmodium vivax	5855	MSP1	4
71	5	Q8I1M3_PLAVI	90	1721	Merozoite surface antigens	Plasmodium vivax	5855	MSP1	4
71	6	Q8I1M7_PLAVI	*	1727	Merozoite surface antigens	Plasmodium vivax	5855	MSP1	4
72	0	C0H544_PLAF7	*	1720	EGF-like domain-containing protein	Plasmodium falciparum (isolate 3D7)	36329	PF3D7_0918400	4
73	0	A0A1G4HAX4_PLAVI	93.9	1709	Merozoite surface antigens	Plasmodium vivax	5855	PVC01_070034100	4
73	1	E3WDI0_PLAVI	*	1719	Merozoite surface antigens	Plasmodium vivax	5855	pvmsp1	4
73	2	F1BZ56_PLAVI	92.9	1715	Merozoite surface antigens	Plasmodium vivax	5855	MSP1	4
74	0	Q8I1K6_PLAVI	*	1708	Merozoite surface antigens	Plasmodium vivax	5855	MSP1	4
75	0	F1BZ58_PLAVI	92.2	1695	Merozoite surface antigens	Plasmodium vivax	5855	MSP1	4
75	1	Q8I1K7_PLAVI	*	1706	Merozoite surface antigens	Plasmodium vivax	5855	MSP1	4
75	2	Q8I1K9_PLAVI	90.9	1699	Merozoite surface antigens	Plasmodium vivax	5855	MSP1	4
76	0	A0A077Y5N0_9APIC	*	1662	EGF-like domain-containing protein	Plasmodium yoelii	5861	PY17X_0822700	4
77	0	A0A1D3PYU9_PLABE	*	1651	Merozoite adhesive erythrocytic binding protein	Plasmodium berghei	5821	MAEBL	3
78	0	C7DU21_PLAFA	*	1641	Liver stage antigen 3	Plasmodium falciparum	5833	LSA-3	4
79	0	A5A7A8_PLAFA	99.6	1627	Merozoite surface antigens	Plasmodium falciparum	5833	msp1	4
79	1	A5A7B1_PLAFA	100	1633	Merozoite surface antigens	Plasmodium falciparum	5833	msp1	4
79	2	A5A7C4_PLAFA	97.6	1627	Merozoite surface antigens	Plasmodium falciparum	5833	msp1	4
79	3	Q6LBT0_PLAFA	*	1639	Merozoite surface antigens	Plasmodium falciparum	5833	msp1	2
80	0	C7DU33_PLAFA	97.1	1574	Liver stage antigen 3	Plasmodium falciparum	5833	LSA-3	4
80	1	C7DU40_PLAFA	*	1586	Liver stage antigen 3	Plasmodium falciparum	5833	LSA-3	4
81	0	C7DU39_PLAFA	96.3	1550	Liver stage antigen 3	Plasmodium falciparum	5833	LSA-3	4
81	1	O96275_PLAF7	*	1558	Liver stage antigen 3	Plasmodium falciparum (isolate 3D7)	36329	PF3D7_0220000	4
82	0	C7DU24_PLAFA	*	1538	Liver stage antigen 3	Plasmodium falciparum	5833	LSA-3	4
82	1	C7DU27_PLAFA	97.5	1538	Liver stage antigen 3	Plasmodium falciparum	5833	LSA-3	4
82	2	C7DU37_PLAFA	96.8	1538	Liver stage antigen 3	Plasmodium falciparum	5833	LSA-3	4
83	0	C7DU23_PLAFA	*	1514	Liver stage antigen 3	Plasmodium falciparum	5833	LSA-3	4
83	1	C7DU25_PLAFA	97.6	1514	Liver stage antigen 3	Plasmodium falciparum	5833	LSA-3	4
84	0	A0A4E0RCV5_FASHE	*	1499	Multi-domain cystatin	Fasciola hepatica	6192	D915_004028	4
85	0	C7DU28_PLAFA	98	1481	Liver stage antigen 3	Plasmodium falciparum	5833	LSA-3	4
85	1	C7DU36_PLAFA	*	1482	Liver stage antigen 3	Plasmodium falciparum	5833	LSA-3	4
85	2	C7DU38_PLAFA	95.3	1466	Liver stage antigen 3	Plasmodium falciparum	5833	LSA-3	4
86	0	A0A122IN03_PLABE	92	1478	Stromal-processing peptidase, putative	Plasmodium berghei	5821	SPP	4
86	1	A0A1D3LGF8_PLACH	*	1480	Stromal-processing peptidase, putative	Plasmodium chabaudi chabaudi	31271	SPP	4
87	0	RON2_TOXGM	*	1479	Rhoptry neck protein 2	Toxoplasma gondii (strain ATCC 50611 / Me49)	508771	RON2	1
88	0	Q25842_PLAFA	*	1475	Erythrocyte binding protein	Plasmodium falciparum	5833	erythrocyte-binding protein	1
88	1	Q9NG63_PLAFA	96.5	1435	Erythrocyte binding antigen 175	Plasmodium falciparum	5833	NA	4
89	0	C7DU22_PLAFA	97.3	1442	Liver stage antigen 3	Plasmodium falciparum	5833	LSA-3	4
89	1	C7DU26_PLAFA	*	1446	Liver stage antigen 3	Plasmodium falciparum	5833	LSA-3	4
90	0	A4I9R9_LEIIN	*	1431	Dihydroxyacetonephosphate acyltransferase	Leishmania infantum	5671	DAT	3
91	0	A0A1B1E111_9APIC	*	1426	Merozoite surface protein	Plasmodium coatneyi	208452	PCOAH_00031450	4
92	0	C7DU34_PLAFA	*	1426	Liver stage antigen 3	Plasmodium falciparum	5833	LSA-3	4
93	0	A0A1W6IZJ1_PLAFA	*	1417	Clag3.1	Plasmodium falciparum	5833	clag3.1	4
93	1	A0A1W6IZJ5_PLAFA	97.1	1417	Clag3.1	Plasmodium falciparum	5833	clag3.1	4
94	0	A0A0F7UJ24_NEOCL	*	1416	Subtilisin	Neospora caninum (strain Liverpool)	572307	BN1204_057550	3
94	1	F0VNN6_NEOCL	100	1327	Subtilisin	Neospora caninum (strain Liverpool)	572307	NCLIV_057550	3
95	0	A3FKK1_TOXGO	*	1405	PMCA-like calcium ATPase A1	Toxoplasma gondii	5811	A1	2
96	0	A0A1C6YET4_PLABE	*	1404	Merozoite adhesive erythrocytic binding protein	Plasmodium berghei	5821	MAEBL	3
97	0	A0A3G5AND6_BABBO	*	1374	Rhoptry neck protein 2	Babesia bovis	5865	ron2	4
97	1	A0A3G5ANJ4_BABBO	99.7	1374	Rhoptry neck protein 2	Babesia bovis	5865	ron2	4
97	2	A0A3G5AQB4_BABBO	99.8	1374	Rhoptry neck protein 2	Babesia bovis	5865	ron2	4
98	0	S8EZP3_TOXGM	*	1366	Subtilisin	Toxoplasma gondii (strain ATCC 50611 / Me49)	508771	SUN8	3
99	0	A0A1G4HEH9_PLAVI	*	1354	Merozoite surface protein 3	Plasmodium vivax	5855	PVC01_100040000	4
100	0	Q6UDW2_PLAFA	*	1324	Erythrocyte membrane protein 1	Plasmodium falciparum	5833	var	4
101	0	Q6UDW4_PLAFA	*	1322	Erythrocyte membrane protein 1	Plasmodium falciparum	5833	var	4
102	0	A0A7J6K3F8_TOXGO	*	1318	Protein kinase	Toxoplasma gondii	5811	TGRH88_075390	4
102	1	S8F667_TOXGM	98.9	1318	Protein kinase	Toxoplasma gondii (strain ATCC 50611 / Me49)	508771	TGME49_231070	4
103	0	C7DU29_PLAFA	*	1313	Liver stage antigen 3	Plasmodium falciparum	5833	LSA-3	4
104	0	F0VN88_NEOCL	*	1308	Mitogen-activated protein kinase	Neospora caninum (strain Liverpool)	572307	BN1204_056080	3
105	0	A0A125YTZ4_TOXGM	*	1300	Subtilisin	Toxoplasma gondii (strain ATCC 50611 / Me49)	508771	SUB2	3
105	1	Q86N70_TOXGO	99.7	1300	Subtilisin	Toxoplasma gondii	5811	SUB2	2
106	0	A0A1G4E772_PLAVI	*	1300	Merozoite surface protein 3	Plasmodium vivax	5855	PVT01_000074900	4
107	0	Q5SC61_TOXGO	99.8	532	Mitogen-activated protein kinase	Toxoplasma gondii	5811	MAPK-1	2
107	1	S8EUF0_TOXGM	*	1298	Mitogen-activated protein kinase	Toxoplasma gondii (strain ATCC 50611 / Me49)	508771	TGME49_312570	3
108	0	C7DU32_PLAFA	*	1273	Liver stage antigen 3	Plasmodium falciparum	5833	LSA-3	4
109	0	Q25860_PLAFA	*	1271	Glutamate rich protein	Plasmodium falciparum	5833	glurp	4
110	0	Q868L5_PLAFA	*	1262	Rhoptry protein	Plasmodium falciparum	5833	Rhop148	2
111	0	A0A3R7H359_CLOSI	97.5	570	Pyruvate kinase	Clonorchis sinensis	79923	PyK	3
111	1	G7YA29_CLOSI	*	1261	Pyruvate kinase	Clonorchis sinensis	79923	CLF_103630	3
112	0	S8F8Y0_TOXGM	*	1242	Subtilisin	Toxoplasma gondii (strain ATCC 50611 / Me49)	508771	SUB4	3
113	0	Q9GTX2_PLAFA	*	1236	Glutamate-rich protein	Plasmodium falciparum	5833	GLURP	4
114	0	A0A0F7UCA6_NEOCL	90.3	1190	Subtilisin	Neospora caninum (strain Liverpool)	572307	BN1204_020890	3
114	1	F0VF08_NEOCL	*	1233	Subtilisin	Neospora caninum (strain Liverpool)	572307	NCLIV_020890	3
115	0	S8EWE8_TOXGM	*	1213	Subtilisin	Toxoplasma gondii (strain ATCC 50611 / Me49)	508771	SUB11	3
116	0	Q8MM32_PLAFA	99.3	1137	Erythrocyte-binding protein	Plasmodium falciparum	5833	NA	4
116	1	Q8MTI6_PLAFA	99.4	1137	Erythrocyte-binding protein	Plasmodium falciparum	5833	NA	4
116	2	Q8MTI7_PLAFA	99.5	1137	Erythrocyte-binding protein	Plasmodium falciparum	5833	NA	4
116	3	Q8MTI8_PLAFA	99.4	1137	Erythrocyte-binding protein	Plasmodium falciparum	5833	NA	4
116	4	Q8MTI9_PLAFA	99.4	1137	Erythrocyte-binding protein	Plasmodium falciparum	5833	NA	4
116	5	Q8WS31_PLAFA	*	1210	Erythrocyte binding antigen 140	Plasmodium falciparum	5833	NA	1
117	0	A0A143ZZD7_PLAF7	*	1162	Liver stage antigen 1	Plasmodium falciparum (isolate 3D7)	36329	PF3D7_1036400	4
118	0	A1E348_TOXGO	99	1150	Perforin-like protein 1	Toxoplasma gondii	5811	PLP1	1
118	1	G3G7T0_TOXGO	97	1150	Perforin-like protein 1	Toxoplasma gondii	5811	PLP1	2
118	2	G3G7T1_TOXGO	98.9	1150	Perforin-like protein 1	Toxoplasma gondii	5811	PLP1	2
118	3	G3G7T2_TOXGO	99.8	1150	Perforin-like protein 1	Toxoplasma gondii	5811	PLP1	2
118	4	G3G7T3_TOXGO	98.4	1150	Perforin-like protein 1	Toxoplasma gondii	5811	PLP1	2
118	5	G3G7T4_TOXGO	98.4	1150	Perforin-like protein 1	Toxoplasma gondii	5811	PLP1	2
118	6	G3G7T5_TOXGO	98.8	1150	Perforin-like protein 1	Toxoplasma gondii	5811	PLP1	2
118	7	S8F8Y9_TOXGM	*	1161	Perforin-like protein PLP1	Toxoplasma gondii (strain ATCC 50611 / Me49)	508771	PLP1	4
119	0	A0A1G4HEN5_PLAVI	*	1150	Merozoite surface protein 3	Plasmodium vivax	5855	PVC01_100040200	4
120	0	A0A564ZWJ1_PLAVI	*	1126	Merozoite surface protein 3	Plasmodium vivax	5855	PVP01_1031400	4
121	0	U6KYW0_EIMTE	*	1125	Mitogen-activated protein kinase	Eimeria tenella	5802	ETH_00004180	3
122	0	Q7KAU3_PLAFA	*	1123	Karyopherin beta	Plasmodium falciparum	5833	NA	4
122	1	Q8I3M5_PLAF7	100	1123	Karyopherin beta	Plasmodium falciparum (isolate 3D7)	36329	PF3D7_0524000	4
123	0	A0A1G4GZ64_PLAVI	*	1122	Merozoite surface protein 3	Plasmodium vivax	5855	PVT01_100034700	4
124	0	A0A564ZXR9_PLAVI	*	1107	Merozoite surface protein 3	Plasmodium vivax	5855	PVP01_1031200	4
125	0	Q27721_PLAFA	*	1103	ATPase	Plasmodium falciparum	5833	NA	4
126	0	Q8IHN1_PLAF7	*	1090	Ring-infected erythrocyte surface antigen	Plasmodium falciparum (isolate 3D7)	36329	PF3D7_1149200	4
127	0	RH5IP_PLAF7	*	1086	Rh5-interacting protein	Plasmodium falciparum (isolate 3D7)	36329	RIPR	1
128	0	Q8I0U6_PLAF7	*	1085	Ring-infected erythrocyte surface antigen	Plasmodium falciparum (isolate 3D7)	36329	PF3D7_0102200	4
129	0	A0A1G4EC46_PLAVI	*	1081	Merozoite surface protein 3	Plasmodium vivax	5855	PVT01_000067100	4
130	0	A0A564ZRU4_PLAVI	*	1079	Duffy binding protein	Plasmodium vivax	5855	PVP01_0623800	4
131	0	A0A1G4H5D0_PLAVI	94.9	927	Merozoite surface protein 9	Plasmodium vivax	5855	PVT01_140052000	4
131	1	A0A1G4HL18_PLAVI	*	1031	Merozoite surface protein 9	Plasmodium vivax	5855	PVC01_140052500	4
131	2	A0A565A486_PLAVI	91.7	894	Merozoite surface protein 9	Plasmodium vivax	5855	PVP01_1446800	4
131	3	A5K086_PLAVS	95	916	Merozoite surface protein-9	Plasmodium vivax (strain Salvador I)	126793	PVX_124060	4
131	4	Q8T9Y2_PLAVI	91.8	979	Merozoite surface protein-9	Plasmodium vivax	5855	NA	4
131	5	U3M0T4_PLAVI	94.4	951	Merozoite surface protein 9	Plasmodium vivax	5855	MSP9	4
131	6	U3M135_PLAVI	92.2	957	Merozoite surface protein 9	Plasmodium vivax	5855	MSP9	4
131	7	U3M147_PLAVI	95.6	927	Merozoite surface protein 9	Plasmodium vivax	5855	MSP9	4
131	8	U3M157_PLAVI	93.5	915	Merozoite surface protein 9	Plasmodium vivax	5855	MSP9	4
131	9	U3M279_PLAVI	91.1	919	Merozoite surface protein 9	Plasmodium vivax	5855	MSP9	4
131	10	U3M407_PLAVI	91.4	940	Merozoite surface protein 9	Plasmodium vivax	5855	MSP9	4
132	0	F0VKI5_NEOCL	*	1020	Subtilisin	Neospora caninum (strain Liverpool)	572307	BN1204_050140	3
133	0	S8F7K5_TOXGM	*	1015	Subtilisin	Toxoplasma gondii (strain ATCC 50611 / Me49)	508771	SUB5	4
134	0	Q9NIF4_PLAFA	97.7	995	Serine-repeat antigen protein	Plasmodium falciparum	5833	SERA	3
134	1	SERA5_PLAF7	*	997	Serine-repeat antigen protein 5	Plasmodium falciparum (isolate 3D7)	36329	SERA5	1
135	0	B6VCV4_EIMTE	*	988	Microneme protein 3	Eimeria tenella	5802	mic3	1
136	0	A0A125YUJ7_TOXGM	*	987	Pyruvate kinase	Toxoplasma gondii (strain ATCC 50611 / Me49)	508771	PYKII	3
136	1	B1B1P9_TOXGO	99.5	697	Pyruvate kinase	Toxoplasma gondii	5811	NA	2
137	0	A0A0F7UDV9_NEOCL	*	984	Subtilisin	Neospora caninum (strain Liverpool)	572307	BN1204_038200	3
137	1	F0VJX7_NEOCL	97.8	691	Subtilisin	Neospora caninum (strain Liverpool)	572307	NCLIV_038200	3
138	0	RON4_TOXGO	*	984	Rhoptry neck protein 4	Toxoplasma gondii	5811	RON4	2
138	1	S8F0B5_TOXGM	99.8	984	Rhoptry neck protein RON4	Toxoplasma gondii (strain ATCC 50611 / Me49)	508771	RON4	4
139	0	G7YKY5_CLOSI	*	979	Paramyosin	Clonorchis sinensis	79923	CLF_110625	4
140	0	C5HLA5_HAECO	*	972	Aminopeptidase	Haemonchus contortus	6289	h11	3
141	0	S8F3Z4_TOXGM	*	969	Subtilisin	Toxoplasma gondii (strain ATCC 50611 / Me49)	508771	SUB3	3
142	0	A0A068YHB8_ECHMU	*	953	Transforming growth factor beta	Echinococcus multilocularis	6211	EmuJ_001042700	4
143	0	H2KQQ2_CLOSI	*	934	Paramyosin	Clonorchis sinensis	79923	CLF_104434	4
144	0	W6V9J4_ECHGR	*	931	Paramyosin	Echinococcus granulosus	6210	EGR_01800	4
145	0	104K_THEPA	*	924	104 kDa microneme/rhoptry antigen	Theileria parva	5875	TP04_0437	2
146	0	A0A1G4GZ47_PLAVI	*	907	Merozoite surface protein 3	Plasmodium vivax	5855	PVT01_100034600	4
146	1	A0A564ZWE9_PLAVI	90.2	901	Merozoite surface protein 3	Plasmodium vivax	5855	PVP01_1031600	4
147	0	A0A1G4HEJ1_PLAVI	*	907	Merozoite surface protein 3	Plasmodium vivax	5855	PVC01_100039900	4
148	0	Q26675_THEAN	*	907	Sporozoite surface antigen	Theileria annulata	5874	spag-1	2
149	0	X2CLS7_PLAVI	*	907	Merozoite surface protein 3	Plasmodium vivax	5855	MSP3E1	4
150	0	A0A0F7U9Y2_NEOCL	*	901	Subtilisin	Neospora caninum (strain Liverpool)	572307	BN1204_016510	4
151	0	A0A564ZYQ0_PLAVI	*	898	Merozoite surface protein 3	Plasmodium vivax	5855	PVP01_1031300	4
152	0	A0A4Z2DIM3_SCHJA	*	894	Integral membrane protein	Schistosoma japonicum	6182	EWB00_000575	4
153	0	S8G957_TOXGM	*	894	Dense granular protein GRA10	Toxoplasma gondii (strain ATCC 50611 / Me49)	508771	GRA10	4
154	0	A0A068WA67_ECHGR	97.8	863	Paramyosin	Echinococcus granulosus	6210	EgrG_000763300	3
154	1	A0A158QDN4_HYMDI	90.9	863	Paramyosin	Hymenolepis diminuta	6216	HDID_LOCUS3356	3
154	2	MYSP_ECHGR	97.2	863	Paramyosin	Echinococcus granulosus	6210	NA	2
154	3	MYSP_TAESO	94.9	863	Paramyosin	Taenia solium	6204	PMY	1
154	4	Q68J63_TAESO	94.7	863	Paramyosin	Taenia solium	6204	NA	2
154	5	W6UDZ9_ECHGR	*	892	Paramyosin	Echinococcus granulosus	6210	EGR_05524	3
155	0	A3RLX8_TRISP	*	885	Paramyosin	Trichinella spiralis	6334	unc-15	2
156	0	MYSP_BRUMA	*	880	Paramyosin	Brugia malayi	6279	NA	2
157	0	J7LVN2_HAELO	*	873	Paramyosin	Haemaphysalis longicornis	44386	NA	2
158	0	A0A140GN71_EIMAC	*	868	Microneme 3	Eimeria acervulina	5801	NA	2
159	0	A0A0V1BPX0_TRISP	*	867	Plasminogen	Trichinella spiralis	6334	Plg	4
159	1	A0A0V1BQA1_TRISP	99.7	857	Plasminogen	Trichinella spiralis	6334	Plg	4
160	0	A0A3Q0KD88_SCHMA	*	866	Paramyosin	Schistosoma mansoni	6183	NA	3
160	1	A0A4Z2CSW3_SCHJA	96.1	725	Paramyosin	Schistosoma japonicum	6182	EWB00_007839	3
160	2	A0A4Z2CSX2_SCHJA	96.1	866	Paramyosin	Schistosoma japonicum	6182	EWB00_007839	3
160	3	A0A4Z2CTG0_SCHJA	95.2	739	Paramyosin	Schistosoma japonicum	6182	EWB00_007839	3
160	4	B1PS35_SCHJA	96	866	Paramyosin	Schistosoma japonicum	6182	NA	2
160	5	B1PS36_SCHJA	96.1	866	Paramyosin	Schistosoma japonicum	6182	NA	2
160	6	MYSP_SCHJA	96.3	866	Paramyosin	Schistosoma japonicum	6182	NA	2
160	7	MYSP_SCHMA	99.7	866	Paramyosin	Schistosoma mansoni	6183	NA	2
161	0	A0A419PMD8_CLOSI	91.6	864	Paramyosin	Clonorchis sinensis	79923	CSKR_5250s	3
161	1	A0A504Z290_FASGI	*	865	Paramyosin	Fasciola gigantica	46835	FGIG_02459	3
161	2	A3R0V5_CLOSI	91.6	864	Paramyosin	Clonorchis sinensis	79923	NA	2
161	3	G7YNH6_CLOSI	92.4	212	Paramyosin	Clonorchis sinensis	79923	CLF_103537	4
161	4	G7YNH7_CLOSI	90.5	625	Paramyosin	Clonorchis sinensis	79923	CLF_103538	3
161	5	H6WAQ3_CLOSI	91.3	864	Paramyosin	Clonorchis sinensis	79923	NA	2
162	0	F0VF24_NEOCL	*	865	Subtilisin	Neospora caninum (strain Liverpool)	572307	BN1204_021050	4
163	0	D7URU6_BABMI	*	863	94-kilodalton protein	Babesia microti	5868	BmP94	2
164	0	A0A1G4HEG9_PLAVI	*	861	Merozoite surface protein 3	Plasmodium vivax	5855	PVC01_100040700	4
165	0	Q6VVE5_PLAFA	*	861	Rhoptry associated membrane antigen	Plasmodium falciparum	5833	RAMA	4
166	0	F0VDR6_NEOCL	*	860	Subtilisin	Neospora caninum (strain Liverpool)	572307	NCLIV_016510	4
167	0	A0A068W928_ECHGR	*	853	Furin	Echinococcus granulosus	6210	EgrG_000896900	3
168	0	A0A077YCV9_9APIC	*	852	Duffy-binding protein	Plasmodium yoelii	5861	PYYM_1334400	4
169	0	A0A0Y9VZ44_PLABE	*	852	6-cysteine protein	Plasmodium berghei	5821	B9	4
170	0	A0A1G4GZ26_PLAVI	*	852	Merozoite surface protein 3	Plasmodium vivax	5855	PVT01_100033600	4
170	1	A0A1G4HET6_PLAVI	93.3	852	Merozoite surface protein 3	Plasmodium vivax	5855	PVC01_100039600	4
170	2	A0A564ZWF2_PLAVI	91.6	848	Merozoite surface protein 3	Plasmodium vivax	5855	PVP01_1031000	4
170	3	Q9Y1P8_PLAVI	91.8	845	Merozoite surface protein-3	Plasmodium vivax	5855	Msp-3	4
171	0	A0A504Y988_FASGI	*	847	Paramyosin	Fasciola gigantica	46835	FGIG_00412	4
172	0	A0A564ZYC2_PLAVI	*	845	Merozoite surface protein 3	Plasmodium vivax	5855	PVP01_1031700	4
173	0	A0A125YG69_TOXGM	*	841	RHOMBOID-like protein	Toxoplasma gondii (strain ATCC 50611 / Me49)	508771	ROM5	3
173	1	RHBL5_TOXGO	100	841	Rhomboid-like protease 5	Toxoplasma gondii	5811	ROM5	1
174	0	J7H6N7_SCHJA	*	836	Thyroid hormone receptor beta	Schistosoma japonicum	6182	NA	2
175	0	GBP_PLAF7	*	824	Glycophorin-binding protein	Plasmodium falciparum (isolate 3D7)	36329	GBP	3
176	0	K6V1R5_PLACD	*	818	Merozoite surface protein-9	Plasmodium cynomolgi (strain B)	1120755	PCYB_145430	4
177	0	A0A077YAH0_9APIC	*	816	Sporozoite surface protein 2	Plasmodium yoelii	5861	PY17X_1354800	4
178	0	A0A0V1B071_TRISP	*	801	Plasminogen	Trichinella spiralis	6334	PLG	4
178	1	A0A0V1B0D8_TRISP	95.7	791	Plasminogen	Trichinella spiralis	6334	PLG	4
179	0	PF92_PLAF7	*	796	Merozoite surface protein P92	Plasmodium falciparum (isolate 3D7)	36329	PF92	1
180	0	Q95UQ2_TOXGO	*	795	Subtilisin	Toxoplasma gondii	5811	SUB1	2
181	0	A0A068WTQ9_ECHGR	100	347	Annexin	Echinococcus granulosus	6210	EgrG_000193700	3
181	1	W6V4D7_ECHGR	*	792	Annexin	Echinococcus granulosus	6210	EGR_04230	3
182	0	F0VA70_NEOCL	*	790	Subtilisin	Neospora caninum (strain Liverpool)	572307	BN1204_010280	4
183	0	A0A4Z2DFT0_SCHJA	*	786	Thyroid hormone receptor beta	Schistosoma japonicum	6182	EWB00_001442	4
184	0	A0A564ZWH3_PLAVI	*	784	Merozoite surface protein 3	Plasmodium vivax	5855	PVP01_1031500	4
185	0	D7NST5_PLAFA	97.9	782	Rhoptry-associated protein 1	Plasmodium falciparum	5833	NA	4
185	1	D7NST6_PLAFA	98.2	782	Rhoptry-associated protein 1	Plasmodium falciparum	5833	NA	4
185	2	D7NST7_PLAFA	97.5	782	Rhoptry-associated protein 1	Plasmodium falciparum	5833	NA	4
185	3	D7NST8_PLAFA	97.8	782	Rhoptry-associated protein 1	Plasmodium falciparum	5833	NA	4
185	4	D7NST9_PLAFA	97.9	782	Rhoptry-associated protein 1	Plasmodium falciparum	5833	NA	4
185	5	D7NSU0_PLAFA	97.9	782	Rhoptry-associated protein 1	Plasmodium falciparum	5833	NA	4
185	6	D7NSU2_PLAFA	97.9	782	Rhoptry-associated protein 1	Plasmodium falciparum	5833	NA	4
185	7	D7NSU3_PLAFA	98.2	782	Rhoptry-associated protein 1	Plasmodium falciparum	5833	NA	4
185	8	D7NSU4_PLAFA	97.9	782	Rhoptry-associated protein 1	Plasmodium falciparum	5833	NA	4
185	9	D7NSU5_PLAFA	98.5	782	Rhoptry-associated protein 1	Plasmodium falciparum	5833	NA	4
185	10	D7NSU6_PLAFA	98.3	782	Rhoptry-associated protein 1	Plasmodium falciparum	5833	NA	4
185	11	D7NSU7_PLAFA	98.3	782	Rhoptry-associated protein 1	Plasmodium falciparum	5833	NA	4
185	12	D7NSU8_PLAFA	98.5	782	Rhoptry-associated protein 1	Plasmodium falciparum	5833	NA	4
185	13	D7NSU9_PLAFA	98.2	782	Rhoptry-associated protein 1	Plasmodium falciparum	5833	NA	4
185	14	D7NSV0_PLAFA	98.3	782	Rhoptry-associated protein 1	Plasmodium falciparum	5833	NA	4
185	15	D7NSV1_PLAFA	*	783	Rhoptry-associated protein 1	Plasmodium falciparum	5833	NA	4
185	16	D7NSV5_PLAFA	97.9	782	Rhoptry-associated protein 1	Plasmodium falciparum	5833	NA	4
185	17	D7NSV6_PLAFA	98.3	782	Rhoptry-associated protein 1	Plasmodium falciparum	5833	NA	4
185	18	D7NSV7_PLAFA	98	782	Rhoptry-associated protein 1	Plasmodium falciparum	5833	NA	4
185	19	D7NSV8_PLAFA	98.5	782	Rhoptry-associated protein 1	Plasmodium falciparum	5833	NA	4
185	20	D7NSV9_PLAFA	98.3	782	Rhoptry-associated protein 1	Plasmodium falciparum	5833	NA	4
185	21	D7NSW0_PLAFA	98.5	782	Rhoptry-associated protein 1	Plasmodium falciparum	5833	NA	4
185	22	Q25730_PLAFA	98.2	782	Rhoptry-associated protein 1	Plasmodium falciparum	5833	RAP-1	4
185	23	Q25875_PLAFA	98.7	782	Pr86 rhoptry protein	Plasmodium falciparum	5833	P82	4
185	24	Q8ILZ1_PLAF7	98.2	782	Rhoptry-associated protein 1	Plasmodium falciparum (isolate 3D7)	36329	PF3D7_1410400	4
185	25	Q9U414_PLAFA	98.2	782	Rhoptry associated protein-1	Plasmodium falciparum	5833	RAP-1	4
185	26	Q9U429_PLAFA	98	782	Rhoptry-associated protein 1	Plasmodium falciparum	5833	RAP1	4
186	0	A0A1B1E781_9APIC	*	779	Merozoite surface protein-9	Plasmodium coatneyi	208452	PCOAH_00053980	4
186	1	Q868I0_9APIC	100	764	Merozoite surface protein-9	Plasmodium coatneyi	208452	msp9	4
187	0	A4I4C9_LEIIN	*	771	Heat_shock_protein_90_-_putative	Leishmania infantum	5671	LPG3	3
187	1	ENPL_LEIIN	97.8	771	Endoplasmin homolog	Leishmania infantum	5671	LPG3	1
188	0	S8F9G8_TOXGM	*	769	Microneme protein MIC2	Toxoplasma gondii (strain ATCC 50611 / Me49)	508771	MIC2	4
189	0	A0A1G4GRV1_PLAVI	99.4	756	Rhoptry neck protein 1	Plasmodium vivax	5855	PVT01_030010100	4
189	1	A0A1G4H7C0_PLAVI	99.7	756	Rhoptry neck protein 1	Plasmodium vivax	5855	PVC01_030009700	4
189	2	A0A564ZP46_PLAVI	99.4	756	Rhoptry neck protein 1	Plasmodium vivax	5855	PVP01_0305300	4
189	3	G8GVE7_PLAVI	*	764	Rhoptry neck protein-1	Plasmodium vivax	5855	RON1	2
190	0	A0A3Q0KP72_SCHMA	*	761	Annexin	Schistosoma mansoni	6183	NA	3
191	0	S8F5S3_TOXGM	*	761	Subtilisin	Toxoplasma gondii (strain ATCC 50611 / Me49)	508771	SUB1	4
192	0	CAN_SCHMA	*	758	Calpain	Schistosoma mansoni	6183	NA	2
193	0	A0A4Z2DQM6_SCHJA	*	757	Calcium binding	Schistosoma japonicum	6182	EWB00_009825	4
194	0	A0A068WWX5_ECHGR	*	755	Fibronectin type III	Echinococcus granulosus	6210	EGR_03277	4
195	0	Q94814_THEPA	*	752	Sporozoite surface protein p67	Theileria parva	5875	NA	4
196	0	O96987_THEPA	*	751	p67 surface antigen	Theileria parva	5875	p67	4
197	0	S8EVG0_TOXGM	*	751	Subtilisin	Toxoplasma gondii (strain ATCC 50611 / Me49)	508771	SUB6	4
198	0	O96986_THEPA	*	750	p67 surface antigen	Theileria parva	5875	p67	4
199	0	Q8IBN1_PLAF7	*	749	Rhoptry-associated leucine zipper-like protein 1	Plasmodium falciparum (isolate 3D7)	36329	PF3D7_0722200	4
200	0	S8F4V1_TOXGM	*	749	Rhoptry kinase family protein ROP21	Toxoplasma gondii (strain ATCC 50611 / Me49)	508771	ROP21	4
201	0	ABRA_PLAF7	*	743	101 kDa malaria antigen	Plasmodium falciparum (isolate 3D7)	36329	ABRA	1
201	1	Q9NIH1_PLAFA	99.1	739	p101/acidic basic repeat antigen	Plasmodium falciparum	5833	ABRA	4
202	0	Q8I1W9_PLAF7	*	731	Apical sushi protein	Plasmodium falciparum (isolate 3D7)	36329	PF3D7_0405900	4
203	0	A0A0V1BBD4_TRISP	*	728	Plasminogen	Trichinella spiralis	6334	PLG	4
204	0	A0A125YYP6_TOXGM	*	728	Heat shock protein	Toxoplasma gondii (strain ATCC 50611 / Me49)	508771	TGME49_251780	3
204	1	A0A7J6JVS7_TOXGO	99.7	728	Heat shock protein	Toxoplasma gondii	5811	TGRH88_064630	3
205	0	A0A3Q0KSG5_SCHMA	*	724	Nucleoside diphosphate kinase	Schistosoma mansoni	6183	NA	3
205	1	A0A5K4EVY4_SCHMA	98.9	656	Nucleoside diphosphate kinase	Schistosoma mansoni	6183	NA	3
205	2	A0A5K4EW29_SCHMA	100	713	Nucleoside diphosphate kinase	Schistosoma mansoni	6183	NA	3
206	0	A0A0Y9XPQ7_PLABE	*	721	Secreted ookinete protein, putative	Plasmodium berghei	5821	PSOP12	4
206	1	A0A1C6YK03_PLABE	99.8	706	Secreted ookinete protein, putative	Plasmodium berghei	5821	PSOP12	4
206	2	A0A509ANV7_PLABA	100	721	Secreted ookinete protein	Plasmodium berghei (strain Anka)	5823	PBANKA_1113400	4
207	0	A0A0F7UKW9_NEOCL	*	719	Subtilisin	Neospora caninum (strain Liverpool)	572307	BN1204_064430	4
208	0	A0A0Y9TYB5_PLABE	*	719	Serine repeat antigen 5	Plasmodium berghei	5821	SERA5	3
208	1	A0A1C6WP55_PLABE	99.8	719	Serine repeat antigen 5	Plasmodium berghei	5821	SERA5	3
209	0	A0A125YP92_TOXGM	98.7	572	Cathepsin B	Toxoplasma gondii (strain ATCC 50611 / Me49)	508771	TGME49_249670	3
209	1	A0A7J6JWF7_TOXGO	*	714	Cathepsin B	Toxoplasma gondii	5811	TGRH88_063410	3
210	0	U6JES0_ECHGR	*	713	Annexin	Echinococcus granulosus	6210	EGR_06120	3
211	0	O97156_TOXGO	99.5	482	Protein kinase 6	Toxoplasma gondii	5811	tpk6	2
211	1	Q9BJF4_TOXGO	99.8	520	Calmodulin-domain protein kinase 2	Toxoplasma gondii	5811	CDPK2	2
211	2	S8EXE8_TOXGM	*	711	Calcium-dependent protein kinase CDPK2	Toxoplasma gondii (strain ATCC 50611 / Me49)	508771	CDPK2	4
212	0	O96988_THEPA	*	709	p67 surface antigen	Theileria parva	5875	p67	4
212	1	Q27040_THEPA	93.5	709	p67 protein	Theileria parva	5875	p67	4
213	0	A0A125YVB7_TOXGM	*	708	Heat shock protein HSP90	Toxoplasma gondii (strain ATCC 50611 / Me49)	508771	HSP90	3
214	0	A0A125YY08_TOXGM	*	707	Rhoptry protein ROP16	Toxoplasma gondii (strain ATCC 50611 / Me49)	508771	ROP16	4
214	1	B9QAP5_TOXGO	94.6	707	Rhoptry protein 16	Toxoplasma gondii	5811	rop16	4
214	2	D8UWB7_TOXGO	99.8	707	Rhoptry protein 16	Toxoplasma gondii	5811	rop16	4
214	3	D8UWB8_TOXGO	99.5	707	Rhoptry protein 16	Toxoplasma gondii	5811	rop16	4
214	4	D8UWB9_TOXGO	98.8	707	Rhoptry protein 16	Toxoplasma gondii	5811	rop16	4
214	5	D8UWC0_TOXGO	99.2	707	Rhoptry protein 16	Toxoplasma gondii	5811	rop16	4
214	6	D8UWC2_TOXGO	99	707	Rhoptry protein 16	Toxoplasma gondii	5811	rop16	4
214	7	D8UWC3_TOXGO	99.4	707	Rhoptry protein 16	Toxoplasma gondii	5811	rop16	4
214	8	D8UWC4_TOXGO	94	707	Rhoptry protein 16	Toxoplasma gondii	5811	rop16	4
214	9	D8UWC5_TOXGO	99.7	707	Rhoptry protein 16	Toxoplasma gondii	5811	rop16	4
214	10	D8UWC7_TOXGO	94.4	707	Rhoptry protein 16	Toxoplasma gondii	5811	rop16	4
214	11	D8UWC8_TOXGO	94.3	707	Rhoptry protein 16	Toxoplasma gondii	5811	rop16	4
214	12	D8UWC9_TOXGO	99.4	707	Rhoptry protein 16	Toxoplasma gondii	5811	rop16	4
214	13	Q3YJR5_TOXGO	100	707	Rhoptry protein 16	Toxoplasma gondii	5811	ROP16	2
215	0	A0A384KRT7_PLAKH	*	707	Merozoite surface protein 9	Plasmodium knowlesi (strain H)	5851	PKNH_1448000	4
215	1	A0A5K1UX95_PLAKH	100	707	Merozoite surface protein 9	Plasmodium knowlesi (strain H)	5851	PKNA1_C2_1448000	4
215	2	Q8T9Y0_PLAKN	100	707	Merozoite surface protein-9	Plasmodium knowlesi	5850	MSP9	4
216	0	A0A125YIH0_TOXGM	*	706	Subtilisin	Toxoplasma gondii (strain ATCC 50611 / Me49)	508771	SUB10	4
217	0	A0A5K4EXB2_SCHMA	*	703	Nucleoside diphosphate kinase	Schistosoma mansoni	6183	NA	3
218	0	A0A1G4HEU7_PLAVI	*	701	Merozoite surface protein 3	Plasmodium vivax	5855	PVC01_100040600	4
219	0	A0A1G4GZ76_PLAVI	*	697	Merozoite surface protein 3	Plasmodium vivax	5855	PVT01_100034500	4
220	0	F0VID6_NEOCL	*	697	Mitogen-activated protein kinase	Neospora caninum (strain Liverpool)	572307	BN1204_032840	3
221	0	Q8IJ52_PLAF7	*	697	Duffy binding-like merozoite surface protein	Plasmodium falciparum (isolate 3D7)	36329	PF3D7_1035700	4
222	0	A0A1G4GZ78_PLAVI	*	692	Merozoite surface protein 3	Plasmodium vivax	5855	PVT01_100034800	4
223	0	Q23729_CRYPV	*	687	Thrombospondin related adhesive protein	Cryptosporidium parvum	5807	TRAP-C1	2
224	0	E9AHM8_LEIIN	*	686	Heat shock protein 83-1	Leishmania infantum	5671	HSP83	3
225	0	K6UXW2_PLACD	*	685	Circumsporozoite protein	Plasmodium cynomolgi (strain B)	1120755	PCYB_135080	4
226	0	A0A125YRT0_TOXGM	*	684	Microneme protein MIC8	Toxoplasma gondii (strain ATCC 50611 / Me49)	508771	MIC8	4
226	1	D8UY22_TOXGO	99.4	684	Micronemal protein 8	Toxoplasma gondii	5811	MIC8	4
226	2	D8UY23_TOXGO	99.5	684	Micronemal protein 8	Toxoplasma gondii	5811	MIC8	4
226	3	D8UY24_TOXGO	99.8	684	Micronemal protein 8	Toxoplasma gondii	5811	MIC8	4
226	4	D8UY25_TOXGO	100	684	Micronemal protein 8	Toxoplasma gondii	5811	MIC8	4
226	5	D8UY26_TOXGO	99.7	684	Micronemal protein 8	Toxoplasma gondii	5811	MIC8	4
226	6	D8UY27_TOXGO	99.7	684	Micronemal protein 8	Toxoplasma gondii	5811	MIC8	4
226	7	D8UY28_TOXGO	99.4	684	Micronemal protein 8	Toxoplasma gondii	5811	MIC8	4
226	8	D8UY29_TOXGO	99.7	684	Micronemal protein 8	Toxoplasma gondii	5811	MIC8	4
226	9	D8UY30_TOXGO	99.8	684	Micronemal protein 8	Toxoplasma gondii	5811	MIC8	4
226	10	D8UY32_TOXGO	99.8	684	Micronemal protein 8	Toxoplasma gondii	5811	MIC8	4
226	11	D8UY33_TOXGO	99.2	684	Micronemal protein 8	Toxoplasma gondii	5811	MIC8	4
226	12	D8UY35_TOXGO	99.8	684	Micronemal protein 8	Toxoplasma gondii	5811	MIC8	4
226	13	Q9BIM7_TOXGO	99.7	684	Micronemal protein 8	Toxoplasma gondii	5811	MIC8	4
227	0	Q2QDG8_TOXGO	*	683	Mitogen-activated protein kinase	Toxoplasma gondii	5811	MAPK2	1
227	1	S8GK09_TOXGM	96.7	678	Mitogen-activated protein kinase	Toxoplasma gondii (strain ATCC 50611 / Me49)	508771	TGME49_233010	3
228	0	A0A125YQH0_TOXGM	*	682	Calcium-dependent protein kinase CDPK5	Toxoplasma gondii (strain ATCC 50611 / Me49)	508771	CDPK5	4
229	0	Q24935_EIMTE	*	677	Organellar heat shock protein	Eimeria tenella	5802	hsp70	2
230	0	Q8IB24_PLAF7	*	677	Heat shock protein 70	Plasmodium falciparum (isolate 3D7)	36329	PF3D7_0818900	3
231	0	A0A125YXI9_TOXGM	*	674	Heat shock protein HSP70	Toxoplasma gondii (strain ATCC 50611 / Me49)	508771	HSP70	3
231	1	O76274_TOXGO	99.8	667	Heat shock protein 70	Toxoplasma gondii	5811	hsp70	2
231	2	O96911_TOXGO	100	674	Heat shock protein 70	Toxoplasma gondii	5811	HSP70	3
231	3	Q9GRE8_TOXGO	95.9	674	Hsp70 protein	Toxoplasma gondii	5811	hsp70	2
231	4	Q9TW75_TOXGO	100	667	Heat shock protein 70	Toxoplasma gondii	5811	HSP70	2
232	0	A4I115_LEIIN	*	671	Transketolase	Leishmania infantum	5671	LINF_240026800	3
233	0	O61001_TOXGO	98.9	642	Heat shock protein 70	Toxoplasma gondii	5811	BiP	3
233	1	Q9U540_TOXGO	*	668	Chaperonin protein BiP	Toxoplasma gondii	5811	BiP	2
234	0	A0A120I671_TOXGO	92.8	641	RHOMBOID-like protein	Toxoplasma gondii	5811	ROM4	2
234	1	RHBL4_TOXGO	99.6	641	Rhomboid-like protease 4	Toxoplasma gondii	5811	ROM4	2
234	2	S8EXP2_TOXGM	*	665	RHOMBOID-like protein	Toxoplasma gondii (strain ATCC 50611 / Me49)	508771	ROM4	3
235	0	Q8II24_PLAF7	*	663	Heat shock protein 70	Plasmodium falciparum (isolate 3D7)	36329	PF3D7_1134000	3
236	0	G7YDF2_CLOSI	*	662	Pyruvate kinase	Clonorchis sinensis	79923	CLF_105340	3
237	0	S8FBB6_TOXGM	*	661	Glucose-6-phosphate isomerase	Toxoplasma gondii (strain ATCC 50611 / Me49)	508771	GPI	3
238	0	A7ATF9_BABBO	*	660	Thrombospondin-related anonymous protein	Babesia bovis	5865	BBOV_II002650	4
239	0	Q6JH13_BABBO	*	655	Thrombospondin-related anonymous protein	Babesia bovis	5865	trap	2
240	0	A0A6L0XI79_LEIIN	*	654	Hsp70	Leishmania infantum	5671	LINF_280035800	3
240	1	A0A6L0XT81_LEIIN	100	103	Hsp70	Leishmania infantum	5671	LINF_280035600	4
240	2	HSP70_LEIDO	94.6	653	Heat shock 70 kDa protein	Leishmania donovani	5661	HSP70	3
241	0	Q07615_PLAFA	*	652	Heat shock protein	Plasmodium falciparum	5833	Pfgrp	3
241	1	Q8I2X4_PLAF7	99.3	652	Heat shock protein 70	Plasmodium falciparum (isolate 3D7)	36329	PF3D7_0917900	3
242	0	O45038_SCHJA	*	648	HSP70	Schistosoma japonicum	6182	NA	2
243	0	HSP70_BRUMA	*	644	Heat shock 70 kDa protein	Brugia malayi	6279	HSP70	3
244	0	A0A0N7I6P5_SCHJA	*	640	Heat shock protein 70	Schistosoma japonicum	6182	HSPA8	2
245	0	Q25274_LEIDO	*	639	Leishmanolysin	Leishmania donovani	5661	GP63	2
246	0	A0A2P9C5F7_9APIC	*	634	Apical membrane antigen 1	Plasmodium sp. gorilla clade G2	880535	PADL01_1131700	3
247	0	A0A4Z2DRF8_SCHJA	*	630	Transmembrane protein	Schistosoma japonicum	6182	EWB00_009368	4
248	0	A0A7J6JVV4_TOXGO	97.3	484	NTPase II	Toxoplasma gondii	5811	TGRH88_066170	3
248	1	A0A7J6JVX4_TOXGO	*	628	NTPase II	Toxoplasma gondii	5811	TGRH88_066160	3
249	0	A0A4E0R7V4_FASHE	*	627	Cathepsin L	Fasciola hepatica	6192	D915_005388	3
250	0	A0A0Y9VJE0_PLABE	*	625	GPI-anchored micronemal antigen, putative	Plasmodium berghei	5821	GAMA	4
250	1	A0A1C6Y9W3_PLABE	99.8	625	GPI-anchored micronemal antigen, putative	Plasmodium berghei	5821	GAMA	4
251	0	S8EP32_TOXGM	*	624	Histone deacetylase	Toxoplasma gondii (strain ATCC 50611 / Me49)	508771	HDAC2	3
252	0	A0A1X9I7T6_PLAFA	*	622	Apical membrane antigen 1	Plasmodium falciparum	5833	NA	3
252	1	A0A1X9I7T8_PLAFA	97.1	622	Apical membrane antigen 1	Plasmodium falciparum	5833	NA	3
252	2	A0A1X9I7T9_PLAFA	99.8	622	Apical membrane antigen 1	Plasmodium falciparum	5833	NA	3
252	3	A0A1X9I7U0_PLAFA	96.1	622	Apical membrane antigen 1	Plasmodium falciparum	5833	NA	3
252	4	A0A1X9I7U2_PLAFA	99.8	622	Apical membrane antigen 1	Plasmodium falciparum	5833	NA	3
252	5	A0A1X9I7U4_PLAFA	96.1	622	Apical membrane antigen 1	Plasmodium falciparum	5833	NA	3
252	6	A0A1X9I7U7_PLAFA	95.3	622	Apical membrane antigen 1	Plasmodium falciparum	5833	NA	3
252	7	A0A1X9I7U8_PLAFA	99.8	622	Apical membrane antigen 1	Plasmodium falciparum	5833	NA	3
252	8	A0A1X9I7U9_PLAFA	95.9	622	Apical membrane antigen 1	Plasmodium falciparum	5833	NA	3
252	9	A0A1X9I7V1_PLAFA	99.8	622	Apical membrane antigen 1	Plasmodium falciparum	5833	NA	3
252	10	A0A1X9I7V5_PLAFA	95.9	622	Apical membrane antigen 1	Plasmodium falciparum	5833	NA	3
252	11	A0A1X9I7V6_PLAFA	95.9	622	Apical membrane antigen 1	Plasmodium falciparum	5833	NA	3
252	12	A0A1X9I7V9_PLAFA	96.7	622	Apical membrane antigen 1	Plasmodium falciparum	5833	NA	3
252	13	A0A1X9I7W0_PLAFA	96.6	622	Apical membrane antigen 1	Plasmodium falciparum	5833	NA	3
252	14	A0A1X9I7W2_PLAFA	98.5	622	Apical membrane antigen 1	Plasmodium falciparum	5833	NA	3
252	15	A0A1X9I7W4_PLAFA	95.8	622	Apical membrane antigen 1	Plasmodium falciparum	5833	NA	3
252	16	A0A1X9I7W5_PLAFA	98	622	Apical membrane antigen 1	Plasmodium falciparum	5833	NA	3
252	17	A0A1X9I7W7_PLAFA	97.4	622	Apical membrane antigen 1	Plasmodium falciparum	5833	NA	3
252	18	A0A1X9I7X0_PLAFA	96.6	622	Apical membrane antigen 1	Plasmodium falciparum	5833	NA	3
252	19	A0A1X9I7X7_PLAFA	95.9	622	Apical membrane antigen 1	Plasmodium falciparum	5833	NA	3
252	20	A0A1X9I7X8_PLAFA	95.9	622	Apical membrane antigen 1	Plasmodium falciparum	5833	NA	3
252	21	A0A1X9I7Y0_PLAFA	98.3	622	Apical membrane antigen 1	Plasmodium falciparum	5833	NA	3
252	22	A0A1X9I7Y1_PLAFA	95.8	622	Apical membrane antigen 1	Plasmodium falciparum	5833	NA	3
252	23	A0A1X9I7Y2_PLAFA	95.1	622	Apical membrane antigen 1	Plasmodium falciparum	5833	NA	3
252	24	A0A1X9I7Y3_PLAFA	97.7	622	Apical membrane antigen 1	Plasmodium falciparum	5833	NA	3
252	25	A0A1X9I7Y5_PLAFA	94.8	622	Apical membrane antigen 1	Plasmodium falciparum	5833	NA	3
252	26	A0A1X9I7Y7_PLAFA	95.3	622	Apical membrane antigen 1	Plasmodium falciparum	5833	NA	3
252	27	A0A1X9I7Y8_PLAFA	96.9	622	Apical membrane antigen 1	Plasmodium falciparum	5833	NA	3
252	28	A0A1X9I7Y9_PLAFA	95.9	622	Apical membrane antigen 1	Plasmodium falciparum	5833	NA	3
252	29	A0A1X9I7Z0_PLAFA	96.1	622	Apical membrane antigen 1	Plasmodium falciparum	5833	NA	3
252	30	A0A1X9I7Z5_PLAFA	95.6	622	Apical membrane antigen 1	Plasmodium falciparum	5833	NA	3
252	31	A0A1X9I7Z6_PLAFA	96.4	622	Apical membrane antigen 1	Plasmodium falciparum	5833	NA	3
252	32	A3F8A6_PLAFA	95	622	Apical membrane antigen 1	Plasmodium falciparum	5833	NA	3
252	33	B2LUU6_PLAFA	95.8	622	Apical membrane antigen 1	Plasmodium falciparum	5833	ama1	3
252	34	B2LUU9_PLAFA	95.8	622	Apical membrane antigen 1	Plasmodium falciparum	5833	ama1	3
252	35	B2LUV1_PLAFA	96.1	622	Apical membrane antigen 1	Plasmodium falciparum	5833	ama1	3
252	36	B2LUV3_PLAFA	96.4	622	Apical membrane antigen 1	Plasmodium falciparum	5833	ama1	3
252	37	B2LUV4_PLAFA	96.7	622	Apical membrane antigen 1	Plasmodium falciparum	5833	ama1	3
252	38	B2LUV6_PLAFA	94.6	622	Apical membrane antigen 1	Plasmodium falciparum	5833	ama1	3
252	39	B2LUV7_PLAFA	96.3	622	Apical membrane antigen 1	Plasmodium falciparum	5833	ama1	3
252	40	B2LUV8_PLAFA	97.9	622	Apical membrane antigen 1	Plasmodium falciparum	5833	ama1	3
252	41	B2LUV9_PLAFA	97.2	622	Apical membrane antigen 1	Plasmodium falciparum	5833	ama1	3
252	42	B2LUW0_PLAFA	98.5	622	Apical membrane antigen 1	Plasmodium falciparum	5833	ama1	3
252	43	B2LUW1_PLAFA	96.1	622	Apical membrane antigen 1	Plasmodium falciparum	5833	ama1	3
252	44	B2LUW2_PLAFA	95.8	622	Apical membrane antigen 1	Plasmodium falciparum	5833	ama1	3
252	45	B2LUW3_PLAFA	95.3	622	Apical membrane antigen 1	Plasmodium falciparum	5833	ama1	3
252	46	B2LUW7_PLAFA	96.6	622	Apical membrane antigen 1	Plasmodium falciparum	5833	ama1	3
252	47	B2LUW8_PLAFA	95.6	622	Apical membrane antigen 1	Plasmodium falciparum	5833	ama1	3
252	48	B2LUW9_PLAFA	95	622	Apical membrane antigen 1	Plasmodium falciparum	5833	ama1	3
252	49	B2LUX0_PLAFA	96.3	622	Apical membrane antigen 1	Plasmodium falciparum	5833	ama1	3
252	50	B2LUX1_PLAFA	99	622	Apical membrane antigen 1	Plasmodium falciparum	5833	ama1	3
252	51	B2LUX3_PLAFA	97.9	622	Apical membrane antigen 1	Plasmodium falciparum	5833	ama1	3
252	52	B2LUX5_PLAFA	95.9	622	Apical membrane antigen 1	Plasmodium falciparum	5833	ama1	3
252	53	B2LUX6_PLAFA	96.1	622	Apical membrane antigen 1	Plasmodium falciparum	5833	ama1	3
252	54	B2LUY0_PLAFA	95.8	622	Apical membrane antigen 1	Plasmodium falciparum	5833	ama1	3
252	55	B2LUY1_PLAFA	98	622	Apical membrane antigen 1	Plasmodium falciparum	5833	ama1	3
252	56	B2LUY2_PLAFA	97.9	622	Apical membrane antigen 1	Plasmodium falciparum	5833	ama1	3
252	57	B2LUY5_PLAFA	97.1	622	Apical membrane antigen 1	Plasmodium falciparum	5833	ama1	3
252	58	B2LUY6_PLAFA	96.4	622	Apical membrane antigen 1	Plasmodium falciparum	5833	ama1	3
252	59	B2LUY7_PLAFA	95.9	622	Apical membrane antigen 1	Plasmodium falciparum	5833	ama1	3
252	60	B2LUZ0_PLAFA	95.9	622	Apical membrane antigen 1	Plasmodium falciparum	5833	ama1	3
252	61	B2LUZ5_PLAFA	97.2	622	Apical membrane antigen 1	Plasmodium falciparum	5833	ama1	3
252	62	B2LUZ6_PLAFA	97.7	622	Apical membrane antigen 1	Plasmodium falciparum	5833	ama1	3
252	63	B2LUZ7_PLAFA	97.1	622	Apical membrane antigen 1	Plasmodium falciparum	5833	ama1	3
252	64	B2LUZ8_PLAFA	95.5	622	Apical membrane antigen 1	Plasmodium falciparum	5833	ama1	3
252	65	B2LUZ9_PLAFA	97.7	622	Apical membrane antigen 1	Plasmodium falciparum	5833	ama1	3
252	66	B2LV00_PLAFA	97.5	622	Apical membrane antigen 1	Plasmodium falciparum	5833	ama1	3
252	67	B2LV01_PLAFA	98.5	622	Apical membrane antigen 1	Plasmodium falciparum	5833	ama1	3
252	68	B2LV02_PLAFA	95.9	622	Apical membrane antigen 1	Plasmodium falciparum	5833	ama1	3
252	69	B2LV03_PLAFA	96.6	622	Apical membrane antigen 1	Plasmodium falciparum	5833	ama1	3
252	70	B2LV04_PLAFA	96.9	622	Apical membrane antigen 1	Plasmodium falciparum	5833	ama1	3
252	71	B2LV05_PLAFA	96.6	622	Apical membrane antigen 1	Plasmodium falciparum	5833	ama1	3
252	72	B2LV06_PLAFA	98.3	622	Apical membrane antigen 1	Plasmodium falciparum	5833	ama1	3
252	73	B2LV07_PLAFA	95.1	622	Apical membrane antigen 1	Plasmodium falciparum	5833	ama1	3
252	74	B2LV08_PLAFA	95.1	622	Apical membrane antigen 1	Plasmodium falciparum	5833	ama1	3
252	75	B2LV09_PLAFA	97.1	622	Apical membrane antigen 1	Plasmodium falciparum	5833	ama1	3
252	76	B2LV11_PLAFA	96.9	622	Apical membrane antigen 1	Plasmodium falciparum	5833	ama1	3
252	77	B2LV12_PLAFA	98.2	622	Apical membrane antigen 1	Plasmodium falciparum	5833	ama1	3
252	78	B2LV13_PLAFA	98.8	622	Apical membrane antigen 1	Plasmodium falciparum	5833	ama1	3
252	79	B2LV14_PLAFA	96.6	622	Apical membrane antigen 1	Plasmodium falciparum	5833	ama1	3
252	80	B2LV15_PLAFA	96.4	622	Apical membrane antigen 1	Plasmodium falciparum	5833	ama1	3
252	81	B2LV16_PLAFA	96.3	622	Apical membrane antigen 1	Plasmodium falciparum	5833	ama1	3
252	82	B2LV17_PLAFA	96.6	622	Apical membrane antigen 1	Plasmodium falciparum	5833	ama1	3
252	83	B2LV18_PLAFA	98	622	Apical membrane antigen 1	Plasmodium falciparum	5833	ama1	3
252	84	B2LV19_PLAFA	95.6	622	Apical membrane antigen 1	Plasmodium falciparum	5833	ama1	3
252	85	B2LV20_PLAFA	95.3	622	Apical membrane antigen 1	Plasmodium falciparum	5833	ama1	3
252	86	B2LV22_PLAFA	95.6	622	Apical membrane antigen 1	Plasmodium falciparum	5833	ama1	3
252	87	B2LV23_PLAFA	96.6	622	Apical membrane antigen 1	Plasmodium falciparum	5833	ama1	3
252	88	B2LV25_PLAFA	95.3	622	Apical membrane antigen 1	Plasmodium falciparum	5833	ama1	3
252	89	B2LV26_PLAFA	96.3	622	Apical membrane antigen 1	Plasmodium falciparum	5833	ama1	3
252	90	B2LV27_PLAFA	95.8	622	Apical membrane antigen 1	Plasmodium falciparum	5833	ama1	3
252	91	B2LV28_PLAFA	95.3	622	Apical membrane antigen 1	Plasmodium falciparum	5833	ama1	3
252	92	B2LV29_PLAFA	94.8	622	Apical membrane antigen 1	Plasmodium falciparum	5833	ama1	3
252	93	B2LV30_PLAFA	95.6	622	Apical membrane antigen 1	Plasmodium falciparum	5833	ama1	3
252	94	B2LV31_PLAFA	96.3	622	Apical membrane antigen 1	Plasmodium falciparum	5833	ama1	3
252	95	B2LV32_PLAFA	96.1	622	Apical membrane antigen 1	Plasmodium falciparum	5833	ama1	3
252	96	B2LV33_PLAFA	95.6	622	Apical membrane antigen 1	Plasmodium falciparum	5833	ama1	3
252	97	B2LV34_PLAFA	95.8	622	Apical membrane antigen 1	Plasmodium falciparum	5833	ama1	3
252	98	B2LV35_PLAFA	96.7	622	Apical membrane antigen 1	Plasmodium falciparum	5833	ama1	3
252	99	B2LV36_PLAFA	97.4	622	Apical membrane antigen 1	Plasmodium falciparum	5833	ama1	3
252	100	B2LV37_PLAFA	96.3	622	Apical membrane antigen 1	Plasmodium falciparum	5833	ama1	3
252	101	B2LV38_PLAFA	98	622	Apical membrane antigen 1	Plasmodium falciparum	5833	ama1	3
252	102	B2LV39_PLAFA	96.6	622	Apical membrane antigen 1	Plasmodium falciparum	5833	ama1	3
252	103	B2LV40_PLAFA	95.1	622	Apical membrane antigen 1	Plasmodium falciparum	5833	ama1	3
252	104	B2LV41_PLAFA	95.6	622	Apical membrane antigen 1	Plasmodium falciparum	5833	ama1	3
252	105	B2LV42_PLAFA	99.6	622	Apical membrane antigen 1	Plasmodium falciparum	5833	ama1	3
252	106	B2LV43_PLAFA	97.2	622	Apical membrane antigen 1	Plasmodium falciparum	5833	ama1	3
252	107	B2LV44_PLAFA	95.5	622	Apical membrane antigen 1	Plasmodium falciparum	5833	ama1	3
252	108	B2LV45_PLAFA	97.1	622	Apical membrane antigen 1	Plasmodium falciparum	5833	ama1	3
252	109	B2LV46_PLAFA	96.9	622	Apical membrane antigen 1	Plasmodium falciparum	5833	ama1	3
252	110	B2LV48_PLAFA	95.5	622	Apical membrane antigen 1	Plasmodium falciparum	5833	ama1	3
252	111	B2LV49_PLAFA	96.7	622	Apical membrane antigen 1	Plasmodium falciparum	5833	ama1	3
252	112	B2LV51_PLAFA	98	622	Apical membrane antigen 1	Plasmodium falciparum	5833	ama1	3
252	113	B2LV53_PLAFA	95.9	622	Apical membrane antigen 1	Plasmodium falciparum	5833	ama1	3
252	114	B2LV55_PLAFA	95.5	622	Apical membrane antigen 1	Plasmodium falciparum	5833	ama1	3
252	115	B2LV56_PLAFA	96.1	622	Apical membrane antigen 1	Plasmodium falciparum	5833	ama1	3
252	116	B2LV57_PLAFA	96.4	622	Apical membrane antigen 1	Plasmodium falciparum	5833	ama1	3
252	117	B2LV62_PLAFA	95.8	622	Apical membrane antigen 1	Plasmodium falciparum	5833	ama1	3
252	118	B2LV63_PLAFA	96.7	622	Apical membrane antigen 1	Plasmodium falciparum	5833	ama1	3
252	119	B2LV65_PLAFA	96.6	622	Apical membrane antigen 1	Plasmodium falciparum	5833	ama1	3
252	120	B2LV66_PLAFA	97.5	622	Apical membrane antigen 1	Plasmodium falciparum	5833	ama1	3
252	121	B2LV67_PLAFA	96.4	622	Apical membrane antigen 1	Plasmodium falciparum	5833	ama1	3
252	122	B2LV72_PLAFA	96.9	622	Apical membrane antigen 1	Plasmodium falciparum	5833	ama1	3
252	123	B2LV75_PLAFA	97.1	622	Apical membrane antigen 1	Plasmodium falciparum	5833	ama1	3
252	124	B2LV83_PLAFA	95.6	622	Apical membrane antigen 1	Plasmodium falciparum	5833	ama1	3
252	125	B2LV85_PLAFA	95.6	622	Apical membrane antigen 1	Plasmodium falciparum	5833	ama1	3
252	126	B2LV86_PLAFA	96.3	622	Apical membrane antigen 1	Plasmodium falciparum	5833	ama1	3
252	127	B2LV91_PLAFA	95.9	622	Apical membrane antigen 1	Plasmodium falciparum	5833	ama1	3
252	128	B2LV93_PLAFA	96.3	622	Apical membrane antigen 1	Plasmodium falciparum	5833	ama1	3
252	129	B2LV94_PLAFA	95.8	622	Apical membrane antigen 1	Plasmodium falciparum	5833	ama1	3
252	130	B2LV95_PLAFA	96.1	622	Apical membrane antigen 1	Plasmodium falciparum	5833	ama1	3
252	131	B2LV96_PLAFA	95.8	622	Apical membrane antigen 1	Plasmodium falciparum	5833	ama1	3
252	132	B2LV98_PLAFA	96.7	622	Apical membrane antigen 1	Plasmodium falciparum	5833	ama1	3
252	133	M1V148_PLAFA	96.6	622	Apical membrane antigen 1	Plasmodium falciparum	5833	ama1	3
252	134	M1V149_PLAFA	97.9	622	Apical membrane antigen 1	Plasmodium falciparum	5833	ama1	3
252	135	M1V152_PLAFA	94.8	622	Apical membrane antigen 1	Plasmodium falciparum	5833	ama1	3
252	136	M1V157_PLAFA	96.4	622	Apical membrane antigen 1	Plasmodium falciparum	5833	ama1	3
252	137	M1V162_PLAFA	95.9	622	Apical membrane antigen 1	Plasmodium falciparum	5833	ama1	3
252	138	M1V164_PLAFA	95	622	Apical membrane antigen 1	Plasmodium falciparum	5833	ama1	3
252	139	M1V167_PLAFA	98	622	Apical membrane antigen 1	Plasmodium falciparum	5833	ama1	3
252	140	M1V170_PLAFA	95.9	622	Apical membrane antigen 1	Plasmodium falciparum	5833	ama1	3
252	141	M1V177_PLAFA	95.8	622	Apical membrane antigen 1	Plasmodium falciparum	5833	ama1	3
252	142	M1V181_PLAFA	95.1	622	Apical membrane antigen 1	Plasmodium falciparum	5833	ama1	3
252	143	M1V183_PLAFA	96.1	622	Apical membrane antigen 1	Plasmodium falciparum	5833	ama1	3
252	144	M1V184_PLAFA	96.1	622	Apical membrane antigen 1	Plasmodium falciparum	5833	ama1	3
252	145	M1V186_PLAFA	95.9	622	Apical membrane antigen 1	Plasmodium falciparum	5833	ama1	3
252	146	M1V188_PLAFA	98.5	622	Apical membrane antigen 1	Plasmodium falciparum	5833	ama1	3
252	147	M1V190_PLAFA	95.9	622	Apical membrane antigen 1	Plasmodium falciparum	5833	ama1	3
252	148	M1V198_PLAFA	98.2	622	Apical membrane antigen 1	Plasmodium falciparum	5833	ama1	3
252	149	M1V1B0_PLAFA	95.6	622	Apical membrane antigen 1	Plasmodium falciparum	5833	ama1	3
252	150	M1V1B2_PLAFA	96.6	622	Apical membrane antigen 1	Plasmodium falciparum	5833	ama1	3
252	151	M1V1C4_PLAFA	96.4	622	Apical membrane antigen 1	Plasmodium falciparum	5833	ama1	3
252	152	M1V1C5_PLAFA	96.1	622	Apical membrane antigen 1	Plasmodium falciparum	5833	ama1	3
252	153	M1V1C7_PLAFA	97.5	622	Apical membrane antigen 1	Plasmodium falciparum	5833	ama1	3
252	154	M1V1C9_PLAFA	95.3	622	Apical membrane antigen 1	Plasmodium falciparum	5833	ama1	3
252	155	M1V1D6_PLAFA	95.3	622	Apical membrane antigen 1	Plasmodium falciparum	5833	ama1	3
252	156	M1V1E9_PLAFA	95	622	Apical membrane antigen 1	Plasmodium falciparum	5833	ama1	3
252	157	M1V1F0_PLAFA	96.3	622	Apical membrane antigen 1	Plasmodium falciparum	5833	ama1	3
252	158	M1V1F7_PLAFA	98.3	622	Apical membrane antigen 1	Plasmodium falciparum	5833	ama1	3
252	159	M1V1F8_PLAFA	96.9	622	Apical membrane antigen 1	Plasmodium falciparum	5833	ama1	3
252	160	M1V1G2_PLAFA	96.4	622	Apical membrane antigen 1	Plasmodium falciparum	5833	ama1	3
252	161	M1V1G4_PLAFA	96.4	622	Apical membrane antigen 1	Plasmodium falciparum	5833	ama1	3
252	162	M1V1I3_PLAFA	95.8	622	Apical membrane antigen 1	Plasmodium falciparum	5833	ama1	3
252	163	M1VA66_PLAFA	96.3	622	Apical membrane antigen 1	Plasmodium falciparum	5833	ama1	3
252	164	M1VA72_PLAFA	95.9	622	Apical membrane antigen 1	Plasmodium falciparum	5833	ama1	3
252	165	M1VA76_PLAFA	96.3	622	Apical membrane antigen 1	Plasmodium falciparum	5833	ama1	3
252	166	M1VA79_PLAFA	95.6	622	Apical membrane antigen 1	Plasmodium falciparum	5833	ama1	3
252	167	M1VA83_PLAFA	95.8	622	Apical membrane antigen 1	Plasmodium falciparum	5833	ama1	3
252	168	M1VA85_PLAFA	97.7	622	Apical membrane antigen 1	Plasmodium falciparum	5833	ama1	3
252	169	M1VA87_PLAFA	96.9	622	Apical membrane antigen 1	Plasmodium falciparum	5833	ama1	3
252	170	M1VA90_PLAFA	97.9	622	Apical membrane antigen 1	Plasmodium falciparum	5833	ama1	3
252	171	M1VA93_PLAFA	95.6	622	Apical membrane antigen 1	Plasmodium falciparum	5833	ama1	3
252	172	M1VA98_PLAFA	98.3	622	Apical membrane antigen 1	Plasmodium falciparum	5833	ama1	3
252	173	M1VAA1_PLAFA	95.3	622	Apical membrane antigen 1	Plasmodium falciparum	5833	ama1	3
252	174	M1VAA4_PLAFA	96.3	622	Apical membrane antigen 1	Plasmodium falciparum	5833	ama1	3
252	175	M1VAA5_PLAFA	97.7	622	Apical membrane antigen 1	Plasmodium falciparum	5833	ama1	3
252	176	M1VAA8_PLAFA	97.2	622	Apical membrane antigen 1	Plasmodium falciparum	5833	ama1	3
252	177	M1VAB0_PLAFA	95.5	622	Apical membrane antigen 1	Plasmodium falciparum	5833	ama1	3
252	178	M1VAC2_PLAFA	99.2	622	Apical membrane antigen 1	Plasmodium falciparum	5833	ama1	3
252	179	M1VAC7_PLAFA	95.6	622	Apical membrane antigen 1	Plasmodium falciparum	5833	ama1	3
252	180	M1VAC9_PLAFA	96.7	622	Apical membrane antigen 1	Plasmodium falciparum	5833	ama1	3
252	181	M1VAE3_PLAFA	97.9	622	Apical membrane antigen 1	Plasmodium falciparum	5833	ama1	3
252	182	M1VAF0_PLAFA	96.7	622	Apical membrane antigen 1	Plasmodium falciparum	5833	ama1	3
252	183	M1VAF3_PLAFA	95.8	622	Apical membrane antigen 1	Plasmodium falciparum	5833	ama1	3
252	184	M1VAF7_PLAFA	96.6	622	Apical membrane antigen 1	Plasmodium falciparum	5833	ama1	3
252	185	M1VAJ0_PLAFA	96.9	622	Apical membrane antigen 1	Plasmodium falciparum	5833	ama1	3
252	186	M1VAJ1_PLAFA	96.1	622	Apical membrane antigen 1	Plasmodium falciparum	5833	ama1	3
252	187	M1VAK4_PLAFA	95.9	622	Apical membrane antigen 1	Plasmodium falciparum	5833	ama1	3
252	188	M1VAL9_PLAFA	97.4	622	Apical membrane antigen 1	Plasmodium falciparum	5833	ama1	3
252	189	M1VAM1_PLAFA	95.1	622	Apical membrane antigen 1	Plasmodium falciparum	5833	ama1	3
252	190	M1VGH1_PLAFA	95.5	622	Apical membrane antigen 1	Plasmodium falciparum	5833	ama1	3
252	191	M1VGH2_PLAFA	95.1	622	Apical membrane antigen 1	Plasmodium falciparum	5833	ama1	3
252	192	M1VGH5_PLAFA	95.8	622	Apical membrane antigen 1	Plasmodium falciparum	5833	ama1	3
252	193	M1VGH9_PLAFA	96.9	622	Apical membrane antigen 1	Plasmodium falciparum	5833	ama1	3
252	194	M1VGI7_PLAFA	95.8	622	Apical membrane antigen 1	Plasmodium falciparum	5833	ama1	3
252	195	M1VGJ1_PLAFA	96.1	622	Apical membrane antigen 1	Plasmodium falciparum	5833	ama1	3
252	196	M1VGJ3_PLAFA	98	622	Apical membrane antigen 1	Plasmodium falciparum	5833	ama1	3
252	197	M1VGJ8_PLAFA	97.2	622	Apical membrane antigen 1	Plasmodium falciparum	5833	ama1	3
252	198	M1VGK3_PLAFA	95.6	622	Apical membrane antigen 1	Plasmodium falciparum	5833	ama1	3
252	199	M1VGM6_PLAFA	97.9	622	Apical membrane antigen 1	Plasmodium falciparum	5833	ama1	3
252	200	M1VGQ0_PLAFA	97.5	622	Apical membrane antigen 1	Plasmodium falciparum	5833	ama1	3
252	201	M1VGS1_PLAFA	96.1	622	Apical membrane antigen 1	Plasmodium falciparum	5833	ama1	3
252	202	M1VGT0_PLAFA	97.1	622	Apical membrane antigen 1	Plasmodium falciparum	5833	ama1	3
252	203	M1VGV4_PLAFA	96.9	622	Apical membrane antigen 1	Plasmodium falciparum	5833	ama1	3
252	204	M1VGW5_PLAFA	96.3	622	Apical membrane antigen 1	Plasmodium falciparum	5833	ama1	3
252	205	M1VGX2_PLAFA	96.9	622	Apical membrane antigen 1	Plasmodium falciparum	5833	ama1	3
252	206	M1VGX9_PLAFA	97.1	622	Apical membrane antigen 1	Plasmodium falciparum	5833	ama1	3
252	207	M1VH00_PLAFA	99.3	622	Apical membrane antigen 1	Plasmodium falciparum	5833	ama1	3
252	208	M1VLT6_PLAFA	95.9	622	Apical membrane antigen 1	Plasmodium falciparum	5833	ama1	3
252	209	M1VLT9_PLAFA	95.3	622	Apical membrane antigen 1	Plasmodium falciparum	5833	ama1	3
252	210	M1VLU3_PLAFA	96.9	622	Apical membrane antigen 1	Plasmodium falciparum	5833	ama1	3
252	211	M1VLU4_PLAFA	95.6	622	Apical membrane antigen 1	Plasmodium falciparum	5833	ama1	3
252	212	M1VLU6_PLAFA	96.3	622	Apical membrane antigen 1	Plasmodium falciparum	5833	ama1	3
252	213	M1VLV0_PLAFA	96.6	622	Apical membrane antigen 1	Plasmodium falciparum	5833	ama1	3
252	214	M1VLV1_PLAFA	95.8	622	Apical membrane antigen 1	Plasmodium falciparum	5833	ama1	3
252	215	M1VLV3_PLAFA	95.3	622	Apical membrane antigen 1	Plasmodium falciparum	5833	ama1	3
252	216	M1VLV4_PLAFA	96.3	622	Apical membrane antigen 1	Plasmodium falciparum	5833	ama1	3
252	217	M1VLV7_PLAFA	95.6	622	Apical membrane antigen 1	Plasmodium falciparum	5833	ama1	3
252	218	M1VLW0_PLAFA	96.4	622	Apical membrane antigen 1	Plasmodium falciparum	5833	ama1	3
252	219	M1VLW1_PLAFA	96.6	622	Apical membrane antigen 1	Plasmodium falciparum	5833	ama1	3
252	220	M1VLY3_PLAFA	97.4	622	Apical membrane antigen 1	Plasmodium falciparum	5833	ama1	3
252	221	M1VM04_PLAFA	95.8	622	Apical membrane antigen 1	Plasmodium falciparum	5833	ama1	3
252	222	M1VM11_PLAFA	96.7	622	Apical membrane antigen 1	Plasmodium falciparum	5833	ama1	3
252	223	M1VM19_PLAFA	99.5	622	Apical membrane antigen 1	Plasmodium falciparum	5833	ama1	3
252	224	M1VM27_PLAFA	98.2	622	Apical membrane antigen 1	Plasmodium falciparum	5833	ama1	3
252	225	M1VM33_PLAFA	95.6	622	Apical membrane antigen 1	Plasmodium falciparum	5833	ama1	3
252	226	M1VM40_PLAFA	95.8	622	Apical membrane antigen 1	Plasmodium falciparum	5833	ama1	3
252	227	M1VM84_PLAFA	97.1	622	Apical membrane antigen 1	Plasmodium falciparum	5833	ama1	3
252	228	M1VQ61_PLAFA	97.9	622	Apical membrane antigen 1	Plasmodium falciparum	5833	ama1	3
252	229	M1VQ62_PLAFA	94.8	622	Apical membrane antigen 1	Plasmodium falciparum	5833	ama1	3
252	230	M1VQ63_PLAFA	98	622	Apical membrane antigen 1	Plasmodium falciparum	5833	ama1	3
252	231	M1VQ66_PLAFA	97.2	622	Apical membrane antigen 1	Plasmodium falciparum	5833	ama1	3
252	232	M1VQ70_PLAFA	96.6	622	Apical membrane antigen 1	Plasmodium falciparum	5833	ama1	3
252	233	M1VQ73_PLAFA	95	622	Apical membrane antigen 1	Plasmodium falciparum	5833	ama1	3
252	234	M1VQ74_PLAFA	96.3	622	Apical membrane antigen 1	Plasmodium falciparum	5833	ama1	3
252	235	M1VQ75_PLAFA	98.3	622	Apical membrane antigen 1	Plasmodium falciparum	5833	ama1	3
252	236	M1VQ78_PLAFA	97.1	622	Apical membrane antigen 1	Plasmodium falciparum	5833	ama1	3
252	237	M1VQ90_PLAFA	98	622	Apical membrane antigen 1	Plasmodium falciparum	5833	ama1	3
252	238	M1VQA0_PLAFA	99.8	622	Apical membrane antigen 1	Plasmodium falciparum	5833	ama1	3
252	239	M1VQA1_PLAFA	95.9	622	Apical membrane antigen 1	Plasmodium falciparum	5833	ama1	3
252	240	M1VQA3_PLAFA	96.7	622	Apical membrane antigen 1	Plasmodium falciparum	5833	ama1	3
252	241	M1VQA6_PLAFA	97.9	622	Apical membrane antigen 1	Plasmodium falciparum	5833	ama1	3
252	242	M1VQB7_PLAFA	96.4	622	Apical membrane antigen 1	Plasmodium falciparum	5833	ama1	3
252	243	M1VQC7_PLAFA	96.4	622	Apical membrane antigen 1	Plasmodium falciparum	5833	ama1	3
252	244	Q7KQK5_PLAF7	98	622	Apical membrane antigen 1	Plasmodium falciparum (isolate 3D7)	36329	PF3D7_1133400	1
252	245	Q94661_PLAFA	98	622	Apical membrane antigen 1	Plasmodium falciparum	5833	AMA-1	1
252	246	Q9GZ05_PLAFA	97.2	622	Apical membrane antigen 1	Plasmodium falciparum	5833	AMA-1	3
252	247	S6AN35_PLAFA	95.6	622	Apical membrane antigen 1	Plasmodium falciparum	5833	ama1	3
252	248	S6B0Y7_PLAFA	98	622	Apical membrane antigen 1	Plasmodium falciparum	5833	ama1	3
252	249	S6BUC4_PLAFA	98.3	622	Apical membrane antigen 1	Plasmodium falciparum	5833	ama1	3
253	0	Q5Y1E7_TOXGO	*	621	Coronin	Toxoplasma gondii	5811	CRN1	1
254	0	U6GM49_EIMAC	*	621	Mitogen-activated protein kinase	Eimeria acervulina	5801	EAH_00011750	3
255	0	Q6PTV2_TOXGO	*	620	Toxomepsin 1	Toxoplasma gondii	5811	NA	2
255	1	S8F3D0_TOXGM	98.7	619	Aspartyl protease ASP1	Toxoplasma gondii (strain ATCC 50611 / Me49)	508771	ASP1	3
256	0	Q6W9J3_PLABE	*	618	Merozoite surface protein 9	Plasmodium berghei	5821	msp-9	2
257	0	Q94593_LEIIN	*	617	Leishmanolysin	Leishmania infantum	5671	gp63	3
258	0	A0A088B197_BABMI	*	614	Apical membrane antigen 1	Babesia microti	5868	NA	2
259	0	B0Z8C8_PLAFA	98.8	604	Sporozoite threonine-asparagine-rich protein	Plasmodium falciparum	5833	STARP	4
259	1	B0Z8G8_PLAFA	99.8	604	Sporozoite threonine-asparagine-rich protein	Plasmodium falciparum	5833	STARP	4
259	2	B0Z8H9_PLAFA	*	614	Sporozoite threonine-asparagine-rich protein	Plasmodium falciparum	5833	STARP	4
259	3	B0Z8I2_PLAFA	100	604	Sporozoite threonine-asparagine-rich protein	Plasmodium falciparum	5833	STARP	4
260	0	A0A125YX67_TOXGM	*	611	Rhoptry kinase family protein ROP22 (Incomplete catalytic triad)	Toxoplasma gondii (strain ATCC 50611 / Me49)	508771	ROP22	4
261	0	A0A125YN45_TOXGM	*	608	Rhoptry protein ROP17	Toxoplasma gondii (strain ATCC 50611 / Me49)	508771	ROP17	4
261	1	Q2PAY3_TOXGO	97	608	Rhoptry protein 17	Toxoplasma gondii	5811	rop17	4
262	0	A7UD79_PLAFA	*	608	Bifunctional dihydrofolate reductase-thymidylate synthase	Plasmodium falciparum	5833	DHFR-TS	3
262	1	A7UD81_PLAFA	99.8	608	Bifunctional dihydrofolate reductase-thymidylate synthase	Plasmodium falciparum	5833	DHFR-TS	1
262	2	C3S7P8_PLAFA	99.6	608	Bifunctional dihydrofolate reductase-thymidylate synthase	Plasmodium falciparum	5833	dhfr-ts	3
262	3	D9N170_PLAFA	99.3	608	Bifunctional dihydrofolate reductase-thymidylate synthase	Plasmodium falciparum	5833	DHFR-TS	1
263	0	A0A1G4HEL5_PLAVI	*	607	Merozoite surface protein 3	Plasmodium vivax	5855	PVC01_100040800	4
264	0	A0A1D3LXR0_PLABE	99.8	588	Thrombospondin-related anonymous protein	Plasmodium berghei	5821	TRAP	4
264	1	A0A509AST0_PLABA	*	606	Thrombospondin-related anonymous protein	Plasmodium berghei (strain Anka)	5823	PBANKA_1349800	4
264	2	P90573_PLABE	100	606	PbTRAP	Plasmodium berghei	5821	PbTRAP	1
265	0	A0A1B1Y1Y1_BABBO	*	605	Apical membrane antigen 1	Babesia bovis	5865	AMA-1	3
265	1	A0A1B1Y1Y3_BABBO	98.8	605	Apical membrane antigen 1	Babesia bovis	5865	AMA-1	3
265	2	A0A223A463_BABBO	95.7	605	Apical membrane antigen 1	Babesia bovis	5865	ama-1	3
265	3	A0A223A4D4_BABBO	95.3	605	Apical membrane antigen 1	Babesia bovis	5865	ama-1	3
265	4	A0A223A5B8_BABBO	95.2	605	Apical membrane antigen 1	Babesia bovis	5865	ama-1	3
265	5	A7ASF6_BABBO	95.3	605	Apical membrane antigen 1	Babesia bovis	5865	BBOV_IV011230	3
265	6	B9VNZ1_BABBO	95.3	605	Apical membrane antigen 1	Babesia bovis	5865	ama-1	3
265	7	B9VNZ2_BABBO	95.2	605	Apical membrane antigen 1	Babesia bovis	5865	ama-1	3
265	8	B9VNZ3_BABBO	95	605	Apical membrane antigen 1	Babesia bovis	5865	ama-1	3
265	9	B9VNZ4_BABBO	95.2	605	Apical membrane antigen 1	Babesia bovis	5865	ama-1	3
265	10	Q6RXY4_BABBO	99.1	605	Apical membrane antigen 1	Babesia bovis	5865	ama-1	2
265	11	T2HFN4_BABBO	98.6	605	Apical membrane antigen-1	Babesia bovis	5865	AMA-1	3
265	12	T2HG14_BABBO	98.5	605	Apical membrane antigen-1	Babesia bovis	5865	AMA-1	3
265	13	T2HG17_BABBO	98.6	605	Apical membrane antigen-1	Babesia bovis	5865	AMA-1	3
265	14	T2HHT9_BABBO	98.8	605	Apical membrane antigen-1	Babesia bovis	5865	AMA-1	3
266	0	A0A125YMY9_TOXGM	*	604	D-3-phosphoglycerate dehydrogenase	Toxoplasma gondii (strain ATCC 50611 / Me49)	508771	TGME49_239820	3
266	1	A0A7J6K8N4_TOXGO	100	604	D-3-phosphoglycerate dehydrogenase	Toxoplasma gondii	5811	TGRH88_031130	3
267	0	Q8I476_PLAF7	99.3	597	Merozoite surface protein 8	Plasmodium falciparum (isolate 3D7)	36329	PF3D7_0502400	4
267	1	Q95NL3_PLAFA	98.8	600	Merozoite surface protein 8	Plasmodium falciparum	5833	MSP8	4
267	2	Q964F5_PLAFA	98.6	600	Merozoite surface protein 8	Plasmodium falciparum	5833	MSP8	4
267	3	Q964F6_PLAFA	99.8	588	Merozoite surface protein 8	Plasmodium falciparum	5833	MSP8	4
267	4	Q964F7_PLAFA	99.1	596	Merozoite surface protein 8	Plasmodium falciparum	5833	MSP8	4
267	5	Q964F8_PLAFA	*	604	Merozoite surface protein 8	Plasmodium falciparum	5833	MSP8	4
268	0	A0A4E0R4T4_FASHE	*	600	Cathepsin B	Fasciola hepatica	6192	D915_005957	3
269	0	GP63_LEIDO	91.6	590	Leishmanolysin	Leishmania donovani	5661	gp63	3
269	1	Q25273_LEIDO	*	599	Leishmanolysin	Leishmania donovani	5661	GP63	2
270	0	U6KYP4_EIMTE	*	598	Mitogen-activated protein kinase	Eimeria tenella	5802	ETH_00035055	3
271	0	B5THG7_SCHJA	*	596	Thioredoxin glutathione reductase	Schistosoma japonicum	6182	TGR	1
271	1	G4XPB3_SCHJA	99.3	596	Thioredoxin glutathione reductase	Schistosoma japonicum	6182	NA	2
271	2	G4XPB4_SCHJA	98.9	544	Thioredoxin glutathione reductase	Schistosoma japonicum	6182	NA	2
271	3	G4XPB5_SCHJA	99.1	584	Thioredoxin glutathione reductase	Schistosoma japonicum	6182	NA	2
272	0	Q86LH7_EIMMA	*	596	82 kDa gametocyte antigen	Eimeria maxima	5804	gam82	2
273	0	A0A0B5KL18_BABBI	*	595	Apical membrane antigen 1	Babesia bigemina	5866	AMA-1	3
273	1	B9X1H4_BABBI	98.6	595	Apical membrane antigen 1	Babesia bigemina	5866	AMA-1	2
273	2	C7E9I2_BABBI	98.1	595	AMA-1	Babesia bigemina	5866	NA	3
273	3	C7E9I3_BABBI	98.8	595	AMA-1	Babesia bigemina	5866	NA	3
273	4	C7E9I4_BABBI	99.8	595	AMA-1	Babesia bigemina	5866	AMA-1	3
273	5	E3UQR2_BABBI	99.5	595	Apical membrane antigen 1	Babesia bigemina	5866	NA	3
273	6	E3UQR3_BABBI	99.5	595	Apical membrane antigen 1	Babesia bigemina	5866	NA	3
273	7	E3UQR4_BABBI	99.5	595	Apical membrane antigen 1	Babesia bigemina	5866	NA	3
273	8	E3UQR5_BABBI	99.6	595	Apical membrane antigen 1	Babesia bigemina	5866	NA	3
273	9	E3UQR6_BABBI	99.1	595	Apical membrane antigen 1	Babesia bigemina	5866	NA	3
273	10	H2D7G1_BABBI	98.8	595	Apical membrane antigen 1	Babesia bigemina	5866	AMA-1	3
273	11	H2D7G2_BABBI	98.9	595	Apical membrane antigen 1	Babesia bigemina	5866	AMA-1	3
274	0	D0AA68_TRYB9	*	594	Heat shock protein 60	Trypanosoma brucei gambiense (strain MHOM/CI/86/DAL972)	679716	TbgDal_XI16890	3
275	0	G7YH85_CLOSI	*	594	Leucine aminopeptidase	Clonorchis sinensis	79923	CLF_107824	4
276	0	Q8MYK0_TOXGO	*	594	Calcium-dependent protein kinase	Toxoplasma gondii	5811	cdpk3	2
277	0	A0A113RCW2_PLABE	*	587	Bifunctional dihydrofolate reductase-thymidylate synthase	Plasmodium berghei	5821	DHFR-TS	3
277	1	A0A1D3S7W9_PLABE	99.8	587	Bifunctional dihydrofolate reductase-thymidylate synthase	Plasmodium berghei	5821	DHFR-TS	3
278	0	A1E140_TOXGO	*	586	Rhoptry protein 18	Toxoplasma gondii	5811	ROP18	1
278	1	I7CBH8_TOXGO	100	556	Rhoptry kinase family protein	Toxoplasma gondii	5811	ROP18	4
278	2	I7CQ43_TOXGO	99.2	556	Rhoptry kinase family protein	Toxoplasma gondii	5811	ROP18	4
278	3	Q0GBR6_TOXGO	100	541	Secretory serine-threonine protein kinase ROP18-III	Toxoplasma gondii	5811	ROP18	4
279	0	A0A1C6X5L0_PLABE	100	582	Thrombospondin-related anonymous protein	Plasmodium berghei	5821	TRAP	4
279	1	A0A1D3Q539_PLABE	*	585	Thrombospondin-related anonymous protein	Plasmodium berghei	5821	TRAP	4
280	0	S8ERZ9_TOXGM	*	584	Subtilisin	Toxoplasma gondii (strain ATCC 50611 / Me49)	508771	SUB7	3
281	0	Q330K9_PLABE	*	583	UOS7/S20	Plasmodium berghei	5821	S20	4
282	0	A0A125YH30_TOXGM	*	582	Calcium-dependent protein kinase CDPK1	Toxoplasma gondii (strain ATCC 50611 / Me49)	508771	CDPK1	4
283	0	A0A4Z2CZG1_SCHJA	*	582	Transmembrane protein	Schistosoma japonicum	6182	EWB00_006164	3
284	0	A0A125YP11_TOXGM	*	580	Microneme protein MIC4	Toxoplasma gondii (strain ATCC 50611 / Me49)	508771	MIC4	4
284	1	A0A7J6KFQ5_TOXGO	100	580	Microneme protein MIC4	Toxoplasma gondii	5811	TGRH88_022630	4
284	2	D8L550_TOXGO	99.6	580	Micronemal protein MIC4	Toxoplasma gondii	5811	mic4	4
284	3	D8L551_TOXGO	99.8	580	Micronemal protein MIC4	Toxoplasma gondii	5811	mic4	4
284	4	D8L552_TOXGO	99.4	580	Micronemal protein MIC4	Toxoplasma gondii	5811	mic4	4
284	5	D8L553_TOXGO	99.6	580	Micronemal protein MIC4	Toxoplasma gondii	5811	mic4	4
284	6	D8L554_TOXGO	99.6	580	Micronemal protein MIC4	Toxoplasma gondii	5811	mic4	4
284	7	D8L555_TOXGO	99.6	580	Micronemal protein MIC4	Toxoplasma gondii	5811	mic4	4
284	8	D8L556_TOXGO	99.4	580	Micronemal protein MIC4	Toxoplasma gondii	5811	mic4	4
284	9	D8L557_TOXGO	99.8	580	Micronemal protein MIC4	Toxoplasma gondii	5811	mic4	4
284	10	D8L558_TOXGO	99.6	580	Micronemal protein MIC4	Toxoplasma gondii	5811	mic4	4
284	11	D8L559_TOXGO	99.4	580	Micronemal protein MIC4	Toxoplasma gondii	5811	mic4	4
284	12	D8L561_TOXGO	99.4	580	Micronemal protein MIC4	Toxoplasma gondii	5811	mic4	4
284	13	MIC4_TOXGO	100	580	Micronemal protein 4	Toxoplasma gondii	5811	MIC4	1
285	0	A0A1N6LW58_BABMR	*	579	Thioredoxin-like	Babesia microti (strain RI)	1133968	BMR1_01G00050	4
286	0	A7UDC8_TOXGO	*	578	ROP4_1	Toxoplasma gondii	5811	ROP4	4
286	1	ROP4_TOXGO	100	578	Rhoptry protein 4	Toxoplasma gondii	5811	ROP4	1
287	0	A0A4Z2CT58_SCHJA	*	577	Transmembrane protein	Schistosoma japonicum	6182	EWB00_007751	4
288	0	A0A0B5KSR0_TOXGO	*	575	Rhoptry protein 8	Toxoplasma gondii	5811	ROP8	4
288	1	A0A0B5KXB6_TOXGO	92.7	575	Rhoptry protein 8	Toxoplasma gondii	5811	ROP8	4
288	2	A0A0B5KXC2_TOXGO	99.8	575	Rhoptry protein 8	Toxoplasma gondii	5811	ROP8	4
288	3	A0A0B5KXC6_TOXGO	98.9	575	Rhoptry protein 8	Toxoplasma gondii	5811	ROP8	4
288	4	A0A0B5L3G5_TOXGO	98.6	575	Rhoptry protein 8	Toxoplasma gondii	5811	ROP8	4
288	5	A0A0B5L3G8_TOXGO	99.1	575	Rhoptry protein 8	Toxoplasma gondii	5811	ROP8	4
288	6	A0A0B5L5K1_TOXGO	92.7	575	Rhoptry protein 8	Toxoplasma gondii	5811	ROP8	4
288	7	A0A0B5L5K8_TOXGO	99.4	575	Rhoptry protein 8	Toxoplasma gondii	5811	ROP8	4
288	8	A0A0B5L5L4_TOXGO	96	575	Rhoptry protein 8	Toxoplasma gondii	5811	ROP8	4
288	9	A0A0B5L9I7_TOXGO	92.5	575	Rhoptry protein 8	Toxoplasma gondii	5811	ROP8	4
288	10	A0A0B5L9J2_TOXGO	92.8	575	Rhoptry protein 8	Toxoplasma gondii	5811	ROP8	4
288	11	A0A0B5L9J6_TOXGO	99.4	575	Rhoptry protein 8	Toxoplasma gondii	5811	ROP8	4
288	12	A0A0B5L9K1_TOXGO	91.8	575	Rhoptry protein 8	Toxoplasma gondii	5811	ROP8	4
288	13	A0A125YFK9_TOXGM	92.7	575	Rhoptry protein ROP8	Toxoplasma gondii (strain ATCC 50611 / Me49)	508771	ROP8	4
288	14	O15693_TOXGO	99.4	575	ROP8	Toxoplasma gondii	5811	NA	1
289	0	A0A125YN32_TOXGM	*	575	Rhoptry protein ROP7	Toxoplasma gondii (strain ATCC 50611 / Me49)	508771	ROP7	4
289	1	G4XMX9_TOXGO	99.3	575	Rhoptry protein 7	Toxoplasma gondii	5811	NA	4
289	2	G4XMY0_TOXGO	99.8	575	Rhoptry protein 7	Toxoplasma gondii	5811	NA	4
289	3	G4XMY1_TOXGO	99.1	575	Rhoptry protein 7	Toxoplasma gondii	5811	NA	4
289	4	G4XMY3_TOXGO	99.8	575	ROP7_1	Toxoplasma gondii	5811	rop7_1	4
289	5	G4XMY5_TOXGO	99.6	575	Rhoptry protein 7	Toxoplasma gondii	5811	NA	4
289	6	G4XMY7_TOXGO	99.6	575	Rhoptry protein 7	Toxoplasma gondii	5811	NA	4
289	7	G4XMZ0_TOXGO	99.8	575	Rhoptry protein 7	Toxoplasma gondii	5811	NA	4
289	8	G4XMZ1_TOXGO	99.6	575	Rhoptry protein 7	Toxoplasma gondii	5811	NA	4
289	9	G4XMZ2_TOXGO	99.6	575	Rhoptry protein 7	Toxoplasma gondii	5811	NA	4
289	10	G4XMZ3_TOXGO	97.3	575	Rhoptry protein 7	Toxoplasma gondii	5811	NA	4
289	11	G4XMZ4_TOXGO	99.8	575	Rhoptry protein 7	Toxoplasma gondii	5811	NA	4
289	12	G4XMZ5_TOXGO	99.6	575	Rhoptry protein 7	Toxoplasma gondii	5811	NA	4
289	13	G4XMZ6_TOXGO	99.8	575	Rhoptry protein 7	Toxoplasma gondii	5811	NA	4
289	14	G4XMZ7_TOXGO	99.4	575	Rhoptry protein 7	Toxoplasma gondii	5811	NA	4
289	15	Q2PB65_TOXGO	99.8	575	Rhoptry protein 7	Toxoplasma gondii	5811	rop7	4
290	0	A0A125YNH2_TOXGM	*	575	Heat shock protein HSP60	Toxoplasma gondii (strain ATCC 50611 / Me49)	508771	HSP60	3
290	1	Q9Y1U8_TOXGO	99.8	575	Heat shock protein 60	Toxoplasma gondii	5811	NA	2
291	0	Q26020_PLAFA	*	574	Sporozoite surface protein 2	Plasmodium falciparum	5833	NA	4
291	1	Q76NM2_PLAF7	100	574	Thrombospondin-related anonymous protein	Plasmodium falciparum (isolate 3D7)	36329	PF3D7_1335900	1
291	2	Q94662_PLAFA	96.2	562	Thrombospondin related adhesive protein	Plasmodium falciparum	5833	PfTRAP	4
291	3	Q9GTW7_PLAFA	96.7	559	Sporozoite surface protein 2	Plasmodium falciparum	5833	SSP2	4
291	4	TRAP_PLAFA	96	559	Thrombospondin-related anonymous protein	Plasmodium falciparum	5833	TRAP	1
291	5	W8VMC4_PLAFA	96.7	559	Thrombospondin-related adhesive protein	Plasmodium falciparum	5833	TRAP	4
291	6	W8VMC7_PLAFA	97.5	568	Thrombospondin-related adhesive protein	Plasmodium falciparum	5833	TRAP	4
291	7	W8VMC9_PLAFA	96.4	559	Thrombospondin-related adhesive protein	Plasmodium falciparum	5833	TRAP	4
291	8	W8VMD5_PLAFA	97.8	565	Thrombospondin-related adhesive protein	Plasmodium falciparum	5833	TRAP	4
291	9	W8VNB6_PLAFA	98	574	Thrombospondin-related adhesive protein	Plasmodium falciparum	5833	TRAP	4
291	10	W8VNC3_PLAFA	96.9	559	Thrombospondin-related adhesive protein	Plasmodium falciparum	5833	TRAP	4
291	11	W8VNC6_PLAFA	97.5	562	Thrombospondin-related adhesive protein	Plasmodium falciparum	5833	TRAP	4
291	12	W8VTJ6_PLAFA	97.7	565	Thrombospondin-related adhesive protein	Plasmodium falciparum	5833	TRAP	4
291	13	W8VTJ7_PLAFA	96.7	559	Thrombospondin-related adhesive protein	Plasmodium falciparum	5833	TRAP	4
291	14	W8VTK2_PLAFA	96.4	559	Thrombospondin-related adhesive protein	Plasmodium falciparum	5833	TRAP	4
291	15	W8VTK4_PLAFA	97.8	559	Thrombospondin-related adhesive protein	Plasmodium falciparum	5833	TRAP	4
291	16	W8VTK6_PLAFA	97.2	571	Thrombospondin-related adhesive protein	Plasmodium falciparum	5833	TRAP	4
291	17	W8VVC8_PLAFA	97.2	571	Thrombospondin-related adhesive protein	Plasmodium falciparum	5833	TRAP	4
291	18	W8VVD0_PLAFA	96.9	559	Thrombospondin-related adhesive protein	Plasmodium falciparum	5833	TRAP	4
291	19	W8VVD4_PLAFA	97.3	568	Thrombospondin-related adhesive protein	Plasmodium falciparum	5833	TRAP	4
291	20	W8VVD8_PLAFA	97.1	559	Thrombospondin-related adhesive protein	Plasmodium falciparum	5833	TRAP	4
291	21	W8VZ13_PLAFA	96.7	559	Thrombospondin-related adhesive protein	Plasmodium falciparum	5833	TRAP	4
291	22	W8VZ14_PLAFA	96.6	559	Thrombospondin-related adhesive protein	Plasmodium falciparum	5833	TRAP	4
291	23	W8VZ15_PLAFA	96.7	559	Thrombospondin-related adhesive protein	Plasmodium falciparum	5833	TRAP	4
291	24	W8VZ16_PLAFA	97.5	565	Thrombospondin-related adhesive protein	Plasmodium falciparum	5833	TRAP	4
291	25	W8VZ17_PLAFA	97.1	565	Thrombospondin-related adhesive protein	Plasmodium falciparum	5833	TRAP	4
292	0	A0A3S7WSP5_LEIDO	*	573	Mitogen-activated protein kinase	Leishmania donovani	5661	CGC20_16850	3
293	0	B0Z850_PLAFA	100	559	Sporozoite threonine-asparagine-rich protein	Plasmodium falciparum	5833	STARP	4
293	1	B0Z860_PLAFA	100	559	Sporozoite threonine-asparagine-rich protein	Plasmodium falciparum	5833	STARP	4
293	2	B0Z887_PLAFA	100	559	Sporozoite threonine-asparagine-rich protein	Plasmodium falciparum	5833	STARP	4
293	3	B0Z896_PLAFA	99.8	559	Sporozoite threonine-asparagine-rich protein	Plasmodium falciparum	5833	STARP	4
293	4	B0Z8C9_PLAFA	99.8	559	Sporozoite threonine-asparagine-rich protein	Plasmodium falciparum	5833	STARP	4
293	5	B0Z8D0_PLAFA	*	569	Sporozoite threonine-asparagine-rich protein	Plasmodium falciparum	5833	STARP	4
293	6	B0Z8E6_PLAFA	99.8	559	Sporozoite threonine-asparagine-rich protein	Plasmodium falciparum	5833	STARP	4
293	7	B0Z8G0_PLAFA	99.8	569	Sporozoite threonine-asparagine-rich protein	Plasmodium falciparum	5833	STARP	4
293	8	B0Z8G4_PLAFA	97.8	569	Sporozoite threonine-asparagine-rich protein	Plasmodium falciparum	5833	STARP	4
293	9	B0Z8H0_PLAFA	99.8	559	Sporozoite threonine-asparagine-rich protein	Plasmodium falciparum	5833	STARP	4
293	10	B0Z8H2_PLAFA	99.6	559	Sporozoite threonine-asparagine-rich protein	Plasmodium falciparum	5833	STARP	4
293	11	B0Z8H4_PLAFA	99.8	559	Sporozoite threonine-asparagine-rich protein	Plasmodium falciparum	5833	STARP	4
293	12	B0Z8H7_PLAFA	99.8	559	Sporozoite threonine-asparagine-rich protein	Plasmodium falciparum	5833	STARP	4
293	13	B0Z8I0_PLAFA	99.8	569	Sporozoite threonine-asparagine-rich protein	Plasmodium falciparum	5833	STARP	4
293	14	Q9U3Y8_PLAFA	98.9	559	STARP antigen	Plasmodium falciparum	5833	STARP	1
294	0	A0A125YKB1_TOXGM	*	568	Facilitative glucose transporter GT1	Toxoplasma gondii (strain ATCC 50611 / Me49)	508771	GT1	3
294	1	Q8MUM2_TOXGO	100	568	Facilitative glucose transporter	Toxoplasma gondii	5811	gt1	2
295	0	A0A1Y3DVV0_PLAKN	*	568	Citrate synthase	Plasmodium knowlesi	5850	CS	3
296	0	F0VHZ4_NEOCL	*	567	Subtilisin	Neospora caninum (strain Liverpool)	572307	BN1204_031420	3
297	0	A0A0Y9US53_PLABE	*	566	Citrate synthase	Plasmodium berghei	5821	CS	3
298	0	A7AS21_BABBO	*	565	Rhoptry-associated protein 1 (RAP-1)	Babesia bovis	5865	BBOV_IV009860	4
298	1	B9VNX6_BABBO	98	565	Rhoptry associated protein 1	Babesia bovis	5865	rap-1	4
298	2	B9VNX7_BABBO	99.4	565	Rhoptry associated protein 1	Babesia bovis	5865	rap-1	4
298	3	B9VNX9_BABBO	99.6	565	Rhoptry associated protein 1	Babesia bovis	5865	rap-1	4
298	4	Q17115_BABBO	98.2	565	Merozoite surface protein	Babesia bovis	5865	Bv60	2
298	5	Q9TVG3_BABBO	98.2	565	Rhoptry associated protein-1	Babesia bovis	5865	rap-1	4
298	6	Q9TVW3_BABBO	98.4	565	Rhoptry associated protein-1	Babesia bovis	5865	rap-1	4
298	7	Q9U004_BABBO	99.6	565	Rhoptry associated protein-1	Babesia bovis	5865	rap-1	4
298	8	Q9U005_BABBO	97.8	565	Rhoptry associated protein-1	Babesia bovis	5865	rap-1	4
298	9	Q9U006_BABBO	97.8	565	Rhoptry associated protein-1	Babesia bovis	5865	rap-1	4
298	10	Q9U007_BABBO	98.2	565	Rhoptry associated protein-1	Babesia bovis	5865	rap-1	4
298	11	Q9U008_BABBO	98.2	565	Rhoptry associated protein-1	Babesia bovis	5865	rap-1	4
298	12	S6BKT0_BABBO	95.9	98	Rhoptry-associated protein 1 (RAP-1)	Babesia bovis	5865	BBOV_IV009870	2
299	0	A2A114_NEOCA	*	564	Apical membrane antigen 1	Neospora caninum	29176	AMA1	1
300	0	C0LE16_STRRB	*	564	HSP60	Strongyloides ratti	34506	NA	3
301	0	A0A0F6QGZ6_PLAKN	*	563	Apical membrane antigen 1	Plasmodium knowlesi	5850	AMA1	3
301	1	A0A0F6QH00_PLAKN	99.2	563	Apical membrane antigen 1	Plasmodium knowlesi	5850	AMA1	3
301	2	A0A0F6QH08_PLAKN	99.8	563	Apical membrane antigen 1	Plasmodium knowlesi	5850	AMA1	3
301	3	A0A0F6QH13_PLAKN	99.6	563	Apical membrane antigen 1	Plasmodium knowlesi	5850	AMA1	3
301	4	A0A0F6QH16_PLAKN	99.6	563	Apical membrane antigen 1	Plasmodium knowlesi	5850	AMA1	3
301	5	A0A0F6QH19_PLAKN	99.1	563	Apical membrane antigen 1	Plasmodium knowlesi	5850	AMA1	3
301	6	A0A0F6QHW5_PLAKN	99.2	563	Apical membrane antigen 1	Plasmodium knowlesi	5850	AMA1	3
301	7	A0A0F6QHX2_PLAKN	99.6	563	Apical membrane antigen 1	Plasmodium knowlesi	5850	AMA1	3
301	8	A0A0F6QHX9_PLAKN	99.1	563	Apical membrane antigen 1	Plasmodium knowlesi	5850	AMA1	3
301	9	A0A0F6QHY3_PLAKN	99.2	563	Apical membrane antigen 1	Plasmodium knowlesi	5850	AMA1	3
301	10	A0A0F6QHY5_PLAKN	99.1	563	Apical membrane antigen 1	Plasmodium knowlesi	5850	AMA1	3
301	11	A0A0F6QI90_PLAKN	99.4	563	Apical membrane antigen 1	Plasmodium knowlesi	5850	AMA1	3
301	12	A0A0F6QI94_PLAKN	99.6	563	Apical membrane antigen 1	Plasmodium knowlesi	5850	AMA1	3
301	13	A0A0F6QIA5_PLAKN	98.9	563	Apical membrane antigen 1	Plasmodium knowlesi	5850	AMA1	3
301	14	A0A0F6QIB1_PLAKN	99.1	563	Apical membrane antigen 1	Plasmodium knowlesi	5850	AMA1	3
301	15	A0A0F6QIB5_PLAKN	99.6	563	Apical membrane antigen 1	Plasmodium knowlesi	5850	AMA1	3
301	16	A0A0F6QJR3_PLAKN	99.8	563	Apical membrane antigen 1	Plasmodium knowlesi	5850	AMA1	3
301	17	A0A0F6QJS2_PLAKN	99.4	563	Apical membrane antigen 1	Plasmodium knowlesi	5850	AMA1	3
301	18	A0A0F6QJT1_PLAKN	99.6	563	Apical membrane antigen 1	Plasmodium knowlesi	5850	AMA1	3
301	19	A0A0F6QJT4_PLAKN	99.2	563	Apical membrane antigen 1	Plasmodium knowlesi	5850	AMA1	3
301	20	A0A0F6QJU3_PLAKN	99.2	563	Apical membrane antigen 1	Plasmodium knowlesi	5850	AMA1	3
301	21	A0A0F6T2Y2_PLAKN	99.4	563	Apical membrane antigen 1	Plasmodium knowlesi	5850	AMA1	3
301	22	A0A0F6T316_PLAKN	99.8	563	Apical membrane antigen 1	Plasmodium knowlesi	5850	AMA1	3
301	23	A0A0F6T319_PLAKN	99.6	563	Apical membrane antigen 1	Plasmodium knowlesi	5850	AMA1	3
301	24	A0A0F6T3P8_PLAKN	99.1	563	Apical membrane antigen 1	Plasmodium knowlesi	5850	AMA1	3
301	25	A0A0F6T3S0_PLAKN	99.6	563	Apical membrane antigen 1	Plasmodium knowlesi	5850	AMA1	3
301	26	A0A0K0PKH1_PLAKN	99.4	563	Apical membrane antigen	Plasmodium knowlesi	5850	ama1	3
301	27	A0A384KGX8_PLAKH	99.8	563	Apical membrane antigen 1	Plasmodium knowlesi (strain H)	5851	PKNH_0931500	3
301	28	A0A5K1VGF3_PLAKH	99.8	563	Apical membrane antigen 1	Plasmodium knowlesi (strain H)	5851	PKNA1_C2_0931500	3
301	29	Q964I3_PLAKN	99.8	563	Apical membrane antigen 1	Plasmodium knowlesi	5850	AMA1	3
302	0	A0A0D9QTE6_PLAFR	*	562	Apical membrane antigen 1	Plasmodium fragile	5857	AK88_00071	3
302	1	A0A0K0PKH6_PLAFR	98.4	562	Apical membrane antigen	Plasmodium fragile	5857	ama1	3
302	2	AMA1_PLAFR	98.4	562	Apical membrane antigen 1	Plasmodium fragile	5857	AMA-1	3
303	0	A0A0M3M4N4_PLAVI	*	562	Apical membrane antigen 1	Plasmodium vivax	5855	ama1	3
303	1	A0A0M3M4Q1_PLAVI	99.6	562	Apical membrane antigen 1	Plasmodium vivax	5855	ama1	3
303	2	A0A0M3M4R8_PLAVI	98	562	Apical membrane antigen 1	Plasmodium vivax	5855	ama1	3
303	3	A0A0M3M569_PLAVI	98.4	562	Apical membrane antigen 1	Plasmodium vivax	5855	ama1	3
303	4	A0A0M3M576_PLAVI	98	562	Apical membrane antigen 1	Plasmodium vivax	5855	ama1	3
303	5	A0A0M3M583_PLAVI	99.4	562	Apical membrane antigen 1	Plasmodium vivax	5855	ama1	3
303	6	A0A0M3M596_PLAVI	99.8	562	Apical membrane antigen 1	Plasmodium vivax	5855	ama1	3
303	7	A0A0M3M598_PLAVI	99.2	562	Apical membrane antigen 1	Plasmodium vivax	5855	ama1	3
303	8	A0A0M3M5A5_PLAVI	98.9	562	Apical membrane antigen 1	Plasmodium vivax	5855	ama1	3
303	9	A0A0M3M5A9_PLAVI	99.4	562	Apical membrane antigen 1	Plasmodium vivax	5855	ama1	3
303	10	A0A0M3M5B8_PLAVI	99.1	562	Apical membrane antigen 1	Plasmodium vivax	5855	ama1	3
303	11	A0A0M3M5C4_PLAVI	98	562	Apical membrane antigen 1	Plasmodium vivax	5855	ama1	3
303	12	A0A0M3M5C7_PLAVI	99.4	562	Apical membrane antigen 1	Plasmodium vivax	5855	ama1	3
303	13	A0A0M3M5D3_PLAVI	99.2	562	Apical membrane antigen 1	Plasmodium vivax	5855	ama1	3
303	14	A0A0M3M5D8_PLAVI	98.2	562	Apical membrane antigen 1	Plasmodium vivax	5855	ama1	3
303	15	A0A0M3M6A6_PLAVI	97.6	562	Apical membrane antigen 1	Plasmodium vivax	5855	ama1	3
303	16	A0A0M3M6B8_PLAVI	98.2	562	Apical membrane antigen 1	Plasmodium vivax	5855	ama1	3
303	17	A0A0M3M6D2_PLAVI	99.2	562	Apical membrane antigen 1	Plasmodium vivax	5855	ama1	3
303	18	A0A0M3M7A2_PLAVI	99.2	562	Apical membrane antigen 1	Plasmodium vivax	5855	ama1	3
303	19	A0A0M3WFA8_PLAVI	99.4	562	Apical membrane antigen 1	Plasmodium vivax	5855	ama1	3
303	20	A0A0M3WFB1_PLAVI	98	562	Apical membrane antigen 1	Plasmodium vivax	5855	ama1	3
303	21	A0A0M3WFB3_PLAVI	99.4	562	Apical membrane antigen 1	Plasmodium vivax	5855	ama1	3
303	22	A0A0M3WFB9_PLAVI	99.1	562	Apical membrane antigen 1	Plasmodium vivax	5855	ama1	3
303	23	A0A0M3WFC4_PLAVI	99.4	562	Apical membrane antigen 1	Plasmodium vivax	5855	ama1	3
303	24	A0A0M3WFE0_PLAVI	98.9	562	Apical membrane antigen 1	Plasmodium vivax	5855	ama1	3
303	25	A0A0M3WHD7_PLAVI	98.2	562	Apical membrane antigen 1	Plasmodium vivax	5855	ama1	3
303	26	A0A1G4HD36_PLAVI	97.6	562	Apical membrane antigen 1	Plasmodium vivax	5855	PVC01_090036700	3
303	27	A0A1X9I7Z2_PLAVI	98.9	562	Apical membrane antigen-1	Plasmodium vivax	5855	NA	3
303	28	A0A1X9I7Z3_PLAVI	99.1	562	Apical membrane antigen-1	Plasmodium vivax	5855	NA	3
303	29	A0A1X9I7Z4_PLAVI	98.5	562	Apical membrane antigen-1	Plasmodium vivax	5855	NA	3
303	30	A0A1X9I7Z8_PLAVI	98.9	562	Apical membrane antigen-1	Plasmodium vivax	5855	NA	3
303	31	A0A1X9I802_PLAVI	98.7	562	Apical membrane antigen-1	Plasmodium vivax	5855	NA	3
303	32	A0A1X9I803_PLAVI	99.2	562	Apical membrane antigen-1	Plasmodium vivax	5855	NA	3
303	33	A0A1X9I805_PLAVI	97.6	562	Apical membrane antigen-1	Plasmodium vivax	5855	NA	3
303	34	A0A1X9I808_PLAVI	99.1	562	Apical membrane antigen-1	Plasmodium vivax	5855	NA	3
303	35	A0A1X9I809_PLAVI	97.8	562	Apical membrane antigen-1	Plasmodium vivax	5855	NA	3
303	36	A0A1X9I812_PLAVI	98.7	562	Apical membrane antigen-1	Plasmodium vivax	5855	NA	3
303	37	A0A1X9I830_PLAVI	98.9	562	Apical membrane antigen-1	Plasmodium vivax	5855	NA	3
303	38	A0A3Q8TIW2_PLAVI	98.4	562	Apical membrane antigen 1	Plasmodium vivax	5855	NA	3
303	39	A0A3Q8TIY8_PLAVI	97.6	562	Apical membrane antigen 1	Plasmodium vivax	5855	NA	3
303	40	A0A3Q8TJZ6_PLAVI	97.8	562	Apical membrane antigen 1	Plasmodium vivax	5855	NA	3
303	41	A0A3Q8TJZ8_PLAVI	98	562	Apical membrane antigen 1	Plasmodium vivax	5855	NA	3
303	42	A0A3Q8TKC2_PLAVI	96.2	562	Apical membrane antigen 1	Plasmodium vivax	5855	NA	3
303	43	A0A3Q8TKJ9_PLAVI	98.4	562	Apical membrane antigen 1	Plasmodium vivax	5855	NA	3
303	44	A0A3Q8TLD3_PLAVI	97.8	562	Apical membrane antigen 1	Plasmodium vivax	5855	NA	3
303	45	A0A3Q8TLD7_PLAVI	97.1	562	Apical membrane antigen 1	Plasmodium vivax	5855	NA	3
303	46	A0A3Q8TLI8_PLAVI	97.8	562	Apical membrane antigen 1	Plasmodium vivax	5855	NA	3
303	47	A0A3Q8TLQ1_PLAVI	98	562	Apical membrane antigen 1	Plasmodium vivax	5855	NA	3
303	48	A0A3Q8TLQ6_PLAVI	97.3	562	Apical membrane antigen 1	Plasmodium vivax	5855	NA	3
303	49	A0A3Q8TLR5_PLAVI	97.5	562	Apical membrane antigen 1	Plasmodium vivax	5855	NA	3
303	50	A0A3Q8TLR7_PLAVI	96.9	562	Apical membrane antigen 1	Plasmodium vivax	5855	NA	3
303	51	A0A3Q8TMR4_PLAVI	97.6	562	Apical membrane antigen 1	Plasmodium vivax	5855	NA	3
303	52	A0A3S8TKT5_PLAVI	98.2	562	Apical membrane antigen 1	Plasmodium vivax	5855	NA	3
303	53	A0A3S8TKV6_PLAVI	97.8	562	Apical membrane antigen 1	Plasmodium vivax	5855	NA	3
303	54	A0A3S8TKV8_PLAVI	97.5	562	Apical membrane antigen 1	Plasmodium vivax	5855	NA	3
303	55	A0A3S8TKW4_PLAVI	97.1	562	Apical membrane antigen 1	Plasmodium vivax	5855	NA	3
303	56	A0A564ZV31_PLAVI	97.5	562	Apical membrane antigen 1	Plasmodium vivax	5855	PVP01_0934200	3
303	57	D2DT80_PLAVI	97.1	562	Apical membrane protein-1	Plasmodium vivax	5855	AMA-1	3
303	58	D2DT81_PLAVI	97.1	562	Apical membrane protein-1	Plasmodium vivax	5855	AMA-1	3
303	59	D2DT82_PLAVI	97.6	562	Apical membrane protein-1	Plasmodium vivax	5855	AMA-1	3
303	60	D2DT83_PLAVI	97.6	562	Apical membrane protein-1	Plasmodium vivax	5855	AMA-1	3
303	61	D2DT84_PLAVI	96.8	562	Apical membrane protein-1	Plasmodium vivax	5855	AMA-1	3
303	62	D2DT85_PLAVI	97.3	562	Apical membrane protein-1	Plasmodium vivax	5855	AMA-1	3
303	63	D2DT86_PLAVI	98	562	Apical membrane protein-1	Plasmodium vivax	5855	AMA-1	3
303	64	D2DT87_PLAVI	96.6	562	Apical membrane protein-1	Plasmodium vivax	5855	AMA-1	3
303	65	D2DT88_PLAVI	97.8	562	Apical membrane protein-1	Plasmodium vivax	5855	AMA-1	3
303	66	D2DT89_PLAVI	97.3	562	Apical membrane protein-1	Plasmodium vivax	5855	AMA-1	3
303	67	D2DT90_PLAVI	96.9	562	Apical membrane protein-1	Plasmodium vivax	5855	AMA-1	3
303	68	D2DT91_PLAVI	97.8	562	Apical membrane protein-1	Plasmodium vivax	5855	AMA-1	3
303	69	D2DT92_PLAVI	97.1	562	Apical membrane protein-1	Plasmodium vivax	5855	AMA-1	3
303	70	D2DT93_PLAVI	98.4	562	Apical membrane protein-1	Plasmodium vivax	5855	AMA-1	3
303	71	D2DT94_PLAVI	97.3	562	Apical membrane protein-1	Plasmodium vivax	5855	AMA-1	3
303	72	D2DT95_PLAVI	97.5	562	Apical membrane protein-1	Plasmodium vivax	5855	AMA-1	3
303	73	D2DT97_PLAVI	98	562	Apical membrane protein-1	Plasmodium vivax	5855	AMA-1	3
303	74	D2DT99_PLAVI	98	562	Apical membrane protein-1	Plasmodium vivax	5855	AMA-1	3
303	75	D2DTA1_PLAVI	97.3	562	Apical membrane protein-1	Plasmodium vivax	5855	AMA-1	3
303	76	D2DTA2_PLAVI	97.5	562	Apical membrane protein-1	Plasmodium vivax	5855	AMA-1	3
303	77	D2DTA3_PLAVI	97.1	562	Apical membrane protein-1	Plasmodium vivax	5855	AMA-1	3
303	78	D2DTA5_PLAVI	97.3	562	Apical membrane protein-1	Plasmodium vivax	5855	AMA-1	3
303	79	D2DTA6_PLAVI	97.6	562	Apical membrane protein-1	Plasmodium vivax	5855	AMA-1	3
303	80	D2DTA7_PLAVI	96.9	562	Apical membrane protein-1	Plasmodium vivax	5855	AMA-1	3
303	81	D2DTA8_PLAVI	97.5	562	Apical membrane antigen 1	Plasmodium vivax	5855	AMA-1	3
303	82	D2DTA9_PLAVI	97.6	562	Apical membrane protein-1	Plasmodium vivax	5855	AMA-1	3
303	83	D2DTB0_PLAVI	97.1	562	Apical membrane protein-1	Plasmodium vivax	5855	AMA-1	3
303	84	D2DTB1_PLAVI	97.1	562	Apical membrane protein-1	Plasmodium vivax	5855	AMA-1	3
303	85	D2DTB2_PLAVI	97.1	562	Apical membrane protein-1	Plasmodium vivax	5855	AMA-1	3
303	86	D2DTB3_PLAVI	97.3	562	Apical membrane protein-1	Plasmodium vivax	5855	AMA-1	3
303	87	D2DTB4_PLAVI	97.6	562	Apical membrane protein-1	Plasmodium vivax	5855	AMA-1	3
303	88	D2DTB5_PLAVI	97.1	562	Apical membrane protein-1	Plasmodium vivax	5855	AMA-1	3
303	89	D2DTB6_PLAVI	97.3	562	Apical membrane protein-1	Plasmodium vivax	5855	AMA-1	3
303	90	D2DTB7_PLAVI	97.8	562	Apical membrane protein-1	Plasmodium vivax	5855	AMA-1	3
303	91	D2DTB8_PLAVI	97.6	562	Apical membrane protein-1	Plasmodium vivax	5855	AMA-1	3
303	92	D2DTB9_PLAVI	97.8	562	Apical membrane protein-1	Plasmodium vivax	5855	AMA-1	3
303	93	D2DTC0_PLAVI	97.3	562	Apical membrane protein-1	Plasmodium vivax	5855	AMA-1	3
303	94	D2DTC1_PLAVI	96.9	562	Apical membrane protein-1	Plasmodium vivax	5855	AMA-1	3
303	95	D2DTC2_PLAVI	97.5	562	Apical membrane protein-1	Plasmodium vivax	5855	AMA-1	3
303	96	D2DTC4_PLAVI	98	562	Apical membrane protein-1	Plasmodium vivax	5855	AMA-1	3
303	97	D2DTC5_PLAVI	96.8	562	Apical membrane protein-1	Plasmodium vivax	5855	AMA-1	3
303	98	D2DTC6_PLAVI	98.2	562	Apical membrane protein-1	Plasmodium vivax	5855	AMA-1	3
303	99	D2DTC7_PLAVI	96.8	562	Apical membrane protein-1	Plasmodium vivax	5855	AMA-1	3
303	100	D2DTC8_PLAVI	96.9	562	Apical membrane protein-1	Plasmodium vivax	5855	AMA-1	3
303	101	D2DTC9_PLAVI	97.8	562	Apical membrane protein-1	Plasmodium vivax	5855	AMA-1	3
303	102	D2DTD0_PLAVI	97.3	562	Apical membrane protein-1	Plasmodium vivax	5855	AMA-1	3
303	103	D2DTD1_PLAVI	97.6	562	Apical membrane protein-1	Plasmodium vivax	5855	AMA-1	3
303	104	D2DTD2_PLAVI	97.5	562	Apical membrane protein-1	Plasmodium vivax	5855	AMA-1	3
303	105	D2DTD3_PLAVI	97.3	562	Apical membrane protein-1	Plasmodium vivax	5855	AMA-1	3
303	106	D2DTD4_PLAVI	97.3	562	Apical membrane protein-1	Plasmodium vivax	5855	AMA-1	3
303	107	D2DTD6_PLAVI	97.8	562	Apical membrane protein-1	Plasmodium vivax	5855	AMA-1	3
303	108	D2DTD7_PLAVI	97.8	562	Apical membrane protein-1	Plasmodium vivax	5855	AMA-1	3
303	109	D2DTD8_PLAVI	96.8	562	Apical membrane protein-1	Plasmodium vivax	5855	AMA-1	3
303	110	D2DTD9_PLAVI	98.2	562	Apical membrane protein-1	Plasmodium vivax	5855	AMA-1	3
303	111	D2DTE0_PLAVI	97.5	562	Apical membrane protein-1	Plasmodium vivax	5855	AMA-1	3
303	112	D2DTE1_PLAVI	98	562	Apical membrane protein-1	Plasmodium vivax	5855	AMA-1	3
303	113	D2DTE2_PLAVI	97.1	562	Apical membrane protein-1	Plasmodium vivax	5855	AMA-1	3
303	114	D2DTE3_PLAVI	97.1	562	Apical membrane protein-1	Plasmodium vivax	5855	AMA-1	3
303	115	D2DTE4_PLAVI	97.3	562	Apical membrane protein-1	Plasmodium vivax	5855	AMA-1	3
303	116	D2DTE5_PLAVI	97.5	562	Apical membrane protein-1	Plasmodium vivax	5855	AMA-1	3
303	117	D2DTE6_PLAVI	97.5	562	Apical membrane protein-1	Plasmodium vivax	5855	AMA-1	3
303	118	D2DTE7_PLAVI	97.1	562	Apical membrane protein-1	Plasmodium vivax	5855	AMA-1	3
303	119	D2DTE8_PLAVI	98.2	562	Apical membrane protein-1	Plasmodium vivax	5855	AMA-1	3
303	120	D2DTF0_PLAVI	97.3	562	Apical membrane protein-1	Plasmodium vivax	5855	AMA-1	3
303	121	D2DTF1_PLAVI	97.3	562	Apical membrane protein-1	Plasmodium vivax	5855	AMA-1	3
303	122	D2DTF4_PLAVI	97.8	562	Apical membrane protein-1	Plasmodium vivax	5855	AMA-1	3
303	123	D2DTF5_PLAVI	96.8	562	Apical membrane protein-1	Plasmodium vivax	5855	AMA-1	3
303	124	D2DTF7_PLAVI	97.3	562	Apical membrane protein-1	Plasmodium vivax	5855	AMA-1	3
303	125	D2DTF9_PLAVI	97.1	562	Apical membrane protein-1	Plasmodium vivax	5855	AMA-1	3
303	126	D2DTG2_PLAVI	97.3	562	Apical membrane protein-1	Plasmodium vivax	5855	AMA-1	3
303	127	D2DTG3_PLAVI	97.3	562	Apical membrane protein-1	Plasmodium vivax	5855	AMA-1	3
303	128	D2DTG4_PLAVI	97.3	562	Apical membrane protein-1	Plasmodium vivax	5855	AMA-1	3
303	129	D2DTH5_PLAVI	97.1	562	Apical membrane protein-1	Plasmodium vivax	5855	AMA-1	3
303	130	D2DTI0_PLAVI	97.8	562	Apical membrane protein-1	Plasmodium vivax	5855	AMA-1	3
303	131	D2DTI2_PLAVI	98	562	Apical membrane protein-1	Plasmodium vivax	5855	AMA-1	3
303	132	D2DTI3_PLAVI	97.1	562	Apical membrane protein-1	Plasmodium vivax	5855	AMA-1	3
303	133	D2DTI4_PLAVI	97.1	562	Apical membrane protein-1	Plasmodium vivax	5855	AMA-1	3
303	134	D2DTI5_PLAVI	98	562	Apical membrane protein-1	Plasmodium vivax	5855	AMA-1	3
303	135	D2DTI8_PLAVI	97.1	562	Apical membrane protein-1	Plasmodium vivax	5855	AMA-1	3
303	136	D2DTI9_PLAVI	97.3	562	Apical membrane protein-1	Plasmodium vivax	5855	AMA-1	3
303	137	D2DTJ2_PLAVI	97.3	562	Apical membrane protein-1	Plasmodium vivax	5855	AMA-1	3
303	138	D2DTJ6_PLAVI	97.6	562	Apical membrane protein-1	Plasmodium vivax	5855	AMA-1	3
303	139	D2DTK3_PLAVI	97.6	562	Apical membrane protein-1	Plasmodium vivax	5855	AMA-1	3
303	140	D2DTK4_PLAVI	97.3	562	Apical membrane protein-1	Plasmodium vivax	5855	AMA-1	3
303	141	D2DTK5_PLAVI	97.6	562	Apical membrane protein-1	Plasmodium vivax	5855	AMA-1	3
303	142	D2DTK9_PLAVI	97.3	562	Apical membrane protein-1	Plasmodium vivax	5855	AMA-1	3
303	143	D2DTM6_PLAVI	97.5	562	Apical membrane protein-1	Plasmodium vivax	5855	AMA-1	3
303	144	D2DTM7_PLAVI	97.6	562	Apical membrane protein-1	Plasmodium vivax	5855	AMA-1	3
303	145	D2DTN0_PLAVI	97.6	562	Apical membrane protein-1	Plasmodium vivax	5855	AMA-1	3
303	146	D2DTN5_PLAVI	98.2	562	Apical membrane protein-1	Plasmodium vivax	5855	AMA-1	3
303	147	D2DTN6_PLAVI	96.9	562	Apical membrane protein-1	Plasmodium vivax	5855	AMA-1	3
303	148	D2DTP1_PLAVI	96.9	562	Apical membrane protein-1	Plasmodium vivax	5855	AMA-1	3
303	149	D2DTP4_PLAVI	97.3	562	Apical membrane protein-1	Plasmodium vivax	5855	AMA-1	3
303	150	D2DTU0_PLAVI	97.1	562	Apical membrane protein-1	Plasmodium vivax	5855	AMA-1	3
303	151	O61130_PLAVI	98.2	562	Apical merozoite antigen 1	Plasmodium vivax	5855	AMA1	1
304	0	A0A4Z2DUJ1_SCHJA	*	561	Transmembrane protein	Schistosoma japonicum	6182	EWB00_004689	3
305	0	A0A7I4YC42_HAECO	*	561	Major sperm protein	Haemonchus contortus	6289	NA	4
306	0	Q27007_TOXGO	*	561	ROP 2	Toxoplasma gondii	5811	NA	1
307	0	A0A1C6YH38_PLACH	*	558	Apical membrane antigen 1, putative	Plasmodium chabaudi chabaudi	31271	AMA1	3
307	1	A0A1D3RWK0_PLACH	91.9	558	Apical membrane antigen 1, putative	Plasmodium chabaudi chabaudi	31271	AMA1	3
307	2	AMA1_PLACH	94.2	558	Apical membrane antigen 1	Plasmodium chabaudi	5825	AMA-1	1
307	3	Q25687_PLACH	93	558	Apical membrane antigen 1	Plasmodium chabaudi	5825	AMA-1	3
308	0	A0A078KAI4_9APIC	*	557	Apical membrane antigen 1	Plasmodium yoelii	5861	PY17X_0916500	3
309	0	A0A097F754_PLAGA	*	556	Apical membrane antigen 1	Plasmodium gallinaceum	5849	ama-1	2
310	0	A0A0Y9WKW3_PLABE	*	556	Apical membrane antigen 1	Plasmodium berghei	5821	AMA1	3
310	1	A0A509ALI5_PLABA	100	556	Apical membrane antigen 1	Plasmodium berghei (strain Anka)	5823	PBANKA_0915000	3
310	2	Q25657_PLABE	96.9	556	Apical membrane antigen-1	Plasmodium berghei	5821	NA	3
311	0	A5K806_PLAVS	*	556	Sporozoite surface protein 2	Plasmodium vivax (strain Salvador I)	126793	PVX_082735	4
311	1	O96456_PLAVI	98.7	556	Sporozoite surface protein 2	Plasmodium vivax	5855	SSP2	4
311	2	Q9TVF0_PLAVI	99.2	556	Sporozoite surface protein 2	Plasmodium vivax	5855	SSP2	1
312	0	A0A125YQL1_TOXGM	*	554	Rhoptry protein ROP18	Toxoplasma gondii (strain ATCC 50611 / Me49)	508771	ROP18	4
312	1	B6KIB2_TOXGO	100	554	Rhoptry kinase family protein	Toxoplasma gondii	5811	ROP18	4
312	2	F8QMD3_TOXGO	94.9	554	Rhoptry protein 18	Toxoplasma gondii	5811	rop18	4
312	3	F8QMD4_TOXGO	94.5	554	Rhoptry kinase family protein	Toxoplasma gondii	5811	rop18	4
312	4	F8QMD6_TOXGO	99.8	554	Rhoptry protein 18	Toxoplasma gondii	5811	rop18	4
312	5	F8QMD7_TOXGO	94.7	554	Rhoptry protein 18	Toxoplasma gondii	5811	rop18	4
312	6	F8QMD8_TOXGO	99.8	554	Rhoptry kinase family protein	Toxoplasma gondii	5811	rop18	4
312	7	F8QMD9_TOXGO	99.4	554	Rhoptry protein 18	Toxoplasma gondii	5811	rop18	4
312	8	F8QME0_TOXGO	99.4	554	Rhoptry protein 18	Toxoplasma gondii	5811	rop18	4
312	9	F8QME2_TOXGO	99.6	554	Rhoptry protein 18	Toxoplasma gondii	5811	rop18	4
312	10	F8QME3_TOXGO	99.2	554	Rhoptry protein 18	Toxoplasma gondii	5811	rop18	4
312	11	F8QME5_TOXGO	99.6	554	Rhoptry protein 18	Toxoplasma gondii	5811	rop18	4
312	12	I7BEY8_TOXGO	94.9	554	Rhoptry kinase family protein	Toxoplasma gondii	5811	ROP18	4
312	13	I7CBG7_TOXGO	94.4	554	Rhoptry kinase family protein	Toxoplasma gondii	5811	ROP18	4
312	14	I7CQ33_TOXGO	94.7	554	Rhoptry kinase family protein	Toxoplasma gondii	5811	ROP18	4
312	15	Q2PAY2_TOXGO	94.9	554	Rhoptry kinase family protein	Toxoplasma gondii	5811	rop18	1
313	0	A0A125YSX4_TOXGM	*	552	Rhoptry kinase family protein ROP20	Toxoplasma gondii (strain ATCC 50611 / Me49)	508771	ROP20	4
314	0	U6KNQ2_EIMTE	*	551	Mitogen-activated protein kinase	Eimeria tenella	5802	ETH_00005380	3
314	1	U6M5G1_EIMMA	91	537	Mitogen-activated protein kinase	Eimeria maxima	5804	EMWEY_00026660	3
315	0	A0A125YGQ9_TOXGM	*	550	Dense granule protein GRA15	Toxoplasma gondii (strain ATCC 50611 / Me49)	508771	GRA15	4
316	0	A0A125YQ30_TOXGM	*	549	Rhoptry protein ROP5	Toxoplasma gondii (strain ATCC 50611 / Me49)	508771	ROP5	4
316	1	A4L9V1_TOXGO	97	549	Rhoptry protein 5	Toxoplasma gondii	5811	Rop5	2
316	2	B9Q3F2_TOXGO	93.8	549	Rhoptry protein 5 A	Toxoplasma gondii	5811	ROP5	4
316	3	B9QLN8_TOXGO	93.9	549	Rhoptry protein 5 A	Toxoplasma gondii	5811	ROP5	4
316	4	F5XVD4_TOXGO	99.6	549	Type II rhoptry protein 5	Toxoplasma gondii	5811	ROP5	4
316	5	F5XVD5_TOXGO	99.6	549	ROP5_8	Toxoplasma gondii	5811	ROP5	4
316	6	F5XVD6_TOXGO	99.6	549	ROP5_5	Toxoplasma gondii	5811	ROP5	4
316	7	F5XVD7_TOXGO	100	549	ROP5_1	Toxoplasma gondii	5811	ROP5	4
316	8	Q3YJR4_TOXGO	97.4	549	ROP5_9	Toxoplasma gondii	5811	ROP5	2
317	0	A0A125YQE4_TOXGM	*	548	Mitogen-activated protein kinase	Toxoplasma gondii (strain ATCC 50611 / Me49)	508771	TGME49_207820	3
317	1	F0V7U7_NEOCL	94.7	548	Mitogen-activated protein kinase	Neospora caninum (strain Liverpool)	572307	BN1204_002760	3
317	2	Q1JSW0_TOXGO	99.8	537	Mitogen-activated protein kinase	Toxoplasma gondii	5811	TgIb.0400	3
318	0	U6GEP5_EIMAC	*	547	Mitogen-activated protein kinase	Eimeria acervulina	5801	EAH_00008150	3
319	0	G4VI66_SCHMA	*	545	Annexin	Schistosoma mansoni	6183	NA	3
320	0	Q27043_THEPA	*	543	Polymorphic immunodominant molecule	Theileria parva	5875	PIM	2
321	0	S8FZ79_TOXGM	*	541	Rhoptry kinase family protein ROP38	Toxoplasma gondii (strain ATCC 50611 / Me49)	508771	ROP38	4
322	0	A0A2C8CY34_EIMMA	*	539	Apical membrane antigen 1	Eimeria maxima	5804	ama1	2
322	1	A0A2C8CY36_EIMMA	100	537	Apical membrane antigen 1	Eimeria maxima	5804	ama1	2
322	2	A0A2C8D011_EIMMA	99.6	539	Apical membrane antigen 1	Eimeria maxima	5804	ama1	2
323	0	Q9GPI7_LEIDO	*	538	Chaperonin TCP20	Leishmania donovani	5661	TCP20	2
323	1	R4QYR7_LEIDO	93	535	Chaperonin TCP20	Leishmania donovani	5661	NA	2
324	0	A0A125YQG4_TOXGM	*	537	Calcium-dependent protein kinase CDPK3	Toxoplasma gondii (strain ATCC 50611 / Me49)	508771	CDPK3	4
325	0	A0A4Z2DKK9_SCHJA	*	537	Transmembrane protein	Schistosoma japonicum	6182	EWB00_011379	4
326	0	A0A5K4F4R4_SCHMA	*	536	Alkaline phosphatase	Schistosoma mansoni	6183	NA	3
326	1	G4VIT0_SCHMA	100	352	Alkaline phosphatase	Schistosoma mansoni	6183	NA	3
327	0	A8TKU6_SCHMA	*	536	Alkaline phosphatase	Schistosoma mansoni	6183	NA	2
327	1	D7R925_SCHMA	98.8	536	Alkaline phosphatase	Schistosoma mansoni	6183	AP	2
328	0	F8V414_EIMTE	*	536	Apical membrane antigen-1	Eimeria tenella	5802	AMA1	2
328	1	U6KTA0_EIMTE	99.6	536	Apical membrane antigen-1	Eimeria tenella	5802	ETH_00007745	3
329	0	A0A4E0RBR4_FASHE	*	534	Glutamate dehydrogenase	Fasciola hepatica	6192	D915_003019	3
330	0	A0A125YPV4_TOXGM	*	531	Pyruvate kinase	Toxoplasma gondii (strain ATCC 50611 / Me49)	508771	PYKI	3
330	1	Q969A2_TOXGO	100	531	Pyruvate kinase	Toxoplasma gondii	5811	pk	1
331	0	O15864_PLAFA	*	527	Chorismate synthase	Plasmodium falciparum	5833	AroC	2
332	0	RH5_PLAF7	*	526	Reticulocyte-binding protein homolog 5	Plasmodium falciparum (isolate 3D7)	36329	RH5	1
333	0	Q868U4_PLAFA	*	524	Merozoite surface protein 10	Plasmodium falciparum	5833	MSP10	4
334	0	A0A345G0S4_FASHE	*	523	Leucine aminopeptidase	Fasciola hepatica	6192	NA	2
334	1	A0A504YQV7_FASGI	91.8	428	Leucine aminopeptidase	Fasciola gigantica	46835	FGIG_10806	3
334	2	F2YGT5_FASGI	98.8	523	Leucyl aminopeptidase	Fasciola gigantica	46835	NA	2
334	3	Q17TZ3_FASHE	99.2	523	Leucyl aminopeptidase	Fasciola hepatica	6192	LAP	2
335	0	U6J231_ECHGR	*	522	Glutamate dehydrogenase	Echinococcus granulosus	6210	EGR_07368	3
336	0	A0A0F7URU2_NEOCL	*	521	Subtilisin	Neospora caninum (strain Liverpool)	572307	BN1204_064900	3
336	1	F0VQR7_NEOCL	100	498	Subtilisin	Neospora caninum (strain Liverpool)	572307	NCLIV_064900	3
337	0	F0VQM0_NEOCL	*	519	Subtilisin	Neospora caninum (strain Liverpool)	572307	NCLIV_064430	4
338	0	Q4FKS0_TRYB2	*	515	Variant surface glycoprotein	Trypanosoma brucei brucei (strain 927/4 GUTat10.1)	185431	Tb09.v4.0142	4
339	0	Q8I2V9_PLAF7	*	515	Protein disulfide isomerase	Plasmodium falciparum (isolate 3D7)	36329	PF3D7_0919400	4
340	0	A0A7J6KE10_TOXGO	*	514	Phosphoglycerate mutase	Toxoplasma gondii	5811	TGRH88_001590	4
340	1	S8GJQ9_TOXGM	99.8	514	Phosphoglycerate mutase	Toxoplasma gondii (strain ATCC 50611 / Me49)	508771	TGME49_222910	4
341	0	A0A4Z2DWI2_SCHJA	*	513	Transmembrane protein	Schistosoma japonicum	6182	EWB00_003756	4
342	0	A0A113RNJ2_PLABE	*	512	GPI transamidase component GPI16, putative	Plasmodium berghei	5821	GPI16	4
343	0	A0A125YSM5_TOXGM	*	511	L-lactate dehydrogenase	Toxoplasma gondii (strain ATCC 50611 / Me49)	508771	MDH	3
343	1	A7U552_TOXGO	100	470	L-lactate dehydrogenase	Toxoplasma gondii	5811	MDH	2
344	0	A0A6C0QED7_BABBI	*	510	Rhoptry-associated protein 1c	Babesia bigemina	5866	rap-1c	4
344	1	A0A6C0QED8_BABBI	99.8	510	Rhoptry-associated protein 1c	Babesia bigemina	5866	rap-1c	4
344	2	O15767_BABBI	99.4	510	RAP-1c	Babesia bigemina	5866	rap-1c	4
345	0	O44018_LEIIN	*	510	Surface antigen protein	Leishmania infantum	5671	psa	4
346	0	A0A1Y3DNJ0_PLAKN	*	509	Putative Chorismate synthase	Plasmodium knowlesi	5850	CS	3
347	0	A0A125YQV8_TOXGM	*	508	RuvB-like helicase	Toxoplasma gondii (strain ATCC 50611 / Me49)	508771	TGME49_288860	3
348	0	A0A1C6XJI0_PLACH	*	508	Chabaupain 1	Plasmodium chabaudi chabaudi	31271	CP1	3
348	1	A0A1D3LHF0_PLACH	99.4	508	Chabaupain 1	Plasmodium chabaudi chabaudi	31271	CP1	3
348	2	Q7Z1Y9_PLACH	98.8	508	Chabaupain-1	Plasmodium chabaudi chabaudi	31271	PCHAS_1325000	3
349	0	A0A068WL08_ECHGR	98.1	423	Glutamate dehydrogenase	Echinococcus granulosus	6210	EgrG_000604400	3
349	1	W6UGF0_ECHGR	*	508	Glutamate dehydrogenase	Echinococcus granulosus	6210	EGR_04594	3
350	0	Q9BJF5_TOXGO	*	507	Calmodulin-domain protein kinase 1	Toxoplasma gondii	5811	CDPK1	1
351	0	A0A113S1I8_PLABE	*	506	Chorismate synthase, putative	Plasmodium berghei	5821	CS	3
352	0	Q4DHP2_TRYCC	*	506	Mitogen-activated protein kinase	Trypanosoma cruzi (strain CL Brener)	353153	Tc00.1047053511491.80	3
353	0	A0A1J1GVF6_PLAGA	*	505	Circumsporozoite protein	Plasmodium gallinaceum	5849	CSP	3
354	0	A0A7J6K3V0_TOXGO	*	501	Hydrolase	Toxoplasma gondii	5811	TGRH88_069200	4
354	1	S8GCN5_TOXGM	99	501	Hydrolase	Toxoplasma gondii (strain ATCC 50611 / Me49)	508771	TGME49_261500	4
355	0	A0A4E0RDS2_FASHE	*	500	Alanine aminotransferase	Fasciola hepatica	6192	D915_004407	4
355	1	A0A504YJK4_FASGI	99.6	500	Alanine aminotransferase	Fasciola gigantica	46835	FGIG_03447	4
356	0	S8F847_TOXGM	*	500	Adenylosuccinate lyase	Toxoplasma gondii (strain ATCC 50611 / Me49)	508771	TGME49_263190	3
357	0	A0A125YMZ6_TOXGM	*	494	Protein kinase	Toxoplasma gondii (strain ATCC 50611 / Me49)	508771	TGME49_226540	4
357	1	A0A7J6K2A4_TOXGO	100	494	Protein kinase	Toxoplasma gondii	5811	TGRH88_046120	4
358	0	A0A125YW15_TOXGM	*	492	RuvB-like helicase	Toxoplasma gondii (strain ATCC 50611 / Me49)	508771	TGME49_219590	3
359	0	A0A3R7JJY8_CLOSI	*	491	Aspartate aminotransferase	Clonorchis sinensis	79923	GOT2	3
359	1	G7YD87_CLOSI	100	400	Aspartate aminotransferase	Clonorchis sinensis	79923	CLF_105227	3
360	0	TYTR_LEIDO	*	491	Trypanothione reductase	Leishmania donovani	5661	TPR	3
361	0	A0A381MCS3_LEIIN	100	451	Tubulin alpha chain	Leishmania infantum	5671	LINF_130007800	3
361	1	A0A6L0WW89_LEIIN	99.7	451	Tubulin alpha chain	Leishmania infantum	5671	LINF_130007700	3
361	2	E9AGK7_LEIIN	*	490	Tubulin alpha chain	Leishmania infantum	5671	LINJ_13_1460	3
362	0	B9PY05_TOXGO	*	489	Glutamate dehydrogenase	Toxoplasma gondii	5811	TgIa.2050	3
363	0	S8GP91_TOXGM	*	489	Rhoptry kinase family protein ROP29	Toxoplasma gondii (strain ATCC 50611 / Me49)	508771	ROP29	3
364	0	A0A564ZWG0_PLAVI	*	487	Merozoite surface protein 8	Plasmodium vivax	5855	PVP01_1032600	4
364	1	K6UX91_PLACD	91.2	468	Merozoite surface protein 8	Plasmodium cynomolgi (strain B)	1120755	PCYB_104050	4
364	2	Q3MLL6_PLAVI	98.7	487	Merozoite surface protein 8	Plasmodium vivax	5855	NA	2
365	0	A4HZU7_LEIIN	*	487	A2 protein	Leishmania infantum	5671	LINJ_22_0670	4
365	1	Q86DI2_LEIIN	93.1	102	Stage-specific S antigen-like protein	Leishmania infantum	5671	A2	4
365	2	Q86DI3_LEIIN	90.9	88	Stage-specific S antigen-like protein	Leishmania infantum	5671	A2	4
366	0	F0VKE2_NEOCL	*	487	Transmembrane protein	Neospora caninum (strain Liverpool)	572307	BN1204_049720	4
367	0	G4VI63_SCHMA	*	487	Annexin	Schistosoma mansoni	6183	NA	3
368	0	G7YNG7_CLOSI	*	485	Pyruvate kinase	Clonorchis sinensis	79923	CLF_103472	3
369	0	C5IFU1_EIMTE	*	484	Heat shock protein	Eimeria tenella	5802	NA	2
370	0	Q9GRI2_PLAFA	*	483	Protein disulfide-isomerase	Plasmodium falciparum	5833	PDI	3
371	0	Q8I9F9_PLAFA	*	482	Circumsporozoite protein	Plasmodium falciparum	5833	CSP	3
372	0	G4VQX9_SCHMA	100	480	Adenylosuccinate lyase	Schistosoma mansoni	6183	NA	1
372	1	Q8WRD5_SCHMA	99.5	480	Adenylosuccinate lyase	Schistosoma mansoni	6183	ASL	2
372	2	Q8WRD6_SCHMA	*	482	Adenylosuccinate lyase	Schistosoma mansoni	6183	ASL	3
373	0	Q962F6_LEIDO	*	482	Hypothetical membrane protein P9	Leishmania donovani	5661	P9	4
374	0	A0A125YZP9_TOXGM	*	480	Rhoptry protein ROP6	Toxoplasma gondii (strain ATCC 50611 / Me49)	508771	ROP6	4
375	0	A0A4Z2DQH3_SCHJA	*	480	Transmembrane protein	Schistosoma japonicum	6182	EWB00_009796	3
376	0	H9C3P8_PLAKN	*	480	Circumsporozoite protein	Plasmodium knowlesi	5850	csp	3
377	0	Q04075_BABBI	*	480	Merozoite surface protein	Babesia bigemina	5866	p58	4
378	0	A0A336UF27_TOXGO	*	479	Rhoptry pseudokinase effector ROP54	Toxoplasma gondii	5811	ROP54	2
379	0	Q3MNE9_PLAVI	*	479	Merozoite surface protein 10	Plasmodium vivax	5855	NA	4
380	0	B3VA16_LEIDO	*	477	Protein disulfide-isomerase	Leishmania donovani	5661	PDI	3
381	0	A0A7J6K4N3_TOXGO	*	475	Phosphopyruvate hydratase	Toxoplasma gondii	5811	TGRH88_082400	3
381	1	ENO2_TOXGO	100	444	Enolase 2	Toxoplasma gondii	5811	ENO2	1
382	0	A0A4Z2CS94_SCHJA	*	473	Transmembrane protein	Schistosoma japonicum	6182	EWB00_008124	4
383	0	A0A1C6X333_PLACH	90.1	458	Adenylosuccinate lyase	Plasmodium chabaudi chabaudi	31271	ASL	3
383	1	A0A1D3LB62_PLACH	90.1	458	Adenylosuccinate lyase	Plasmodium chabaudi chabaudi	31271	ASL	3
383	2	A0A509AK02_PLABA	93	457	Adenylosuccinate lyase	Plasmodium berghei (strain Anka)	5823	PBANKA_0304300	3
383	3	Q8WSK0_9APIC	*	473	Adenylosuccinate lyase	Plasmodium yoelii	5861	asl	3
383	4	Q8WSK1_PLABE	93	457	Adenylosuccinate lyase	Plasmodium berghei	5821	asl	3
384	0	A0A068WEJ3_ECHGR	100	411	Tropomyosin	Echinococcus granulosus	6210	EgrG_000846200	4
384	1	W6UQA3_ECHGR	*	473	Tropomyosin	Echinococcus granulosus	6210	EGR_01500	4
385	0	A0A0Y9WZ70_PLABE	*	472	6-cysteine protein	Plasmodium berghei	5821	P36p	4
386	0	Q9GR08_PLAFA	*	472	Mitogen-activated protein kinase	Plasmodium falciparum	5833	map2	3
387	0	E1CD68_PLAFA	*	471	Adenylosuccinate lyase	Plasmodium falciparum	5833	adsl	3
387	1	E1CD69_PLAFA	99.5	471	Adenylosuccinate lyase	Plasmodium falciparum	5833	adsl	3
387	2	E1CDE8_PLAFA	99.5	471	Adenylosuccinate lyase	Plasmodium falciparum	5833	adsl	3
387	3	E1CDI1_PLAFA	99.5	471	Adenylosuccinate lyase	Plasmodium falciparum	5833	adsl	3
387	4	E1CDY9_PLAFA	99.5	471	Adenylosuccinate lyase	Plasmodium falciparum	5833	adsl	3
387	5	O15918_PLAFA	99.7	471	Adenylosuccinate lyase	Plasmodium falciparum	5833	adsl	3
387	6	Q7KWJ4_PLAF7	99.7	471	Adenylosuccinate lyase	Plasmodium falciparum (isolate 3D7)	36329	PF3D7_0206700	3
388	0	Q5W968_NEOCA	*	471	Protein disulfide-isomerase	Neospora caninum	29176	PDI	2
388	1	Q9BLM8_TOXGO	94.2	471	Protein disulfide-isomerase	Toxoplasma gondii	5811	pdi	2
389	0	F0VG52_NEOCL	*	469	Protein kinase	Neospora caninum (strain Liverpool)	572307	BN1204_024840	4
390	0	A0A125YWL1_TOXGM	*	468	Microneme protein MIC13	Toxoplasma gondii (strain ATCC 50611 / Me49)	508771	MIC13	4
390	1	B0LUH4_TOXGO	100	468	Microneme protein 13	Toxoplasma gondii	5811	MIC13	4
390	2	H9BC52_TOXGO	98.2	468	Microneme protein 13	Toxoplasma gondii	5811	MIC13	4
390	3	H9BC56_TOXGO	98.9	468	Microneme protein 13	Toxoplasma gondii	5811	MIC13	4
390	4	H9BC57_TOXGO	99.7	468	Microneme protein 13	Toxoplasma gondii	5811	MIC13	4
390	5	H9BC58_TOXGO	98.9	468	Microneme protein 13	Toxoplasma gondii	5811	MIC13	4
390	6	H9BC59_TOXGO	98.2	468	Microneme protein 13	Toxoplasma gondii	5811	MIC13	4
390	7	H9BC62_TOXGO	99.1	468	Microneme protein 13	Toxoplasma gondii	5811	MIC13	4
390	8	H9BC63_TOXGO	99.1	468	Microneme protein 13	Toxoplasma gondii	5811	MIC13	4
390	9	H9BC64_TOXGO	98.5	468	Microneme protein 13	Toxoplasma gondii	5811	MIC13	4
390	10	H9BC65_TOXGO	97.6	468	Microneme protein 13	Toxoplasma gondii	5811	MIC13	4
390	11	H9BC66_TOXGO	99.1	468	Microneme protein 13	Toxoplasma gondii	5811	MIC13	4
390	12	H9BC67_TOXGO	98.9	468	Microneme protein 13	Toxoplasma gondii	5811	MIC13	4
390	13	H9BC68_TOXGO	99.1	468	Microneme protein 13	Toxoplasma gondii	5811	MIC13	4
390	14	H9BC69_TOXGO	98.2	468	Microneme protein 13	Toxoplasma gondii	5811	MIC13	4
391	0	C9ZUG3_TRYB9	*	466	Variant surface glycoprotein (VSG)	Trypanosoma brucei gambiense (strain MHOM/CI/86/DAL972)	679716	TbgDal_VIII20	4
392	0	S8GKC1_TOXGM	*	466	Subtilisin	Toxoplasma gondii (strain ATCC 50611 / Me49)	508771	SUB9	3
393	0	TY3H_SCHMA	*	465	Tyrosine 3-monooxygenase	Schistosoma mansoni	6183	TH	2
394	0	A0A1G4GSW1_PLAVI	*	464	Adenylosuccinate lyase	Plasmodium vivax	5855	PVT01_040021000	3
394	1	A0A1G4H8C5_PLAVI	99.5	464	Adenylosuccinate lyase	Plasmodium vivax	5855	PVC01_040021600	3
394	2	A0A564ZQ25_PLAVI	99.3	464	Adenylosuccinate lyase	Plasmodium vivax	5855	PVP01_0418500	3
394	3	A5KBL5_PLAVS	99.5	464	Adenylosuccinate lyase	Plasmodium vivax (strain Salvador I)	126793	PVX_003765	1
394	4	Q8WSJ9_PLAVI	99.7	464	Adenylosuccinate lyase	Plasmodium vivax	5855	asl	3
395	0	A0A125YKH3_TOXGM	*	463	RuvB-like helicase	Toxoplasma gondii (strain ATCC 50611 / Me49)	508771	TGME49_293368	3
395	1	S8GJW4_TOXGM	95.8	73	RuvB-like helicase	Toxoplasma gondii (strain ATCC 50611 / Me49)	508771	TGME49_293372	3
396	0	D1GJ51_LEIIN	*	463	Putative surface antigen protein 2	Leishmania infantum	5671	PSA-50S	4
397	0	Q25628_ONCVO	*	460	B20 protein	Onchocerca volvulus	6282	B20	2
398	0	Q8WRS0_NEOCA	*	460	Microneme-associated protein	Neospora caninum	29176	MIC1	4
399	0	A0A3Q8S5W5_HAECO	*	459	40kDa ES protein	Haemonchus contortus	6289	ES	2
399	1	A0A3S5HJT6_HAECO	97.1	459	40kDa ES protein	Haemonchus contortus	6289	ES	2
399	2	A0A3S5HJT7_HAECO	98.4	459	40kDa ES protein	Haemonchus contortus	6289	ES	2
399	3	A0A3S5HJT8_HAECO	96.5	459	40kDa ES protein	Haemonchus contortus	6289	ES	2
399	4	A0A3S5HJT9_HAECO	96.9	459	40kDa ES protein	Haemonchus contortus	6289	ES	2
399	5	A0A3S8RKK5_HAECO	97.1	459	40kDa ES protein	Haemonchus contortus	6289	ES	2
400	0	A0A4V0K2C9_PLACH	*	458	Adenylosuccinate lyase	Plasmodium chabaudi chabaudi	31271	PCHAS_0306500	3
400	1	Q7KPC1_PLACH	99.1	458	Adenylosuccinate lyase	Plasmodium chabaudi chabaudi	31271	ASL	3
401	0	C1LF11_SCHJA	*	458	Tetraspanin	Schistosoma japonicum	6182	NA	2
402	0	G1CRL3_TRYB2	*	458	VSG	Trypanosoma brucei brucei (strain 927/4 GUTat10.1)	185431	BES33S10	4
402	1	Q38CM5_TRYB2	99.7	458	B-VSG	Trypanosoma brucei brucei (strain 927/4 GUTat10.1)	185431	BES21S13	4
403	0	A0A125YMF8_TOXGM	*	456	Microneme protein MIC1	Toxoplasma gondii (strain ATCC 50611 / Me49)	508771	MIC1	4
403	1	MIC1_TOXGO	99.3	456	Micronemal protein 1	Toxoplasma gondii	5811	MIC1	1
404	0	A0A3Q8IVR8_LEIDO	*	456	Mitogen-activated protein kinase	Leishmania donovani	5661	LdCL_360012700	3
404	1	A0A504X3Y7_LEIDO	94.5	423	Mitogen-activated protein kinase	Leishmania donovani	5661	CGC20_29535	3
404	2	A0A504XGH5_LEIDO	94.3	423	Mitogen-activated protein kinase	Leishmania donovani	5661	CGC21_12710	3
405	0	A5JUZ0_NEOCA	*	456	Cyst matrix and cyst wall protein	Neospora caninum	29176	MAG1	2
405	1	D0FZZ5_NEOCA	99.5	456	Bradyzoite protein MAG1	Neospora caninum	29176	mag1	4
406	0	A0A4E0R514_FASHE	*	454	Cathepsin B	Fasciola hepatica	6192	D915_007020	3
407	0	Q4CR01_TRYCC	*	453	Mitogen-activated protein kinase	Trypanosoma cruzi (strain CL Brener)	353153	Tc00.1047053506007.40	3
407	1	Q4CZ09_TRYCC	99.5	453	Mitogen-activated protein kinase	Trypanosoma cruzi (strain CL Brener)	353153	Tc00.1047053510295.50	3
408	0	A0A2L1CF29_PLAFA	99.5	436	Circumsporozoite protein	Plasmodium falciparum	5833	NA	3
408	1	A0A2L1CF66_PLAFA	98.8	436	Circumsporozoite protein	Plasmodium falciparum	5833	NA	3
408	2	C6FGZ8_PLAFA	100	435	Circumsporozoite protein	Plasmodium falciparum	5833	CSP	3
408	3	C6FH64_PLAFA	97.9	439	Circumsporozoite protein	Plasmodium falciparum	5833	CSP	3
408	4	C6FH77_PLAFA	99.5	439	Circumsporozoite protein	Plasmodium falciparum	5833	CSP	3
408	5	C6FH78_PLAFA	99	435	Circumsporozoite protein	Plasmodium falciparum	5833	CSP	3
408	6	C6FHF0_PLAFA	100	439	Circumsporozoite protein	Plasmodium falciparum	5833	CSP	3
408	7	C6FHG4_PLAFA	97.4	435	Circumsporozoite protein	Plasmodium falciparum	5833	CSP	3
408	8	C6FHG7_PLAFA	99.3	439	Circumsporozoite protein	Plasmodium falciparum	5833	CSP	3
408	9	D5I6M6_PLAFA	99.3	434	Circumsporozoite protein	Plasmodium falciparum	5833	CSP	3
408	10	M1V0C1_PLAFA	99	436	Circumsporozoite protein	Plasmodium falciparum	5833	csp	3
408	11	M1V0C4_PLAFA	*	452	Circumsporozoite protein	Plasmodium falciparum	5833	csp	3
408	12	M1V9K3_PLAFA	99.5	452	Circumsporozoite protein	Plasmodium falciparum	5833	csp	3
408	13	M1VFT6_PLAFA	97.4	436	Circumsporozoite protein	Plasmodium falciparum	5833	csp	3
408	14	M1VFU7_PLAFA	98.1	440	Circumsporozoite protein	Plasmodium falciparum	5833	csp	3
408	15	M1VFV5_PLAFA	99.3	444	Circumsporozoite protein	Plasmodium falciparum	5833	csp	3
408	16	M1VFX2_PLAFA	99	436	Circumsporozoite protein	Plasmodium falciparum	5833	csp	3
408	17	M1VL40_PLAFA	100	436	Circumsporozoite protein	Plasmodium falciparum	5833	csp	3
408	18	Q25828_PLAFA	99.7	436	Circumsporozoite protein	Plasmodium falciparum	5833	CSP	3
408	19	Q25834_PLAFA	99.3	452	Circumsporozoite protein	Plasmodium falciparum	5833	CSP	3
408	20	Q27325_PLAFA	97.2	436	Circumsporozoite protein	Plasmodium falciparum	5833	CSP	3
408	21	Q5R2L0_PLAFA	90	442	Circumsporozoite protein	Plasmodium falciparum	5833	csp	3
408	22	Q8I9G0_PLAFA	97.9	436	Circumsporozoite protein	Plasmodium falciparum	5833	CSP	3
408	23	Q8I9J3_PLAFA	98.3	436	Circumsporozoite protein	Plasmodium falciparum	5833	CSP	3
408	24	S6B5N5_PLAFA	100	440	Circumsporozoite protein	Plasmodium falciparum	5833	csp	3
409	0	S8F4K6_TOXGM	*	452	MAG1	Toxoplasma gondii (strain ATCC 50611 / Me49)	508771	MAG1	4
410	0	A0A068X3I9_ECHGR	*	451	Annexin	Echinococcus granulosus	6210	EgrG_000330300	3
411	0	A0A125YPH4_TOXGM	*	451	Histone deacetylase	Toxoplasma gondii (strain ATCC 50611 / Me49)	508771	HDAC3	3
411	1	Q2Y2R0_TOXGO	100	451	Histone deacetylase	Toxoplasma gondii	5811	TGRH88_046800	2
412	0	A0A3Q0KFV5_SCHMA	*	451	Putative kunitz-type protease inhibitor	Schistosoma mansoni	6183	NA	4
413	0	A4I8P2_LEIIN	*	450	Thiol-dependent reductase 1	Leishmania infantum	5671	TDR1	1
414	0	H6U3V1_PLAVI	*	450	6-cysteine protein	Plasmodium vivax	5855	Pvs48/45	4
414	1	H6U3V2_PLAVI	99.7	450	Gamete surface antigen Pvs48/45	Plasmodium vivax	5855	Pvs48/45	4
414	2	H6U3V4_PLAVI	98.8	450	Gamete surface antigen Pvs48/45	Plasmodium vivax	5855	Pvs48/45	4
414	3	H6U3V5_PLAVI	99.7	450	Gamete surface antigen Pvs48/45	Plasmodium vivax	5855	Pvs48/45	4
414	4	H6U3V6_PLAVI	99.5	450	Gamete surface antigen Pvs48/45	Plasmodium vivax	5855	Pvs48/45	4
414	5	H9D0Y6_PLAVI	99.5	450	Gamete surface antigen Pvs48/45	Plasmodium vivax	5855	pvs48	4
415	0	Q26011_PLAFA	*	448	S48/45	Plasmodium falciparum	5833	s48/45	4
415	1	Q8STH6_PLAFA	99.7	448	S48/45	Plasmodium falciparum	5833	s48/45	4
415	2	Q8TA08_PLAFA	98.8	448	S48/45	Plasmodium falciparum	5833	s48/45	4
415	3	Q8TA09_PLAFA	99.1	448	S48/45	Plasmodium falciparum	5833	s48/45	4
415	4	Q8TA10_PLAFA	98.8	448	S48/45	Plasmodium falciparum	5833	s48/45	4
415	5	Q8TA11_PLAFA	99.5	448	S48/45	Plasmodium falciparum	5833	s48/45	4
415	6	Q8TA12_PLAFA	99.5	448	S48/45	Plasmodium falciparum	5833	s48/45	4
415	7	Q8TA13_PLAFA	99.5	448	S48/45	Plasmodium falciparum	5833	s48/45	4
415	8	Q8TA14_PLAFA	99.3	448	S48/45	Plasmodium falciparum	5833	s48/45	4
415	9	Q8TA15_PLAFA	99.3	448	S48/45	Plasmodium falciparum	5833	s48/45	4
415	10	Q8TA16_PLAFA	99.3	448	S48/45	Plasmodium falciparum	5833	s48/45	4
415	11	Q8TA17_PLAFA	99.1	448	S48/45	Plasmodium falciparum	5833	s48/45	4
415	12	Q8TA18_PLAFA	98.4	448	S48/45	Plasmodium falciparum	5833	s48/45	4
415	13	Q8TA19_PLAFA	99.5	448	S48/45	Plasmodium falciparum	5833	s48/45	4
415	14	Q8TA20_PLAFA	99.5	448	S48/45	Plasmodium falciparum	5833	s48/45	4
415	15	Q8TA21_PLAFA	99.7	448	S48/45	Plasmodium falciparum	5833	s48/45	4
415	16	Q8TA22_PLAFA	99.7	448	S48/45	Plasmodium falciparum	5833	s48/45	4
415	17	Q9U415_PLAFA	99.3	448	S48/45	Plasmodium falciparum	5833	s48/45	4
416	0	A0A4E0RY29_FASHE	*	447	Glyceraldehyde 3-phosphate dehydrogenase	Fasciola hepatica	6192	D915_000635	3
417	0	A0A113S8Y8_PLABE	*	446	Phosphopyruvate hydratase	Plasmodium berghei	5821	ENO	3
417	1	ENO_PLAF7	92.1	446	Enolase	Plasmodium falciparum (isolate 3D7)	36329	ENO	3
417	2	ENO_PLAFA	91.9	446	Enolase	Plasmodium falciparum	5833	ENO	3
418	0	A0A125YP48_TOXGM	*	446	Rhoptry protein ROP1	Toxoplasma gondii (strain ATCC 50611 / Me49)	508771	ROP1	4
419	0	A0A4Z2CQG1_SCHJA	*	445	Paramyosin	Schistosoma japonicum	6182	EWB00_008384	4
420	0	C8CJZ1_BABBO	*	445	Cysteine peptidase 2	Babesia bovis	5865	NA	3
420	1	C8CJZ2_BABBO	98.8	445	Cysteine peptidase	Babesia bovis	5865	NA	3
420	2	C8CJZ4_BABBO	99.5	445	Cysteine peptidase 2	Babesia bovis	5865	NA	3
420	3	C8CJZ6_BABBO	98.4	445	Cysteine peptidase 2	Babesia bovis	5865	NA	3
421	0	Q7K8Z6_LEIIN	*	443	Cathepsin L-like protease	Leishmania infantum	5671	cpb	3
422	0	A0A2L1CF52_PLAFA	98.3	432	Circumsporozoite protein	Plasmodium falciparum	5833	NA	3
422	1	A0A2L1CF68_PLAFA	98.3	432	Circumsporozoite protein	Plasmodium falciparum	5833	NA	3
422	2	C6FGZ2_PLAFA	98.1	423	Circumsporozoite protein	Plasmodium falciparum	5833	CSP	3
422	3	C6FGZ3_PLAFA	97.6	431	Circumsporozoite protein	Plasmodium falciparum	5833	CSP	3
422	4	C6FGZ4_PLAFA	98.3	431	Circumsporozoite protein	Plasmodium falciparum	5833	CSP	3
422	5	C6FGZ6_PLAFA	98.8	423	Circumsporozoite protein	Plasmodium falciparum	5833	CSP	3
422	6	C6FH00_PLAFA	98.8	427	Circumsporozoite protein	Plasmodium falciparum	5833	CSP	3
422	7	C6FH02_PLAFA	98.3	427	Circumsporozoite protein	Plasmodium falciparum	5833	CSP	3
422	8	C6FH24_PLAFA	98.3	431	Circumsporozoite protein	Plasmodium falciparum	5833	CSP	3
422	9	C6FH27_PLAFA	97.9	431	Circumsporozoite protein	Plasmodium falciparum	5833	CSP	3
422	10	C6FH37_PLAFA	97.9	431	Circumsporozoite protein	Plasmodium falciparum	5833	CSP	3
422	11	C6FH47_PLAFA	98.1	431	Circumsporozoite protein	Plasmodium falciparum	5833	CSP	3
422	12	C6FH53_PLAFA	98.5	427	Circumsporozoite protein	Plasmodium falciparum	5833	CSP	3
422	13	C6FH79_PLAFA	98.3	423	Circumsporozoite protein	Plasmodium falciparum	5833	CSP	3
422	14	C6FHK7_PLAFA	98.8	427	Circumsporozoite protein	Plasmodium falciparum	5833	CSP	3
422	15	M1V0G5_PLAFA	98.1	428	Circumsporozoite protein	Plasmodium falciparum	5833	csp	3
422	16	M1V0M5_PLAFA	97.9	432	Circumsporozoite protein	Plasmodium falciparum	5833	csp	3
422	17	M1V9I4_PLAFA	97.6	432	Circumsporozoite protein	Plasmodium falciparum	5833	csp	3
422	18	M1V9I8_PLAFA	98.1	432	Circumsporozoite protein	Plasmodium falciparum	5833	csp	3
422	19	M1V9K0_PLAFA	98.1	424	Circumsporozoite protein	Plasmodium falciparum	5833	csp	3
422	20	M1VL74_PLAFA	98.1	424	Circumsporozoite protein	Plasmodium falciparum	5833	csp	3
422	21	M1VL84_PLAFA	98.3	428	Circumsporozoite protein	Plasmodium falciparum	5833	csp	3
422	22	M1VLB5_PLAFA	98.6	432	Circumsporozoite protein	Plasmodium falciparum	5833	csp	3
422	23	M1VLB8_PLAFA	98.8	424	Circumsporozoite protein	Plasmodium falciparum	5833	csp	3
422	24	M1VPI7_PLAFA	97.1	424	Circumsporozoite protein	Plasmodium falciparum	5833	csp	3
422	25	M1VPL6_PLAFA	98.8	428	Circumsporozoite protein	Plasmodium falciparum	5833	csp	3
422	26	Q25827_PLAFA	98.6	432	Circumsporozoite protein	Plasmodium falciparum	5833	CSP	3
422	27	Q25830_PLAFA	*	442	Circumsporozoite protein	Plasmodium falciparum	5833	CSP	3
422	28	Q27246_PLAFA	98.1	432	Circumsporozoite protein	Plasmodium falciparum	5833	CSP	3
422	29	Q27425_PLAFA	99	424	Circumsporozoite protein	Plasmodium falciparum	5833	CSP	3
422	30	Q5R2L6_PLAFA	98.3	428	Circumsporozoite protein	Plasmodium falciparum	5833	csp	3
422	31	Q764K2_PLAFA	98.3	432	Circumsporozoite protein	Plasmodium falciparum	5833	csp	3
422	32	Q764K3_PLAFA	98.8	428	Circumsporozoite protein	Plasmodium falciparum	5833	csp	3
422	33	Q764K4_PLAFA	98.8	424	Circumsporozoite protein	Plasmodium falciparum	5833	csp	3
422	34	Q8I9F8_PLAFA	97.6	432	Circumsporozoite protein	Plasmodium falciparum	5833	CSP	3
422	35	Q8I9J4_PLAFA	98.3	428	Circumsporozoite protein	Plasmodium falciparum	5833	CSP	3
422	36	S6B5M1_PLAFA	99.3	428	Circumsporozoite protein	Plasmodium falciparum	5833	csp	3
423	0	A0A0V1BR66_TRISP	100	377	Protein spitz	Trichinella spiralis	6334	spi	4
423	1	A0A0V1BSK0_TRISP	*	441	Protein spitz	Trichinella spiralis	6334	spi	4
424	0	H9TTY8_PLAKN	*	439	Circumsporozoite protein	Plasmodium knowlesi	5850	csp	3
425	0	PFS47_PLAF7	*	439	Female gametocyte surface protein P47	Plasmodium falciparum (isolate 3D7)	36329	PFS47	2
426	0	W6NDZ3_HAECO	*	439	Major sperm protein	Haemonchus contortus	6289	HCOI_01343500	3
427	0	A0A2H1C4U2_FASHE	*	438	Thioredoxin	Fasciola hepatica	6192	D915_10536	3
428	0	Q4FKT1_TRYB2	*	438	Variant surface glycoprotein (VSG)	Trypanosoma brucei brucei (strain 927/4 GUTat10.1)	185431	Tb09.v4.0088	4
429	0	A0A2H1CMG4_FASHE	98.4	191	Phosphoglycerate kinase	Fasciola hepatica	6192	D915_03906	3
429	1	A0A2H1CMI4_FASHE	90.3	156	Phosphoglycerate kinase	Fasciola hepatica	6192	D915_03905	3
429	2	A0A4E0RCZ7_FASHE	99.2	415	Phosphoglycerate kinase	Fasciola hepatica	6192	D915_002597	3
429	3	A0A504Z124_FASGI	99.2	415	Phosphoglycerate kinase	Fasciola gigantica	46835	FGIG_04452	3
429	4	Q45UT3_FASHE	*	437	Phosphoglycerate kinase	Fasciola hepatica	6192	NA	2
430	0	B5TSF4_TOXGO	*	436	Dense granule protein 12	Toxoplasma gondii	5811	gra12	2
430	1	S8GHD8_TOXGM	99.5	436	Dense granule protein GRA12	Toxoplasma gondii (strain ATCC 50611 / Me49)	508771	GRA12	4
431	0	H6U3U7_PLAVI	*	433	Gamete surface antigen Pvs47	Plasmodium vivax	5855	pvs47	4
431	1	H6U3U8_PLAVI	99.7	433	6-cysteine protein	Plasmodium vivax	5855	pvs47	4
431	2	H6U3U9_PLAVI	99.7	433	Gamete surface antigen Pvs47	Plasmodium vivax	5855	pvs47	4
431	3	H6U3V0_PLAVI	99	433	Gamete surface antigen Pvs47	Plasmodium vivax	5855	pvs47	4
431	4	H9D0U5_PLAVI	99	433	Pvs47	Plasmodium vivax	5855	pvs47	4
431	5	H9D0U7_PLAVI	99.7	433	Pvs47	Plasmodium vivax	5855	pvs47	4
431	6	H9D0U9_PLAVI	99.5	433	Pvs47	Plasmodium vivax	5855	pvs47	4
432	0	A0A0Y9ZZM9_PLABE	*	431	6-cysteine protein	Plasmodium berghei	5821	P47	4
433	0	G7YF68_CLOSI	*	431	2-phospho-D-glycerate hydro-lyase	Clonorchis sinensis	79923	ENO	3
434	0	Q17229_BRUMA	*	431	Filarial antigen	Brugia malayi	6279	NA	2
435	0	A0A1G4GZ52_PLAVI	98.3	413	Merozoite surface protein 3	Plasmodium vivax	5855	PVT01_100033700	4
435	1	A0A1G4HEG0_PLAVI	*	430	Merozoite surface protein 3	Plasmodium vivax	5855	PVC01_100039700	4
435	2	A0A564ZXB3_PLAVI	98.3	418	Merozoite surface protein 3	Plasmodium vivax	5855	PVP01_1031100	4
436	0	HGLB_SCHMA	*	429	Hemoglobinase	Schistosoma mansoni	6183	NA	1
437	0	A0A4V0KF74_9APIC	*	427	Circumsporozoite protein	Plasmodium yoelii	5861	PY17X_0405400	3
437	1	Q4U4G6_9APIC	99.7	427	Circumsporozoite protein	Plasmodium yoelii	5861	CSP	2
438	0	A0A4Z2DX76_SCHJA	*	427	Transmembrane protein	Schistosoma japonicum	6182	EWB00_000734	4
439	0	F1BZ66_PLAKN	92.2	424	Circumsporozoite protein	Plasmodium knowlesi	5850	csp	3
439	1	H9C3P0_PLAKN	*	425	Circumsporozoite protein	Plasmodium knowlesi	5850	csp	3
439	2	H9C3P1_PLAKN	99.7	425	Circumsporozoite protein	Plasmodium knowlesi	5850	csp	3
439	3	H9C3P3_PLAKN	99	413	Circumsporozoite protein	Plasmodium knowlesi	5850	csp	3
439	4	H9C3P4_PLAKN	99.5	425	Circumsporozoite protein	Plasmodium knowlesi	5850	csp	3
439	5	H9C3P5_PLAKN	99.2	425	Circumsporozoite protein	Plasmodium knowlesi	5850	csp	3
439	6	H9C3P6_PLAKN	99.7	425	Circumsporozoite protein	Plasmodium knowlesi	5850	csp	3
439	7	H9C3P7_PLAKN	99.5	425	Circumsporozoite protein	Plasmodium knowlesi	5850	csp	3
439	8	H9C3P9_PLAKN	99.5	425	Circumsporozoite protein	Plasmodium knowlesi	5850	csp	3
439	9	W0FBG9_PLAKN	96.6	416	Circumsporozoite protein	Plasmodium knowlesi	5850	NA	2
439	10	W0FEW8_PLAKN	96.2	425	Circumsporozoite protein	Plasmodium knowlesi	5850	NA	2
439	11	W0FG36_PLAKN	96.2	425	Circumsporozoite protein	Plasmodium knowlesi	5850	NA	2
439	12	W0FG56_PLAKN	96.6	416	Circumsporozoite protein	Plasmodium knowlesi	5850	NA	2
440	0	Q8IJ53_PLAF7	*	424	Merozoite surface protein	Plasmodium falciparum (isolate 3D7)	36329	PF3D7_1035600	4
441	0	Q8II23_PLAF7	*	423	Protein disulfide isomerase	Plasmodium falciparum (isolate 3D7)	36329	PF3D7_1134100	4
442	0	A0A125YST9_TOXGM	*	422	Cathepsin CPL	Toxoplasma gondii (strain ATCC 50611 / Me49)	508771	CPL	3
442	1	D1MNA5_TOXGO	99.7	421	Cathepsin L	Toxoplasma gondii	5811	NA	3
442	2	Q6DMN0_TOXGO	100	422	Cathepsin CPL	Toxoplasma gondii	5811	CPL	1
443	0	A0A0Y9XJ90_PLABE	99.7	409	Merozoite surface protein 8	Plasmodium berghei	5821	MSP8	4
443	1	A0A1D3SBZ5_PLABE	*	422	Merozoite surface protein 8	Plasmodium berghei	5821	MSP8	4
443	2	A0A509ANJ5_PLABA	99.7	409	Merozoite surface protein 8	Plasmodium berghei (strain Anka)	5823	PBANKA_1102200	4
444	0	A0A068W800_ECHGR	99.6	305	Paramyosin	Echinococcus granulosus	6210	EgrG_000794900	4
444	1	W6V1T0_ECHGR	*	422	Paramyosin	Echinococcus granulosus	6210	EGR_00181	4
445	0	A0A0J9XSV8_BRUMA	*	421	Calreticulin	Brugia malayi	6279	bma-crt-1	3
445	1	A0A0K0JN19_BRUMA	100	404	Calreticulin	Brugia malayi	6279	bma-crt-1	3
445	2	A0A4E9F7C5_BRUMA	100	404	Calreticulin	Brugia malayi	6279	Bma-crt-1	3
445	3	A0A4E9FD69_BRUMA	100	421	Calreticulin	Brugia malayi	6279	Bma-crt-1	3
446	0	A0A1I8EK39_WUCBA	*	421	Thioredoxin	Wuchereria bancrofti	6293	NA	4
446	1	J9EEM4_WUCBA	97.8	412	Thioredoxin	Wuchereria bancrofti	6293	WUBG_08513	4
447	0	A0A2L1CF62_PLAFA	*	420	Circumsporozoite protein	Plasmodium falciparum	5833	NA	3
447	1	A0A2L1CF74_PLAFA	98.3	412	Circumsporozoite protein	Plasmodium falciparum	5833	NA	3
447	2	C6FGZ7_PLAFA	99.7	415	Circumsporozoite protein	Plasmodium falciparum	5833	CSP	3
447	3	C6FGZ9_PLAFA	100	411	Circumsporozoite protein	Plasmodium falciparum	5833	CSP	3
447	4	C6FH01_PLAFA	100	407	Circumsporozoite protein	Plasmodium falciparum	5833	CSP	3
447	5	C6FH08_PLAFA	99.5	415	Circumsporozoite protein	Plasmodium falciparum	5833	CSP	3
447	6	C6FH44_PLAFA	99.7	419	Circumsporozoite protein	Plasmodium falciparum	5833	CSP	3
447	7	C6FHE3_PLAFA	99.5	419	Circumsporozoite protein	Plasmodium falciparum	5833	CSP	3
447	8	C6FHG1_PLAFA	99.2	415	Circumsporozoite protein	Plasmodium falciparum	5833	CSP	3
447	9	CSP_PLAFA	99	412	Circumsporozoite protein	Plasmodium falciparum	5833	NA	1
447	10	D5I6N9_PLAFA	98.7	402	Circumsporozoite protein	Plasmodium falciparum	5833	CSP	3
447	11	M1V047_PLAFA	97.6	420	Circumsporozoite protein	Plasmodium falciparum	5833	csp	3
447	12	M1V060_PLAFA	97.3	408	Circumsporozoite protein	Plasmodium falciparum	5833	csp	3
447	13	M1V068_PLAFA	97.5	412	Circumsporozoite protein	Plasmodium falciparum	5833	csp	3
447	14	M1V093_PLAFA	98.5	412	Circumsporozoite protein	Plasmodium falciparum	5833	csp	3
447	15	M1V097_PLAFA	97.8	412	Circumsporozoite protein	Plasmodium falciparum	5833	csp	3
447	16	M1V0E0_PLAFA	98.8	420	Circumsporozoite protein	Plasmodium falciparum	5833	csp	3
447	17	M1V0F2_PLAFA	98.3	412	Circumsporozoite protein	Plasmodium falciparum	5833	csp	3
447	18	M1V0F9_PLAFA	98.5	416	Circumsporozoite protein	Plasmodium falciparum	5833	csp	3
447	19	M1V0Q8_PLAFA	98.7	412	Circumsporozoite protein	Plasmodium falciparum	5833	csp	3
447	20	M1V9C9_PLAFA	98.3	416	Circumsporozoite protein	Plasmodium falciparum	5833	csp	3
447	21	M1V9D4_PLAFA	97.8	412	Circumsporozoite protein	Plasmodium falciparum	5833	csp	3
447	22	M1V9D6_PLAFA	98	408	Circumsporozoite protein	Plasmodium falciparum	5833	csp	3
447	23	M1V9D9_PLAFA	98.7	412	Circumsporozoite protein	Plasmodium falciparum	5833	csp	3
447	24	M1V9E1_PLAFA	98.5	412	Circumsporozoite protein	Plasmodium falciparum	5833	csp	3
447	25	M1V9E6_PLAFA	98.2	408	Circumsporozoite protein	Plasmodium falciparum	5833	csp	3
447	26	M1V9E9_PLAFA	97.7	408	Circumsporozoite protein	Plasmodium falciparum	5833	csp	3
447	27	M1V9F1_PLAFA	97.7	404	Circumsporozoite protein	Plasmodium falciparum	5833	csp	3
447	28	M1V9F5_PLAFA	98	408	Circumsporozoite protein	Plasmodium falciparum	5833	csp	3
447	29	M1V9F8_PLAFA	98	416	Circumsporozoite protein	Plasmodium falciparum	5833	csp	3
447	30	M1V9G3_PLAFA	98.3	416	Circumsporozoite protein	Plasmodium falciparum	5833	csp	3
447	31	M1V9H0_PLAFA	97.7	408	Circumsporozoite protein	Plasmodium falciparum	5833	csp	3
447	32	M1V9K2_PLAFA	98	412	Circumsporozoite protein	Plasmodium falciparum	5833	csp	3
447	33	M1V9L6_PLAFA	98.8	420	Circumsporozoite protein	Plasmodium falciparum	5833	csp	3
447	34	M1V9Q3_PLAFA	99	412	Circumsporozoite protein	Plasmodium falciparum	5833	csp	3
447	35	M1VFK4_PLAFA	98.7	412	Circumsporozoite protein	Plasmodium falciparum	5833	csp	3
447	36	M1VFK8_PLAFA	98.3	412	Circumsporozoite protein	Plasmodium falciparum	5833	csp	3
447	37	M1VFL6_PLAFA	98	412	Circumsporozoite protein	Plasmodium falciparum	5833	csp	3
447	38	M1VFM2_PLAFA	98.5	412	Circumsporozoite protein	Plasmodium falciparum	5833	csp	3
447	39	M1VFN0_PLAFA	98.2	408	Circumsporozoite protein	Plasmodium falciparum	5833	csp	3
447	40	M1VFN3_PLAFA	98.7	412	Circumsporozoite protein	Plasmodium falciparum	5833	csp	3
447	41	M1VFP5_PLAFA	97.7	404	Circumsporozoite protein	Plasmodium falciparum	5833	csp	3
447	42	M1VFU1_PLAFA	99	416	Circumsporozoite protein	Plasmodium falciparum	5833	csp	3
447	43	M1VFU4_PLAFA	98.3	412	Circumsporozoite protein	Plasmodium falciparum	5833	csp	3
447	44	M1VFX4_PLAFA	99.5	416	Circumsporozoite protein	Plasmodium falciparum	5833	csp	3
447	45	M1VG05_PLAFA	98.5	416	Circumsporozoite protein	Plasmodium falciparum	5833	csp	3
447	46	M1VKY9_PLAFA	98.5	412	Circumsporozoite protein	Plasmodium falciparum	5833	csp	3
447	47	M1VL07_PLAFA	98	412	Circumsporozoite protein	Plasmodium falciparum	5833	csp	3
447	48	M1VL13_PLAFA	98	412	Circumsporozoite protein	Plasmodium falciparum	5833	csp	3
447	49	M1VL71_PLAFA	98.3	416	Circumsporozoite protein	Plasmodium falciparum	5833	csp	3
447	50	M1VL81_PLAFA	98.1	420	Circumsporozoite protein	Plasmodium falciparum	5833	csp	3
447	51	M1VLB0_PLAFA	99.2	420	Circumsporozoite protein	Plasmodium falciparum	5833	csp	3
447	52	M1VLD3_PLAFA	99.7	420	Circumsporozoite protein	Plasmodium falciparum	5833	csp	3
447	53	M1VPG1_PLAFA	99.2	412	Circumsporozoite protein	Plasmodium falciparum	5833	csp	3
447	54	M1VPG3_PLAFA	97.6	420	Circumsporozoite protein	Plasmodium falciparum	5833	csp	3
447	55	M1VPG6_PLAFA	98.5	412	Circumsporozoite protein	Plasmodium falciparum	5833	csp	3
447	56	M1VPG9_PLAFA	98	412	Circumsporozoite protein	Plasmodium falciparum	5833	csp	3
447	57	M1VPH1_PLAFA	98.7	408	Circumsporozoite protein	Plasmodium falciparum	5833	csp	3
447	58	M1VPH7_PLAFA	98	408	Circumsporozoite protein	Plasmodium falciparum	5833	csp	3
447	59	M1VPK0_PLAFA	98.2	401	Circumsporozoite protein	Plasmodium falciparum	5833	csp	3
447	60	M1VPM1_PLAFA	97.8	420	Circumsporozoite protein	Plasmodium falciparum	5833	csp	3
447	61	M1VPN0_PLAFA	98.3	420	Circumsporozoite protein	Plasmodium falciparum	5833	csp	3
447	62	M1VPP3_PLAFA	98.2	404	Circumsporozoite protein	Plasmodium falciparum	5833	csp	3
447	63	M1VPP6_PLAFA	99.5	416	Circumsporozoite protein	Plasmodium falciparum	5833	csp	3
447	64	Q25729_PLAFA	98.2	408	Circumsporozoite protein	Plasmodium falciparum	5833	CS	3
447	65	Q25829_PLAFA	98.8	416	Circumsporozoite protein	Plasmodium falciparum	5833	CSP	3
447	66	Q25831_PLAFA	98.1	420	Circumsporozoite protein	Plasmodium falciparum	5833	CSP	3
447	67	Q25838_PLAFA	97.6	420	Circumsporozoite protein	Plasmodium falciparum	5833	CSP	3
447	68	Q5FZZ7_PLAFA	99.5	420	Circumsporozoite protein	Plasmodium falciparum	5833	CSP	2
447	69	Q5R2L4_PLAFA	98.3	420	Circumsporozoite protein	Plasmodium falciparum	5833	csp	3
447	70	Q5R2L5_PLAFA	98.5	408	Circumsporozoite protein	Plasmodium falciparum	5833	csp	3
447	71	Q5R2L8_PLAFA	99	412	Circumsporozoite protein	Plasmodium falciparum	5833	csp	3
447	72	Q764K6_PLAFA	100	416	Circumsporozoite protein	Plasmodium falciparum	5833	csp	3
447	73	Q764K7_PLAFA	99	416	Circumsporozoite protein	Plasmodium falciparum	5833	csp	3
447	74	Q8I0F9_PLAFA	97.8	412	Circumsporozoite protein	Plasmodium falciparum	5833	CSP	3
447	75	Q8I0I0_PLAFA	99	408	Circumsporozoite protein	Plasmodium falciparum	5833	CSP	3
447	76	Q8I0K0_PLAFA	98.5	412	Circumsporozoite protein	Plasmodium falciparum	5833	CSP	3
447	77	Q8I0R5_PLAFA	97.8	412	Circumsporozoite protein	Plasmodium falciparum	5833	CSP	3
447	78	Q8I9G6_PLAFA	97.8	416	Circumsporozoite protein	Plasmodium falciparum	5833	CSP	3
447	79	Q8I9G7_PLAFA	98.5	412	Circumsporozoite protein	Plasmodium falciparum	5833	CSP	3
447	80	Q8I9G9_PLAFA	98.2	408	Circumsporozoite protein	Plasmodium falciparum	5833	CSP	3
447	81	Q8I9H2_PLAFA	99.2	412	Circumsporozoite protein	Plasmodium falciparum	5833	CSP	3
447	82	Q8I9H5_PLAFA	98	412	Circumsporozoite protein	Plasmodium falciparum	5833	CSP	3
447	83	Q8I9I2_PLAFA	98.3	416	Circumsporozoite protein	Plasmodium falciparum	5833	CSP	3
447	84	Q8I9I3_PLAFA	98.3	416	Circumsporozoite protein	Plasmodium falciparum	5833	CSP	3
447	85	Q8I9I4_PLAFA	98.3	412	Circumsporozoite protein	Plasmodium falciparum	5833	CSP	3
447	86	Q8I9I5_PLAFA	97.7	404	Circumsporozoite protein	Plasmodium falciparum	5833	CSP	3
447	87	U3M0V3_PLAFA	98.3	412	Circumsporozoite protein	Plasmodium falciparum	5833	CSP	3
447	88	U3M428_PLAFA	98	408	Circumsporozoite protein	Plasmodium falciparum	5833	CSP	3
448	0	A0A4Z2DQD9_SCHJA	98.2	399	Phosphoglycerate kinase	Schistosoma japonicum	6182	EWB00_009871	3
448	1	A0A4Z2DQE0_SCHJA	94.7	380	Phosphoglycerate kinase	Schistosoma japonicum	6182	EWB00_009871	3
448	2	A0A4Z2DQN6_SCHJA	98	357	Phosphoglycerate kinase	Schistosoma japonicum	6182	EWB00_009871	3
448	3	A0A5K4EZX5_SCHMA	92.7	357	Phosphoglycerate kinase	Schistosoma mansoni	6183	NA	3
448	4	B3W661_SCHJA	97.3	416	Phosphoglycerate kinase	Schistosoma japonicum	6182	PGK1	2
448	5	C1LAI8_SCHJA	91.4	70	Phosphoglycerate kinase	Schistosoma japonicum	6182	NA	2
448	6	C1LAI9_SCHJA	96.5	319	Phosphoglycerate kinase	Schistosoma japonicum	6182	PGK1	2
448	7	C1LAJ0_SCHJA	96.8	416	Phosphoglycerate kinase	Schistosoma japonicum	6182	PGK1	2
448	8	C1LAJ1_SCHJA	90.4	220	Phosphoglycerate kinase	Schistosoma japonicum	6182	PGK1	2
448	9	C1LAJ2_SCHJA	97.1	416	Phosphoglycerate kinase	Schistosoma japonicum	6182	PGK1	2
448	10	C1LAJ3_SCHJA	98.5	416	Phosphoglycerate kinase	Schistosoma japonicum	6182	PGK1	2
448	11	C1LAJ6_SCHJA	96.8	416	Phosphoglycerate kinase	Schistosoma japonicum	6182	PGK1	2
448	12	C1LT10_SCHJA	98.5	416	Phosphoglycerate kinase	Schistosoma japonicum	6182	PGK1	2
448	13	C1LT13_SCHJA	97.1	416	Phosphoglycerate kinase	Schistosoma japonicum	6182	PGK1	2
448	14	C1LT16_SCHJA	98.8	416	Phosphoglycerate kinase	Schistosoma japonicum	6182	PGK1	2
448	15	C1LT17_SCHJA	95.4	243	Phosphoglycerate kinase	Schistosoma japonicum	6182	PGK1	2
448	16	PGK_SCHMA	92.7	416	Phosphoglycerate kinase	Schistosoma mansoni	6183	PGK	1
448	17	Q7Z0T1_SCHJA	*	420	Phosphoglycerate kinase	Schistosoma japonicum	6182	NA	2
449	0	S8GAG4_TOXGM	*	420	SAG-related sequence SRS29A	Toxoplasma gondii (strain ATCC 50611 / Me49)	508771	SRS29A	4
450	0	K6UVG2_PLACD	*	419	Circumsporozoite protein	Plasmodium cynomolgi (strain B)	1120755	PCYB_084460	3
451	0	S8GTN4_TOXGM	*	419	Dense granule protein GRA12	Toxoplasma gondii (strain ATCC 50611 / Me49)	508771	GRA12	4
452	0	A0A2H1C726_FASHE	97.3	190	Aspartate aminotransferase	Fasciola hepatica	6192	D915_10412	3
452	1	A0A4E0RMQ1_FASHE	*	418	Aspartate aminotransferase	Fasciola hepatica	6192	D915_006783	3
453	0	A0A068WUR8_ECHGR	99.4	348	Annexin	Echinococcus granulosus	6210	EgrG_000041200	3
453	1	W6USW1_ECHGR	*	418	Annexin	Echinococcus granulosus	6210	EGR_00675	3
454	0	A0A3Q0KGY5_SCHMA	98.9	188	Aspartate aminotransferase	Schistosoma mansoni	6183	NA	3
454	1	A0A5K4EFJ8_SCHMA	100	155	Aspartate transaminase	Schistosoma mansoni	6183	NA	3
454	2	A0A5K4EFL5_SCHMA	97.8	237	Aspartate transaminase	Schistosoma mansoni	6183	NA	3
454	3	A0A5K4EG06_SCHMA	*	417	Aspartate aminotransferase	Schistosoma mansoni	6183	NA	3
454	4	Q86E27_SCHJA	91.6	252	Aspartate transaminase	Schistosoma japonicum	6182	NA	2
455	0	Q03752_9APIC	*	416	Circumsporozoite protein	Plasmodium yoelii	5861	CS	3
456	0	TOR_SCHJA	*	414	Tetraspanning orphan receptor	Schistosoma japonicum	6182	TOR	2
457	0	C0KWU7_PLAFA	*	412	Signal peptide peptidase	Plasmodium falciparum	5833	SPP	2
457	1	C0KWV2_PLAFA	99.7	412	Signal peptide peptidase	Plasmodium falciparum	5833	SPP	2
458	0	A0A075AAB3_9TREM	*	411	Aspartate aminotransferase	Opisthorchis viverrini	6198	T265_01360	3
459	0	A0A077TNW9_PLACH	*	411	Signal peptide peptidase, putative	Plasmodium chabaudi chabaudi	31271	SPP	3
459	1	A0A113SJM5_PLABE	91.7	411	Signal peptide peptidase, putative	Plasmodium berghei	5821	SPP	3
459	2	A0A1C6XJY6_PLACH	99.7	411	Signal peptide peptidase, putative	Plasmodium chabaudi chabaudi	31271	SPP	3
460	0	Q8WPZ7_PLAFA	*	411	Arginase	Plasmodium falciparum	5833	arg	3
461	0	A0A3S7X2Z6_LEIDO	*	410	Mitogen-activated protein kinase	Leishmania donovani	5661	CGC20_7505	3
462	0	C8YL72_HAELO	*	410	Calreticulin	Haemaphysalis longicornis	44386	CRT	2
462	1	Q6WSQ1_HAELO	99	410	Calreticulin	Haemaphysalis longicornis	44386	NA	2
463	0	Q9GSA3_9APIC	*	409	Merozoite surface protein	Plasmodium yoelii	5861	pag-2	2
464	0	A0A125YK96_TOXGM	*	408	Dense granule protein GRA14	Toxoplasma gondii (strain ATCC 50611 / Me49)	508771	GRA14	4
464	1	A0A345G093_TOXGO	100	408	Dense granule protein 14	Toxoplasma gondii	5811	GRA14	4
464	2	B5TVE8_TOXGO	99	408	Dense granule protein 14	Toxoplasma gondii	5811	GRA14	4
465	0	A6MIY9_NEOCA	*	408	Bradyzoite surface protein BSR4	Neospora caninum	29176	BSR4	4
466	0	I1YZZ9_BABBO	*	408	GFP-BSD	Babesia bovis	5865	gfp-bsd	3
467	0	A0A4E0RKR3_FASHE	*	406	Aspartate aminotransferase	Fasciola hepatica	6192	D915_008000	3
467	1	A0A504YL02_FASGI	99	406	Aspartate aminotransferase	Fasciola gigantica	46835	FGIG_04765	3
468	0	A1BQX7_TRISP	*	406	Multi cystatin-like domain protein	Trichinella spiralis	6334	mcd-1	2
469	0	F2VII7_PLAKN	*	406	Circumsporozoite protein	Plasmodium knowlesi	5850	csp	3
469	1	F2VII8_PLAKN	99.7	394	Circumsporozoite protein	Plasmodium knowlesi	5850	csp	3
469	2	H9TU00_PLAKN	91.5	403	Circumsporozoite protein	Plasmodium knowlesi	5850	csp	3
469	3	W0FFS4_PLAKN	90.1	405	Circumsporozoite protein	Plasmodium knowlesi	5850	NA	2
470	0	G4VC15_SCHMA	*	405	Aspartate aminotransferase	Schistosoma mansoni	6183	NA	3
471	0	W0FBI2_PLAKN	*	405	Circumsporozoite protein	Plasmodium knowlesi	5850	NA	2
471	1	W0FEY1_PLAKN	98.5	405	Circumsporozoite protein	Plasmodium knowlesi	5850	NA	2
472	0	A0A076L9F1_NEOCA	*	404	Dense granule protein GRA14	Neospora caninum	29176	GRA14	4
473	0	Q4CRK6_TRYCC	*	404	Aspartate aminotransferase	Trypanosoma cruzi (strain CL Brener)	353153	Tc00.1047053503679.10	3
473	1	Q4D080_TRYCC	96	404	Aspartate aminotransferase	Trypanosoma cruzi (strain CL Brener)	353153	Tc00.1047053503841.70	1
474	0	A0A3S7WVI9_LEIDO	*	401	Methionine aminopeptidase	Leishmania donovani	5661	CGC20_9060	3
475	0	Q58L77_NEOCA	*	401	Surface protein	Neospora caninum	29176	SRS2	4
475	1	Q58L79_NEOCA	99.7	401	Tachyzoite surface protein	Neospora caninum	29176	SRS2	4
476	0	A0A125YIL1_TOXGM	*	400	Rhoptry protein ROP13	Toxoplasma gondii (strain ATCC 50611 / Me49)	508771	ROP13	4
476	1	B9PK73_TOXGO	97.5	400	Rhoptry protein 13	Toxoplasma gondii	5811	ROP13	4
476	2	I0AY78_TOXGO	96	400	Rhoptry protein 13	Toxoplasma gondii	5811	ROP13	4
476	3	I0AY79_TOXGO	97.2	400	Rhoptry protein 13	Toxoplasma gondii	5811	ROP13	4
476	4	I0AY80_TOXGO	99.7	400	Rhoptry protein 13	Toxoplasma gondii	5811	ROP13	4
476	5	I0AY81_TOXGO	97.7	400	Rhoptry protein 13	Toxoplasma gondii	5811	ROP13	4
476	6	I0AY82_TOXGO	96.2	400	Rhoptry protein 13	Toxoplasma gondii	5811	ROP13	4
476	7	I0AY83_TOXGO	96.5	400	Rhoptry protein 13	Toxoplasma gondii	5811	ROP13	4
476	8	I0AY84_TOXGO	96.2	400	Rhoptry protein 13	Toxoplasma gondii	5811	ROP13	4
476	9	I0AY85_TOXGO	98	400	Rhoptry protein 13	Toxoplasma gondii	5811	ROP13	4
476	10	I0AY86_TOXGO	97.2	400	Rhoptry protein 13	Toxoplasma gondii	5811	ROP13	4
476	11	I0AY89_TOXGO	97.2	400	Rhoptry protein 13	Toxoplasma gondii	5811	ROP13	4
476	12	I0AY90_TOXGO	96.5	400	Rhoptry protein 13	Toxoplasma gondii	5811	ROP13	4
476	13	Q45WB1_TOXGO	100	400	Rhoptry protein 13	Toxoplasma gondii	5811	ROP13	2
477	0	A0A1G4HEM5_PLAVI	*	400	Rhoptry-associated protein 2	Plasmodium vivax	5855	PVC01_100042500	4
477	1	A0A564ZWK9_PLAVI	99.7	400	Rhoptry-associated protein 2	Plasmodium vivax	5855	PVP01_1033400	4
477	2	Q38QB3_PLAVI	99.7	400	Rhoptry-associated protein 2	Plasmodium vivax	5855	NA	2
478	0	A0A3S7X4V0_LEIDO	100	399	Calreticulin	Leishmania donovani	5661	LdCL_310034700	3
478	1	A0A504X2U7_LEIDO	*	400	Calreticulin	Leishmania donovani	5661	CGC20_2845	3
478	2	Q94592_LEIDO	99.7	395	Calreticulin	Leishmania donovani	5661	NA	3
479	0	B9PY37_TOXGO	*	400	Immune mapped protein-1	Toxoplasma gondii	5811	TgIa.1760	2
480	0	A0A2L1CF88_PLAFA	97.9	392	Circumsporozoite protein	Plasmodium falciparum	5833	NA	3
480	1	M1V044_PLAFA	96.8	385	Circumsporozoite protein	Plasmodium falciparum	5833	csp	3
480	2	M1V052_PLAFA	96.3	385	Circumsporozoite protein	Plasmodium falciparum	5833	csp	3
480	3	M1V065_PLAFA	97.1	385	Circumsporozoite protein	Plasmodium falciparum	5833	csp	3
480	4	M1V074_PLAFA	95.6	389	Circumsporozoite protein	Plasmodium falciparum	5833	csp	3
480	5	M1V088_PLAFA	96.1	389	Circumsporozoite protein	Plasmodium falciparum	5833	csp	3
480	6	M1V0A0_PLAFA	96.3	385	Circumsporozoite protein	Plasmodium falciparum	5833	csp	3
480	7	M1V0A3_PLAFA	96.4	389	Circumsporozoite protein	Plasmodium falciparum	5833	csp	3
480	8	M1V0A6_PLAFA	95.4	393	Circumsporozoite protein	Plasmodium falciparum	5833	csp	3
480	9	M1V0A8_PLAFA	96.1	389	Circumsporozoite protein	Plasmodium falciparum	5833	csp	3
480	10	M1V0B0_PLAFA	*	400	Circumsporozoite protein	Plasmodium falciparum	5833	csp	1
480	11	M1V0B3_PLAFA	96.1	385	Circumsporozoite protein	Plasmodium falciparum	5833	csp	3
480	12	M1V9G0_PLAFA	96.3	385	Circumsporozoite protein	Plasmodium falciparum	5833	csp	3
480	13	M1V9G5_PLAFA	95.6	389	Circumsporozoite protein	Plasmodium falciparum	5833	csp	3
480	14	M1V9G9_PLAFA	95.8	389	Circumsporozoite protein	Plasmodium falciparum	5833	csp	3
480	15	M1VFJ7_PLAFA	97.1	385	Circumsporozoite protein	Plasmodium falciparum	5833	csp	3
480	16	M1VFL4_PLAFA	95.8	389	Circumsporozoite protein	Plasmodium falciparum	5833	csp	3
480	17	M1VFM4_PLAFA	96.3	385	Circumsporozoite protein	Plasmodium falciparum	5833	csp	3
480	18	M1VFN9_PLAFA	96.6	393	Circumsporozoite protein	Plasmodium falciparum	5833	csp	3
480	19	M1VFP0_PLAFA	94.6	393	Circumsporozoite protein	Plasmodium falciparum	5833	csp	3
480	20	M1VFP2_PLAFA	95.3	389	Circumsporozoite protein	Plasmodium falciparum	5833	csp	3
480	21	M1VFP7_PLAFA	95.8	389	Circumsporozoite protein	Plasmodium falciparum	5833	csp	3
480	22	M1VFP8_PLAFA	94.9	393	Circumsporozoite protein	Plasmodium falciparum	5833	csp	3
480	23	M1VKY6_PLAFA	95.6	389	Circumsporozoite protein	Plasmodium falciparum	5833	csp	3
480	24	M1VKZ2_PLAFA	95.8	389	Circumsporozoite protein	Plasmodium falciparum	5833	csp	3
480	25	M1VL00_PLAFA	95.1	389	Circumsporozoite protein	Plasmodium falciparum	5833	csp	3
480	26	M1VL02_PLAFA	93.7	397	Circumsporozoite protein	Plasmodium falciparum	5833	csp	3
480	27	M1VL19_PLAFA	95.1	393	Circumsporozoite protein	Plasmodium falciparum	5833	csp	3
480	28	M1VL24_PLAFA	95.8	389	Circumsporozoite protein	Plasmodium falciparum	5833	csp	3
480	29	M1VL29_PLAFA	94.3	389	Circumsporozoite protein	Plasmodium falciparum	5833	csp	3
480	30	M1VL31_PLAFA	96.6	385	Circumsporozoite protein	Plasmodium falciparum	5833	csp	3
480	31	M1VL36_PLAFA	94.9	393	Circumsporozoite protein	Plasmodium falciparum	5833	csp	3
480	32	M1VPF8_PLAFA	97.4	385	Circumsporozoite protein	Plasmodium falciparum	5833	csp	3
480	33	M1VPI2_PLAFA	96.1	389	Circumsporozoite protein	Plasmodium falciparum	5833	csp	3
480	34	M1VPJ0_PLAFA	94.4	393	Circumsporozoite protein	Plasmodium falciparum	5833	csp	3
480	35	M1VPJ1_PLAFA	95.4	393	Circumsporozoite protein	Plasmodium falciparum	5833	csp	3
480	36	M1VPJ7_PLAFA	96.4	389	Circumsporozoite protein	Plasmodium falciparum	5833	csp	3
480	37	Q5R2K9_PLAFA	96.4	389	Circumsporozoite protein	Plasmodium falciparum	5833	csp	3
480	38	Q5R2L2_PLAFA	97.6	389	Circumsporozoite protein	Plasmodium falciparum	5833	csp	3
480	39	Q7K740_PLAF7	95.4	397	Circumsporozoite protein	Plasmodium falciparum (isolate 3D7)	36329	PF3D7_0304600	1
480	40	Q8I056_PLAFA	95.6	389	Circumsporozoite protein	Plasmodium falciparum	5833	CSP	3
480	41	Q8I9G2_PLAFA	96.9	392	Circumsporozoite protein	Plasmodium falciparum	5833	CSP	3
480	42	Q8I9H0_PLAFA	98.4	392	Circumsporozoite protein	Plasmodium falciparum	5833	CSP	3
480	43	Q8I9H1_PLAFA	98.2	392	Circumsporozoite protein	Plasmodium falciparum	5833	CSP	3
480	44	Q8I9H4_PLAFA	98.9	388	Circumsporozoite protein	Plasmodium falciparum	5833	CSP	3
480	45	Q8I9H8_PLAFA	97.9	392	Circumsporozoite protein	Plasmodium falciparum	5833	CSP	3
480	46	Q8I9H9_PLAFA	97.7	396	Circumsporozoite protein	Plasmodium falciparum	5833	CSP	3
480	47	Q8I9I0_PLAFA	97.9	396	Circumsporozoite protein	Plasmodium falciparum	5833	CSP	3
480	48	Q8I9I1_PLAFA	97.7	396	Circumsporozoite protein	Plasmodium falciparum	5833	CSP	3
480	49	Q8I9I6_PLAFA	93.7	397	Circumsporozoite protein	Plasmodium falciparum	5833	CSP	3
480	50	Q8I9I7_PLAFA	93.7	397	Circumsporozoite protein	Plasmodium falciparum	5833	CSP	3
480	51	Q8I9I8_PLAFA	96.8	385	Circumsporozoite protein	Plasmodium falciparum	5833	CSP	3
480	52	Q8I9I9_PLAFA	96.8	385	Circumsporozoite protein	Plasmodium falciparum	5833	CSP	3
480	53	Q8I9J0_PLAFA	94.9	393	Circumsporozoite protein	Plasmodium falciparum	5833	CSP	3
480	54	Q8I9J1_PLAFA	94.4	393	Circumsporozoite protein	Plasmodium falciparum	5833	CSP	3
480	55	Q8I9J2_PLAFA	95.3	389	Circumsporozoite protein	Plasmodium falciparum	5833	CSP	3
480	56	U3M194_PLAFA	94.9	393	Circumsporozoite protein	Plasmodium falciparum	5833	CSP	3
481	0	A0A504Y7H3_FASGI	*	398	Aspartate aminotransferase	Fasciola gigantica	46835	FGIG_08565	3
[truncated: 1,732 more rows]

## Sheet:  Representative Names
Cluster #	Protein Name	Warning	NoOfPubs	CitedBy	h-index	g-index	FirstYear	LastYear	NoOfYears	LastTo2021	NoOf Species	Species
1	Erythrocyte membrane protein 1	0	22	551	22	14	2002	2020	18	1	1	Plasmodium falciparum
2	Erythrocyte membrane protein 1	0	21	497	21	13	2002	2020	18	1	1	Plasmodium falciparum
3	Erythrocyte membrane protein 1	0	22	551	22	14	2002	2020	18	1	1	Plasmodium falciparum
4	Erythrocyte membrane protein 1	0	21	497	21	13	2002	2020	18	1	1	Plasmodium falciparum
5	Erythrocyte membrane protein 1	0	21	497	21	13	2002	2020	18	1	1	Plasmodium falciparum
6	Erythrocyte membrane protein 1	0	21	497	21	13	2002	2020	18	1	1	Plasmodium falciparum
7	Erythrocyte membrane protein 1	0	21	497	21	13	2002	2020	18	1	1	Plasmodium falciparum
8	Sporozoite asparagine-rich protein	0	1	12	1	1	2020	2020	0	1	1	Plasmodium berghei
9	Gametocyte surface protein P230	0	16	439	16	11	1999	2020	21	1	1	Plasmodium falciparum (isolate 3D7)
10	Erythrocyte membrane protein 1	0	22	551	22	14	2002	2020	18	1	1	Plasmodium falciparum
11	Cysteine repeat modular protein 1	1	1	14	1	1	2011	2011	0	10	1	Plasmodium berghei
12	Erythrocyte membrane protein 1	0	22	551	22	14	2002	2020	18	1	1	Plasmodium falciparum
13	Erythrocyte membrane protein 1	0	21	497	21	13	2002	2020	18	1	1	Plasmodium falciparum
14	Erythrocyte membrane protein 1	0	22	551	22	14	2002	2020	18	1	1	Plasmodium falciparum
15	Erythrocyte membrane protein 1	0	21	497	21	13	2002	2020	18	1	1	Plasmodium falciparum
16	Erythrocyte membrane protein 1	0	21	497	21	13	2002	2020	18	1	1	Plasmodium falciparum
17	Uncharacterized protein	1	1	25	1	1	2004	2004	0	17	1	Brugia malayi
18	Rhoptry protein	0	2	26	2	2	2005	2011	6	10	1	Plasmodium yoelii
19	Transmission-blocking target antigen P230	1	1	30	1	1	2015	2015	0	6	1	Plasmodium vivax
20	Erythrocyte membrane protein 1	0	21	497	21	13	2002	2020	18	1	1	Plasmodium falciparum
21	Erythrocyte membrane protein 1	0	21	497	21	13	2002	2020	18	1	1	Plasmodium falciparum
22	Variant-specific surface protein	0	2	59	2	2	2012	2016	4	5	1	Plasmodium falciparum
23	Filamin	0	2	119	2	2	2003	2004	1	17	1	Schistosoma mansoni
24	Filamin	0	2	119	2	2	2003	2004	1	17	1	Schistosoma mansoni
25	Erythrocyte membrane protein 1	0	21	497	21	13	2002	2020	18	1	1	Plasmodium falciparum
26	Erythrocyte membrane protein 1	0	22	551	22	14	2002	2020	18	1	1	Plasmodium falciparum
27	Rhoptry protein	0	2	26	2	2	2005	2011	6	10	1	Plasmodium yoelii
28	Rhoptry neck protein 2	1	1	63	1	1	2014	2014	0	7	1	Plasmodium yoelii
29	Calcium-dependent protein kinase	0	8	134	8	6	2013	2019	6	2	2	Toxoplasma gondii:Toxoplasma gondii (strain ATCC 50611 / Me49)
30	Erythrocyte membrane protein 1	0	21	497	21	13	2002	2020	18	1	1	Plasmodium falciparum
31	Erythrocyte membrane protein 1	0	21	497	21	13	2002	2020	18	1	1	Plasmodium falciparum
32	Transmembrane protein	0	2	26	2	2	1999	2013	14	8	1	Schistosoma japonicum
33	Erythrocyte membrane protein 1	0	29	690	26	16	2002	2021	19	0	1	Plasmodium falciparum
34	Rhoptry neck protein 2	0	3	87	3	2	2014	2020	6	1	1	Plasmodium falciparum (isolate 3D7)
35	Calcium binding protein	0	1	8	1	1	2017	2017	0	4	1	Echinococcus granulosus
36	Microneme protein MIC12	0	1	8	1	1	2018	2018	0	3	1	Toxoplasma gondii (strain ATCC 50611 / Me49)
37	Erythrocyte membrane protein 1	0	21	497	21	13	2002	2020	18	1	1	Plasmodium falciparum
38	Erythrocyte membrane protein 1	0	21	497	21	13	2002	2020	18	1	1	Plasmodium falciparum
39	MRP2	0	1	4	1	1	2016	2016	0	5	1	Plasmodium falciparum
40	Subtilisin	1	1	11	1	1	2013	2013	0	8	1	Neospora caninum (strain Liverpool)
41	Erythrocyte binding protein 3	0	2	79	2	2	2002	2006	4	15	1	Plasmodium falciparum
42	Subtilisin	1	1	11	1	1	2013	2013	0	8	1	Toxoplasma gondii (strain ATCC 50611 / Me49)
43	Multidrug resistance-associated protein 2	0	1	4	1	1	2016	2016	0	5	1	Plasmodium berghei
44	Rhoptry neck protein 2, putative	1	1	19	1	1	2014	2014	0	7	1	Plasmodium gallinaceum
45	Liver stage antigen	0	17	600	15	14	1995	2013	18	8	1	Plasmodium falciparum
46	Rhoptry neck protein 2	1	1	63	1	1	2014	2014	0	7	1	Plasmodium yoelii
47	Adhesive protein-like molecule	1	1	22	1	1	2015	2015	0	6	1	Plasmodium berghei
48	Putative kunitz-type protease inhibitor	0	1	6	1	1	2019	2019	0	2	1	Schistosoma mansoni
49	Merozoite surface protein 1 paralog	0	3	33	3	3	2014	2018	4	3	1	Plasmodium vivax
50	Subtilisin	1	1	11	1	1	2013	2013	0	8	1	Neospora caninum (strain Liverpool)
51	Merozoite surface antigens	1	1	43	1	1	2009	2009	0	12	1	Plasmodium knowlesi
52	Merozoite surface antigens	1	1	43	1	1	2009	2009	0	12	1	Plasmodium knowlesi
53	Merozoite adhesive erythrocytic binding protein	1	1	32	1	1	2002	2002	0	19	1	Plasmodium berghei
54	Merozoite surface antigens	0	3	106	3	3	2002	2018	16	3	2	Plasmodium berghei:Plasmodium berghei (strain Anka)
55	Merozoite surface antigens	0	2	22	2	2	2010	2019	9	2	1	Plasmodium malariae
56	Merozoite surface antigens	1	1	43	1	1	2002	2002	0	19	1	Plasmodium berghei
57	Liver stage antigen-3	0	6	164	6	5	2000	2008	8	13	1	Plasmodium falciparum
58	Merozoite surface antigens	0	6	176	6	5	1996	2012	16	9	2	Plasmodium chabaudi chabaudi:Plasmodium chabaudi
59	Merozoite surface antigens	0	6	176	6	5	1996	2012	16	9	2	Plasmodium chabaudi chabaudi:Plasmodium chabaudi
60	Merozoite surface antigens	1	1	43	1	1	2002	2002	0	19	1	Plasmodium yoelii
61	Merozoite surface antigens	0	12	422	12	10	1996	2020	24	1	2	Plasmodium vivax (strain Salvador I):Plasmodium vivax
62	Protein kinase	0	15	311	15	11	2002	2020	18	1	2	Toxoplasma gondii:Toxoplasma gondii (strain ATCC 50611 / Me49)
63	Merozoite surface antigens	0	11	400	11	9	1998	2020	22	1	1	Plasmodium vivax
64	Merozoite surface antigens	0	2	22	2	2	2010	2019	9	2	1	Plasmodium malariae
65	SWI2/SNF2-containing protein RAD5	1	1	14	1	1	2011	2011	0	10	1	Toxoplasma gondii (strain ATCC 50611 / Me49)
66	Merozoite surface antigens	0	31	776	27	15	1994	2020	26	1	1	Plasmodium vivax
67	Merozoite surface antigens	0	51	1859	43	25	1991	2020	29	1	2	Plasmodium falciparum:Plasmodium falciparum (isolate 3D7)
68	Merozoite surface antigens	0	15	490	15	11	1996	2020	24	1	1	Plasmodium vivax
69	Merozoite surface antigens	0	11	400	11	9	1998	2020	22	1	1	Plasmodium vivax
70	Merozoite surface antigens	0	11	400	11	9	1998	2020	22	1	1	Plasmodium vivax
71	Merozoite surface antigens	0	16	512	16	12	1996	2020	24	1	1	Plasmodium vivax
72	EGF-like domain-containing protein	1	1	69	1	1	2001	2001	0	20	1	Plasmodium falciparum (isolate 3D7)
73	Merozoite surface antigens	0	15	490	15	11	1996	2020	24	1	1	Plasmodium vivax
74	Merozoite surface antigens	0	11	400	11	9	1998	2020	22	1	1	Plasmodium vivax
75	Merozoite surface antigens	0	11	400	11	9	1998	2020	22	1	1	Plasmodium vivax
76	EGF-like domain-containing protein	1	1	69	1	1	2001	2001	0	20	1	Plasmodium yoelii
77	Merozoite adhesive erythrocytic binding protein	1	1	32	1	1	2002	2002	0	19	1	Plasmodium berghei
78	Liver stage antigen 3	0	6	164	6	5	2000	2008	8	13	1	Plasmodium falciparum
79	Merozoite surface antigens	0	48	1799	42	25	1991	2020	29	1	1	Plasmodium falciparum
80	Liver stage antigen 3	0	6	164	6	5	2000	2008	8	13	1	Plasmodium falciparum
81	Liver stage antigen 3	0	6	164	6	5	2000	2008	8	13	2	Plasmodium falciparum:Plasmodium falciparum (isolate 3D7)
82	Liver stage antigen 3	0	6	164	6	5	2000	2008	8	13	1	Plasmodium falciparum
83	Liver stage antigen 3	0	6	164	6	5	2000	2008	8	13	1	Plasmodium falciparum
84	Multi-domain cystatin	1	1	208	1	1	2003	2003	0	18	1	Fasciola hepatica
85	Liver stage antigen 3	0	6	164	6	5	2000	2008	8	13	1	Plasmodium falciparum
86	Stromal-processing peptidase, putative	0	2	26	2	2	2013	2015	2	6	2	Plasmodium berghei:Plasmodium chabaudi chabaudi
87	Rhoptry neck protein 2	1	1	25	1	1	2015	2015	0	6	1	Toxoplasma gondii (strain ATCC 50611 / Me49)
88	Erythrocyte binding protein	0	5	132	5	5	1997	2003	6	18	1	Plasmodium falciparum
89	Liver stage antigen 3	0	6	164	6	5	2000	2008	8	13	1	Plasmodium falciparum
90	Dihydroxyacetonephosphate acyltransferase	1	1	8	1	1	2015	2015	0	6	1	Leishmania infantum
91	Merozoite surface protein	1	1	32	1	1	2004	2004	0	17	1	Plasmodium coatneyi
92	Liver stage antigen 3	0	6	164	6	5	2000	2008	8	13	1	Plasmodium falciparum
93	Clag3.1	0	1	26	1	1	2017	2017	0	4	1	Plasmodium falciparum
94	Subtilisin	1	1	11	1	1	2013	2013	0	8	1	Neospora caninum (strain Liverpool)
95	PMCA-like calcium ATPase A1	1	1	25	1	1	2015	2015	0	6	1	Toxoplasma gondii
96	Merozoite adhesive erythrocytic binding protein	1	1	32	1	1	2002	2002	0	19	1	Plasmodium berghei
97	Rhoptry neck protein 2	0	1	5	1	1	2018	2018	0	3	1	Babesia bovis
98	Subtilisin	1	1	11	1	1	2013	2013	0	8	1	Toxoplasma gondii (strain ATCC 50611 / Me49)
99	Merozoite surface protein 3	1	1	16	1	1	2013	2013	0	8	1	Plasmodium vivax
100	Erythrocyte membrane protein 1	0	22	551	22	14	2002	2020	18	1	1	Plasmodium falciparum
101	Erythrocyte membrane protein 1	0	22	551	22	14	2002	2020	18	1	1	Plasmodium falciparum
102	Protein kinase	0	15	311	15	11	2002	2020	18	1	2	Toxoplasma gondii:Toxoplasma gondii (strain ATCC 50611 / Me49)
103	Liver stage antigen 3	0	6	164	6	5	2000	2008	8	13	1	Plasmodium falciparum
104	Mitogen-activated protein kinase	0	1	13	1	1	2017	2017	0	4	1	Neospora caninum (strain Liverpool)
105	Subtilisin	1	1	11	1	1	2013	2013	0	8	2	Toxoplasma gondii (strain ATCC 50611 / Me49):Toxoplasma gondii
106	Merozoite surface protein 3	1	1	16	1	1	2013	2013	0	8	1	Plasmodium vivax
107	Mitogen-activated protein kinase	0	2	14	2	1	2017	2020	3	1	2	Toxoplasma gondii:Toxoplasma gondii (strain ATCC 50611 / Me49)
108	Liver stage antigen 3	0	6	164	6	5	2000	2008	8	13	1	Plasmodium falciparum
109	Glutamate rich protein	0	10	284	10	8	2001	2021	20	0	1	Plasmodium falciparum
110	Rhoptry protein	0	3	79	3	3	1991	1996	5	25	1	Plasmodium falciparum
111	Pyruvate kinase	0	1	0	0	1	2017	2017	0	4	1	Clonorchis sinensis
112	Subtilisin	1	1	11	1	1	2013	2013	0	8	1	Toxoplasma gondii (strain ATCC 50611 / Me49)
113	Glutamate-rich protein	0	9	271	9	7	2001	2021	20	0	1	Plasmodium falciparum
114	Subtilisin	1	1	11	1	1	2013	2013	0	8	1	Neospora caninum (strain Liverpool)
115	Subtilisin	1	1	11	1	1	2013	2013	0	8	1	Toxoplasma gondii (strain ATCC 50611 / Me49)
116	Erythrocyte-binding protein	0	2	33	2	1	2002	2019	17	2	1	Plasmodium falciparum
117	Liver stage antigen 1	0	9	403	9	9	1995	2013	18	8	1	Plasmodium falciparum (isolate 3D7)
118	Perforin-like protein 1	0	4	73	4	4	2011	2019	8	2	2	Toxoplasma gondii:Toxoplasma gondii (strain ATCC 50611 / Me49)
119	Merozoite surface protein 3	1	1	16	1	1	2013	2013	0	8	1	Plasmodium vivax
120	Merozoite surface protein 3	1	1	16	1	1	2013	2013	0	8	1	Plasmodium vivax
121	Mitogen-activated protein kinase	0	1	8	1	1	2017	2017	0	4	1	Eimeria tenella
122	Karyopherin beta	1	1	5	1	1	2005	2005	0	16	2	Plasmodium falciparum:Plasmodium falciparum (isolate 3D7)
123	Merozoite surface protein 3	1	1	16	1	1	2013	2013	0	8	1	Plasmodium vivax
124	Merozoite surface protein 3	1	1	16	1	1	2013	2013	0	8	1	Plasmodium vivax
125	ATPase	1	1	16	1	1	2013	2013	0	8	1	Plasmodium falciparum
126	Ring-infected erythrocyte surface antigen	0	2	36	2	2	1991	2001	10	20	1	Plasmodium falciparum (isolate 3D7)
127	Rh5-interacting protein	0	4	58	4	3	2014	2020	6	1	1	Plasmodium falciparum (isolate 3D7)
128	Ring-infected erythrocyte surface antigen	0	2	36	2	2	1991	2001	10	20	1	Plasmodium falciparum (isolate 3D7)
129	Merozoite surface protein 3	1	1	16	1	1	2013	2013	0	8	1	Plasmodium vivax
130	Duffy binding protein	0	8	296	8	5	1997	2021	24	0	1	Plasmodium vivax
131	Merozoite surface protein 9	0	3	43	3	2	2004	2020	16	1	2	Plasmodium vivax:Plasmodium vivax (strain Salvador I)
132	Subtilisin	1	1	11	1	1	2013	2013	0	8	1	Neospora caninum (strain Liverpool)
133	Subtilisin	1	1	11	1	1	2013	2013	0	8	1	Toxoplasma gondii (strain ATCC 50611 / Me49)
134	Serine-repeat antigen protein 5	0	32	921	29	15	1991	2020	29	1	2	Plasmodium falciparum:Plasmodium falciparum (isolate 3D7)
135	Microneme protein 3	0	1	3	1	1	2017	2017	0	4	1	Eimeria tenella
136	Pyruvate kinase	1	1	49	1	1	2009	2009	0	12	2	Toxoplasma gondii (strain ATCC 50611 / Me49):Toxoplasma gondii
137	Subtilisin	1	1	11	1	1	2013	2013	0	8	1	Neospora caninum (strain Liverpool)
138	Rhoptry neck protein RON4	0	2	49	2	2	2011	2015	4	6	2	Toxoplasma gondii:Toxoplasma gondii (strain ATCC 50611 / Me49)
139	Paramyosin	0	2	45	2	2	2012	2018	6	3	1	Clonorchis sinensis
140	Aminopeptidase	1	1	2	1	1	2014	2014	0	7	1	Haemonchus contortus
141	Subtilisin	1	1	11	1	1	2013	2013	0	8	1	Toxoplasma gondii (strain ATCC 50611 / Me49)
142	Transforming growth factor beta	0	1	16	1	1	2018	2018	0	3	1	Echinococcus multilocularis
143	Paramyosin	0	2	45	2	2	2012	2018	6	3	1	Clonorchis sinensis
144	Paramyosin	0	1	9	1	1	2018	2018	0	3	1	Echinococcus granulosus
145	104 kDa microneme/rhoptry antigen	0	1	2	1	1	2020	2020	0	1	1	Theileria parva
146	Merozoite surface protein 3	1	1	16	1	1	2013	2013	0	8	1	Plasmodium vivax
147	Merozoite surface protein 3	1	1	16	1	1	2013	2013	0	8	1	Plasmodium vivax
148	Sporozoite surface antigen	1	1	62	1	1	1999	1999	0	22	1	Theileria annulata
149	Merozoite surface protein 3	1	1	16	1	1	2013	2013	0	8	1	Plasmodium vivax
150	Subtilisin	1	1	11	1	1	2013	2013	0	8	1	Neospora caninum (strain Liverpool)
151	Merozoite surface protein 3	1	1	16	1	1	2013	2013	0	8	1	Plasmodium vivax
152	Integral membrane protein	1	2	52	1	1	2004	2004	0	17	1	Schistosoma japonicum
153	Dense granular protein GRA10	0	1	16	1	1	2018	2018	0	3	1	Toxoplasma gondii (strain ATCC 50611 / Me49)
154	Paramyosin	0	4	67	3	3	2001	2018	17	3	3	Echinococcus granulosus:Hymenolepis diminuta:Taenia solium
155	Paramyosin	0	7	185	7	6	2008	2020	12	1	1	Trichinella spiralis
156	Paramyosin	0	3	83	3	3	1991	2004	13	17	1	Brugia malayi
157	Paramyosin	0	1	6	1	1	2017	2017	0	4	1	Haemaphysalis longicornis
158	Microneme 3	0	1	9	1	1	2016	2016	0	5	1	Eimeria acervulina
159	Plasminogen	0	1	19	1	1	2019	2019	0	2	1	Trichinella spiralis
160	Paramyosin	0	24	795	21	18	1993	2017	24	4	2	Schistosoma mansoni:Schistosoma japonicum
161	Paramyosin	0	4	138	4	3	1997	2018	21	3	2	Clonorchis sinensis:Fasciola gigantica
162	Subtilisin	1	1	11	1	1	2013	2013	0	8	1	Neospora caninum (strain Liverpool)
163	94-kilodalton protein	1	1	12	1	1	2011	2011	0	10	1	Babesia microti
164	Merozoite surface protein 3	1	1	16	1	1	2013	2013	0	8	1	Plasmodium vivax
165	Rhoptry associated membrane antigen	1	1	4	1	1	2008	2008	0	13	1	Plasmodium falciparum
166	Subtilisin	1	1	11	1	1	2013	2013	0	8	1	Neospora caninum (strain Liverpool)
167	Furin	1	1	4	1	1	2013	2013	0	8	1	Echinococcus granulosus
168	Duffy-binding protein	0	1	0	0	1	2017	2017	0	4	1	Plasmodium yoelii
169	6-cysteine protein	0	1	12	1	1	2020	2020	0	1	1	Plasmodium berghei
170	Merozoite surface protein 3	1	1	16	1	1	2013	2013	0	8	1	Plasmodium vivax
171	Paramyosin	0	2	93	2	2	1997	2013	16	8	1	Fasciola gigantica
172	Merozoite surface protein 3	1	1	16	1	1	2013	2013	0	8	1	Plasmodium vivax
173	Rhomboid-like protease 5	1	1	27	1	1	2015	2015	0	6	2	Toxoplasma gondii (strain ATCC 50611 / Me49):Toxoplasma gondii
174	Thyroid hormone receptor beta	1	1	13	1	1	2012	2012	0	9	1	Schistosoma japonicum
175	Glycophorin-binding protein	1	1	6	1	1	1991	1991	0	30	1	Plasmodium falciparum (isolate 3D7)
176	Merozoite surface protein-9	1	1	32	1	1	2004	2004	0	17	1	Plasmodium cynomolgi (strain B)
177	Sporozoite surface protein 2	0	8	642	7	7	1991	1999	8	22	1	Plasmodium yoelii
178	Plasminogen	0	1	19	1	1	2019	2019	0	2	1	Trichinella spiralis
179	Merozoite surface protein P92	0	2	16	2	2	2011	2016	5	5	1	Plasmodium falciparum (isolate 3D7)
180	Subtilisin	1	1	11	1	1	2013	2013	0	8	1	Toxoplasma gondii
181	Annexin	1	1	0	0	1	2010	2010	0	11	1	Echinococcus granulosus
182	Subtilisin	1	1	11	1	1	2013	2013	0	8	1	Neospora caninum (strain Liverpool)
183	Thyroid hormone receptor beta	1	1	13	1	1	2012	2012	0	9	1	Schistosoma japonicum
184	Merozoite surface protein 3	1	1	16	1	1	2013	2013	0	8	1	Plasmodium vivax
185	Rhoptry-associated protein 1	0	5	92	5	5	1993	2009	16	12	2	Plasmodium falciparum:Plasmodium falciparum (isolate 3D7)
186	Merozoite surface protein-9	1	1	32	1	1	2004	2004	0	17	1	Plasmodium coatneyi
187	Heat_shock_protein_90_-_putative	0	4	33	4	2	2014	2021	7	0	1	Leishmania infantum
188	Microneme protein MIC2	0	6	316	6	6	2005	2018	13	3	1	Toxoplasma gondii (strain ATCC 50611 / Me49)
189	Rhoptry neck protein 1	1	1	13	1	1	2011	2011	0	10	1	Plasmodium vivax
190	Annexin	0	1	2	1	1	2019	2019	0	2	1	Schistosoma mansoni
191	Subtilisin	1	1	11	1	1	2013	2013	0	8	1	Toxoplasma gondii (strain ATCC 50611 / Me49)
192	Calpain	1	1	0	0	1	1996	1996	0	25	1	Schistosoma mansoni
193	Calcium binding	1	2	3	1	1	1999	2015	16	6	1	Schistosoma japonicum
194	Fibronectin type III	0	3	114	3	3	2001	2009	8	12	1	Echinococcus granulosus
195	Sporozoite surface protein p67	0	1	9	1	1	2018	2018	0	3	1	Theileria parva
196	p67 surface antigen	0	17	438	17	12	1995	2021	26	0	1	Theileria parva
197	Subtilisin	1	1	11	1	1	2013	2013	0	8	1	Toxoplasma gondii (strain ATCC 50611 / Me49)
198	p67 surface antigen	0	17	438	17	12	1995	2021	26	0	1	Theileria parva
199	Rhoptry-associated leucine zipper-like protein 1	0	1	17	1	1	2016	2016	0	5	1	Plasmodium falciparum (isolate 3D7)
200	Rhoptry kinase family protein ROP21	0	1	14	1	1	2018	2018	0	3	1	Toxoplasma gondii (strain ATCC 50611 / Me49)
201	p101/acidic basic repeat antigen	1	1	23	1	1	1998	1998	0	23	2	Plasmodium falciparum (isolate 3D7):Plasmodium falciparum
202	Apical sushi protein	1	1	13	1	1	2011	2011	0	10	1	Plasmodium falciparum (isolate 3D7)
203	Plasminogen	0	1	19	1	1	2019	2019	0	2	1	Trichinella spiralis
204	Heat shock protein	0	10	227	10	7	2003	2019	16	2	2	Toxoplasma gondii (strain ATCC 50611 / Me49):Toxoplasma gondii
205	Nucleoside diphosphate kinase	0	1	0	0	1	2020	2020	0	1	1	Schistosoma mansoni
206	Secreted ookinete protein, putative	1	1	22	1	1	2015	2015	0	6	2	Plasmodium berghei:Plasmodium berghei (strain Anka)
207	Subtilisin	1	1	11	1	1	2013	2013	0	8	1	Neospora caninum (strain Liverpool)
208	Serine repeat antigen 5	0	1	0	0	1	2017	2017	0	4	1	Plasmodium berghei
209	Cathepsin B	1	1	24	1	1	2013	2013	0	8	2	Toxoplasma gondii (strain ATCC 50611 / Me49):Toxoplasma gondii
210	Annexin	1	1	0	0	1	2010	2010	0	11	1	Echinococcus granulosus
211	Protein kinase 6	0	2	40	2	2	2016	2017	1	4	2	Toxoplasma gondii:Toxoplasma gondii (strain ATCC 50611 / Me49)
212	p67 surface antigen	0	17	438	17	12	1995	2021	26	0	1	Theileria parva
213	Heat shock protein HSP90	0	1	5	1	1	2019	2019	0	2	1	Toxoplasma gondii (strain ATCC 50611 / Me49)
214	Rhoptry protein 16	0	6	134	6	5	2011	2021	10	0	2	Toxoplasma gondii (strain ATCC 50611 / Me49):Toxoplasma gondii
215	Merozoite surface protein 9	1	1	32	1	1	2004	2004	0	17	2	Plasmodium knowlesi (strain H):Plasmodium knowlesi
216	Subtilisin	1	1	11	1	1	2013	2013	0	8	1	Toxoplasma gondii (strain ATCC 50611 / Me49)
217	Nucleoside diphosphate kinase	0	1	0	0	1	2020	2020	0	1	1	Schistosoma mansoni
218	Merozoite surface protein 3	1	1	16	1	1	2013	2013	0	8	1	Plasmodium vivax
219	Merozoite surface protein 3	1	1	16	1	1	2013	2013	0	8	1	Plasmodium vivax
220	Mitogen-activated protein kinase	0	1	13	1	1	2017	2017	0	4	1	Neospora caninum (strain Liverpool)
221	Duffy binding-like merozoite surface protein	0	1	17	1	1	2016	2016	0	5	1	Plasmodium falciparum (isolate 3D7)
222	Merozoite surface protein 3	1	1	16	1	1	2013	2013	0	8	1	Plasmodium vivax
223	Thrombospondin related adhesive protein	1	1	21	1	1	1998	1998	0	23	1	Cryptosporidium parvum
224	Heat shock protein 83-1	0	3	120	3	3	1999	2019	20	2	1	Leishmania infantum
225	Circumsporozoite protein	0	3	33	3	2	1992	2020	28	1	1	Plasmodium cynomolgi (strain B)
226	Micronemal protein 8	0	4	89	4	3	2010	2021	11	0	2	Toxoplasma gondii (strain ATCC 50611 / Me49):Toxoplasma gondii
227	Mitogen-activated protein kinase	0	2	14	2	1	2017	2020	3	1	2	Toxoplasma gondii:Toxoplasma gondii (strain ATCC 50611 / Me49)
228	Calcium-dependent protein kinase CDPK5	1	1	18	1	1	2014	2014	0	7	1	Toxoplasma gondii (strain ATCC 50611 / Me49)
229	Organellar heat shock protein	0	2	72	2	2	2011	2012	1	9	1	Eimeria tenella
230	Heat shock protein 70	0	2	25	2	2	2001	2002	1	19	1	Plasmodium falciparum (isolate 3D7)
231	Heat shock protein 70	0	7	201	7	7	2003	2017	14	4	2	Toxoplasma gondii (strain ATCC 50611 / Me49):Toxoplasma gondii
232	Transketolase	1	1	37	1	1	2006	2006	0	15	1	Leishmania infantum
233	Heat shock protein 70	0	6	191	6	6	2003	2017	14	4	1	Toxoplasma gondii
234	RHOMBOID-like protein	0	2	49	2	2	2015	2017	2	4	2	Toxoplasma gondii:Toxoplasma gondii (strain ATCC 50611 / Me49)
235	Heat shock protein 70	0	2	25	2	2	2001	2002	1	19	1	Plasmodium falciparum (isolate 3D7)
236	Pyruvate kinase	0	1	0	0	1	2017	2017	0	4	1	Clonorchis sinensis
237	Glucose-6-phosphate isomerase	0	4	62	4	3	2006	2020	14	1	1	Toxoplasma gondii (strain ATCC 50611 / Me49)
238	Thrombospondin-related anonymous protein	0	1	0	0	1	2020	2020	0	1	1	Babesia bovis
239	Thrombospondin-related anonymous protein	0	1	0	0	1	2020	2020	0	1	1	Babesia bovis
240	Hsp70	0	14	296	14	10	1996	2021	25	0	2	Leishmania infantum:Leishmania donovani
241	Heat shock protein 70	0	5	121	5	4	1994	2018	24	3	2	Plasmodium falciparum:Plasmodium falciparum (isolate 3D7)
242	HSP70	0	2	31	2	2	2010	2012	2	9	1	Schistosoma japonicum
243	Heat shock 70 kDa protein	1	1	9	1	1	2014	2014	0	7	1	Brugia malayi
244	Heat shock protein 70	1	1	11	1	1	2015	2015	0	6	1	Schistosoma japonicum
245	Leishmanolysin	0	9	338	8	7	2002	2016	14	5	1	Leishmania donovani
246	Apical membrane antigen 1	1	1	33	1	1	2008	2008	0	13	1	Plasmodium sp. gorilla clade G2
247	Transmembrane protein	0	2	26	2	2	1999	2013	14	8	1	Schistosoma japonicum
248	NTPase II	0	2	27	2	2	2017	2017	0	4	1	Toxoplasma gondii
249	Cathepsin L	0	13	812	13	8	1995	2021	26	0	1	Fasciola hepatica
250	GPI-anchored micronemal antigen, putative	0	1	4	1	1	2016	2016	0	5	1	Plasmodium berghei
251	Histone deacetylase	0	1	0	0	1	2021	2021	0	0	1	Toxoplasma gondii (strain ATCC 50611 / Me49)
252	Apical membrane antigen 1	0	79	3599	59	33	1991	2021	30	0	2	Plasmodium falciparum:Plasmodium falciparum (isolate 3D7)
253	Coronin	1	1	49	1	1	2009	2009	0	12	1	Toxoplasma gondii
254	Mitogen-activated protein kinase	0	1	8	1	1	2017	2017	0	4	1	Eimeria acervulina
255	Toxomepsin 1	1	1	33	1	1	2013	2013	0	8	2	Toxoplasma gondii:Toxoplasma gondii (strain ATCC 50611 / Me49)
256	Merozoite surface protein 9	0	1	0	0	1	2020	2020	0	1	1	Plasmodium berghei
257	Leishmanolysin	0	4	148	3	3	1999	2009	10	12	1	Leishmania infantum
258	Apical membrane antigen 1	1	1	21	1	1	2015	2015	0	6	1	Babesia microti
259	Sporozoite threonine-asparagine-rich protein	0	3	59	3	2	2006	2017	11	4	1	Plasmodium falciparum
260	Rhoptry kinase family protein ROP22 (Incomplete catalytic triad)	0	1	6	1	1	2019	2019	0	2	1	Toxoplasma gondii (strain ATCC 50611 / Me49)
261	Rhoptry protein ROP17	0	2	39	2	2	2014	2016	2	5	2	Toxoplasma gondii (strain ATCC 50611 / Me49):Toxoplasma gondii
262	Bifunctional dihydrofolate reductase-thymidylate synthase	1	1	141	1	1	1998	1998	0	23	1	Plasmodium falciparum
263	Merozoite surface protein 3	1	1	16	1	1	2013	2013	0	8	1	Plasmodium vivax
264	Thrombospondin-related anonymous protein	0	10	249	10	8	2003	2018	15	3	2	Plasmodium berghei:Plasmodium berghei (strain Anka)
265	Apical membrane antigen 1	0	3	24	3	2	2013	2020	7	1	1	Babesia bovis
266	D-3-phosphoglycerate dehydrogenase	1	1	2	1	1	2014	2014	0	7	2	Toxoplasma gondii (strain ATCC 50611 / Me49):Toxoplasma gondii
267	Merozoite surface protein 8	0	10	168	10	7	2001	2021	20	0	2	Plasmodium falciparum (isolate 3D7):Plasmodium falciparum
268	Cathepsin B	0	2	117	2	2	2003	2006	3	15	1	Fasciola hepatica
269	Leishmanolysin	0	9	338	8	7	2002	2016	14	5	1	Leishmania donovani
270	Mitogen-activated protein kinase	0	1	8	1	1	2017	2017	0	4	1	Eimeria tenella
271	Thioredoxin glutathione reductase	0	2	30	2	2	2012	2013	1	8	1	Schistosoma japonicum
272	82 kDa gametocyte antigen	1	1	37	1	1	2010	2010	0	11	1	Eimeria maxima
273	Apical membrane antigen 1	0	1	4	1	1	2016	2016	0	5	1	Babesia bigemina
274	Heat shock protein 60	1	1	22	1	1	2000	2000	0	21	1	Trypanosoma brucei gambiense (strain MHOM/CI/86/DAL972)
275	Leucine aminopeptidase	1	1	15	1	1	2014	2014	0	7	1	Clonorchis sinensis
276	Calcium-dependent protein kinase	0	10	151	10	7	2013	2019	6	2	1	Toxoplasma gondii
277	Bifunctional dihydrofolate reductase-thymidylate synthase	1	1	141	1	1	1998	1998	0	23	1	Plasmodium berghei
278	Rhoptry kinase family protein	0	17	302	17	10	2011	2021	10	0	1	Toxoplasma gondii
279	Thrombospondin-related anonymous protein	0	8	193	8	7	2003	2018	15	3	1	Plasmodium berghei
280	Subtilisin	1	1	11	1	1	2013	2013	0	8	1	Toxoplasma gondii (strain ATCC 50611 / Me49)
281	UOS7/S20	0	2	56	2	2	2013	2016	3	5	1	Plasmodium berghei
282	Calcium-dependent protein kinase CDPK1	0	4	47	4	3	2014	2019	5	2	1	Toxoplasma gondii (strain ATCC 50611 / Me49)
283	Transmembrane protein	0	2	26	2	2	1999	2013	14	8	1	Schistosoma japonicum
284	Micronemal protein MIC4	0	5	192	5	4	2005	2021	16	0	2	Toxoplasma gondii (strain ATCC 50611 / Me49):Toxoplasma gondii
285	Thioredoxin-like	0	1	2	1	1	2018	2018	0	3	1	Babesia microti (strain RI)
286	Rhoptry protein 4	0	4	83	3	3	2009	2018	9	3	1	Toxoplasma gondii
287	Transmembrane protein	0	2	26	2	2	1999	2013	14	8	1	Schistosoma japonicum
288	Rhoptry protein 8	0	4	38	4	2	2013	2021	8	0	2	Toxoplasma gondii:Toxoplasma gondii (strain ATCC 50611 / Me49)
289	Rhoptry protein 7	0	1	11	1	1	2016	2016	0	5	2	Toxoplasma gondii (strain ATCC 50611 / Me49):Toxoplasma gondii
290	Heat shock protein HSP60	0	2	50	2	1	2009	2018	9	3	2	Toxoplasma gondii (strain ATCC 50611 / Me49):Toxoplasma gondii
291	Thrombospondin-related adhesive protein	0	29	1584	26	19	1992	2018	26	3	2	Plasmodium falciparum:Plasmodium falciparum (isolate 3D7)
292	Mitogen-activated protein kinase	0	1	29	1	1	2017	2017	0	4	1	Leishmania donovani
293	Sporozoite threonine-asparagine-rich protein	0	3	59	3	2	2006	2017	11	4	1	Plasmodium falciparum
294	Facilitative glucose transporter GT1	0	2	14	1	1	2018	2019	1	2	2	Toxoplasma gondii (strain ATCC 50611 / Me49):Toxoplasma gondii
295	Citrate synthase	1	1	0	0	1	1999	1999	0	22	1	Plasmodium knowlesi
296	Subtilisin	1	1	11	1	1	2013	2013	0	8	1	Neospora caninum (strain Liverpool)
297	Citrate synthase	0	28	905	27	16	1993	2021	28	0	1	Plasmodium berghei
298	Rhoptry associated protein-1	0	12	224	12	8	1996	2019	23	2	1	Babesia bovis
299	Apical membrane antigen 1	0	2	58	1	1	2007	2018	11	3	1	Neospora caninum
300	HSP60	1	1	12	1	1	2012	2012	0	9	1	Strongyloides ratti
301	Apical membrane antigen 1	0	8	424	8	7	1994	2018	24	3	2	Plasmodium knowlesi:Plasmodium knowlesi (strain H)
302	Apical membrane antigen 1	1	1	183	1	1	1998	1998	0	23	1	Plasmodium fragile
303	Apical membrane protein-1	0	14	332	13	9	1999	2021	22	0	1	Plasmodium vivax
304	Transmembrane protein	0	2	26	2	2	1999	2013	14	8	1	Schistosoma japonicum
305	Major sperm protein	1	1	15	1	1	2015	2015	0	6	1	Haemonchus contortus
306	ROP 2	1	1	34	1	1	2012	2012	0	9	1	Toxoplasma gondii
307	Apical membrane antigen 1, putative	0	14	609	13	10	1996	2013	17	8	2	Plasmodium chabaudi chabaudi:Plasmodium chabaudi
308	Apical membrane antigen 1	0	9	281	9	7	2000	2015	15	6	1	Plasmodium yoelii
309	Apical membrane antigen 1	1	1	19	1	1	2014	2014	0	7	1	Plasmodium gallinaceum
310	Apical membrane antigen 1	0	7	305	7	5	1998	2020	22	1	2	Plasmodium berghei:Plasmodium berghei (strain Anka)
311	Sporozoite surface protein 2	1	1	31	1	1	1999	1999	0	22	2	Plasmodium vivax (strain Salvador I):Plasmodium vivax
312	Rhoptry protein 18	0	17	302	17	10	2011	2021	10	0	2	Toxoplasma gondii (strain ATCC 50611 / Me49):Toxoplasma gondii
313	Rhoptry kinase family protein ROP20	0	1	5	1	1	2018	2018	0	3	1	Toxoplasma gondii (strain ATCC 50611 / Me49)
314	Mitogen-activated protein kinase	0	1	8	1	1	2017	2017	0	4	2	Eimeria tenella:Eimeria maxima
315	Dense granule protein GRA15	0	3	37	3	2	2015	2020	5	1	1	Toxoplasma gondii (strain ATCC 50611 / Me49)
316	Rhoptry protein 5 A	0	6	108	6	5	2013	2020	7	1	2	Toxoplasma gondii (strain ATCC 50611 / Me49):Toxoplasma gondii
317	Mitogen-activated protein kinase	0	2	14	2	1	2017	2020	3	1	3	Toxoplasma gondii (strain ATCC 50611 / Me49):Neospora caninum (strain Liverpool):Toxoplasma gondii
318	Mitogen-activated protein kinase	0	1	8	1	1	2017	2017	0	4	1	Eimeria acervulina
319	Annexin	0	1	2	1	1	2019	2019	0	2	1	Schistosoma mansoni
320	Polymorphic immunodominant molecule	0	3	16	3	3	2008	2019	11	2	1	Theileria parva
321	Rhoptry kinase family protein ROP38	0	2	53	2	2	2014	2015	1	6	1	Toxoplasma gondii (strain ATCC 50611 / Me49)
322	Apical membrane antigen 1	0	3	21	3	2	2013	2020	7	1	1	Eimeria maxima
323	Chaperonin TCP20	1	1	3	1	1	2015	2015	0	6	1	Leishmania donovani
324	Calcium-dependent protein kinase CDPK3	0	3	46	3	3	2013	2019	6	2	1	Toxoplasma gondii (strain ATCC 50611 / Me49)
325	Transmembrane protein	0	2	26	2	2	1999	2013	14	8	1	Schistosoma japonicum
326	Alkaline phosphatase	1	2	11	1	1	2006	2013	7	8	1	Schistosoma mansoni
327	Alkaline phosphatase	1	2	11	1	1	2006	2013	7	8	1	Schistosoma mansoni
328	Apical membrane antigen-1	0	4	65	4	3	2015	2020	5	1	1	Eimeria tenella
329	Glutamate dehydrogenase	0	2	54	2	2	1995	2000	5	21	1	Fasciola hepatica
330	Pyruvate kinase	0	2	71	2	2	2008	2009	1	12	2	Toxoplasma gondii (strain ATCC 50611 / Me49):Toxoplasma gondii
331	Chorismate synthase	1	1	10	1	1	2002	2002	0	19	1	Plasmodium falciparum
332	Reticulocyte-binding protein homolog 5	0	14	390	14	11	2012	2021	9	0	1	Plasmodium falciparum (isolate 3D7)
333	Merozoite surface protein 10	0	1	14	1	1	2017	2017	0	4	1	Plasmodium falciparum
334	Leucyl aminopeptidase	0	7	131	7	6	2011	2020	9	1	2	Fasciola hepatica:Fasciola gigantica
335	Glutamate dehydrogenase	1	1	46	1	1	2000	2000	0	21	1	Echinococcus granulosus
336	Subtilisin	1	1	11	1	1	2013	2013	0	8	1	Neospora caninum (strain Liverpool)
337	Subtilisin	1	1	11	1	1	2013	2013	0	8	1	Neospora caninum (strain Liverpool)
338	Variant surface glycoprotein	0	4	127	4	4	1998	2011	13	10	1	Trypanosoma brucei brucei (strain 927/4 GUTat10.1)
339	Protein disulfide isomerase	1	1	7	1	1	2009	2009	0	12	1	Plasmodium falciparum (isolate 3D7)
340	Phosphoglycerate mutase	0	1	9	1	1	2016	2016	0	5	2	Toxoplasma gondii:Toxoplasma gondii (strain ATCC 50611 / Me49)
341	Transmembrane protein	0	2	26	2	2	1999	2013	14	8	1	Schistosoma japonicum
342	GPI transamidase component GPI16, putative	0	1	5	1	1	2018	2018	0	3	1	Plasmodium berghei
343	L-lactate dehydrogenase	0	3	73	3	3	2009	2016	7	5	2	Toxoplasma gondii (strain ATCC 50611 / Me49):Toxoplasma gondii
344	Rhoptry-associated protein 1c	1	1	8	1	1	2004	2004	0	17	1	Babesia bigemina
345	Surface antigen protein	0	3	43	3	3	2000	2019	19	2	1	Leishmania infantum
346	Putative Chorismate synthase	1	1	0	0	1	1999	1999	0	22	1	Plasmodium knowlesi
347	RuvB-like helicase	0	1	0	0	1	2021	2021	0	0	1	Toxoplasma gondii (strain ATCC 50611 / Me49)
348	Chabaupain 1	1	1	4	1	1	2013	2013	0	8	1	Plasmodium chabaudi chabaudi
349	Glutamate dehydrogenase	1	1	46	1	1	2000	2000	0	21	1	Echinococcus granulosus
350	Calmodulin-domain protein kinase 1	0	4	47	4	3	2014	2019	5	2	1	Toxoplasma gondii
351	Chorismate synthase, putative	0	28	905	27	16	1993	2021	28	0	1	Plasmodium berghei
352	Mitogen-activated protein kinase	0	1	8	1	1	2017	2017	0	4	1	Trypanosoma cruzi (strain CL Brener)
353	Circumsporozoite protein	1	1	18	1	1	2004	2004	0	17	1	Plasmodium gallinaceum
354	Hydrolase	0	2	27	2	2	2017	2017	0	4	2	Toxoplasma gondii:Toxoplasma gondii (strain ATCC 50611 / Me49)
355	Alanine aminotransferase	0	2	4	1	1	2006	2017	11	4	2	Fasciola hepatica:Fasciola gigantica
356	Adenylosuccinate lyase	0	1	4	1	1	2020	2020	0	1	1	Toxoplasma gondii (strain ATCC 50611 / Me49)
357	Protein kinase	0	15	311	15	11	2002	2020	18	1	2	Toxoplasma gondii (strain ATCC 50611 / Me49):Toxoplasma gondii
358	RuvB-like helicase	0	1	0	0	1	2021	2021	0	0	1	Toxoplasma gondii (strain ATCC 50611 / Me49)
359	Aspartate aminotransferase	0	1	0	0	1	2020	2020	0	1	1	Clonorchis sinensis
360	Trypanothione reductase	1	1	14	1	1	2014	2014	0	7	1	Leishmania donovani
361	Tubulin alpha chain	1	1	37	1	1	2006	2006	0	15	1	Leishmania infantum
362	Glutamate dehydrogenase	1	1	49	1	1	2009	2009	0	12	1	Toxoplasma gondii
363	Rhoptry kinase family protein ROP29	0	1	4	1	1	2018	2018	0	3	1	Toxoplasma gondii (strain ATCC 50611 / Me49)
364	Merozoite surface protein 8	0	2	14	2	1	2017	2021	4	0	2	Plasmodium vivax:Plasmodium cynomolgi (strain B)
365	Stage-specific S antigen-like protein	0	8	247	8	6	2009	2018	9	3	1	Leishmania infantum
366	Transmembrane protein	1	1	4	1	1	2013	2013	0	8	1	Neospora caninum (strain Liverpool)
367	Annexin	0	1	2	1	1	2019	2019	0	2	1	Schistosoma mansoni
368	Pyruvate kinase	0	1	0	0	1	2017	2017	0	4	1	Clonorchis sinensis
369	Heat shock protein	0	2	72	2	2	2011	2012	1	9	1	Eimeria tenella
370	Protein disulfide-isomerase	1	1	7	1	1	2009	2009	0	12	1	Plasmodium falciparum
371	Circumsporozoite protein	0	152	4621	61	38	1991	2021	30	0	1	Plasmodium falciparum
372	Adenylosuccinate lyase	0	1	0	0	1	2020	2020	0	1	1	Schistosoma mansoni
373	Hypothetical membrane protein P9	0	1	13	1	1	2018	2018	0	3	1	Leishmania donovani
374	Rhoptry protein ROP6	0	1	8	1	1	2018	2018	0	3	1	Toxoplasma gondii (strain ATCC 50611 / Me49)
375	Transmembrane protein	0	2	26	2	2	1999	2013	14	8	1	Schistosoma japonicum
376	Circumsporozoite protein	0	6	239	5	5	1999	2009	10	12	1	Plasmodium knowlesi
377	Merozoite surface protein	1	1	13	1	1	2014	2014	0	7	1	Babesia bigemina
378	Rhoptry pseudokinase effector ROP54	0	1	16	1	1	2017	2017	0	4	1	Toxoplasma gondii
379	Merozoite surface protein 10	0	2	27	2	2	2009	2014	5	7	1	Plasmodium vivax
380	Protein disulfide-isomerase	0	3	87	3	3	2012	2017	5	4	1	Leishmania donovani
381	Phosphopyruvate hydratase	0	2	4	1	1	2016	2018	2	3	1	Toxoplasma gondii
382	Transmembrane protein	0	2	26	2	2	1999	2013	14	8	1	Schistosoma japonicum
383	Adenylosuccinate lyase	1	1	43	1	1	2002	2002	0	19	4	Plasmodium chabaudi chabaudi:Plasmodium berghei (strain Anka):Plasmodium yoelii:Plasmodium berghei
384	Tropomyosin	0	1	9	1	1	2018	2018	0	3	1	Echinococcus granulosus
385	6-cysteine protein	1	1	54	1	1	2007	2007	0	14	1	Plasmodium berghei
386	Mitogen-activated protein kinase	1	1	10	1	1	1996	1996	0	25	1	Plasmodium falciparum
387	Adenylosuccinate lyase	1	1	43	1	1	2002	2002	0	19	2	Plasmodium falciparum:Plasmodium falciparum (isolate 3D7)
388	Protein disulfide-isomerase	0	4	93	4	4	2009	2019	10	2	2	Neospora caninum:Toxoplasma gondii
389	Protein kinase	0	1	13	1	1	2017	2017	0	4	1	Neospora caninum (strain Liverpool)
390	Microneme protein 13	1	1	19	1	1	2013	2013	0	8	2	Toxoplasma gondii (strain ATCC 50611 / Me49):Toxoplasma gondii
391	Variant surface glycoprotein (VSG)	0	2	99	2	2	1998	2011	13	10	1	Trypanosoma brucei gambiense (strain MHOM/CI/86/DAL972)
392	Subtilisin	1	1	11	1	1	2013	2013	0	8	1	Toxoplasma gondii (strain ATCC 50611 / Me49)
393	Tyrosine 3-monooxygenase	0	6	189	6	6	2000	2018	18	3	1	Schistosoma mansoni
394	Adenylosuccinate lyase	1	1	43	1	1	2002	2002	0	19	2	Plasmodium vivax:Plasmodium vivax (strain Salvador I)
395	RuvB-like helicase	0	1	0	0	1	2021	2021	0	0	1	Toxoplasma gondii (strain ATCC 50611 / Me49)
396	Putative surface antigen protein 2	1	1	12	1	1	2014	2014	0	7	1	Leishmania infantum
397	B20 protein	1	1	27	1	1	2000	2000	0	21	1	Onchocerca volvulus
398	Microneme-associated protein	0	8	188	8	7	2005	2016	11	5	1	Neospora caninum
399	40kDa ES protein	0	2	18	2	2	2015	2020	5	1	1	Haemonchus contortus
400	Adenylosuccinate lyase	1	1	43	1	1	2002	2002	0	19	1	Plasmodium chabaudi chabaudi
401	Tetraspanin	1	1	13	1	1	2010	2010	0	11	1	Schistosoma japonicum
402	VSG	0	4	179	4	4	1998	2011	13	10	1	Trypanosoma brucei brucei (strain 927/4 GUTat10.1)
403	Microneme protein MIC1	0	7	199	7	6	2006	2020	14	1	2	Toxoplasma gondii (strain ATCC 50611 / Me49):Toxoplasma gondii
404	Mitogen-activated protein kinase	0	1	29	1	1	2017	2017	0	4	1	Leishmania donovani
405	Cyst matrix and cyst wall protein	1	1	9	1	1	2013	2013	0	8	1	Neospora caninum
406	Cathepsin B	0	2	117	2	2	2003	2006	3	15	1	Fasciola hepatica
407	Mitogen-activated protein kinase	0	1	8	1	1	2017	2017	0	4	1	Trypanosoma cruzi (strain CL Brener)
408	Circumsporozoite protein	0	152	4621	61	38	1991	2021	30	0	1	Plasmodium falciparum
409	MAG1	0	3	57	3	3	2006	2018	12	3	1	Toxoplasma gondii (strain ATCC 50611 / Me49)
410	Annexin	1	1	0	0	1	2010	2010	0	11	1	Echinococcus granulosus
411	Histone deacetylase	0	1	0	0	1	2021	2021	0	0	2	Toxoplasma gondii (strain ATCC 50611 / Me49):Toxoplasma gondii
412	Putative kunitz-type protease inhibitor	0	1	6	1	1	2019	2019	0	2	1	Schistosoma mansoni
413	Thiol-dependent reductase 1	0	2	23	2	2	2008	2012	4	9	1	Leishmania infantum
414	Gamete surface antigen Pvs48/45	0	4	56	4	4	2015	2018	3	3	1	Plasmodium vivax
415	S48/45	0	22	664	22	13	1995	2021	26	0	1	Plasmodium falciparum
416	Glyceraldehyde 3-phosphate dehydrogenase	0	2	60	2	2	2014	2015	1	6	1	Fasciola hepatica
417	Enolase	0	2	19	2	2	2015	2018	3	3	3	Plasmodium berghei:Plasmodium falciparum (isolate 3D7):Plasmodium falciparum
418	Rhoptry protein ROP1	0	7	135	6	6	2003	2018	15	3	1	Toxoplasma gondii (strain ATCC 50611 / Me49)
419	Paramyosin	0	18	597	16	14	1994	2017	23	4	1	Schistosoma japonicum
420	Cysteine peptidase 2	0	1	2	1	1	2017	2017	0	4	1	Babesia bovis
421	Cathepsin L-like protease	0	5	253	5	5	2004	2017	13	4	1	Leishmania infantum
422	Circumsporozoite protein	0	152	4621	61	38	1991	2021	30	0	1	Plasmodium falciparum
423	Protein spitz	0	1	29	1	1	2018	2018	0	3	1	Trichinella spiralis
424	Circumsporozoite protein	0	6	239	5	5	1999	2009	10	12	1	Plasmodium knowlesi
425	Female gametocyte surface protein P47	0	4	62	4	3	2015	2020	5	1	1	Plasmodium falciparum (isolate 3D7)
426	Major sperm protein	1	1	15	1	1	2015	2015	0	6	1	Haemonchus contortus
427	Thioredoxin	0	1	6	1	1	2016	2016	0	5	1	Fasciola hepatica
428	Variant surface glycoprotein (VSG)	0	2	99	2	2	1998	2011	13	10	1	Trypanosoma brucei brucei (strain 927/4 GUTat10.1)
429	Phosphoglycerate kinase	0	5	29	5	3	2010	2019	9	2	2	Fasciola hepatica:Fasciola gigantica
430	Dense granule protein GRA12	0	2	1	0	1	2020	2021	1	0	2	Toxoplasma gondii:Toxoplasma gondii (strain ATCC 50611 / Me49)
431	Pvs47	1	1	30	1	1	2015	2015	0	6	1	Plasmodium vivax
432	6-cysteine protein	0	1	1	0	1	2020	2020	0	1	1	Plasmodium berghei
433	2-phospho-D-glycerate hydro-lyase	1	1	15	1	1	2015	2015	0	6	1	Clonorchis sinensis
434	Filarial antigen	0	2	50	2	2	1993	2014	21	7	1	Brugia malayi
435	Merozoite surface protein 3	1	1	16	1	1	2013	2013	0	8	1	Plasmodium vivax
436	Hemoglobinase	1	1	18	1	1	2014	2014	0	7	1	Schistosoma mansoni
437	Circumsporozoite protein	0	64	2995	54	26	1991	2020	29	1	1	Plasmodium yoelii
438	Transmembrane protein	0	2	26	2	2	1999	2013	14	8	1	Schistosoma japonicum
439	Circumsporozoite protein	0	6	239	5	5	1999	2009	10	12	1	Plasmodium knowlesi
440	Merozoite surface protein	0	147	4855	63	37	1991	2021	30	0	1	Plasmodium falciparum (isolate 3D7)
441	Protein disulfide isomerase	1	1	7	1	1	2009	2009	0	12	1	Plasmodium falciparum (isolate 3D7)
442	Cathepsin CPL	0	2	27	2	2	2013	2014	1	7	2	Toxoplasma gondii (strain ATCC 50611 / Me49):Toxoplasma gondii
443	Merozoite surface protein 8	0	2	7	2	1	2008	2020	12	1	2	Plasmodium berghei:Plasmodium berghei (strain Anka)
444	Paramyosin	0	1	9	1	1	2018	2018	0	3	1	Echinococcus granulosus
445	Calreticulin	0	1	0	0	1	2021	2021	0	0	1	Brugia malayi
446	Thioredoxin	1	1	4	1	1	2014	2014	0	7	1	Wuchereria bancrofti
447	Circumsporozoite protein	0	176	5352	64	40	1991	2021	30	0	1	Plasmodium falciparum
448	Phosphoglycerate kinase	0	3	110	3	3	1995	2015	20	6	2	Schistosoma japonicum:Schistosoma mansoni
449	SAG-related sequence SRS29A	0	1	8	1	1	2018	2018	0	3	1	Toxoplasma gondii (strain ATCC 50611 / Me49)
450	Circumsporozoite protein	0	3	33	3	2	1992	2020	28	1	1	Plasmodium cynomolgi (strain B)
451	Dense granule protein GRA12	0	2	1	0	1	2020	2021	1	0	1	Toxoplasma gondii (strain ATCC 50611 / Me49)
452	Aspartate aminotransferase	1	1	0	0	1	2006	2006	0	15	1	Fasciola hepatica
453	Annexin	1	1	0	0	1	2010	2010	0	11	1	Echinococcus granulosus
454	Aspartate transaminase	0	3	16	2	1	2006	2017	11	4	2	Schistosoma mansoni:Schistosoma japonicum
455	Circumsporozoite protein	0	71	3300	57	29	1991	2020	29	1	1	Plasmodium yoelii
456	Tetraspanning orphan receptor	0	1	3	1	1	2017	2017	0	4	1	Schistosoma japonicum
457	Signal peptide peptidase	0	6	50	6	4	1992	2016	24	5	1	Plasmodium falciparum
458	Aspartate aminotransferase	1	1	15	1	1	2015	2015	0	6	1	Opisthorchis viverrini
459	Signal peptide peptidase, putative	0	2	26	2	2	2013	2015	2	6	2	Plasmodium chabaudi chabaudi:Plasmodium berghei
460	Arginase	1	1	5	1	1	2010	2010	0	11	1	Plasmodium falciparum
461	Mitogen-activated protein kinase	0	1	29	1	1	2017	2017	0	4	1	Leishmania donovani
462	Calreticulin	1	1	15	1	1	2009	2009	0	12	1	Haemaphysalis longicornis
463	Merozoite surface protein	0	6	151	6	6	2001	2013	12	8	1	Plasmodium yoelii
464	Dense granule protein 14	0	9	98	8	6	2017	2021	4	0	2	Toxoplasma gondii (strain ATCC 50611 / Me49):Toxoplasma gondii
465	Bradyzoite surface protein BSR4	0	3	37	3	3	2012	2013	1	8	1	Neospora caninum
466	GFP-BSD	0	1	16	1	1	2016	2016	0	5	1	Babesia bovis
467	Aspartate aminotransferase	0	5	61	4	3	2005	2017	12	4	2	Fasciola hepatica:Fasciola gigantica
468	Multi cystatin-like domain protein	0	2	19	2	2	2012	2013	1	8	1	Trichinella spiralis
469	Circumsporozoite protein	0	6	239	5	5	1999	2009	10	12	1	Plasmodium knowlesi
470	Aspartate aminotransferase	1	1	0	0	1	2006	2006	0	15	1	Schistosoma mansoni
471	Circumsporozoite protein	0	4	167	3	3	1999	2004	5	17	1	Plasmodium knowlesi
472	Dense granule protein GRA14	0	2	14	2	1	2018	2021	3	0	1	Neospora caninum
473	Aspartate aminotransferase	1	1	73	1	1	2008	2008	0	13	1	Trypanosoma cruzi (strain CL Brener)
474	Methionine aminopeptidase	1	1	20	1	1	2012	2012	0	9	1	Leishmania donovani
475	Tachyzoite surface protein	0	22	602	21	14	2000	2019	19	2	1	Neospora caninum
476	Rhoptry protein 13	0	3	42	3	2	2012	2021	9	0	2	Toxoplasma gondii (strain ATCC 50611 / Me49):Toxoplasma gondii
477	Rhoptry-associated protein 2	1	1	10	1	1	2009	2009	0	12	1	Plasmodium vivax
478	Calreticulin	1	1	37	1	1	2008	2008	0	13	1	Leishmania donovani
479	Immune mapped protein-1	1	1	45	1	1	2012	2012	0	9	1	Toxoplasma gondii
480	Circumsporozoite protein	0	152	4621	61	38	1991	2021	30	0	2	Plasmodium falciparum:Plasmodium falciparum (isolate 3D7)
481	Aspartate aminotransferase	0	4	61	4	3	2005	2017	12	4	1	Fasciola gigantica
482	RAP-2	0	2	38	2	2	1995	2009	14	12	1	Plasmodium falciparum
483	Putative bradyzoite-specific surface protein	1	1	13	1	1	2014	2014	0	7	1	Toxoplasma gondii
484	Immune mapped protein 1	0	2	20	2	2	2017	2020	3	1	1	Eimeria tenella
485	Rhoptry protein	0	32	686	26	18	2003	2021	18	0	1	Toxoplasma gondii
486	Bradyzoite surface protein SRS9	0	2	28	2	2	2012	2013	1	8	1	Neospora caninum
487	Putative GPI-anchored surface antigen SRS4	1	1	13	1	1	2014	2014	0	7	1	Toxoplasma gondii
488	Circumsporozoite protein	0	41	636	23	16	1992	2021	29	0	1	Plasmodium vivax
489	Secreted acid phosphatase, putative	0	1	5	1	1	2016	2016	0	5	1	Plasmodium berghei
490	Circumsporozoite protein	0	4	167	3	3	1999	2004	5	17	1	Plasmodium knowlesi
491	Merozoite surface protein 3	0	21	677	20	14	1994	2017	23	4	1	Plasmodium falciparum
492	Protein kinase 3	1	1	29	1	1	2013	2013	0	8	1	Toxoplasma gondii
493	Circumsporozoite protein	0	41	636	23	16	1992	2021	29	0	2	Plasmodium vivax:Plasmodium vivax (strain Salvador I)
494	Mitogen-activated protein kinase	0	1	29	1	1	2017	2017	0	4	1	Leishmania donovani
495	SJCHGC06538 protein	0	2	26	2	2	1999	2013	14	8	1	Schistosoma japonicum
496	Circumsporozoite protein	1	1	18	1	1	2004	2004	0	17	1	Plasmodium gallinaceum
497	Merozoite surface protein 5	0	2	57	2	2	2002	2017	15	4	1	Plasmodium vivax
498	Circumsporozoite protein	0	60	2947	54	26	1991	2020	29	1	1	Plasmodium yoelii
499	Surface antigen	0	8	168	8	7	2006	2021	15	0	1	Toxoplasma gondii
500	Pv41	1	1	19	1	1	2013	2013	0	8	1	Plasmodium vivax
501	Microneme protein MIC3	0	22	437	20	13	2003	2021	18	0	2	Toxoplasma gondii (strain ATCC 50611 / Me49):Toxoplasma gondii
502	Merozoite surface protein 3	0	21	677	20	14	1994	2017	23	4	1	Plasmodium falciparum
503	Serpin	0	2	11	2	1	2013	2020	7	1	1	Clonorchis sinensis
504	Rhoptry protein ROP4	0	4	83	3	3	2009	2018	9	3	1	Toxoplasma gondii (strain ATCC 50611 / Me49)
505	Cathepsin L-like cysteine proteinase	0	5	253	5	5	2004	2017	13	4	1	Leishmania infantum
506	Circumsporozoite protein	0	152	4621	61	38	1991	2021	30	0	1	Plasmodium falciparum
507	Circumsporozoite protein	1	1	56	1	1	2000	2000	0	21	1	Plasmodium sp. gorilla clade G2
508	Circumsporozoite protein	0	6	239	5	5	1999	2009	10	12	1	Plasmodium knowlesi
509	Circumsporozoite protein	0	4	167	3	3	1999	2004	5	17	1	Plasmodium knowlesi
510	Immune mapped protein 1	0	1	3	1	1	2020	2020	0	1	1	Eimeria maxima
511	Transmembrane protein	0	2	26	2	2	1999	2013	14	8	1	Schistosoma japonicum
512	Circumsporozoite protein	0	6	239	5	5	1999	2009	10	12	2	Plasmodium knowlesi (strain H):Plasmodium knowlesi
513	Blood-stage antigen	0	8	339	7	7	1992	2016	24	5	1	Plasmodium falciparum
514	Merozoite surface protein 3	1	1	16	1	1	2013	2013	0	8	1	Plasmodium vivax
515	Serine proteinase inhibitor	0	1	12	1	1	2017	2017	0	4	1	Trichinella spiralis
516	ATPase	1	1	16	1	1	2013	2013	0	8	1	Plasmodium falciparum (isolate 3D7)
517	Thioredoxin	1	1	4	1	1	2014	2014	0	7	1	Wuchereria bancrofti
518	Mitogen-activated protein kinase	0	1	8	1	1	2017	2017	0	4	1	Trypanosoma cruzi (strain CL Brener)
519	Tropomyosin	0	1	9	1	1	2018	2018	0	3	1	Echinococcus granulosus
520	Cathepsin L3	0	1	26	1	1	2017	2017	0	4	1	Schistosoma mansoni
521	Nucleoside diphosphate kinase	0	1	0	0	1	2020	2020	0	1	1	Schistosoma mansoni
522	Proteasome endopeptidase complex	0	1	0	0	1	2021	2021	0	0	1	Toxoplasma gondii
523	Circumsporozoite protein	0	6	239	5	5	1999	2009	10	12	1	Plasmodium knowlesi
524	Rhoptry neck protein	0	2	20	2	2	2011	2015	4	6	1	Plasmodium vivax
525	Circumsporozoite protein	0	41	636	23	16	1992	2021	29	0	1	Plasmodium vivax
526	Circumsporozoite protein	0	6	239	5	5	1999	2009	10	12	1	Plasmodium knowlesi
527	SAG5C	0	1	10	1	1	2017	2017	0	4	1	Toxoplasma gondii
528	Circumsporozoite protein	0	6	239	5	5	1999	2009	10	12	1	Plasmodium knowlesi
529	Annexin	0	1	2	1	1	2019	2019	0	2	1	Schistosoma mansoni
530	Annexin	1	1	0	0	1	2010	2010	0	11	1	Echinococcus granulosus
531	Cytochrome b	0	1	0	0	1	2019	2019	0	2	1	Theileria annulata
532	Cytochrome b	0	1	0	0	1	2019	2019	0	2	1	Theileria annulata
533	Circumsporozoite protein	0	6	239	5	5	1999	2009	10	12	1	Plasmodium knowlesi
534	Mitogen-activated protein kinase	0	1	29	1	1	2017	2017	0	4	1	Leishmania donovani
535	Cysteine-rich protective antigen	0	6	67	6	3	2012	2020	8	1	1	Plasmodium falciparum (isolate 3D7)
536	SAG5A	1	1	17	1	1	2015	2015	0	6	1	Toxoplasma gondii
537	Mitogen-activated protein kinase	0	1	8	1	1	2017	2017	0	4	1	Trypanosoma cruzi (strain CL Brener)
538	SAG5D	1	1	13	1	1	2014	2014	0	7	1	Toxoplasma gondii
539	Alkaline phosphatase	1	1	0	0	1	2006	2006	0	15	1	Fasciola hepatica
540	Circumsporozoite protein	0	6	239	5	5	1999	2009	10	12	1	Plasmodium knowlesi
541	Histone deacetylase SIR2	0	1	0	0	1	2021	2021	0	0	2	Toxoplasma gondii:Toxoplasma gondii (strain ATCC 50611 / Me49)
542	Circumsporozoite protein	0	152	4621	61	38	1991	2021	30	0	1	Plasmodium falciparum
543	Merozoite surface protein 3	1	1	16	1	1	2013	2013	0	8	1	Plasmodium vivax
544	Mitogen-activated protein kinase	0	1	29	1	1	2017	2017	0	4	1	Leishmania donovani
545	Circumsporozoite protein	0	6	239	5	5	1999	2009	10	12	1	Plasmodium knowlesi
546	Serpin	0	2	11	2	1	2013	2020	7	1	1	Clonorchis sinensis
547	Circumsporozoite protein	0	6	239	5	5	1999	2009	10	12	1	Plasmodium knowlesi
548	Inhibitor of cysteine proteases	0	1	0	0	1	2020	2020	0	1	1	Plasmodium yoelii
549	Merozoite surface protein 3	0	20	650	19	13	1994	2017	23	4	2	Plasmodium falciparum:Plasmodium falciparum (isolate 3D7)
550	Glyceraldehyde-3-phosphate dehydrogenase	0	1	3	1	1	2020	2020	0	1	1	Haemonchus contortus
551	Thioredoxin	1	1	4	1	1	2014	2014	0	7	1	Wuchereria bancrofti
552	Circumsporozoite protein	0	4	167	3	3	1999	2004	5	17	1	Plasmodium knowlesi
553	Annexin	0	1	2	1	1	2019	2019	0	2	1	Schistosoma mansoni
554	Cathepsin L; Cathepsin L cysteine protease	0	1	17	1	1	2017	2017	0	4	1	Haemonchus contortus
555	Cysteine proteinase	0	5	293	5	5	2004	2015	11	6	1	Leishmania infantum
556	Major egg antigen	1	2	17	1	1	1994	2002	8	19	1	Schistosoma mansoni
557	6-cysteine protein	1	1	61	1	1	2007	2007	0	14	1	Plasmodium chabaudi chabaudi
558	Methyltransferase	0	1	7	1	1	2020	2020	0	1	1	Leishmania infantum
559	Rhoptry protein ROP9	0	4	26	3	2	2014	2019	5	2	1	Toxoplasma gondii (strain ATCC 50611 / Me49)
560	Annexin	0	1	2	1	1	2019	2019	0	2	1	Schistosoma mansoni
561	Mitogen-activated protein kinase	0	1	8	1	1	2017	2017	0	4	1	Trypanosoma cruzi (strain CL Brener)
562	Merozoite surface protein 7	1	1	18	1	1	2004	2004	0	17	2	Plasmodium falciparum:Plasmodium falciparum (isolate 3D7)
563	Calcium binding protein	0	1	8	1	1	2017	2017	0	4	1	Echinococcus granulosus
564	Ferrochelatase	0	4	74	4	4	2001	2018	17	3	2	Plasmodium berghei:Plasmodium chabaudi chabaudi
565	Circumsporozoite protein	0	6	239	5	5	1999	2009	10	12	1	Plasmodium knowlesi
566	Microneme protein MIC6	0	5	140	5	5	2009	2019	10	2	2	Toxoplasma gondii:Toxoplasma gondii (strain ATCC 50611 / Me49)
567	Cyclophilin	0	6	82	6	5	2005	2019	14	2	2	Toxoplasma gondii:Toxoplasma gondii (strain ATCC 50611 / Me49)
568	Circumsporozoite protein	0	77	1855	38	25	1994	2020	26	1	2	Plasmodium berghei:Plasmodium berghei (strain Anka)
569	Circumsporozoite protein	0	6	239	5	5	1999	2009	10	12	1	Plasmodium knowlesi
570	Merozoite surface protein P12	1	1	13	1	1	2011	2011	0	10	2	Plasmodium falciparum (isolate 3D7):Plasmodium falciparum
571	Adult-specific DNase II-1	0	1	20	1	1	2018	2018	0	3	1	Trichinella spiralis
572	Annexin	0	2	44	2	2	2003	2007	4	14	1	Taenia solium
573	Circumsporozoite protein	0	77	1855	38	25	1994	2020	26	1	1	Plasmodium berghei
574	Circumsporozoite protein	0	6	239	5	5	1999	2009	10	12	1	Plasmodium knowlesi
575	Transmembrane protein	0	2	26	2	2	1999	2013	14	8	1	Schistosoma japonicum
576	Transmembrane protein	0	2	26	2	2	1999	2013	14	8	1	Schistosoma japonicum
577	Dense granule protein GRA4	0	17	582	15	13	1998	2018	20	3	2	Toxoplasma gondii:Toxoplasma gondii (strain ATCC 50611 / Me49)
578	Annexin	1	1	0	0	1	2010	2010	0	11	1	Echinococcus granulosus
579	DNase II	0	3	68	3	3	2017	2020	3	1	1	Trichinella spiralis
580	Annexin	1	1	0	0	1	2010	2010	0	11	1	Echinococcus granulosus
581	Cathepsin B	0	2	117	2	2	2003	2006	3	15	1	Fasciola hepatica
582	Transmembrane protein	0	2	26	2	2	1999	2013	14	8	1	Schistosoma japonicum
583	Microneme protein Etmic-2	0	9	165	9	5	2005	2020	15	1	1	Eimeria tenella
584	Gap protein	0	2	89	2	2	2013	2016	3	5	1	Plasmodium falciparum
585	Thrombospondin-related apical membrane protein	1	1	7	1	1	2010	2010	0	11	1	Plasmodium knowlesi
586	Annexin	0	4	56	4	3	2009	2018	9	3	1	Schistosoma japonicum
587	Cysteine proteinase	1	1	34	1	1	2008	2008	0	13	1	Leishmania infantum
588	Circumsporozoite protein	0	6	239	5	5	1999	2009	10	12	1	Plasmodium knowlesi
589	Circumsporozoite protein	0	6	239	5	5	1999	2009	10	12	1	Plasmodium knowlesi
590	Merozoite surface antigen-1	0	4	47	4	3	1993	2017	24	4	1	Babesia bovis
591	Histidine-rich protein II	0	6	94	6	5	1991	2007	16	14	1	Plasmodium falciparum
592	Phosphoglycerate mutase	0	1	9	1	1	2016	2016	0	5	2	Toxoplasma gondii:Toxoplasma gondii (strain ATCC 50611 / Me49)
593	Glyceraldehyde-3-phosphate dehydrogenase	1	1	29	1	1	2010	2010	0	11	1	Fasciola hepatica
594	Glutathione transferase	0	1	2	1	1	2018	2018	0	3	1	Fasciola hepatica
595	Cathepsin B	0	2	117	2	2	2003	2006	3	15	1	Fasciola hepatica
596	Surface antigen	0	84	2122	42	31	1991	2021	30	0	1	Toxoplasma gondii
597	Circumsporozoite protein	0	39	601	23	16	1992	2021	29	0	1	Plasmodium vivax
598	Merozoite surface antigen-2a1	0	1	9	1	1	2016	2016	0	5	1	Babesia bovis
599	Circumsporozoite protein	0	4	167	3	3	1999	2004	5	17	1	Plasmodium knowlesi
600	Merozoite surface antigen 1	0	4	47	4	3	1993	2017	24	4	1	Babesia bovis
601	Rhoptry protein ROP15	0	1	0	0	1	2018	2018	0	3	2	Toxoplasma gondii:Toxoplasma gondii (strain ATCC 50611 / Me49)
602	Annexin	0	1	2	1	1	2019	2019	0	2	1	Schistosoma mansoni
603	Annexin	1	1	0	0	1	2010	2010	0	11	1	Echinococcus granulosus
604	Transmembrane protein	0	2	26	2	2	1999	2013	14	8	1	Schistosoma japonicum
605	Cathepsin L	1	1	37	1	1	2014	2014	0	7	1	Schistosoma mansoni
606	Merozoite surface antigen 1	0	4	47	4	3	1993	2017	24	4	1	Babesia bovis
607	L-lactate dehydrogenase	1	1	62	1	1	2010	2010	0	11	1	Eimeria acervulina
608	L-lactate dehydrogenase	0	1	12	1	1	2018	2018	0	3	1	Toxoplasma gondii (strain ATCC 50611 / Me49)
609	Merozoite surface antigen-1	0	4	47	4	3	1993	2017	24	4	1	Babesia bovis
610	Cuticular collagen	1	1	1	0	1	2014	2014	0	7	1	Wuchereria bancrofti
611	Cathepsin B	0	2	19	2	2	2018	2019	1	2	1	Trichinella spiralis
612	Merozoite surface antigen-1	0	4	47	4	3	1993	2017	24	4	1	Babesia bovis
613	Circumsporozoite protein	0	4	167	3	3	1999	2004	5	17	1	Plasmodium knowlesi
614	L-lactate dehydrogenase	0	1	12	1	1	2018	2018	0	3	1	Toxoplasma gondii (strain ATCC 50611 / Me49)
615	Cathepsin L	0	19	1068	19	12	1995	2021	26	0	2	Fasciola hepatica:Fasciola gigantica
616	Cathepsin L	0	17	944	17	11	1995	2021	26	0	2	Fasciola hepatica:Fasciola gigantica
617	Cathepsin L	0	23	1004	23	13	1995	2021	26	0	2	Fasciola gigantica:Fasciola hepatica
618	Cathepsin L	0	4	132	4	3	1997	2019	22	2	1	Fasciola gigantica
619	Cathepsin L	0	4	132	4	3	1997	2019	22	2	1	Fasciola gigantica
620	Cathepsin L	0	17	944	17	11	1995	2021	26	0	2	Fasciola hepatica:Fasciola gigantica
621	Annexin	1	1	0	0	1	2010	2010	0	11	1	Echinococcus granulosus
622	Merozoite surface antigen 2	0	15	176	13	8	1999	2021	22	0	1	Plasmodium falciparum
623	Apical merozoite protein	1	1	7	1	1	2010	2010	0	11	1	Plasmodium falciparum (isolate 3D7)
624	Annexin	1	1	0	0	1	2010	2010	0	11	1	Echinococcus granulosus
625	14-3-3 protein	1	1	58	1	1	2012	2012	0	9	2	Toxoplasma gondii (strain ATCC 50611 / Me49):Toxoplasma gondii
626	MSP7-like protein	1	1	18	1	1	2004	2004	0	17	1	Plasmodium yoelii
627	Guanine nucleotide-binding protein	0	2	60	2	2	2009	2014	5	7	1	Toxoplasma gondii
628	Annexin	1	1	0	0	1	2010	2010	0	11	1	Echinococcus granulosus
629	Merozoite surface antigen 2	0	15	176	13	8	1999	2021	22	0	1	Plasmodium falciparum
630	Merozoite surface antigen-1	0	4	47	4	3	1993	2017	24	4	1	Babesia bovis
631	Cathepsin L	0	2	60	2	2	2014	2015	1	6	1	Schistosoma mansoni
632	Protein kinase 5	1	1	18	1	1	2014	2014	0	7	1	Toxoplasma gondii
633	Surface antigen SAG1	0	10	367	10	8	2001	2019	18	2	1	Neospora caninum
634	Circumsporozoite protein	0	4	167	3	3	1999	2004	5	17	1	Plasmodium knowlesi
635	Dense granule protein GRA9	0	1	0	0	1	2021	2021	0	0	1	Toxoplasma gondii (strain ATCC 50611 / Me49)
636	Liver merozoite formation protein	1	1	38	1	1	2011	2011	0	10	1	Plasmodium berghei
637	Circumsporozoite protein	0	135	3973	57	34	1991	2021	30	0	1	Plasmodium falciparum
638	Circumsporozoite protein	0	6	239	5	5	1999	2009	10	12	1	Plasmodium knowlesi
639	Merozoite surface antigen 2a2	0	1	4	1	1	2019	2019	0	2	1	Babesia bovis
640	Merozoite surface antigen-2a1	0	2	13	2	2	2016	2019	3	2	1	Babesia bovis
641	Merozoite surface antigen 2	0	15	176	13	8	1999	2021	22	0	1	Plasmodium falciparum
642	Inosine-uridine preferring nucleoside hydrolase	0	10	252	10	7	2005	2019	14	2	1	Leishmania donovani
643	Superoxide dismutase	0	2	13	2	2	2012	2017	5	4	1	Leishmania donovani
644	Guanine nucleotide-binding protein subunit beta-like protein	0	3	36	3	2	2009	2020	11	1	1	Leishmania infantum
645	Circumsporozoite protein	0	6	239	5	5	1999	2009	10	12	1	Plasmodium knowlesi
646	Merozoite surface antigen-2a1	0	3	32	3	3	2010	2017	7	4	1	Babesia bovis
647	MSA-2a1	0	1	9	1	1	2016	2016	0	5	1	Babesia bovis
648	Annexin	1	1	0	0	1	2010	2010	0	11	1	Echinococcus granulosus
649	Rhoptry neck protein 12	0	1	2	1	1	2019	2019	0	2	1	Plasmodium falciparum (isolate 3D7)
650	32 kDa secreted protein	1	1	7	1	1	2012	2012	0	9	1	Babesia microti
651	Histidine-rich protein II	1	1	5	1	1	2007	2007	0	14	1	Plasmodium falciparum (isolate 3D7)
652	Tetraspanin	1	1	27	1	1	2009	2009	0	12	1	Echinococcus multilocularis
653	Phosphorylase family protein	1	1	49	1	1	2009	2009	0	12	1	Toxoplasma gondii
654	Merozoite surface antigen 2	0	15	176	13	8	1999	2021	22	0	1	Plasmodium falciparum
655	Superoxide dismutase	0	1	9	1	1	2017	2017	0	4	1	Trypanosoma cruzi (strain CL Brener)
656	NAD+-dependent deacetylase	0	1	4	1	1	2016	2016	0	5	1	Eimeria tenella
657	Tetraspanin	1	1	27	1	1	2009	2009	0	12	1	Echinococcus multilocularis
658	Tetraspanin	1	1	13	1	1	2010	2010	0	11	1	Schistosoma japonicum
659	Merozoite surface antigen 2	0	15	176	13	8	1999	2021	22	0	1	Plasmodium falciparum
660	Glutathione transferase	0	1	2	1	1	2018	2018	0	3	1	Fasciola hepatica
661	MSA-2a1	0	1	9	1	1	2016	2016	0	5	1	Babesia bovis
662	Annexin	1	1	0	0	1	2010	2010	0	11	1	Echinococcus granulosus
663	Merozoite surface antigen-2b	0	3	32	3	3	2010	2017	7	4	1	Babesia bovis
664	Tetraspanin	1	1	27	1	1	2009	2009	0	12	1	Echinococcus multilocularis
665	Circumsporozoite protein	0	41	636	23	16	1992	2021	29	0	1	Plasmodium vivax
666	Circumsporozoite protein	0	6	239	5	5	1999	2009	10	12	1	Plasmodium knowlesi
667	Merozoite surface antigen 2	0	19	302	17	8	1992	2021	29	0	1	Plasmodium falciparum
668	Merozoite surface antigen 2	0	15	176	13	8	1999	2021	22	0	1	Plasmodium falciparum
669	Microneme protein 2	1	1	11	1	1	2015	2015	0	6	1	Eimeria maxima
670	Heat shock protein	0	2	72	2	2	2011	2012	1	9	1	Eimeria tenella
671	Tetraspanin	1	1	13	1	1	2010	2010	0	11	1	Schistosoma japonicum
672	Calcium binding protein	0	1	8	1	1	2017	2017	0	4	1	Echinococcus granulosus
673	Circumsporozoite protein	0	77	1855	38	25	1994	2020	26	1	1	Plasmodium berghei
674	Prohibitin	0	1	22	1	1	2018	2018	0	3	1	Leishmania infantum
675	Tetraspanin	1	1	13	1	1	2010	2010	0	11	1	Schistosoma japonicum
676	Merozoite surface antigen 2	0	23	365	19	10	1991	2021	30	0	2	Plasmodium falciparum (isolate 3D7):Plasmodium falciparum
677	Tetraspanin	1	1	27	1	1	2009	2009	0	12	1	Echinococcus multilocularis
678	Calmodulin	0	1	8	1	1	2017	2017	0	4	1	Echinococcus granulosus
679	Fibronectin type III	0	3	114	3	3	2001	2009	8	12	1	Echinococcus granulosus
680	Tetraspanin	1	1	27	1	1	2009	2009	0	12	1	Echinococcus multilocularis
681	Merozoite surface antigen-2b	0	4	36	4	3	2010	2019	9	2	1	Babesia bovis
682	Merozoite surface antigen 2	0	15	176	13	8	1999	2021	22	0	1	Plasmodium falciparum
683	Merozoite surface antigen-2b	0	4	36	4	3	2010	2019	9	2	1	Babesia bovis
684	Surface antigen 4	1	1	20	1	1	2011	2011	0	10	1	Sarcocystis neurona
685	Merozoite surface antigen-2b	0	4	36	4	3	2010	2019	9	2	1	Babesia bovis
686	Tropomyosin	1	1	27	1	1	2000	2000	0	21	1	Onchocerca volvulus
687	Merozoite surface antigen-2b	0	3	32	3	3	2010	2017	7	4	1	Babesia bovis
688	Merozoite surface glycoprotein	0	2	75	2	2	1999	2014	15	7	1	Theileria annulata
689	Surface antigen 3	1	1	20	1	1	2011	2011	0	10	1	Sarcocystis neurona
690	Merozoite surface antigen-2b	0	3	32	3	3	2010	2017	7	4	1	Babesia bovis
691	Merozoite surface antigen 2	0	15	176	13	8	1999	2021	22	0	1	Plasmodium falciparum
692	Tetraspanin	1	1	13	1	1	2010	2010	0	11	1	Schistosoma japonicum
693	Variant surface glycoprotein (VSG)	0	2	99	2	2	1998	2011	13	10	1	Trypanosoma brucei gambiense (strain MHOM/CI/86/DAL972)
694	Protein kinase	0	1	13	1	1	2017	2017	0	4	1	Neospora caninum (strain Liverpool)
695	Tetraspanin	1	1	27	1	1	2009	2009	0	12	1	Echinococcus multilocularis
696	Tetraspanin	1	1	13	1	1	2010	2010	0	11	1	Schistosoma japonicum
697	Tetraspanin	1	1	13	1	1	2010	2010	0	11	1	Schistosoma japonicum
698	Merozoite surface antigen-2b	0	4	36	4	3	2010	2019	9	2	1	Babesia bovis
699	Merozoite surface antigen SAG1	1	2	9	1	1	2005	2009	4	12	1	Sarcocystis neurona
700	Tetraspanin	1	1	27	1	1	2009	2009	0	12	1	Echinococcus multilocularis
701	Merozoite surface antigen-2b	0	3	32	3	3	2010	2017	7	4	1	Babesia bovis
702	Merozoite surface antigen-2b	0	3	32	3	3	2010	2017	7	4	1	Babesia bovis
703	Merozoite surface antigen-2b	0	3	32	3	3	2010	2017	7	4	1	Babesia bovis
704	Merozoite surface antigen-2b	0	3	32	3	3	2010	2017	7	4	1	Babesia bovis
705	Merozoite surface antigen-2b	0	3	32	3	3	2010	2017	7	4	1	Babesia bovis
706	Merozoite surface protein 4	0	11	274	11	9	2000	2017	17	4	2	Plasmodium falciparum:Plasmodium falciparum (isolate 3D7)
707	Merozoite surface protein 5	0	6	196	6	6	2001	2017	16	4	1	Plasmodium falciparum
708	Merozoite surface antigen 2a/b	0	1	4	1	1	2019	2019	0	2	1	Babesia bovis
709	Surface antigen 22	0	1	0	0	1	2021	2021	0	0	1	Eimeria tenella
710	Merozoite surface antigen-2b	0	3	32	3	3	2010	2017	7	4	1	Babesia bovis
711	Tetraspanin	1	1	27	1	1	2009	2009	0	12	1	Echinococcus multilocularis
712	Ribosomal protein RPS2	0	1	0	0	1	2021	2021	0	0	2	Toxoplasma gondii (strain ATCC 50611 / Me49):Toxoplasma gondii
713	Dense granule protein GRA8	0	3	10	3	1	2018	2021	3	0	1	Toxoplasma gondii (strain ATCC 50611 / Me49)
714	Tetraspanin	1	1	27	1	1	2009	2009	0	12	1	Echinococcus multilocularis
715	Prohibitin	0	1	22	1	1	2018	2018	0	3	1	Leishmania infantum
716	SAG family member (Sag16)	0	1	0	0	1	2021	2021	0	0	1	Eimeria tenella
717	Tropomyosin	0	1	9	1	1	2018	2018	0	3	1	Echinococcus granulosus
718	Cathepsin B	0	2	117	2	2	2003	2006	3	15	1	Fasciola hepatica
719	Merozoite surface antigen 2a/b	0	1	4	1	1	2019	2019	0	2	1	Babesia bovis
720	Merozoite surface antigen-2b	0	3	32	3	3	2010	2017	7	4	1	Babesia bovis
721	Circumsporozoite protein	0	6	239	5	5	1999	2009	10	12	1	Plasmodium knowlesi
722	Merozoite surface antigen-2b	0	3	32	3	3	2010	2017	7	4	1	Babesia bovis
723	Merozoite surface antigen-2b	0	3	32	3	3	2010	2017	7	4	1	Babesia bovis
724	Merozoite surface antigen-2c	0	7	102	7	5	2003	2019	16	2	1	Babesia bovis
725	Merozoite surface antigen-2c	0	7	102	7	5	2003	2019	16	2	1	Babesia bovis
726	Tetraspanin	1	1	13	1	1	2010	2010	0	11	1	Schistosoma japonicum
727	Merozoite surface antigen 2c	0	6	98	6	5	2003	2017	14	4	1	Babesia bovis
728	Merozoite surface antigen 2c	0	6	98	6	5	2003	2017	14	4	1	Babesia bovis
729	Superoxide dismutase	0	1	4	1	1	2016	2016	0	5	1	Wuchereria bancrofti
730	Merozoite surface antigen-2c	0	6	98	6	5	2003	2017	14	4	1	Babesia bovis
731	Merozoite surface antigen-2b	0	3	32	3	3	2010	2017	7	4	1	Babesia bovis
732	Transmembrane protein	0	2	26	2	2	1999	2013	14	8	1	Schistosoma japonicum
733	Proteasome subunit alpha type	1	1	10	1	1	2010	2010	0	11	1	Schistosoma japonicum
734	Merozoite surface antigen 2	0	9	177	8	6	1992	2009	17	12	1	Plasmodium falciparum
735	Merozoite surface antigen 2	0	8	90	7	5	1999	2010	11	11	1	Plasmodium falciparum
736	Tetraspanin	1	1	27	1	1	2009	2009	0	12	1	Echinococcus multilocularis
737	Tetraspanin	1	1	27	1	1	2009	2009	0	12	1	Echinococcus multilocularis
738	Merozoite surface antigen-2b	0	3	32	3	3	2010	2017	7	4	1	Babesia bovis
739	TSP1	1	1	27	1	1	2009	2009	0	12	1	Echinococcus multilocularis
740	Proteasome subunit alpha type	1	1	10	1	1	2010	2010	0	11	1	Schistosoma japonicum
741	Merozoite surface antigen-2c	0	6	98	6	5	2003	2017	14	4	1	Babesia bovis
742	Secreted Protein Altered Thrombospondin Repeat protein-PkSPATR	1	1	12	1	1	2005	2005	0	16	1	Plasmodium knowlesi
743	Merozoite surface antigen-2b	0	3	32	3	3	2010	2017	7	4	1	Babesia bovis
744	Merozoite surface protein 2	0	21	278	16	9	1991	2021	30	0	1	Plasmodium falciparum
745	Merozoite surface antigen-2b	0	3	32	3	3	2010	2017	7	4	1	Babesia bovis
746	Merozoite surface antigen-2b	0	3	32	3	3	2010	2017	7	4	1	Babesia bovis
747	Transmembrane protein	0	2	26	2	2	1999	2013	14	8	1	Schistosoma japonicum
748	Merozoite surface antigen-2c	0	6	98	6	5	2003	2017	14	4	1	Babesia bovis
749	Merozoite surface antigen-2c	0	6	98	6	5	2003	2017	14	4	1	Babesia bovis
750	Proteasome subunit alpha type	0	1	0	0	1	2021	2021	0	0	1	Toxoplasma gondii (strain ATCC 50611 / Me49)
751	Superoxide dismutase	0	1	12	1	1	2017	2017	0	4	2	Toxoplasma gondii (strain ATCC 50611 / Me49):Toxoplasma gondii
752	Proteasome subunit alpha type	0	1	0	0	1	2021	2021	0	0	1	Toxoplasma gondii (strain ATCC 50611 / Me49)
753	Circumsporozoite protein	0	2	27	2	2	2004	2004	0	17	1	Plasmodium relictum
754	Merozoite surface antigen 2	0	15	176	13	8	1999	2021	22	0	1	Plasmodium falciparum
755	Tetraspanin	1	1	27	1	1	2009	2009	0	12	1	Echinococcus multilocularis
756	Glutathione transferase	0	1	2	1	1	2018	2018	0	3	1	Fasciola hepatica
757	Triosephosphate isomerase	0	6	70	5	4	1993	2017	24	4	2	Schistosoma mansoni:Schistosoma japonicum
758	Major sporozoite surface antigen	0	1	25	1	1	2016	2016	0	5	1	Eimeria tenella
759	SAG family member (Sag4)	0	2	5	2	1	2020	2021	1	0	1	Eimeria tenella
760	Tetraspanin	1	1	27	1	1	2009	2009	0	12	1	Echinococcus multilocularis
761	Proteasome subunit alpha type	0	1	0	0	1	2021	2021	0	0	1	Toxoplasma gondii (strain ATCC 50611 / Me49)
762	Protein kinase	0	15	311	15	11	2002	2020	18	1	2	Toxoplasma gondii (strain ATCC 50611 / Me49):Toxoplasma gondii
763	Triosephosphate isomerase	0	9	60	6	4	2002	2018	16	3	1	Schistosoma japonicum
764	Triosephosphate isomerase	0	2	121	2	2	2007	2008	1	13	1	Leishmania donovani
765	14-3-3 protein	0	1	24	1	1	2019	2019	0	2	1	Fasciola gigantica
766	Myophilin	0	1	5	1	1	2016	2016	0	5	1	Echinococcus granulosus
767	Tetraspanin	1	1	27	1	1	2009	2009	0	12	1	Echinococcus multilocularis
768	Tetraspanin	1	1	27	1	1	2009	2009	0	12	1	Echinococcus multilocularis
769	Tetraspanin	1	1	13	1	1	2010	2010	0	11	1	Schistosoma japonicum
770	Glutathione transferase	0	1	2	1	1	2018	2018	0	3	1	Fasciola hepatica
771	Dense granule antigen	0	29	647	25	13	1998	2021	23	0	2	Toxoplasma gondii (strain ATCC 50611 / Me49):Toxoplasma gondii
772	Tetraspanin	1	1	27	1	1	2009	2009	0	12	1	Echinococcus multilocularis
773	Proteasome subunit alpha type	1	1	10	1	1	2010	2010	0	11	1	Schistosoma japonicum
774	Tropomyosin low molecular weight isoform	0	3	29	3	2	2005	2020	15	1	1	Echinococcus granulosus
775	SJCHGC01717 protein	0	2	26	2	2	1999	2013	14	8	1	Schistosoma japonicum
776	Hydrophilic acylated surface protein b	0	1	7	1	1	2016	2016	0	5	1	Leishmania infantum
777	Tetraspanin	1	1	13	1	1	2010	2010	0	11	1	Schistosoma japonicum
778	Proteasome subunit alpha type	1	1	10	1	1	2010	2010	0	11	1	Schistosoma japonicum
779	Circumsporozoite protein	0	6	239	5	5	1999	2009	10	12	1	Plasmodium knowlesi
780	Tetraspanin	1	1	27	1	1	2009	2009	0	12	1	Echinococcus multilocularis
781	Proteasome subunit alpha type	0	1	0	0	1	2021	2021	0	0	1	Toxoplasma gondii (strain ATCC 50611 / Me49)
782	Pyruvate kinase	0	1	0	0	1	2017	2017	0	4	1	Clonorchis sinensis
783	Calmodulin	0	1	8	1	1	2017	2017	0	4	1	Echinococcus granulosus
784	Tropomyosin	0	1	9	1	1	2018	2018	0	3	1	Echinococcus granulosus
785	Protein vestigial	0	1	12	1	1	2017	2017	0	4	1	Trichinella spiralis
786	Sexual stage surface protein Pvs28	0	7	326	6	6	2000	2015	15	6	1	Plasmodium vivax
787	Tetraspanin	1	1	13	1	1	2010	2010	0	11	1	Schistosoma japonicum
788	Glutathione transferase	0	1	2	1	1	2018	2018	0	3	1	Fasciola hepatica
789	Ribonuclease T2	0	1	12	1	1	2017	2017	0	4	1	Schistosoma japonicum
790	Tropomyosin	0	1	9	1	1	2018	2018	0	3	1	Echinococcus granulosus
791	Tetraspanin	1	1	13	1	1	2010	2010	0	11	1	Schistosoma japonicum
792	Tetraspanin	1	1	13	1	1	2010	2010	0	11	1	Schistosoma japonicum
793	Circumsporozoite protein	0	6	239	5	5	1999	2009	10	12	1	Plasmodium knowlesi
794	Tetraspanin	1	1	13	1	1	2010	2010	0	11	1	Schistosoma japonicum
795	Leucine aminopeptidase	0	2	39	2	2	2011	2013	2	8	1	Fasciola gigantica
796	Circumsporozoite protein	0	6	239	5	5	1999	2009	10	12	1	Plasmodium knowlesi
797	Hydatid disease diagnostic antigen P-29	0	2	0	0	1	2020	2021	1	0	1	Echinococcus granulosus
798	Stage-specific S antigen homolog	0	8	247	8	6	2009	2018	9	3	1	Leishmania infantum
799	Tetraspanin	0	2	56	2	2	2009	2012	3	9	1	Echinococcus multilocularis
800	Tetraspanin	1	1	13	1	1	2010	2010	0	11	1	Schistosoma japonicum
801	Microneme protein	0	13	284	13	10	2009	2021	12	0	1	Toxoplasma gondii
802	Proteasome subunit alpha type	1	1	10	1	1	2010	2010	0	11	1	Schistosoma japonicum
803	Thioredoxin peroxidase	0	3	46	3	2	2008	2014	6	7	1	Brugia malayi
804	Glutathione transferase	0	1	2	1	1	2018	2018	0	3	1	Fasciola hepatica
805	Hsp70	0	8	169	8	5	1996	2021	25	0	1	Leishmania infantum
806	Tetraspanin	1	1	27	1	1	2009	2009	0	12	1	Echinococcus multilocularis
807	Superoxide dismutase	0	1	9	1	1	2017	2017	0	4	1	Trypanosoma cruzi (strain CL Brener)
808	Thioredoxin	1	1	0	0	1	2014	2014	0	7	1	Echinococcus granulosus
809	Tetraspanin	1	1	27	1	1	2009	2009	0	12	1	Echinococcus multilocularis
810	Glutathione transferase	0	1	2	1	1	2018	2018	0	3	1	Fasciola hepatica
811	Glutathione transferase	0	1	2	1	1	2018	2018	0	3	1	Fasciola hepatica
812	Cathepsin B	0	2	117	2	2	2003	2006	3	15	1	Fasciola hepatica
813	Protein embryonic gonad	1	1	79	1	1	2003	2003	0	18	1	Toxocara canis
814	Dihydrolipoyl dehydrogenase	0	1	2	1	1	2021	2021	0	0	1	Fasciola hepatica
815	Tegumental antigen	1	2	9	1	1	1999	2006	7	15	1	Schistosoma japonicum
816	Troponin 1	0	1	3	1	1	2019	2019	0	2	1	Brugia malayi
817	Dense granule antigen	0	24	528	22	13	1998	2021	23	0	2	Toxoplasma gondii (strain ATCC 50611 / Me49):Toxoplasma gondii
818	Glutathione S-transferase	0	1	16	1	1	2016	2016	0	5	1	Haemaphysalis longicornis
819	Superoxide dismutase	0	2	13	2	2	2012	2017	5	4	1	Leishmania donovani
820	Merozoite surface protein 4	0	2	57	2	2	2002	2017	15	4	1	Plasmodium vivax
821	Bradyzoite antigen BAG1	0	6	141	5	5	1998	2014	16	7	2	Toxoplasma gondii (strain ATCC 50611 / Me49):Toxoplasma gondii
822	Tetraspanin	1	1	27	1	1	2009	2009	0	12	1	Echinococcus multilocularis
823	Glutathione peroxidase	1	1	18	1	1	2011	2011	0	10	1	Haemonchus contortus
824	Tetraspanin	1	1	27	1	1	2009	2009	0	12	1	Echinococcus multilocularis
825	Thioredoxin peroxidase	0	3	46	3	2	2008	2014	6	7	1	Brugia malayi
826	Bradyzoite protein BAG1	1	1	9	1	1	2013	2013	0	8	1	Neospora caninum
827	Tetraspanin	1	1	27	1	1	2009	2009	0	12	1	Echinococcus multilocularis
828	Transmembrane protein	1	1	4	1	1	2013	2013	0	8	1	Neospora caninum (strain Liverpool)
829	Thioredoxin peroxidase	1	1	4	1	1	2014	2014	0	7	1	Wuchereria bancrofti
830	Glutathione transferase	0	1	2	1	1	2018	2018	0	3	1	Fasciola hepatica
831	Tetraspanin	1	1	27	1	1	2009	2009	0	12	1	Echinococcus multilocularis
832	Tetraspanin	1	1	13	1	1	2010	2010	0	11	1	Schistosoma japonicum
833	Tetraspanin	1	1	13	1	1	2010	2010	0	11	1	Schistosoma japonicum
834	Tetraspanin	1	1	13	1	1	2010	2010	0	11	1	Schistosoma japonicum
835	Tetraspanin	1	1	13	1	1	2010	2010	0	11	1	Schistosoma japonicum
836	Calmodulin	0	1	8	1	1	2017	2017	0	4	1	Echinococcus granulosus
837	Superoxide dismutase	1	1	3	1	1	2015	2015	0	6	1	Schistosoma japonicum
838	Glutathione transferase	0	1	16	1	1	2016	2016	0	5	1	Haemaphysalis longicornis
839	Tetraspanin	1	1	27	1	1	2009	2009	0	12	1	Echinococcus multilocularis
840	Tetraspanin	1	1	27	1	1	2009	2009	0	12	1	Echinococcus multilocularis
841	Cathepsin L	0	4	132	4	3	1997	2019	22	2	1	Fasciola gigantica
842	Tetraspanin	1	1	27	1	1	2009	2009	0	12	1	Echinococcus multilocularis
843	Dense granule protein 3	0	8	322	6	5	1991	2018	27	3	2	Toxoplasma gondii (strain ATCC 50611 / Me49):Toxoplasma gondii
844	Upregulated in infective sporozoites 3	0	1	11	1	1	2017	2017	0	4	1	Plasmodium berghei
845	Superoxide dismutase	0	1	2	1	1	2020	2020	0	1	2	Cryptosporidium parvum (strain Iowa II):Cryptosporidium parvum
846	Tetraspanin	1	1	13	1	1	2010	2010	0	11	1	Schistosoma japonicum
847	Tetraspanin	1	1	13	1	1	2010	2010	0	11	1	Schistosoma japonicum
848	Ookinete surface protein Pvs25	0	17	569	16	12	2000	2019	19	2	1	Plasmodium vivax
849	Protein spitz	0	1	29	1	1	2018	2018	0	3	1	Trichinella spiralis
850	Circumsporozoite protein	0	6	239	5	5	1999	2009	10	12	1	Plasmodium knowlesi
851	Tetraspanin	0	7	102	4	3	1991	2013	22	8	1	Schistosoma japonicum
852	Glutathione S-transferase class-mu 26 kDa isozyme	0	3	38	2	2	2009	2013	4	8	1	Schistosoma japonicum
853	23 kDa integral membrane protein	0	9	237	7	7	1991	2017	26	4	1	Schistosoma mansoni
854	25 kDa ookinete surface antigen	0	5	113	5	4	2010	2019	9	2	1	Plasmodium berghei
855	Superoxide dismutase	0	4	108	3	3	2004	2006	2	15	1	Schistosoma mansoni
856	Dense granule protein 1	0	15	282	15	10	2003	2021	18	0	1	Neospora caninum
857	25 kDa ookinete surface antigen	0	2	13	2	1	2009	2016	7	5	1	Plasmodium yoelii
858	Sexual stage antigen pfs25	1	1	43	1	1	2011	2011	0	10	1	Plasmodium falciparum
859	Ookinete surface protein Pvs28	0	7	326	6	6	2000	2015	15	6	1	Plasmodium vivax
860	Sporozoite antigen	0	2	46	2	2	2008	2015	7	6	1	Eimeria tenella
861	Glutathione transferase	0	1	2	1	1	2018	2018	0	3	1	Fasciola hepatica
862	Tetraspanin	1	1	13	1	1	2010	2010	0	11	1	Schistosoma japonicum
863	Tetraspanin	1	1	13	1	1	2010	2010	0	11	1	Schistosoma japonicum
864	Tegumental antigen	0	3	35	3	3	2000	2011	11	10	1	Schistosoma mansoni
865	Tetraspanin	1	1	27	1	1	2009	2009	0	12	1	Echinococcus multilocularis
866	28 kDa ookinete surface protein	0	2	30	2	2	2000	2007	7	14	2	Plasmodium berghei:Plasmodium berghei (strain Anka)
867	Transmembrane protein	0	2	26	2	2	1999	2013	14	8	1	Schistosoma japonicum
868	Merozoite surface protein 4/5	0	6	187	6	5	2000	2020	20	1	1	Plasmodium yoelii
869	Tetraspanin	1	1	27	1	1	2009	2009	0	12	1	Echinococcus multilocularis
870	Alkaline phosphatase	1	1	0	0	1	2006	2006	0	15	1	Fasciola hepatica
871	Glutathione transferase	0	1	2	1	1	2018	2018	0	3	1	Fasciola hepatica
872	Glutathione S-transferase class-mu 28 kDa isozyme	0	3	94	3	3	1998	2000	2	21	1	Schistosoma haematobium
873	Glutathione S-transferase	0	5	152	4	4	1995	2003	8	18	2	Plasmodium falciparum (isolate 3D7):Plasmodium falciparum
874	GRA2 protein	0	4	80	4	3	2007	2015	8	6	1	Neospora caninum
875	Merozoite surface protein 4/5	0	4	126	4	4	2002	2004	2	17	1	Plasmodium chabaudi chabaudi
876	Merozoite surface protein 4/5, putative	0	3	101	3	3	2002	2004	2	17	1	Plasmodium chabaudi chabaudi
877	Superoxide dismutase	0	2	13	2	2	2012	2017	5	4	1	Leishmania donovani
878	GST class-pi	0	1	4	1	1	2016	2016	0	5	1	Wuchereria bancrofti
879	Superoxide dismutase	0	1	9	1	1	2017	2017	0	4	1	Trypanosoma cruzi (strain CL Brener)
880	Tegumental antigen	0	4	44	4	4	2000	2011	11	10	2	Schistosoma japonicum:Schistosoma mansoni
881	Glutathione S-transferase, putative	1	1	34	1	1	1999	1999	0	22	2	Plasmodium chabaudi chabaudi:Plasmodium berghei
882	Putative Glutathione S-transferase	0	3	130	3	3	1997	2004	7	17	2	Plasmodium knowlesi:Plasmodium vivax
883	Microneme protein TgMIC11	1	2	28	2	1	2013	2014	1	7	2	Toxoplasma gondii (strain ATCC 50611 / Me49):Toxoplasma gondii
884	Amastin-like protein	0	2	4	1	1	2020	2020	0	1	1	Leishmania infantum
885	Nucleoside diphosphate kinase	0	1	0	0	1	2020	2020	0	1	1	Schistosoma mansoni
886	Glutathione S transferase	1	1	6	1	1	2013	2013	0	8	1	Echinococcus granulosus
887	Cuticular collagen	1	1	1	0	1	2014	2014	0	7	1	Wuchereria bancrofti
888	Superoxide dismutase	0	1	12	1	1	2017	2017	0	4	2	Toxoplasma gondii (strain ATCC 50611 / Me49):Toxoplasma gondii
889	Merozoite surface protein 4/5	0	3	106	3	3	2002	2005	3	16	2	Plasmodium berghei (strain Anka):Plasmodium berghei
890	Thioredoxin	0	1	6	1	1	2016	2016	0	5	1	Fasciola hepatica
891	Tryparedoxin peroxidase	0	7	101	7	4	2007	2020	13	1	2	Leishmania donovani:Leishmania infantum
892	Adenylate kinase	0	1	10	1	1	2017	2017	0	4	1	Schistosoma japonicum
893	Myosin regulatory light chain	0	1	1	0	1	2020	2020	0	1	1	Fasciola hepatica
894	Reticulon-like protein	0	2	6	2	1	2010	2020	10	1	1	Leishmania infantum
895	Calcium binding protein	0	1	8	1	1	2017	2017	0	4	1	Echinococcus granulosus
896	Cell traversal protein of ookinetes and sporozoites	0	1	10	1	1	2017	2017	0	4	1	Plasmodium vivax
897	Peroxiredoxin	1	1	49	1	1	2009	2009	0	12	1	Toxoplasma gondii
898	Dense granule protein 2	0	2	46	2	2	2005	2015	10	6	1	Neospora caninum
899	Heat shock protein	0	10	227	10	7	2003	2019	16	2	2	Toxoplasma gondii (strain ATCC 50611 / Me49):Toxoplasma gondii
900	Tetraspanin	1	1	13	1	1	2010	2010	0	11	1	Schistosoma japonicum
901	Thioredoxin	0	4	74	4	3	2008	2014	6	7	2	Wuchereria bancrofti:Brugia malayi
902	Putative kunitz-type protease inhibitor	0	1	6	1	1	2019	2019	0	2	1	Schistosoma mansoni
903	Sm29	0	11	272	11	8	2008	2018	10	3	1	Schistosoma mansoni
904	Tegumental protein 22.3 kDa	1	1	68	1	1	2008	2008	0	13	1	Clonorchis sinensis
905	Dense granule protein GRA1	0	12	441	12	11	2000	2020	20	1	2	Toxoplasma gondii:Toxoplasma gondii (strain ATCC 50611 / Me49)
906	Myophilin	0	1	5	1	1	2016	2016	0	5	1	Echinococcus granulosus
907	Tegument antigen	0	1	0	0	1	2019	2019	0	2	1	Schistosoma mansoni
908	Thioredoxin	0	1	2	1	1	2018	2018	0	3	1	Babesia microti (strain RI)
909	Small heat shock protein	1	1	28	1	1	2004	2004	0	17	1	Babesia bovis
910	Surface antigen P22	0	10	207	10	7	2005	2020	15	1	1	Toxoplasma gondii
911	Rac GTPase	1	1	8	1	1	2013	2013	0	8	1	Schistosoma japonicum
912	Tegumental antigen	0	3	35	3	3	2000	2011	11	10	1	Schistosoma mansoni
913	Dense granule protein GRA2	0	21	469	19	12	1998	2021	23	0	2	Toxoplasma gondii (strain ATCC 50611 / Me49):Toxoplasma gondii
914	Tetraspanin	1	1	13	1	1	2010	2010	0	11	1	Schistosoma japonicum
915	Cell traversal protein for ookinetes and sporozoites	0	4	161	4	4	2010	2017	7	4	2	Plasmodium berghei (strain Anka):Plasmodium berghei
916	Heat shock protein	0	2	72	2	2	2011	2012	1	9	1	Eimeria tenella
917	Putative tegumental protein; Putative tegumental protein; Tegumental antigen; Tegumental antigen	0	3	35	3	3	2000	2011	11	10	1	Schistosoma mansoni
918	Thioredoxin peroxidase	0	3	125	3	3	2001	2009	8	12	1	Schistosoma mansoni
919	Antigen Sm21.7	0	2	82	2	2	1998	2008	10	13	1	Schistosoma mansoni
920	Cell traversal protein for ookinetes and sporozoites	0	10	227	10	7	2010	2019	9	2	2	Plasmodium falciparum:Plasmodium falciparum (isolate 3D7)
921	Tegument antigen	1	1	11	1	1	2010	2010	0	11	1	Schistosoma japonicum
922	Tegument antigen	1	1	11	1	1	2010	2010	0	11	1	Schistosoma japonicum
923	Tegumental protein	0	4	109	4	3	2008	2018	10	3	1	Clonorchis sinensis
924	Paramyosin	0	2	45	2	2	2012	2018	6	3	1	Clonorchis sinensis
925	Tegumental antigen	0	3	35	3	3	2000	2011	11	10	1	Schistosoma mansoni
926	Thioredoxin	0	1	6	1	1	2016	2016	0	5	1	Fasciola hepatica
927	Tegumental antigen	0	3	35	3	3	2000	2011	11	10	1	Schistosoma mansoni
928	Tegument antigen	1	1	11	1	1	2010	2010	0	11	1	Schistosoma japonicum
929	Peptidyl-prolyl cis-trans isomerase	0	6	82	6	5	2005	2019	14	2	1	Toxoplasma gondii
930	Glutathione peroxidase	0	2	84	2	2	2004	2004	0	17	1	Schistosoma mansoni
931	Calcium binding protein	0	1	8	1	1	2017	2017	0	4	1	Echinococcus granulosus
932	Superoxide dismutase	1	1	11	1	1	2012	2012	0	9	1	Onchocerca volvulus
933	Tegument antigen	1	1	11	1	1	2010	2010	0	11	1	Schistosoma japonicum
934	Glutathione peroxidase	0	1	4	1	1	2018	2018	0	3	1	Fasciola hepatica
935	Tegumental antigen	0	3	35	3	3	2000	2011	11	10	1	Schistosoma mansoni
936	High mobility group B1	1	1	3	1	1	2015	2015	0	6	1	Schistosoma japonicum
937	Calcium-binding EF-hand,domain-containing protein	1	1	11	1	1	2010	2010	0	11	1	Schistosoma japonicum
938	Tegumental protein	0	4	109	4	3	2008	2018	10	3	1	Clonorchis sinensis
939	Tp2 CD8+ T cell antigen	0	5	37	5	4	2008	2020	12	1	1	Theileria parva
940	Tp2 CD8+ T cell antigen	0	5	37	5	4	2008	2020	12	1	1	Theileria parva
941	Tp2 CD8+ T cell antigen	0	5	37	5	4	2008	2020	12	1	1	Theileria parva
942	Tp2 CD8+ T cell antigen	0	5	37	5	4	2008	2020	12	1	1	Theileria parva
943	Tp2 CD8+ T cell antigen	0	5	37	5	4	2008	2020	12	1	1	Theileria parva
944	Tp2 CD8+ T cell antigen	0	5	37	5	4	2008	2020	12	1	1	Theileria parva
945	Tp2 CD8+ T cell antigen	0	5	37	5	4	2008	2020	12	1	1	Theileria parva
946	Tp2 CD8+ T cell antigen	0	5	37	5	4	2008	2020	12	1	1	Theileria parva
947	Transmembrane protein	0	2	26	2	2	1999	2013	14	8	1	Schistosoma japonicum
948	Profilin	0	1	1	0	1	2021	2021	0	0	2	Toxoplasma gondii (strain ATCC 50611 / Me49):Toxoplasma gondii
949	Calmodulin	0	1	8	1	1	2017	2017	0	4	1	Echinococcus granulosus
950	Tegumental antigen	0	4	46	4	4	2000	2011	11	10	2	Schistosoma japonicum:Schistosoma mansoni
951	Cathepsin L	0	4	132	4	3	1997	2019	22	2	1	Fasciola gigantica
952	Microneme protein 7	1	1	18	1	1	2015	2015	0	6	1	Eimeria maxima
953	Bradyzoite surface antigen	0	1	17	1	1	2017	2017	0	4	1	Toxoplasma gondii
954	Profilin	1	1	24	1	1	2010	2010	0	11	1	Eimeria maxima
955	Profilin	0	4	128	4	4	2005	2011	6	10	2	Eimeria tenella:Eimeria acervulina
956	Glutathione peroxidase	0	2	84	2	2	2004	2004	0	17	1	Schistosoma mansoni
957	Circumsporozoite-related antigen	1	1	14	1	1	2009	2009	0	12	1	Plasmodium yoelii
958	Glutathione peroxidase	1	1	18	1	1	2011	2011	0	10	1	Haemonchus contortus
959	Surface antigen 2	0	2	56	2	2	2005	2011	6	10	1	Sarcocystis neurona
960	Thioredoxin	0	1	24	1	1	2019	2019	0	2	1	Fasciola gigantica
961	Triosephosphate isomerase	0	9	60	6	4	2002	2018	16	3	1	Schistosoma japonicum
962	Thioredoxin	0	6	82	5	5	2004	2016	12	5	1	Schistosoma japonicum
963	EG95	0	34	644	25	15	1996	2021	25	0	1	Echinococcus granulosus
964	Thrombospondin-related sporozoite protein	1	1	5	1	1	2012	2012	0	9	1	Plasmodium falciparum (isolate 3D7)
965	EG95	1	1	16	1	1	2010	2010	0	11	1	Echinococcus multilocularis
966	EG95	1	1	16	1	1	2010	2010	0	11	1	Echinococcus multilocularis
967	Glutathione peroxidase	0	1	4	1	1	2018	2018	0	3	1	Fasciola gigantica
968	Malaria protein EXP-1	0	6	133	5	4	1998	2015	17	6	2	Plasmodium falciparum:Plasmodium falciparum (isolate 3D7)
969	Transforming growth factor beta	0	3	75	3	3	2002	2010	8	11	1	Schistosoma mansoni
970	Calmodulin	0	1	8	1	1	2017	2017	0	4	1	Echinococcus granulosus
971	Major sperm protein	1	1	15	1	1	2015	2015	0	6	1	Haemonchus contortus
972	EG95 protein	0	7	142	6	4	2001	2017	16	4	1	Echinococcus granulosus
973	Glutathione transferase	0	1	2	1	1	2018	2018	0	3	1	Fasciola hepatica
974	Superoxide dismutase [Cu-Zn]	0	1	4	1	1	2016	2016	0	5	1	Wuchereria bancrofti
975	Calmodulin	0	1	8	1	1	2017	2017	0	4	1	Echinococcus granulosus
976	EG95	0	33	628	25	14	1996	2021	25	0	1	Echinococcus granulosus
977	EG95	1	1	16	1	1	2010	2010	0	11	1	Echinococcus multilocularis
978	Thioredoxin 2	0	1	2	1	1	2018	2018	0	3	1	Plasmodium falciparum (isolate 3D7)
979	Calmodulin	0	1	8	1	1	2017	2017	0	4	1	Echinococcus granulosus
980	EG95	0	34	644	25	15	1996	2021	25	0	1	Echinococcus granulosus
981	Host-protective antigen	0	30	644	25	15	1996	2021	25	0	1	Echinococcus granulosus
982	Glutathione S transferase	1	1	6	1	1	2013	2013	0	8	1	Echinococcus granulosus
983	Calmodulin	0	1	8	1	1	2017	2017	0	4	1	Echinococcus granulosus
984	EG95	0	33	628	25	14	1996	2021	25	0	1	Echinococcus granulosus
985	EMY162 protein	0	1	2	1	1	2018	2018	0	3	1	Echinococcus multilocularis
986	Superoxide dismutase [Cu-Zn]	1	2	44	1	1	2004	2006	2	15	1	Schistosoma mansoni
987	BMA-HSP-17	1	1	14	1	1	2010	2010	0	11	1	Brugia malayi
988	SJCHGC05476 protein	0	2	26	2	2	1999	2013	14	8	1	Schistosoma japonicum
989	Tetraspanin	1	1	27	1	1	2009	2009	0	12	1	Echinococcus multilocularis
990	Calcium binding protein	0	1	8	1	1	2017	2017	0	4	1	Echinococcus granulosus
991	Calmodulin	1	1	2	1	1	2014	2014	0	7	1	Toxoplasma gondii (strain ATCC 50611 / Me49)
992	Nucleoside diphosphate kinase	0	1	0	0	1	2020	2020	0	1	1	Schistosoma mansoni
993	Centrin	0	3	62	3	3	2016	2018	2	3	1	Leishmania donovani
994	Calmodulin	0	1	8	1	1	2017	2017	0	4	1	Echinococcus granulosus
995	Surface antigen 2	0	11	207	10	7	1993	2020	27	1	1	Toxoplasma gondii
996	EG95	1	1	16	1	1	2010	2010	0	11	1	Echinococcus multilocularis
997	Putative kunitz-type protease inhibitor	0	1	6	1	1	2019	2019	0	2	1	Schistosoma mansoni
998	Cytosolic tryparedoxin	1	1	3	1	1	2015	2015	0	6	1	Leishmania donovani
999	Tryparedoxin	1	1	14	1	1	2008	2008	0	13	1	Leishmania infantum
1000	Calcium binding protein	0	1	8	1	1	2017	2017	0	4	1	Echinococcus granulosus
1001	Nucleoside diphosphate kinase	0	1	0	0	1	2020	2020	0	1	1	Schistosoma mansoni
1002	Glutathione peroxidase	0	1	4	1	1	2018	2018	0	3	1	Fasciola hepatica
1003	Major sperm protein	1	1	15	1	1	2015	2015	0	6	1	Haemonchus contortus
1004	Thioredoxin	0	1	6	1	1	2016	2016	0	5	1	Fasciola hepatica
1005	Putative kunitz-type protease inhibitor	0	1	6	1	1	2019	2019	0	2	1	Schistosoma mansoni
1006	Histone H4	0	4	157	4	4	1999	2017	18	4	1	Leishmania infantum
1007	Thioredoxin	0	1	6	1	1	2016	2016	0	5	1	Fasciola hepatica
1008	14 kDa fatty acid-binding protein	0	10	303	10	10	2003	2015	12	6	1	Schistosoma mansoni
1009	Protein disulfide isomerase	0	3	87	3	3	2012	2017	5	4	1	Leishmania donovani
1010	Histone H2A	0	6	240	6	6	1999	2017	18	4	1	Leishmania infantum
1011	Glutathione transferase	0	1	2	1	1	2018	2018	0	3	1	Fasciola hepatica
1012	Surface antigen 2B	0	10	207	10	7	2005	2020	15	1	1	Toxoplasma gondii
1013	Ubiquitin	1	1	2	1	1	2015	2015	0	6	1	Toxoplasma gondii
1014	Cathepsin L	0	4	132	4	3	1997	2019	22	2	1	Fasciola gigantica
1015	Abundant larval transcript-2 protein	0	11	287	11	8	2000	2019	19	2	1	Brugia malayi
1016	Thioredoxin	1	2	27	1	1	2009	2014	5	7	2	Echinococcus granulosus:Echinococcus multilocularis
1017	ALT-1 protein	1	1	140	1	1	2000	2000	0	21	1	Brugia malayi
1018	Antigen UB05	0	1	1	0	1	2018	2018	0	3	2	Plasmodium falciparum (isolate 3D7):Plasmodium falciparum
1019	Dense granule antigen	0	13	162	10	7	1998	2020	22	1	2	Toxoplasma gondii:Toxoplasma gondii (strain ATCC 50611 / Me49)
1020	Stage-specific S antigen-like protein	0	8	247	8	6	2009	2018	9	3	1	Leishmania infantum
1021	Actin depolymerizing factor ADF	0	1	8	1	1	2016	2016	0	5	2	Toxoplasma gondii:Toxoplasma gondii (strain ATCC 50611 / Me49)
1022	Calmodulin	0	1	8	1	1	2017	2017	0	4	1	Echinococcus granulosus
1023	Macrophage migration inhibitory factor	1	1	10	1	1	2010	2010	0	11	1	Plasmodium yoelii
1024	Macrophage migration inhibitory factor	0	1	8	1	1	2017	2017	0	4	1	Eimeria tenella
1025	Macrophage migration inhibitory factor	0	1	8	1	1	2017	2017	0	4	1	Eimeria acervulina
1026	Tegument antigen	1	1	11	1	1	2010	2010	0	11	1	Schistosoma japonicum
1027	Thioredoxin	1	2	27	1	1	2009	2014	5	7	2	Echinococcus multilocularis:Echinococcus granulosus
1028	Thioredoxin	0	6	82	5	5	2004	2016	12	5	1	Schistosoma japonicum
1029	Ribosomal P2 phosphoprotein	0	6	172	6	5	1995	2019	24	2	1	Plasmodium falciparum
1030	Calcium-binding protein	1	1	3	1	1	2015	2015	0	6	1	Schistosoma japonicum
1031	Histone H2B	0	4	157	4	4	1999	2017	18	4	1	Leishmania infantum
1032	Histone H1	0	3	84	3	3	2014	2020	6	1	1	Leishmania infantum
1033	Cgd4_3620 protein	0	7	118	7	6	2000	2016	16	5	1	Cryptosporidium parvum
1034	Acidic ribosomal protein P2	1	1	17	1	1	2011	2011	0	10	1	Cryptosporidium parvum
1035	Thioredoxin	0	1	17	1	1	2017	2017	0	4	1	Eimeria tenella
1036	4a-hydroxytetrahydrobiopterin dehydratase	1	1	8	1	1	2008	2008	0	13	1	Plasmodium falciparum
1037	Thioredoxin	1	1	0	0	1	2014	2014	0	7	1	Echinococcus granulosus
1038	Thioredoxin	0	1	6	1	1	2016	2016	0	5	1	Fasciola hepatica
1039	Thioredoxin	0	6	82	5	5	2004	2016	12	5	1	Schistosoma japonicum
1040	Thioredoxin	0	6	217	6	5	2001	2016	15	5	1	Schistosoma mansoni
1041	Thioredoxin	0	2	30	2	2	2016	2019	3	2	2	Fasciola hepatica:Fasciola gigantica
1042	Thioredoxin	0	2	30	2	2	2016	2019	3	2	2	Fasciola gigantica:Fasciola hepatica
1043	Thioredoxin	0	1	4	1	1	2018	2018	0	3	2	Plasmodium berghei:Plasmodium berghei (strain Anka)
1044	Thioredoxin	0	4	80	4	3	2001	2018	17	3	4	Plasmodium falciparum (isolate 3D7):Plasmodium vivax:Plasmodium vivax (strain Salvador I):Plasmodium falciparum
1045	Thioredoxin	0	1	6	1	1	2016	2016	0	5	1	Fasciola hepatica
1046	Adenylate kinase	0	1	10	1	1	2017	2017	0	4	1	Schistosoma japonicum
1047	Dynein light chain	1	1	9	1	1	2014	2014	0	7	1	Schistosoma mansoni
1048	Dynein light chain	1	1	9	1	1	2014	2014	0	7	1	Schistosoma mansoni
1049	Thioredoxin	0	10	258	9	8	2001	2016	15	5	2	Schistosoma japonicum:Schistosoma mansoni
1050	Thioredoxin	0	1	2	1	1	2018	2018	0	3	1	Babesia microti
1051	Dynein light chain	1	1	9	1	1	2014	2014	0	7	1	Schistosoma mansoni
1052	Thioredoxin	0	1	17	1	1	2017	2017	0	4	1	Eimeria tenella
1053	SAP-1	0	1	4	1	1	2017	2017	0	4	1	Fasciola gigantica
1054	Amoebapore-like protein	0	2	57	2	2	2004	2005	1	16	1	Fasciola hepatica
1055	SAP-2	1	1	19	1	1	2013	2013	0	8	1	Fasciola gigantica
1056	Thioredoxin	0	1	24	1	1	2019	2019	0	2	1	Fasciola gigantica
1057	Antigen B	0	8	367	7	5	1991	2020	29	1	1	Echinococcus granulosus
1058	Rhoptry-associated protein 1 (RAP-1)	0	3	99	3	3	1996	2003	7	18	1	Babesia bovis
1059	Dynein light chain	1	1	9	1	1	2014	2014	0	7	1	Schistosoma mansoni
1060	Triosephosphate isomerase	0	4	34	4	3	2014	2017	3	4	1	Schistosoma japonicum
1061	Kinetoplastid membrane protein-11	0	9	297	9	7	2000	2017	17	4	2	Leishmania infantum:Leishmania donovani
1062	Dynein light chain	1	1	9	1	1	2014	2014	0	7	1	Schistosoma mansoni
1063	Dynein light chain	1	1	9	1	1	2014	2014	0	7	1	Schistosoma mansoni
1064	Dynein light chain	1	1	9	1	1	2014	2014	0	7	1	Schistosoma mansoni
1065	Dynein light chain	1	1	9	1	1	2014	2014	0	7	1	Schistosoma mansoni
1066	Dynein light chain	1	1	9	1	1	2014	2014	0	7	1	Schistosoma mansoni
1067	Dynein light chain	1	1	9	1	1	2014	2014	0	7	1	Schistosoma mansoni
1068	Dynein light chain	1	1	9	1	1	2014	2014	0	7	1	Schistosoma mansoni
1069	Dynein light chain	1	1	9	1	1	2014	2014	0	7	1	Schistosoma mansoni
1070	Dynein light chain	1	1	9	1	1	2014	2014	0	7	1	Schistosoma mansoni
1071	Dynein light chain	1	1	9	1	1	2014	2014	0	7	1	Schistosoma mansoni
1072	Dynein light chain	1	1	9	1	1	2014	2014	0	7	1	Schistosoma mansoni
1073	Dynein light chain	1	1	9	1	1	2014	2014	0	7	1	Schistosoma mansoni
1074	Dynein light chain	1	1	9	1	1	2014	2014	0	7	1	Schistosoma mansoni
1075	Dynein light chain	1	1	9	1	1	2014	2014	0	7	1	Schistosoma mansoni
1076	Dynein light chain	1	1	9	1	1	2014	2014	0	7	1	Schistosoma mansoni
1077	Dynein light chain	1	1	9	1	1	2014	2014	0	7	1	Schistosoma mansoni
1078	Dynein light chain	1	1	9	1	1	2014	2014	0	7	1	Schistosoma mansoni
1079	Dynein light chain	1	1	9	1	1	2014	2014	0	7	1	Schistosoma mansoni
1080	Apical membrane antigen	0	8	280	7	6	2005	2020	15	1	1	Toxoplasma gondii
1081	Dynein light chain	1	1	9	1	1	2014	2014	0	7	1	Schistosoma mansoni
1082	Dynein light chain	1	1	9	1	1	2014	2014	0	7	1	Schistosoma mansoni
1083	Dynein light chain	1	1	9	1	1	2014	2014	0	7	1	Schistosoma mansoni
1084	Putative kunitz-type protease inhibitor	0	1	6	1	1	2019	2019	0	2	1	Schistosoma mansoni
1085	Dynein light chain	1	1	9	1	1	2014	2014	0	7	1	Schistosoma mansoni
1086	Dynein light chain	1	1	9	1	1	2014	2014	0	7	1	Schistosoma mansoni
1087	Putative kunitz-type protease inhibitor	0	1	6	1	1	2019	2019	0	2	1	Schistosoma mansoni
1088	Antigen B	0	8	367	7	5	1991	2020	29	1	1	Echinococcus granulosus
1089	Thioredoxin	0	1	6	1	1	2016	2016	0	5	1	Fasciola hepatica
1090	Thioredoxin	0	1	6	1	1	2016	2016	0	5	1	Fasciola hepatica
1091	Glutathione peroxidase	0	1	4	1	1	2018	2018	0	3	1	Fasciola hepatica
1092	Orf protein	1	1	3	1	1	2014	2014	0	7	1	Toxoplasma gondii
1093	Tetraspanin	1	1	27	1	1	2009	2009	0	12	1	Echinococcus multilocularis
1094	Glutathione peroxidase	0	1	4	1	1	2018	2018	0	3	2	Fasciola hepatica:Fasciola gigantica
1095	p8	1	1	20	1	1	1999	1999	0	22	1	Plasmodium falciparum
1096	Cyclophilin	0	6	82	6	5	2005	2019	14	2	1	Toxoplasma gondii
1097	Cuticular collagen 4	1	1	1	0	1	2014	2014	0	7	1	Wuchereria bancrofti
1098	Dynein light chain	1	1	9	1	1	2014	2014	0	7	1	Schistosoma mansoni
1099	Bm14	1	1	25	1	1	2004	2004	0	17	1	Brugia malayi
			6406

## Sheet: Unique Names
Protein Name	Warning	NoOfPubs	CitedBy	h-index	g-index	FirstYear	LastYear	NoOfYears	LastTo2021	NoOf Species	Species
Circumsporozoite protein	0	298	9420	80	49	1991	2021	30	0	13	Plasmodium cynomolgi (strain B):Plasmodium gallinaceum:Plasmodium falciparum:Plasmodium knowlesi:Plasmodium yoelii:Plasmodium falciparum (isolate 3D7):Plasmodium vivax:Plasmodium vivax (strain Salvador I):Plasmodium sp. gorilla clade G2:Plasmodium knowlesi (strain H):Plasmodium berghei:Plasmodium berghei (strain Anka):Plasmodium relictum
Merozoite surface protein	0	150	4916	63	37	1991	2021	30	0	4	Plasmodium coatneyi:Babesia bigemina:Plasmodium falciparum (isolate 3D7):Plasmodium yoelii
Apical membrane antigen 1	0	100	4030	61	34	1991	2021	30	0	15	Plasmodium sp. gorilla clade G2:Plasmodium falciparum:Plasmodium falciparum (isolate 3D7):Babesia microti:Babesia bovis:Babesia bigemina:Neospora caninum:Plasmodium knowlesi:Plasmodium knowlesi (strain H):Plasmodium fragile:Plasmodium yoelii:Plasmodium gallinaceum:Plasmodium berghei:Plasmodium berghei (strain Anka):Eimeria maxima
Merozoite surface antigens	0	83	2520	47	29	1991	2020	29	1	11	Plasmodium knowlesi:Plasmodium berghei:Plasmodium berghei (strain Anka):Plasmodium malariae:Plasmodium chabaudi chabaudi:Plasmodium chabaudi:Plasmodium yoelii:Plasmodium vivax (strain Salvador I):Plasmodium vivax:Plasmodium falciparum:Plasmodium falciparum (isolate 3D7)
Surface antigen	0	86	2149	42	31	1991	2021	30	0	1	Toxoplasma gondii
Paramyosin	0	43	1274	35	23	1991	2020	29	1	10	Clonorchis sinensis:Echinococcus granulosus:Hymenolepis diminuta:Taenia solium:Trichinella spiralis:Brugia malayi:Haemaphysalis longicornis:Schistosoma mansoni:Schistosoma japonicum:Fasciola gigantica
Dense granule antigen	0	43	946	30	18	1998	2021	23	0	2	Toxoplasma gondii (strain ATCC 50611 / Me49):Toxoplasma gondii
Serine-repeat antigen protein 5	0	32	921	29	15	1991	2020	29	1	2	Plasmodium falciparum:Plasmodium falciparum (isolate 3D7)
Rhoptry protein	0	37	791	27	19	1991	2021	30	0	3	Plasmodium yoelii:Plasmodium falciparum:Toxoplasma gondii
Citrate synthase	0	29	905	27	16	1993	2021	28	0	2	Plasmodium knowlesi:Plasmodium berghei
Chorismate synthase, putative	0	28	905	27	16	1993	2021	28	0	1	Plasmodium berghei
Thrombospondin-related adhesive protein	0	29	1584	26	19	1992	2018	26	3	2	Plasmodium falciparum:Plasmodium falciparum (isolate 3D7)
Erythrocyte membrane protein 1	0	29	690	26	16	2002	2021	19	0	1	Plasmodium falciparum
EG95	0	34	644	25	15	1996	2021	25	0	2	Echinococcus granulosus:Echinococcus multilocularis
Host-protective antigen	0	30	644	25	15	1996	2021	25	0	1	Echinococcus granulosus
Cathepsin L	0	24	1120	24	14	1995	2021	26	0	3	Fasciola hepatica:Schistosoma mansoni:Fasciola gigantica
S48/45	0	22	664	22	13	1995	2021	26	0	1	Plasmodium falciparum
Thioredoxin	0	23	486	21	13	2001	2019	18	2	17	Fasciola hepatica:Wuchereria bancrofti:Echinococcus granulosus:Brugia malayi:Babesia microti (strain RI):Fasciola gigantica:Schistosoma japonicum:Echinococcus multilocularis:Eimeria tenella:Schistosoma mansoni:Plasmodium berghei:Plasmodium berghei (strain Anka):Plasmodium falciparum (isolate 3D7):Plasmodium vivax:Plasmodium vivax (strain Salvador I):Plasmodium falciparum:Babesia microti
Tachyzoite surface protein	0	22	602	21	14	2000	2019	19	2	1	Neospora caninum
Microneme protein MIC3	0	22	437	20	13	2003	2021	18	0	2	Toxoplasma gondii (strain ATCC 50611 / Me49):Toxoplasma gondii
Merozoite surface protein 3	0	21	677	20	14	1994	2017	23	4	3	Plasmodium vivax:Plasmodium falciparum:Plasmodium falciparum (isolate 3D7)
Merozoite surface antigen 2	0	26	404	19	11	1991	2021	30	0	2	Plasmodium falciparum:Plasmodium falciparum (isolate 3D7)
Dense granule protein GRA2	0	21	469	19	12	1998	2021	23	0	2	Toxoplasma gondii (strain ATCC 50611 / Me49):Toxoplasma gondii
p67 surface antigen	0	17	438	17	12	1995	2021	26	0	1	Theileria parva
Rhoptry protein 18	0	17	302	17	10	2011	2021	10	0	2	Toxoplasma gondii (strain ATCC 50611 / Me49):Toxoplasma gondii
Rhoptry kinase family protein	0	17	302	17	10	2011	2021	10	0	1	Toxoplasma gondii
Merozoite surface protein 2	0	21	278	16	9	1991	2021	30	0	1	Plasmodium falciparum
Ookinete surface protein Pvs25	0	17	569	16	12	2000	2019	19	2	1	Plasmodium vivax
Gametocyte surface protein P230	0	16	439	16	11	1999	2020	21	1	1	Plasmodium falciparum (isolate 3D7)
Liver stage antigen	0	17	600	15	14	1995	2013	18	8	1	Plasmodium falciparum
Dense granule protein GRA4	0	17	582	15	13	1998	2018	20	3	2	Toxoplasma gondii:Toxoplasma gondii (strain ATCC 50611 / Me49)
Protein kinase	0	15	311	15	11	2002	2020	18	1	3	Toxoplasma gondii:Toxoplasma gondii (strain ATCC 50611 / Me49):Neospora caninum (strain Liverpool)
Dense granule protein 1	0	15	282	15	10	2003	2021	18	0	1	Neospora caninum
Reticulocyte-binding protein homolog 5	0	14	390	14	11	2012	2021	9	0	1	Plasmodium falciparum (isolate 3D7)
Hsp70	0	14	296	14	10	1996	2021	25	0	2	Leishmania infantum:Leishmania donovani
Apical membrane protein-1	0	14	332	13	9	1999	2021	22	0	1	Plasmodium vivax
Apical membrane antigen 1, putative	0	14	609	13	10	1996	2013	17	8	2	Plasmodium chabaudi chabaudi:Plasmodium chabaudi
Microneme protein	0	13	284	13	10	2009	2021	12	0	1	Toxoplasma gondii
Heat shock protein 70	0	13	333	13	9	1994	2018	24	3	5	Plasmodium falciparum (isolate 3D7):Toxoplasma gondii (strain ATCC 50611 / Me49):Toxoplasma gondii:Plasmodium falciparum:Schistosoma japonicum
Surface antigen 2	0	13	263	12	8	1993	2020	27	1	2	Sarcocystis neurona:Toxoplasma gondii
Rhoptry associated protein-1	0	12	224	12	8	1996	2019	23	2	1	Babesia bovis
Merozoite surface protein 8	0	12	168	12	7	2001	2021	20	0	6	Plasmodium falciparum (isolate 3D7):Plasmodium falciparum:Plasmodium vivax:Plasmodium cynomolgi (strain B):Plasmodium berghei:Plasmodium berghei (strain Anka)
Heat shock protein	0	12	299	12	8	2003	2019	16	2	3	Toxoplasma gondii (strain ATCC 50611 / Me49):Toxoplasma gondii:Eimeria tenella
Dense granule protein GRA1	0	12	441	12	11	2000	2020	20	1	2	Toxoplasma gondii:Toxoplasma gondii (strain ATCC 50611 / Me49)
Superoxide dismutase	0	12	162	11	7	2004	2020	16	1	10	Leishmania donovani:Trypanosoma cruzi (strain CL Brener):Wuchereria bancrofti:Toxoplasma gondii (strain ATCC 50611 / Me49):Toxoplasma gondii:Schistosoma japonicum:Cryptosporidium parvum (strain Iowa II):Cryptosporidium parvum:Schistosoma mansoni:Onchocerca volvulus
Leishmanolysin	0	12	486	11	10	1999	2016	17	5	2	Leishmania donovani:Leishmania infantum
Thrombospondin-related anonymous protein	0	11	249	11	8	2003	2020	17	1	3	Babesia bovis:Plasmodium berghei:Plasmodium berghei (strain Anka)
Sm29	0	11	272	11	8	2008	2018	10	3	1	Schistosoma mansoni
Merozoite surface protein 4	0	11	274	11	9	2000	2017	17	4	3	Plasmodium falciparum:Plasmodium falciparum (isolate 3D7):Plasmodium vivax
Cell traversal protein for ookinetes and sporozoites	0	11	268	11	8	2010	2019	9	2	4	Plasmodium berghei (strain Anka):Plasmodium berghei:Plasmodium falciparum:Plasmodium falciparum (isolate 3D7)
Abundant larval transcript-2 protein	0	11	287	11	8	2000	2019	19	2	1	Brugia malayi
Surface antigen SAG1	0	10	367	10	8	2001	2019	18	2	1	Neospora caninum
Surface antigen P22	0	10	207	10	7	2005	2020	15	1	1	Toxoplasma gondii
Surface antigen 2B	0	10	207	10	7	2005	2020	15	1	1	Toxoplasma gondii
Inosine-uridine preferring nucleoside hydrolase	0	10	252	10	7	2005	2019	14	2	1	Leishmania donovani
Glutamate rich protein	0	10	284	10	8	2001	2021	20	0	1	Plasmodium falciparum
Calcium-dependent protein kinase	0	10	151	10	7	2013	2019	6	2	2	Toxoplasma gondii:Toxoplasma gondii (strain ATCC 50611 / Me49)
14 kDa fatty acid-binding protein	0	10	303	10	10	2003	2015	12	6	1	Schistosoma mansoni
Triosephosphate isomerase	0	13	217	9	6	1993	2018	25	3	3	Schistosoma mansoni:Schistosoma japonicum:Leishmania donovani
Microneme protein Etmic-2	0	9	165	9	5	2005	2020	15	1	1	Eimeria tenella
Merozoite surface protein 4/5	0	9	263	9	8	2000	2020	20	1	4	Plasmodium yoelii:Plasmodium chabaudi chabaudi:Plasmodium berghei (strain Anka):Plasmodium berghei
Liver stage antigen 1	0	9	403	9	9	1995	2013	18	8	1	Plasmodium falciparum (isolate 3D7)
Kinetoplastid membrane protein-11	0	9	297	9	7	2000	2017	17	4	2	Leishmania infantum:Leishmania donovani
Glutamate-rich protein	0	9	271	9	7	2001	2021	20	0	1	Plasmodium falciparum
Sporozoite surface protein 2	0	9	673	8	8	1991	1999	8	22	3	Plasmodium yoelii:Plasmodium vivax (strain Salvador I):Plasmodium vivax
Dense granule protein 14	0	9	98	8	6	2017	2021	4	0	2	Toxoplasma gondii (strain ATCC 50611 / Me49):Toxoplasma gondii
Stage-specific S antigen-like protein	0	8	247	8	6	2009	2018	9	3	1	Leishmania infantum
Stage-specific S antigen homolog	0	8	247	8	6	2009	2018	9	3	1	Leishmania infantum
Protein disulfide-isomerase	0	8	187	8	6	2009	2019	10	2	4	Plasmodium falciparum:Leishmania donovani:Neospora caninum:Toxoplasma gondii
Phosphoglycerate kinase	0	8	139	8	5	1995	2019	24	2	4	Fasciola hepatica:Fasciola gigantica:Schistosoma japonicum:Schistosoma mansoni
Microneme-associated protein	0	8	188	8	7	2005	2016	11	5	1	Neospora caninum
Duffy binding protein	0	8	296	8	5	1997	2021	24	0	1	Plasmodium vivax
23 kDa integral membrane protein	0	9	237	7	7	1991	2017	26	4	1	Schistosoma mansoni
Blood-stage antigen	0	8	339	7	7	1992	2016	24	5	1	Plasmodium falciparum
Apical membrane antigen	0	8	280	7	6	2005	2020	15	1	1	Toxoplasma gondii
Antigen B	0	8	367	7	5	1991	2020	29	1	1	Echinococcus granulosus
Annexin	0	8	102	7	5	2003	2019	16	2	4	Echinococcus granulosus:Schistosoma mansoni:Taenia solium:Schistosoma japonicum
Tryparedoxin peroxidase	0	7	101	7	4	2007	2020	13	1	2	Leishmania donovani:Leishmania infantum
Microneme protein MIC1	0	7	199	7	6	2006	2020	14	1	2	Toxoplasma gondii (strain ATCC 50611 / Me49):Toxoplasma gondii
Merozoite surface antigen-2c	0	7	102	7	5	2003	2019	16	2	1	Babesia bovis
Leucyl aminopeptidase	0	7	131	7	6	2011	2020	9	1	2	Fasciola hepatica:Fasciola gigantica
Cgd4_3620 protein	0	7	118	7	6	2000	2016	16	5	1	Cryptosporidium parvum
25 kDa ookinete surface antigen	0	7	126	7	4	2009	2019	10	2	2	Plasmodium berghei:Plasmodium yoelii
Tetraspanin	0	9	158	6	5	1991	2013	22	8	2	Schistosoma japonicum:Echinococcus multilocularis
Dense granule protein 3	0	8	322	6	5	1991	2018	27	3	2	Toxoplasma gondii (strain ATCC 50611 / Me49):Toxoplasma gondii
Sexual stage surface protein Pvs28	0	7	326	6	6	2000	2015	15	6	1	Plasmodium vivax
Rhoptry protein ROP1	0	7	135	6	6	2003	2018	15	3	1	Toxoplasma gondii (strain ATCC 50611 / Me49)
Ookinete surface protein Pvs28	0	7	326	6	6	2000	2015	15	6	1	Plasmodium vivax
EG95 protein	0	7	142	6	4	2001	2017	16	4	1	Echinococcus granulosus
Aspartate aminotransferase	0	7	134	6	4	2005	2020	15	1	6	Clonorchis sinensis:Fasciola hepatica:Opisthorchis viverrini:Fasciola gigantica:Schistosoma mansoni:Trypanosoma cruzi (strain CL Brener)
Tyrosine 3-monooxygenase	0	6	189	6	6	2000	2018	18	3	1	Schistosoma mansoni
Thioredoxin peroxidase	0	6	171	6	4	2001	2014	13	7	3	Brugia malayi:Wuchereria bancrofti:Schistosoma mansoni
Signal peptide peptidase	0	6	50	6	4	1992	2016	24	5	1	Plasmodium falciparum
Ribosomal P2 phosphoprotein	0	6	172	6	5	1995	2019	24	2	1	Plasmodium falciparum
Rhoptry protein 5 A	0	6	108	6	5	2013	2020	7	1	2	Toxoplasma gondii (strain ATCC 50611 / Me49):Toxoplasma gondii
Rhoptry protein 16	0	6	134	6	5	2011	2021	10	0	2	Toxoplasma gondii (strain ATCC 50611 / Me49):Toxoplasma gondii
Profilin	0	6	153	6	5	2005	2021	16	0	5	Toxoplasma gondii (strain ATCC 50611 / Me49):Toxoplasma gondii:Eimeria maxima:Eimeria tenella:Eimeria acervulina
Peptidyl-prolyl cis-trans isomerase	0	6	82	6	5	2005	2019	14	2	1	Toxoplasma gondii
Microneme protein MIC2	0	6	316	6	6	2005	2018	13	3	1	Toxoplasma gondii (strain ATCC 50611 / Me49)
Merozoite surface protein 5	0	6	196	6	6	2001	2017	16	4	2	Plasmodium vivax:Plasmodium falciparum
Merozoite surface antigen 2c	0	6	98	6	5	2003	2017	14	4	1	Babesia bovis
Liver stage antigen-3	0	6	164	6	5	2000	2008	8	13	1	Plasmodium falciparum
Liver stage antigen 3	0	6	164	6	5	2000	2008	8	13	2	Plasmodium falciparum:Plasmodium falciparum (isolate 3D7)
Histone H2A	0	6	240	6	6	1999	2017	18	4	1	Leishmania infantum
Histidine-rich protein II	0	6	94	6	5	1991	2007	16	14	2	Plasmodium falciparum:Plasmodium falciparum (isolate 3D7)
Cysteine-rich protective antigen	0	6	67	6	3	2012	2020	8	1	1	Plasmodium falciparum (isolate 3D7)
Cysteine proteinase	0	6	327	6	6	2004	2015	11	6	1	Leishmania infantum
Cyclophilin	0	6	82	6	5	2005	2019	14	2	2	Toxoplasma gondii:Toxoplasma gondii (strain ATCC 50611 / Me49)
Tegumental antigen	0	6	55	5	5	1999	2011	12	10	2	Schistosoma japonicum:Schistosoma mansoni
Malaria protein EXP-1	0	6	133	5	4	1998	2015	17	6	2	Plasmodium falciparum:Plasmodium falciparum (isolate 3D7)
Glutathione S-transferase	0	6	168	5	5	1995	2016	21	5	3	Haemaphysalis longicornis:Plasmodium falciparum (isolate 3D7):Plasmodium falciparum
Bradyzoite antigen BAG1	0	6	141	5	5	1998	2014	16	7	2	Toxoplasma gondii (strain ATCC 50611 / Me49):Toxoplasma gondii
Tp2 CD8+ T cell antigen	0	5	37	5	4	2008	2020	12	1	1	Theileria parva
Rhoptry-associated protein 1	0	5	92	5	5	1993	2009	16	12	2	Plasmodium falciparum:Plasmodium falciparum (isolate 3D7)
Rhoptry neck protein 2	0	5	117	5	4	2014	2020	6	1	4	Plasmodium yoelii:Plasmodium falciparum (isolate 3D7):Toxoplasma gondii (strain ATCC 50611 / Me49):Babesia bovis
Mitogen-activated protein kinase	0	5	61	5	4	1996	2020	24	1	9	Neospora caninum (strain Liverpool):Toxoplasma gondii:Toxoplasma gondii (strain ATCC 50611 / Me49):Eimeria tenella:Eimeria acervulina:Leishmania donovani:Eimeria maxima:Trypanosoma cruzi (strain CL Brener):Plasmodium falciparum
Microneme protein MIC6	0	5	140	5	5	2009	2019	10	2	2	Toxoplasma gondii:Toxoplasma gondii (strain ATCC 50611 / Me49)
Micronemal protein MIC4	0	5	192	5	4	2005	2021	16	0	2	Toxoplasma gondii (strain ATCC 50611 / Me49):Toxoplasma gondii
L-lactate dehydrogenase	0	5	147	5	5	2009	2018	9	3	3	Toxoplasma gondii (strain ATCC 50611 / Me49):Toxoplasma gondii:Eimeria acervulina
Erythrocyte binding protein	0	5	132	5	5	1997	2003	6	18	1	Plasmodium falciparum
Cathepsin L-like protease	0	5	253	5	5	2004	2017	13	4	1	Leishmania infantum
Cathepsin L-like cysteine proteinase	0	5	253	5	5	2004	2017	13	4	1	Leishmania infantum
Cathepsin B	0	5	160	5	5	2003	2019	16	2	4	Toxoplasma gondii (strain ATCC 50611 / Me49):Toxoplasma gondii:Fasciola hepatica:Trichinella spiralis
Variant surface glycoprotein	0	4	127	4	4	1998	2011	13	10	1	Trypanosoma brucei brucei (strain 927/4 GUTat10.1)
VSG	0	4	179	4	4	1998	2011	13	10	1	Trypanosoma brucei brucei (strain 927/4 GUTat10.1)
Transforming growth factor beta	0	4	91	4	4	2002	2018	16	3	2	Echinococcus multilocularis:Schistosoma mansoni
Tegumental protein	0	4	109	4	3	2008	2018	10	3	1	Clonorchis sinensis
Rhoptry protein 8	0	4	38	4	2	2013	2021	8	0	2	Toxoplasma gondii:Toxoplasma gondii (strain ATCC 50611 / Me49)
Rh5-interacting protein	0	4	58	4	3	2014	2020	6	1	1	Plasmodium falciparum (isolate 3D7)
Protein disulfide isomerase	0	4	94	4	4	2009	2017	8	4	2	Plasmodium falciparum (isolate 3D7):Leishmania donovani
Perforin-like protein 1	0	4	73	4	4	2011	2019	8	2	2	Toxoplasma gondii:Toxoplasma gondii (strain ATCC 50611 / Me49)
Micronemal protein 8	0	4	89	4	3	2010	2021	11	0	2	Toxoplasma gondii (strain ATCC 50611 / Me49):Toxoplasma gondii
Merozoite surface protein 9	0	4	43	4	2	2004	2020	16	1	5	Plasmodium vivax:Plasmodium vivax (strain Salvador I):Plasmodium knowlesi (strain H):Plasmodium knowlesi:Plasmodium berghei
Merozoite surface antigen-2b	0	4	36	4	3	2010	2019	9	2	1	Babesia bovis
Merozoite surface antigen-2a1	0	4	36	4	3	2010	2019	9	2	1	Babesia bovis
Merozoite surface antigen-1	0	4	47	4	3	1993	2017	24	4	1	Babesia bovis
Merozoite surface antigen 1	0	4	47	4	3	1993	2017	24	4	1	Babesia bovis
Histone H4	0	4	157	4	4	1999	2017	18	4	1	Leishmania infantum
Histone H2B	0	4	157	4	4	1999	2017	18	4	1	Leishmania infantum
Heat_shock_protein_90_-_putative	0	4	33	4	2	2014	2021	7	0	1	Leishmania infantum
Glutathione peroxidase	0	4	106	4	3	2004	2018	14	3	4	Haemonchus contortus:Schistosoma mansoni:Fasciola hepatica:Fasciola gigantica
Glucose-6-phosphate isomerase	0	4	62	4	3	2006	2020	14	1	1	Toxoplasma gondii (strain ATCC 50611 / Me49)
Gamete surface antigen Pvs48/45	0	4	56	4	4	2015	2018	3	3	1	Plasmodium vivax
GRA2 protein	0	4	80	4	3	2007	2015	8	6	1	Neospora caninum
Ferrochelatase	0	4	74	4	4	2001	2018	17	3	2	Plasmodium berghei:Plasmodium chabaudi chabaudi
Female gametocyte surface protein P47	0	4	62	4	3	2015	2020	5	1	1	Plasmodium falciparum (isolate 3D7)
Calmodulin-domain protein kinase 1	0	4	47	4	3	2014	2019	5	2	1	Toxoplasma gondii
Calcium-dependent protein kinase CDPK1	0	4	47	4	3	2014	2019	5	2	1	Toxoplasma gondii (strain ATCC 50611 / Me49)
Apical membrane antigen-1	0	4	65	4	3	2015	2020	5	1	1	Eimeria tenella
6-cysteine protein	0	4	128	4	3	2007	2020	13	1	2	Plasmodium berghei:Plasmodium chabaudi chabaudi
Rhoptry protein ROP9	0	4	26	3	2	2014	2019	5	2	1	Toxoplasma gondii (strain ATCC 50611 / Me49)
Rhoptry protein ROP4	0	4	83	3	3	2009	2018	9	3	1	Toxoplasma gondii (strain ATCC 50611 / Me49)
Rhoptry protein 4	0	4	83	3	3	2009	2018	9	3	1	Toxoplasma gondii
Tropomyosin low molecular weight isoform	0	3	29	3	2	2005	2020	15	1	1	Echinococcus granulosus
Transmembrane protein	0	3	30	3	2	1999	2013	14	8	2	Schistosoma japonicum:Neospora caninum (strain Liverpool)
Surface antigen protein	0	3	43	3	3	2000	2019	19	2	1	Leishmania infantum
Sporozoite threonine-asparagine-rich protein	0	3	59	3	2	2006	2017	11	4	1	Plasmodium falciparum
Rhoptry-associated protein 1 (RAP-1)	0	3	99	3	3	1996	2003	7	18	1	Babesia bovis
Rhoptry protein 13	0	3	42	3	2	2012	2021	9	0	2	Toxoplasma gondii (strain ATCC 50611 / Me49):Toxoplasma gondii
Pyruvate kinase	0	3	71	3	2	2008	2017	9	4	3	Clonorchis sinensis:Toxoplasma gondii (strain ATCC 50611 / Me49):Toxoplasma gondii
Putative tegumental protein; Putative tegumental protein; Tegumental antigen; Tegumental antigen	0	3	35	3	3	2000	2011	11	10	1	Schistosoma mansoni
Putative Glutathione S-transferase	0	3	130	3	3	1997	2004	7	17	2	Plasmodium knowlesi:Plasmodium vivax
Polymorphic immunodominant molecule	0	3	16	3	3	2008	2019	11	2	1	Theileria parva
Merozoite surface protein 4/5, putative	0	3	101	3	3	2002	2004	2	17	1	Plasmodium chabaudi chabaudi
Merozoite surface protein 10	0	3	41	3	3	2009	2017	8	4	2	Plasmodium falciparum:Plasmodium vivax
Merozoite surface protein 1 paralog	0	3	33	3	3	2014	2018	4	3	1	Plasmodium vivax
MAG1	0	3	57	3	3	2006	2018	12	3	1	Toxoplasma gondii (strain ATCC 50611 / Me49)
Leucine aminopeptidase	0	3	54	3	3	2011	2014	3	7	2	Clonorchis sinensis:Fasciola gigantica
Histone H1	0	3	84	3	3	2014	2020	6	1	1	Leishmania infantum
Heat shock protein 83-1	0	3	120	3	3	1999	2019	20	2	1	Leishmania infantum
Guanine nucleotide-binding protein subunit beta-like protein	0	3	36	3	2	2009	2020	11	1	1	Leishmania infantum
Glutathione S-transferase class-mu 28 kDa isozyme	0	3	94	3	3	1998	2000	2	21	1	Schistosoma haematobium
Glutamate dehydrogenase	0	3	103	3	3	1995	2009	14	12	3	Fasciola hepatica:Echinococcus granulosus:Toxoplasma gondii
Fibronectin type III	0	3	114	3	3	2001	2009	8	12	1	Echinococcus granulosus
Dense granule protein GRA8	0	3	10	3	1	2018	2021	3	0	1	Toxoplasma gondii (strain ATCC 50611 / Me49)
Dense granule protein GRA15	0	3	37	3	2	2015	2020	5	1	1	Toxoplasma gondii (strain ATCC 50611 / Me49)
DNase II	0	3	68	3	3	2017	2020	3	1	1	Trichinella spiralis
Centrin	0	3	62	3	3	2016	2018	2	3	1	Leishmania donovani
Calreticulin	0	3	52	3	2	2008	2021	13	0	3	Brugia malayi:Haemaphysalis longicornis:Leishmania donovani
Calcium-dependent protein kinase CDPK3	0	3	46	3	3	2013	2019	6	2	1	Toxoplasma gondii (strain ATCC 50611 / Me49)
Bradyzoite surface protein BSR4	0	3	37	3	3	2012	2013	1	8	1	Neospora caninum
Adenylosuccinate lyase	0	3	47	3	2	2002	2020	18	1	10	Toxoplasma gondii (strain ATCC 50611 / Me49):Schistosoma mansoni:Plasmodium chabaudi chabaudi:Plasmodium berghei (strain Anka):Plasmodium yoelii:Plasmodium berghei:Plasmodium falciparum:Plasmodium falciparum (isolate 3D7):Plasmodium vivax:Plasmodium vivax (strain Salvador I)
Microneme protein TgMIC11	1	2	28	2	1	2013	2014	1	7	2	Toxoplasma gondii (strain ATCC 50611 / Me49):Toxoplasma gondii
Superoxide dismutase [Cu-Zn]	0	3	48	2	2	2004	2016	12	5	2	Wuchereria bancrofti:Schistosoma mansoni
Glutathione S-transferase class-mu 26 kDa isozyme	0	3	38	2	2	2009	2013	4	8	1	Schistosoma japonicum
Aspartate transaminase	0	3	16	2	1	2006	2017	11	4	2	Schistosoma mansoni:Schistosoma japonicum
Variant-specific surface protein	0	2	59	2	2	2012	2016	4	5	1	Plasmodium falciparum
Variant surface glycoprotein (VSG)	0	2	99	2	2	1998	2011	13	10	2	Trypanosoma brucei gambiense (strain MHOM/CI/86/DAL972):Trypanosoma brucei brucei (strain 927/4 GUTat10.1)
UOS7/S20	0	2	56	2	2	2013	2016	3	5	1	Plasmodium berghei
Tropomyosin	0	2	36	2	2	2000	2018	18	3	2	Echinococcus granulosus:Onchocerca volvulus
Thioredoxin glutathione reductase	0	2	30	2	2	2012	2013	1	8	1	Schistosoma japonicum
Thiol-dependent reductase 1	0	2	23	2	2	2008	2012	4	9	1	Leishmania infantum
Tegument antigen	0	2	11	2	1	2010	2019	9	2	2	Schistosoma mansoni:Schistosoma japonicum
Stromal-processing peptidase, putative	0	2	26	2	2	2013	2015	2	6	2	Plasmodium berghei:Plasmodium chabaudi chabaudi
Sporozoite antigen	0	2	46	2	2	2008	2015	7	6	1	Eimeria tenella
Signal peptide peptidase, putative	0	2	26	2	2	2013	2015	2	6	2	Plasmodium chabaudi chabaudi:Plasmodium berghei
Serpin	0	2	11	2	1	2013	2020	7	1	1	Clonorchis sinensis
SJCHGC06538 protein	0	2	26	2	2	1999	2013	14	8	1	Schistosoma japonicum
SJCHGC05476 protein	0	2	26	2	2	1999	2013	14	8	1	Schistosoma japonicum
SJCHGC01717 protein	0	2	26	2	2	1999	2013	14	8	1	Schistosoma japonicum
SAG family member (Sag4)	0	2	5	2	1	2020	2021	1	0	1	Eimeria tenella
Ring-infected erythrocyte surface antigen	0	2	36	2	2	1991	2001	10	20	1	Plasmodium falciparum (isolate 3D7)
Rhoptry protein ROP17	0	2	39	2	2	2014	2016	2	5	2	Toxoplasma gondii (strain ATCC 50611 / Me49):Toxoplasma gondii
Rhoptry neck protein RON4	0	2	49	2	2	2011	2015	4	6	2	Toxoplasma gondii:Toxoplasma gondii (strain ATCC 50611 / Me49)
Rhoptry neck protein	0	2	20	2	2	2011	2015	4	6	1	Plasmodium vivax
Rhoptry kinase family protein ROP38	0	2	53	2	2	2014	2015	1	6	1	Toxoplasma gondii (strain ATCC 50611 / Me49)
Reticulon-like protein	0	2	6	2	1	2010	2020	10	1	1	Leishmania infantum
RHOMBOID-like protein	0	2	49	2	2	2015	2017	2	4	2	Toxoplasma gondii:Toxoplasma gondii (strain ATCC 50611 / Me49)
RAP-2	0	2	38	2	2	1995	2009	14	12	1	Plasmodium falciparum
Protein kinase 6	0	2	40	2	2	2016	2017	1	4	2	Toxoplasma gondii:Toxoplasma gondii (strain ATCC 50611 / Me49)
Proteasome subunit alpha type	0	2	10	2	1	2010	2021	11	0	2	Schistosoma japonicum:Toxoplasma gondii (strain ATCC 50611 / Me49)
Organellar heat shock protein	0	2	72	2	2	2011	2012	1	9	1	Eimeria tenella
NTPase II	0	2	27	2	2	2017	2017	0	4	1	Toxoplasma gondii
Multi cystatin-like domain protein	0	2	19	2	2	2012	2013	1	8	1	Trichinella spiralis
Merozoite surface protein P92	0	2	16	2	2	2011	2016	5	5	1	Plasmodium falciparum (isolate 3D7)
Merozoite surface glycoprotein	0	2	75	2	2	1999	2014	15	7	1	Theileria annulata
Macrophage migration inhibitory factor	0	2	18	2	2	2010	2017	7	4	3	Plasmodium yoelii:Eimeria tenella:Eimeria acervulina
Immune mapped protein 1	0	2	20	2	2	2017	2020	3	1	2	Eimeria tenella:Eimeria maxima
Hydrolase	0	2	27	2	2	2017	2017	0	4	2	Toxoplasma gondii:Toxoplasma gondii (strain ATCC 50611 / Me49)
Heat shock protein HSP60	0	2	50	2	1	2009	2018	9	3	2	Toxoplasma gondii (strain ATCC 50611 / Me49):Toxoplasma gondii
HSP70	0	2	31	2	2	2010	2012	2	9	1	Schistosoma japonicum
Guanine nucleotide-binding protein	0	2	60	2	2	2009	2014	5	7	1	Toxoplasma gondii
Glyceraldehyde-3-phosphate dehydrogenase	0	2	32	2	2	2010	2020	10	1	2	Haemonchus contortus:Fasciola hepatica
Glyceraldehyde 3-phosphate dehydrogenase	0	2	60	2	2	2014	2015	1	6	1	Fasciola hepatica
Glutathione transferase	0	2	18	2	1	2016	2018	2	3	2	Fasciola hepatica:Haemaphysalis longicornis
Gap protein	0	2	89	2	2	2013	2016	3	5	1	Plasmodium falciparum
Filarial antigen	0	2	50	2	2	1993	2014	21	7	1	Brugia malayi
Filamin	0	2	119	2	2	2003	2004	1	17	1	Schistosoma mansoni
Erythrocyte-binding protein	0	2	33	2	1	2002	2019	17	2	1	Plasmodium falciparum
Erythrocyte binding protein 3	0	2	79	2	2	2002	2006	4	15	1	Plasmodium falciparum
Enolase	0	2	19	2	2	2015	2018	3	3	3	Plasmodium berghei:Plasmodium falciparum (isolate 3D7):Plasmodium falciparum
Dense granule protein GRA14	0	2	14	2	1	2018	2021	3	0	1	Neospora caninum
Dense granule protein 2	0	2	46	2	2	2005	2015	10	6	1	Neospora caninum
Cathepsin CPL	0	2	27	2	2	2013	2014	1	7	2	Toxoplasma gondii (strain ATCC 50611 / Me49):Toxoplasma gondii
Calmodulin	0	2	10	2	1	2014	2017	3	4	2	Echinococcus granulosus:Toxoplasma gondii (strain ATCC 50611 / Me49)
Bradyzoite surface protein SRS9	0	2	28	2	2	2012	2013	1	8	1	Neospora caninum
Antigen Sm21.7	0	2	82	2	2	1998	2008	10	13	1	Schistosoma mansoni
Amoebapore-like protein	0	2	57	2	2	2004	2005	1	16	1	Fasciola hepatica
40kDa ES protein	0	2	18	2	2	2015	2020	5	1	1	Haemonchus contortus
28 kDa ookinete surface protein	0	2	30	2	2	2000	2007	7	14	2	Plasmodium berghei:Plasmodium berghei (strain Anka)
14-3-3 protein	0	2	82	2	2	2012	2019	7	2	3	Toxoplasma gondii (strain ATCC 50611 / Me49):Toxoplasma gondii:Fasciola gigantica
Merozoite surface antigen SAG1	1	2	9	1	1	2005	2009	4	12	1	Sarcocystis neurona
Major egg antigen	1	2	17	1	1	1994	2002	8	19	1	Schistosoma mansoni
Integral membrane protein	1	2	52	1	1	2004	2004	0	17	1	Schistosoma japonicum
Calcium binding	1	2	3	1	1	1999	2015	16	6	1	Schistosoma japonicum
Alkaline phosphatase	1	2	11	1	1	2006	2013	7	8	2	Schistosoma mansoni:Fasciola hepatica
p8	1	1	20	1	1	1999	1999	0	22	1	Plasmodium falciparum
p101/acidic basic repeat antigen	1	1	23	1	1	1998	1998	0	23	2	Plasmodium falciparum (isolate 3D7):Plasmodium falciparum
Uncharacterized protein	1	1	25	1	1	2004	2004	0	17	1	Brugia malayi
Ubiquitin	1	1	2	1	1	2015	2015	0	6	1	Toxoplasma gondii
Tubulin alpha chain	1	1	37	1	1	2006	2006	0	15	1	Leishmania infantum
Tryparedoxin	1	1	14	1	1	2008	2008	0	13	1	Leishmania infantum
Trypanothione reductase	1	1	14	1	1	2014	2014	0	7	1	Leishmania donovani
Transmission-blocking target antigen P230	1	1	30	1	1	2015	2015	0	6	1	Plasmodium vivax
Transketolase	1	1	37	1	1	2006	2006	0	15	1	Leishmania infantum
Toxomepsin 1	1	1	33	1	1	2013	2013	0	8	2	Toxoplasma gondii:Toxoplasma gondii (strain ATCC 50611 / Me49)
Thyroid hormone receptor beta	1	1	13	1	1	2012	2012	0	9	1	Schistosoma japonicum
Thrombospondin-related sporozoite protein	1	1	5	1	1	2012	2012	0	9	1	Plasmodium falciparum (isolate 3D7)
Thrombospondin-related apical membrane protein	1	1	7	1	1	2010	2010	0	11	1	Plasmodium knowlesi
Thrombospondin related adhesive protein	1	1	21	1	1	1998	1998	0	23	1	Cryptosporidium parvum
Tegumental protein 22.3 kDa	1	1	68	1	1	2008	2008	0	13	1	Clonorchis sinensis
TSP1	1	1	27	1	1	2009	2009	0	12	1	Echinococcus multilocularis
Surface antigen 4	1	1	20	1	1	2011	2011	0	10	1	Sarcocystis neurona
Surface antigen 3	1	1	20	1	1	2011	2011	0	10	1	Sarcocystis neurona
Subtilisin	1	1	11	1	1	2013	2013	0	8	3	Neospora caninum (strain Liverpool):Toxoplasma gondii (strain ATCC 50611 / Me49):Toxoplasma gondii
Sporozoite surface antigen	1	1	62	1	1	1999	1999	0	22	1	Theileria annulata
Small heat shock protein	1	1	28	1	1	2004	2004	0	17	1	Babesia bovis
Sexual stage antigen pfs25	1	1	43	1	1	2011	2011	0	10	1	Plasmodium falciparum
Secreted ookinete protein, putative	1	1	22	1	1	2015	2015	0	6	2	Plasmodium berghei:Plasmodium berghei (strain Anka)
Secreted Protein Altered Thrombospondin Repeat protein-PkSPATR	1	1	12	1	1	2005	2005	0	16	1	Plasmodium knowlesi
SWI2/SNF2-containing protein RAD5	1	1	14	1	1	2011	2011	0	10	1	Toxoplasma gondii (strain ATCC 50611 / Me49)
SAP-2	1	1	19	1	1	2013	2013	0	8	1	Fasciola gigantica
SAG5D	1	1	13	1	1	2014	2014	0	7	1	Toxoplasma gondii
SAG5A	1	1	17	1	1	2015	2015	0	6	1	Toxoplasma gondii
Rhoptry-associated protein 2	1	1	10	1	1	2009	2009	0	12	1	Plasmodium vivax
Rhoptry-associated protein 1c	1	1	8	1	1	2004	2004	0	17	1	Babesia bigemina
Rhoptry neck protein 2, putative	1	1	19	1	1	2014	2014	0	7	1	Plasmodium gallinaceum
Rhoptry neck protein 1	1	1	13	1	1	2011	2011	0	10	1	Plasmodium vivax
Rhoptry associated membrane antigen	1	1	4	1	1	2008	2008	0	13	1	Plasmodium falciparum
Rhomboid-like protease 5	1	1	27	1	1	2015	2015	0	6	2	Toxoplasma gondii (strain ATCC 50611 / Me49):Toxoplasma gondii
Rac GTPase	1	1	8	1	1	2013	2013	0	8	1	Schistosoma japonicum
ROP 2	1	1	34	1	1	2012	2012	0	9	1	Toxoplasma gondii
Pvs47	1	1	30	1	1	2015	2015	0	6	1	Plasmodium vivax
Pv41	1	1	19	1	1	2013	2013	0	8	1	Plasmodium vivax
Putative surface antigen protein 2	1	1	12	1	1	2014	2014	0	7	1	Leishmania infantum
Putative bradyzoite-specific surface protein	1	1	13	1	1	2014	2014	0	7	1	Toxoplasma gondii
Putative GPI-anchored surface antigen SRS4	1	1	13	1	1	2014	2014	0	7	1	Toxoplasma gondii
Protein kinase 5	1	1	18	1	1	2014	2014	0	7	1	Toxoplasma gondii
Protein kinase 3	1	1	29	1	1	2013	2013	0	8	1	Toxoplasma gondii
Protein embryonic gonad	1	1	79	1	1	2003	2003	0	18	1	Toxocara canis
Phosphorylase family protein	1	1	49	1	1	2009	2009	0	12	1	Toxoplasma gondii
Peroxiredoxin	1	1	49	1	1	2009	2009	0	12	1	Toxoplasma gondii
PMCA-like calcium ATPase A1	1	1	25	1	1	2015	2015	0	6	1	Toxoplasma gondii
Orf protein	1	1	3	1	1	2014	2014	0	7	1	Toxoplasma gondii
Multi-domain cystatin	1	1	208	1	1	2003	2003	0	18	1	Fasciola hepatica
Microneme protein 7	1	1	18	1	1	2015	2015	0	6	1	Eimeria maxima
Microneme protein 2	1	1	11	1	1	2015	2015	0	6	1	Eimeria maxima
Microneme protein 13	1	1	19	1	1	2013	2013	0	8	2	Toxoplasma gondii (strain ATCC 50611 / Me49):Toxoplasma gondii
Methionine aminopeptidase	1	1	20	1	1	2012	2012	0	9	1	Leishmania donovani
Merozoite surface protein-9	1	1	32	1	1	2004	2004	0	17	2	Plasmodium cynomolgi (strain B):Plasmodium coatneyi
Merozoite surface protein P12	1	1	13	1	1	2011	2011	0	10	2	Plasmodium falciparum (isolate 3D7):Plasmodium falciparum
Merozoite surface protein 7	1	1	18	1	1	2004	2004	0	17	2	Plasmodium falciparum:Plasmodium falciparum (isolate 3D7)
Merozoite adhesive erythrocytic binding protein	1	1	32	1	1	2002	2002	0	19	1	Plasmodium berghei
Major sperm protein	1	1	15	1	1	2015	2015	0	6	1	Haemonchus contortus
MSP7-like protein	1	1	18	1	1	2004	2004	0	17	1	Plasmodium yoelii
Liver merozoite formation protein	1	1	38	1	1	2011	2011	0	10	1	Plasmodium berghei
Karyopherin beta	1	1	5	1	1	2005	2005	0	16	2	Plasmodium falciparum:Plasmodium falciparum (isolate 3D7)
Immune mapped protein-1	1	1	45	1	1	2012	2012	0	9	1	Toxoplasma gondii
High mobility group B1	1	1	3	1	1	2015	2015	0	6	1	Schistosoma japonicum
Hemoglobinase	1	1	18	1	1	2014	2014	0	7	1	Schistosoma mansoni
Heat shock protein 60	1	1	22	1	1	2000	2000	0	21	1	Trypanosoma brucei gambiense (strain MHOM/CI/86/DAL972)
Heat shock 70 kDa protein	1	1	9	1	1	2014	2014	0	7	1	Brugia malayi
HSP60	1	1	12	1	1	2012	2012	0	9	1	Strongyloides ratti
Glycophorin-binding protein	1	1	6	1	1	1991	1991	0	30	1	Plasmodium falciparum (isolate 3D7)
Glutathione S-transferase, putative	1	1	34	1	1	1999	1999	0	22	2	Plasmodium chabaudi chabaudi:Plasmodium berghei
Glutathione S transferase	1	1	6	1	1	2013	2013	0	8	1	Echinococcus granulosus
Furin	1	1	4	1	1	2013	2013	0	8	1	Echinococcus granulosus
EGF-like domain-containing protein	1	1	69	1	1	2001	2001	0	20	2	Plasmodium falciparum (isolate 3D7):Plasmodium yoelii
Dynein light chain	1	1	9	1	1	2014	2014	0	7	1	Schistosoma mansoni
Dihydroxyacetonephosphate acyltransferase	1	1	8	1	1	2015	2015	0	6	1	Leishmania infantum
D-3-phosphoglycerate dehydrogenase	1	1	2	1	1	2014	2014	0	7	2	Toxoplasma gondii (strain ATCC 50611 / Me49):Toxoplasma gondii
Cytosolic tryparedoxin	1	1	3	1	1	2015	2015	0	6	1	Leishmania donovani
Cysteine repeat modular protein 1	1	1	14	1	1	2011	2011	0	10	1	Plasmodium berghei
Cyst matrix and cyst wall protein	1	1	9	1	1	2013	2013	0	8	1	Neospora caninum
Coronin	1	1	49	1	1	2009	2009	0	12	1	Toxoplasma gondii
Circumsporozoite-related antigen	1	1	14	1	1	2009	2009	0	12	1	Plasmodium yoelii
Chorismate synthase	1	1	10	1	1	2002	2002	0	19	1	Plasmodium falciparum
Chaperonin TCP20	1	1	3	1	1	2015	2015	0	6	1	Leishmania donovani
Chabaupain 1	1	1	4	1	1	2013	2013	0	8	1	Plasmodium chabaudi chabaudi
Calcium-dependent protein kinase CDPK5	1	1	18	1	1	2014	2014	0	7	1	Toxoplasma gondii (strain ATCC 50611 / Me49)
Calcium-binding protein	1	1	3	1	1	2015	2015	0	6	1	Schistosoma japonicum
Calcium-binding EF-hand,domain-containing protein	1	1	11	1	1	2010	2010	0	11	1	Schistosoma japonicum
Bradyzoite protein BAG1	1	1	9	1	1	2013	2013	0	8	1	Neospora caninum
Bm14	1	1	25	1	1	2004	2004	0	17	1	Brugia malayi
Bifunctional dihydrofolate reductase-thymidylate synthase	1	1	141	1	1	1998	1998	0	23	2	Plasmodium falciparum:Plasmodium berghei
BMA-HSP-17	1	1	14	1	1	2010	2010	0	11	1	Brugia malayi
B20 protein	1	1	27	1	1	2000	2000	0	21	1	Onchocerca volvulus
Arginase	1	1	5	1	1	2010	2010	0	11	1	Plasmodium falciparum
Apical sushi protein	1	1	13	1	1	2011	2011	0	10	1	Plasmodium falciparum (isolate 3D7)
Apical merozoite protein	1	1	7	1	1	2010	2010	0	11	1	Plasmodium falciparum (isolate 3D7)
Aminopeptidase	1	1	2	1	1	2014	2014	0	7	1	Haemonchus contortus
Adhesive protein-like molecule	1	1	22	1	1	2015	2015	0	6	1	Plasmodium berghei
Acidic ribosomal protein P2	1	1	17	1	1	2011	2011	0	10	1	Cryptosporidium parvum
ATPase	1	1	16	1	1	2013	2013	0	8	2	Plasmodium falciparum:Plasmodium falciparum (isolate 3D7)
ALT-1 protein	1	1	140	1	1	2000	2000	0	21	1	Brugia malayi
94-kilodalton protein	1	1	12	1	1	2011	2011	0	10	1	Babesia microti
82 kDa gametocyte antigen	1	1	37	1	1	2010	2010	0	11	1	Eimeria maxima
4a-hydroxytetrahydrobiopterin dehydratase	1	1	8	1	1	2008	2008	0	13	1	Plasmodium falciparum
32 kDa secreted protein	1	1	7	1	1	2012	2012	0	9	1	Babesia microti
2-phospho-D-glycerate hydro-lyase	1	1	15	1	1	2015	2015	0	6	1	Clonorchis sinensis
Phosphopyruvate hydratase	0	2	4	1	1	2016	2018	2	3	1	Toxoplasma gondii
Facilitative glucose transporter GT1	0	2	14	1	1	2018	2019	1	2	2	Toxoplasma gondii (strain ATCC 50611 / Me49):Toxoplasma gondii
Amastin-like protein	0	2	4	1	1	2020	2020	0	1	1	Leishmania infantum
Alanine aminotransferase	0	2	4	1	1	2006	2017	11	4	2	Fasciola hepatica:Fasciola gigantica
Upregulated in infective sporozoites 3	0	1	11	1	1	2017	2017	0	4	1	Plasmodium berghei
Troponin 1	0	1	3	1	1	2019	2019	0	2	1	Brugia malayi
Thioredoxin-like	0	1	2	1	1	2018	2018	0	3	1	Babesia microti (strain RI)
Thioredoxin 2	0	1	2	1	1	2018	2018	0	3	1	Plasmodium falciparum (isolate 3D7)
Tetraspanning orphan receptor	0	1	3	1	1	2017	2017	0	4	1	Schistosoma japonicum
Sporozoite surface protein p67	0	1	9	1	1	2018	2018	0	3	1	Theileria parva
Sporozoite asparagine-rich protein	0	1	12	1	1	2020	2020	0	1	1	Plasmodium berghei
Serine proteinase inhibitor	0	1	12	1	1	2017	2017	0	4	1	Trichinella spiralis
Secreted acid phosphatase, putative	0	1	5	1	1	2016	2016	0	5	1	Plasmodium berghei
SAP-1	0	1	4	1	1	2017	2017	0	4	1	Fasciola gigantica
SAG5C	0	1	10	1	1	2017	2017	0	4	1	Toxoplasma gondii
SAG-related sequence SRS29A	0	1	8	1	1	2018	2018	0	3	1	Toxoplasma gondii (strain ATCC 50611 / Me49)
Ribonuclease T2	0	1	12	1	1	2017	2017	0	4	1	Schistosoma japonicum
Rhoptry-associated leucine zipper-like protein 1	0	1	17	1	1	2016	2016	0	5	1	Plasmodium falciparum (isolate 3D7)
Rhoptry pseudokinase effector ROP54	0	1	16	1	1	2017	2017	0	4	1	Toxoplasma gondii
Rhoptry protein ROP6	0	1	8	1	1	2018	2018	0	3	1	Toxoplasma gondii (strain ATCC 50611 / Me49)
Rhoptry protein 7	0	1	11	1	1	2016	2016	0	5	2	Toxoplasma gondii (strain ATCC 50611 / Me49):Toxoplasma gondii
Rhoptry neck protein 12	0	1	2	1	1	2019	2019	0	2	1	Plasmodium falciparum (isolate 3D7)
Rhoptry kinase family protein ROP29	0	1	4	1	1	2018	2018	0	3	1	Toxoplasma gondii (strain ATCC 50611 / Me49)
Rhoptry kinase family protein ROP22 (Incomplete catalytic triad)	0	1	6	1	1	2019	2019	0	2	1	Toxoplasma gondii (strain ATCC 50611 / Me49)
Rhoptry kinase family protein ROP21	0	1	14	1	1	2018	2018	0	3	1	Toxoplasma gondii (strain ATCC 50611 / Me49)
Rhoptry kinase family protein ROP20	0	1	5	1	1	2018	2018	0	3	1	Toxoplasma gondii (strain ATCC 50611 / Me49)
Putative kunitz-type protease inhibitor	0	1	6	1	1	2019	2019	0	2	1	Schistosoma mansoni
Protein vestigial	0	1	12	1	1	2017	2017	0	4	1	Trichinella spiralis
Protein spitz	0	1	29	1	1	2018	2018	0	3	1	Trichinella spiralis
Prohibitin	0	1	22	1	1	2018	2018	0	3	1	Leishmania infantum
Plasminogen	0	1	19	1	1	2019	2019	0	2	1	Trichinella spiralis
Phosphoglycerate mutase	0	1	9	1	1	2016	2016	0	5	2	Toxoplasma gondii:Toxoplasma gondii (strain ATCC 50611 / Me49)
NAD+-dependent deacetylase	0	1	4	1	1	2016	2016	0	5	1	Eimeria tenella
Myophilin	0	1	5	1	1	2016	2016	0	5	1	Echinococcus granulosus
Multidrug resistance-associated protein 2	0	1	4	1	1	2016	2016	0	5	1	Plasmodium berghei
Microneme protein MIC12	0	1	8	1	1	2018	2018	0	3	1	Toxoplasma gondii (strain ATCC 50611 / Me49)
Microneme protein 3	0	1	3	1	1	2017	2017	0	4	1	Eimeria tenella
Microneme 3	0	1	9	1	1	2016	2016	0	5	1	Eimeria acervulina
Methyltransferase	0	1	7	1	1	2020	2020	0	1	1	Leishmania infantum
Merozoite surface antigen 2a2	0	1	4	1	1	2019	2019	0	2	1	Babesia bovis
Merozoite surface antigen 2a/b	0	1	4	1	1	2019	2019	0	2	1	Babesia bovis
Major sporozoite surface antigen	0	1	25	1	1	2016	2016	0	5	1	Eimeria tenella
MSA-2a1	0	1	9	1	1	2016	2016	0	5	1	Babesia bovis
MRP2	0	1	4	1	1	2016	2016	0	5	1	Plasmodium falciparum
Hypothetical membrane protein P9	0	1	13	1	1	2018	2018	0	3	1	Leishmania donovani
Hydrophilic acylated surface protein b	0	1	7	1	1	2016	2016	0	5	1	Leishmania infantum
Heat shock protein HSP90	0	1	5	1	1	2019	2019	0	2	1	Toxoplasma gondii (strain ATCC 50611 / Me49)
GST class-pi	0	1	4	1	1	2016	2016	0	5	1	Wuchereria bancrofti
GPI-anchored micronemal antigen, putative	0	1	4	1	1	2016	2016	0	5	1	Plasmodium berghei
GPI transamidase component GPI16, putative	0	1	5	1	1	2018	2018	0	3	1	Plasmodium berghei
GFP-BSD	0	1	16	1	1	2016	2016	0	5	1	Babesia bovis
EMY162 protein	0	1	2	1	1	2018	2018	0	3	1	Echinococcus multilocularis
Duffy binding-like merozoite surface protein	0	1	17	1	1	2016	2016	0	5	1	Plasmodium falciparum (isolate 3D7)
Dihydrolipoyl dehydrogenase	0	1	2	1	1	2021	2021	0	0	1	Fasciola hepatica
Dense granular protein GRA10	0	1	16	1	1	2018	2018	0	3	1	Toxoplasma gondii (strain ATCC 50611 / Me49)
Cysteine peptidase 2	0	1	2	1	1	2017	2017	0	4	1	Babesia bovis
Clag3.1	0	1	26	1	1	2017	2017	0	4	1	Plasmodium falciparum
Cell traversal protein of ookinetes and sporozoites	0	1	10	1	1	2017	2017	0	4	1	Plasmodium vivax
Cathepsin L; Cathepsin L cysteine protease	0	1	17	1	1	2017	2017	0	4	1	Haemonchus contortus
Cathepsin L3	0	1	26	1	1	2017	2017	0	4	1	Schistosoma mansoni
Calcium binding protein	0	1	8	1	1	2017	2017	0	4	1	Echinococcus granulosus
Bradyzoite surface antigen	0	1	17	1	1	2017	2017	0	4	1	Toxoplasma gondii
Adult-specific DNase II-1	0	1	20	1	1	2018	2018	0	3	1	Trichinella spiralis
Adenylate kinase	0	1	10	1	1	2017	2017	0	4	1	Schistosoma japonicum
Actin depolymerizing factor ADF	0	1	8	1	1	2016	2016	0	5	2	Toxoplasma gondii:Toxoplasma gondii (strain ATCC 50611 / Me49)
104 kDa microneme/rhoptry antigen	0	1	2	1	1	2020	2020	0	1	1	Theileria parva
Putative Chorismate synthase	1	1	0	0	1	1999	1999	0	22	1	Plasmodium knowlesi
Cuticular collagen 4	1	1	1	0	1	2014	2014	0	7	1	Wuchereria bancrofti
Cuticular collagen	1	1	1	0	1	2014	2014	0	7	1	Wuchereria bancrofti
Calpain	1	1	0	0	1	1996	1996	0	25	1	Schistosoma mansoni
Hydatid disease diagnostic antigen P-29	0	2	0	0	1	2020	2021	1	0	1	Echinococcus granulosus
Dense granule protein GRA12	0	2	1	0	1	2020	2021	1	0	2	Toxoplasma gondii:Toxoplasma gondii (strain ATCC 50611 / Me49)
Surface antigen 22	0	1	0	0	1	2021	2021	0	0	1	Eimeria tenella
Serine repeat antigen 5	0	1	0	0	1	2017	2017	0	4	1	Plasmodium berghei
SAG family member (Sag16)	0	1	0	0	1	2021	2021	0	0	1	Eimeria tenella
RuvB-like helicase	0	1	0	0	1	2021	2021	0	0	1	Toxoplasma gondii (strain ATCC 50611 / Me49)
Ribosomal protein RPS2	0	1	0	0	1	2021	2021	0	0	2	Toxoplasma gondii (strain ATCC 50611 / Me49):Toxoplasma gondii
Rhoptry protein ROP15	0	1	0	0	1	2018	2018	0	3	2	Toxoplasma gondii:Toxoplasma gondii (strain ATCC 50611 / Me49)
Proteasome endopeptidase complex	0	1	0	0	1	2021	2021	0	0	1	Toxoplasma gondii
Nucleoside diphosphate kinase	0	1	0	0	1	2020	2020	0	1	1	Schistosoma mansoni
Myosin regulatory light chain	0	1	1	0	1	2020	2020	0	1	1	Fasciola hepatica
Inhibitor of cysteine proteases	0	1	0	0	1	2020	2020	0	1	1	Plasmodium yoelii
Histone deacetylase SIR2	0	1	0	0	1	2021	2021	0	0	2	Toxoplasma gondii:Toxoplasma gondii (strain ATCC 50611 / Me49)
Histone deacetylase	0	1	0	0	1	2021	2021	0	0	2	Toxoplasma gondii (strain ATCC 50611 / Me49):Toxoplasma gondii
Duffy-binding protein	0	1	0	0	1	2017	2017	0	4	1	Plasmodium yoelii
Dense granule protein GRA9	0	1	0	0	1	2021	2021	0	0	1	Toxoplasma gondii (strain ATCC 50611 / Me49)
Cytochrome b	0	1	0	0	1	2019	2019	0	2	1	Theileria annulata
Antigen UB05	0	1	1	0	1	2018	2018	0	3	2	Plasmodium falciparum (isolate 3D7):Plasmodium falciparum

## Sheet: Unique Names per Species
Species	Protein name	No of Pubs
Babesia bigemina	Merozoite surface protein	150
Babesia bigemina	Apical membrane antigen 1	100
Babesia bovis	Apical membrane antigen 1	100
Babesia bovis	Rhoptry associated protein-1	12
Babesia bovis	Thrombospondin-related anonymous protein	11
Babesia bovis	Merozoite surface antigen-2c	7
Babesia bovis	Merozoite surface antigen 2c	6
Babesia bovis	Rhoptry neck protein 2	5
Babesia bovis	Merozoite surface antigen 1	4
Babesia bovis	Merozoite surface antigen-1	4
Babesia bovis	Merozoite surface antigen-2a1	4
Babesia bovis	Merozoite surface antigen-2b	4
Babesia bovis	Rhoptry-associated protein 1 (RAP-1)	3
Babesia bovis	Cysteine peptidase 2	1
Babesia bovis	GFP-BSD	1
Babesia bovis	Merozoite surface antigen 2a/b	1
Babesia bovis	Merozoite surface antigen 2a2	1
Babesia bovis	MSA-2a1	1
Babesia microti	Apical membrane antigen 1	100
Babesia microti	Thioredoxin	23
Babesia microti	Thioredoxin-like	1
Brugia malayi	Paramyosin	43
Brugia malayi	Thioredoxin	23
Brugia malayi	Abundant larval transcript-2 protein	11
Brugia malayi	Thioredoxin peroxidase	6
Brugia malayi	Calreticulin	3
Brugia malayi	Filarial antigen	2
Brugia malayi	Troponin 1	1
Clonorchis sinensis	Paramyosin	43
Clonorchis sinensis	Aspartate aminotransferase	7
Clonorchis sinensis	Tegumental protein	4
Clonorchis sinensis	Leucine aminopeptidase	3
Clonorchis sinensis	Pyruvate kinase	3
Clonorchis sinensis	Serpin	2
Cryptosporidium parvum	Superoxide dismutase	12
Cryptosporidium parvum	Cgd4_3620 protein	7
Echinococcus granulosus	Paramyosin	43
Echinococcus granulosus	EG95	34
Echinococcus granulosus	Host-protective antigen	30
Echinococcus granulosus	Thioredoxin	23
Echinococcus granulosus	Annexin	8
Echinococcus granulosus	Antigen B	8
Echinococcus granulosus	EG95 protein	7
Echinococcus granulosus	Fibronectin type III	3
Echinococcus granulosus	Glutamate dehydrogenase	3
Echinococcus granulosus	Tropomyosin low molecular weight isoform	3
Echinococcus granulosus	Calmodulin	2
Echinococcus granulosus	Hydatid disease diagnostic antigen P-29	2
Echinococcus granulosus	Tropomyosin	2
Echinococcus granulosus	Calcium binding protein	1
Echinococcus granulosus	Myophilin	1
Echinococcus multilocularis	EG95	34
Echinococcus multilocularis	Thioredoxin	23
Echinococcus multilocularis	Tetraspanin	9
Echinococcus multilocularis	Transforming growth factor beta	4
Echinococcus multilocularis	EMY162 protein	1
Eimeria acervulina	Profilin	6
Eimeria acervulina	L-lactate dehydrogenase	5
Eimeria acervulina	Mitogen-activated protein kinase	5
Eimeria acervulina	Macrophage migration inhibitory factor	2
Eimeria acervulina	Microneme 3	1
Eimeria maxima	Apical membrane antigen 1	100
Eimeria maxima	Profilin	6
Eimeria maxima	Mitogen-activated protein kinase	5
Eimeria maxima	Immune mapped protein 1	2
Eimeria tenella	Thioredoxin	23
Eimeria tenella	Heat shock protein	12
Eimeria tenella	Microneme protein Etmic-2	9
Eimeria tenella	Profilin	6
Eimeria tenella	Mitogen-activated protein kinase	5
Eimeria tenella	Apical membrane antigen-1	4
Eimeria tenella	Immune mapped protein 1	2
Eimeria tenella	Macrophage migration inhibitory factor	2
Eimeria tenella	Organellar heat shock protein	2
Eimeria tenella	SAG family member (Sag4)	2
Eimeria tenella	Sporozoite antigen	2
Eimeria tenella	Major sporozoite surface antigen	1
Eimeria tenella	Microneme protein 3	1
Eimeria tenella	NAD+-dependent deacetylase	1
Eimeria tenella	SAG family member (Sag16)	1
Eimeria tenella	Surface antigen 22	1
Fasciola gigantica	Paramyosin	43
Fasciola gigantica	Cathepsin L	24
Fasciola gigantica	Thioredoxin	23
Fasciola gigantica	Phosphoglycerate kinase	8
Fasciola gigantica	Aspartate aminotransferase	7
Fasciola gigantica	Leucyl aminopeptidase	7
Fasciola gigantica	Glutathione peroxidase	4
Fasciola gigantica	Leucine aminopeptidase	3
Fasciola gigantica	14-3-3 protein	2
Fasciola gigantica	Alanine aminotransferase	2
Fasciola gigantica	SAP-1	1
Fasciola hepatica	Cathepsin L	24
Fasciola hepatica	Thioredoxin	23
Fasciola hepatica	Phosphoglycerate kinase	8
Fasciola hepatica	Aspartate aminotransferase	7
Fasciola hepatica	Leucyl aminopeptidase	7
Fasciola hepatica	Cathepsin B	5
Fasciola hepatica	Glutathione peroxidase	4
Fasciola hepatica	Glutamate dehydrogenase	3
Fasciola hepatica	Alanine aminotransferase	2
Fasciola hepatica	Amoebapore-like protein	2
Fasciola hepatica	Glutathione transferase	2
Fasciola hepatica	Glyceraldehyde 3-phosphate dehydrogenase	2
Fasciola hepatica	Glyceraldehyde-3-phosphate dehydrogenase	2
Fasciola hepatica	Dihydrolipoyl dehydrogenase	1
Fasciola hepatica	Myosin regulatory light chain	1
Haemaphysalis longicornis	Paramyosin	43
Haemaphysalis longicornis	Glutathione S-transferase	6
Haemaphysalis longicornis	Calreticulin	3
Haemaphysalis longicornis	Glutathione transferase	2
Haemonchus contortus	Glutathione peroxidase	4
Haemonchus contortus	40kDa ES protein	2
Haemonchus contortus	Glyceraldehyde-3-phosphate dehydrogenase	2
Haemonchus contortus	Cathepsin L; Cathepsin L cysteine protease	1
Hymenolepis diminuta	Paramyosin	43
Leishmania donovani	Hsp70	14
Leishmania donovani	Triosephosphate isomerase	13
Leishmania donovani	Leishmanolysin	12
Leishmania donovani	Superoxide dismutase	12
Leishmania donovani	Inosine-uridine preferring nucleoside hydrolase	10
Leishmania donovani	Kinetoplastid membrane protein-11	9
Leishmania donovani	Protein disulfide-isomerase	8
Leishmania donovani	Tryparedoxin peroxidase	7
Leishmania donovani	Mitogen-activated protein kinase	5
Leishmania donovani	Protein disulfide isomerase	4
Leishmania donovani	Calreticulin	3
Leishmania donovani	Centrin	3
Leishmania donovani	Hypothetical membrane protein P9	1
Leishmania infantum	Hsp70	14
Leishmania infantum	Leishmanolysin	12
Leishmania infantum	Kinetoplastid membrane protein-11	9
Leishmania infantum	Stage-specific S antigen homolog	8
Leishmania infantum	Stage-specific S antigen-like protein	8
Leishmania infantum	Tryparedoxin peroxidase	7
Leishmania infantum	Cysteine proteinase	6
Leishmania infantum	Histone H2A	6
Leishmania infantum	Cathepsin L-like cysteine proteinase	5
Leishmania infantum	Cathepsin L-like protease	5
Leishmania infantum	Heat_shock_protein_90_-_putative	4
Leishmania infantum	Histone H2B	4
Leishmania infantum	Histone H4	4
Leishmania infantum	Guanine nucleotide-binding protein subunit beta-like protein	3
Leishmania infantum	Heat shock protein 83-1	3
Leishmania infantum	Histone H1	3
Leishmania infantum	Surface antigen protein	3
Leishmania infantum	Amastin-like protein	2
Leishmania infantum	Reticulon-like protein	2
Leishmania infantum	Thiol-dependent reductase 1	2
Leishmania infantum	Hydrophilic acylated surface protein b	1
Leishmania infantum	Methyltransferase	1
Leishmania infantum	Prohibitin	1
Neospora caninum	Apical membrane antigen 1	100
Neospora caninum	Tachyzoite surface protein	22
Neospora caninum	Dense granule protein 1	15
Neospora caninum	Protein kinase	15
Neospora caninum	Surface antigen SAG1	10
Neospora caninum	Microneme-associated protein	8
Neospora caninum	Protein disulfide-isomerase	8
Neospora caninum	Mitogen-activated protein kinase	5
Neospora caninum	GRA2 protein	4
Neospora caninum	Bradyzoite surface protein BSR4	3
Neospora caninum	Transmembrane protein	3
Neospora caninum	Bradyzoite surface protein SRS9	2
Neospora caninum	Dense granule protein 2	2
Neospora caninum	Dense granule protein GRA14	2
Onchocerca volvulus	Superoxide dismutase	12
Onchocerca volvulus	Tropomyosin	2
Opisthorchis viverrini	Aspartate aminotransferase	7
Plasmodium berghei	Circumsporozoite protein	298
Plasmodium berghei	Apical membrane antigen 1	100
Plasmodium berghei	Merozoite surface antigens	83
Plasmodium berghei	Citrate synthase	29
Plasmodium berghei	Chorismate synthase, putative	28
Plasmodium berghei	Thioredoxin	23
Plasmodium berghei	Merozoite surface protein 8	12
Plasmodium berghei	Cell traversal protein for ookinetes and sporozoites	11
Plasmodium berghei	Thrombospondin-related anonymous protein	11
Plasmodium berghei	Merozoite surface protein 4/5	9
Plasmodium berghei	25 kDa ookinete surface antigen	7
Plasmodium berghei	6-cysteine protein	4
Plasmodium berghei	Ferrochelatase	4
Plasmodium berghei	Merozoite surface protein 9	4
Plasmodium berghei	Adenylosuccinate lyase	3
Plasmodium berghei	28 kDa ookinete surface protein	2
Plasmodium berghei	Enolase	2
Plasmodium berghei	Signal peptide peptidase, putative	2
Plasmodium berghei	Stromal-processing peptidase, putative	2
Plasmodium berghei	UOS7/S20	2
Plasmodium berghei	GPI transamidase component GPI16, putative	1
Plasmodium berghei	GPI-anchored micronemal antigen, putative	1
Plasmodium berghei	Multidrug resistance-associated protein 2	1
Plasmodium berghei	Secreted acid phosphatase, putative	1
Plasmodium berghei	Serine repeat antigen 5	1
Plasmodium berghei	Sporozoite asparagine-rich protein	1
Plasmodium berghei	Upregulated in infective sporozoites 3	1
Plasmodium chabaudi	Merozoite surface antigens	83
Plasmodium chabaudi	Apical membrane antigen 1, putative	14
Plasmodium chabaudi	Merozoite surface protein 4/5	9
Plasmodium chabaudi	6-cysteine protein	4
Plasmodium chabaudi	Ferrochelatase	4
Plasmodium chabaudi	Adenylosuccinate lyase	3
Plasmodium chabaudi	Merozoite surface protein 4/5, putative	3
Plasmodium chabaudi	Signal peptide peptidase, putative	2
Plasmodium chabaudi	Stromal-processing peptidase, putative	2
Plasmodium coatneyi	Merozoite surface protein	150
Plasmodium cynomolgi	Circumsporozoite protein	298
Plasmodium cynomolgi	Merozoite surface protein 8	12
Plasmodium falciparum	Circumsporozoite protein	298
Plasmodium falciparum	Merozoite surface protein	150
Plasmodium falciparum	Apical membrane antigen 1	100
Plasmodium falciparum	Merozoite surface antigens	83
Plasmodium falciparum	Rhoptry protein	37
Plasmodium falciparum	Serine-repeat antigen protein 5	32
Plasmodium falciparum	Erythrocyte membrane protein 1	29
Plasmodium falciparum	Thrombospondin-related adhesive protein	29
Plasmodium falciparum	Merozoite surface antigen 2	26
Plasmodium falciparum	Thioredoxin	23
Plasmodium falciparum	S48/45	22
Plasmodium falciparum	Merozoite surface protein 2	21
Plasmodium falciparum	Merozoite surface protein 3	21
Plasmodium falciparum	Liver stage antigen	17
Plasmodium falciparum	Gametocyte surface protein P230	16
Plasmodium falciparum	Reticulocyte-binding protein homolog 5	14
Plasmodium falciparum	Heat shock protein 70	13
Plasmodium falciparum	Merozoite surface protein 8	12
Plasmodium falciparum	Cell traversal protein for ookinetes and sporozoites	11
Plasmodium falciparum	Merozoite surface protein 4	11
Plasmodium falciparum	Glutamate rich protein	10
Plasmodium falciparum	Glutamate-rich protein	9
Plasmodium falciparum	Liver stage antigen 1	9
Plasmodium falciparum	Blood-stage antigen	8
Plasmodium falciparum	Protein disulfide-isomerase	8
Plasmodium falciparum	Cysteine-rich protective antigen	6
Plasmodium falciparum	Glutathione S-transferase	6
Plasmodium falciparum	Histidine-rich protein II	6
Plasmodium falciparum	Liver stage antigen 3	6
Plasmodium falciparum	Liver stage antigen-3	6
Plasmodium falciparum	Malaria protein EXP-1	6
Plasmodium falciparum	Merozoite surface protein 5	6
Plasmodium falciparum	Ribosomal P2 phosphoprotein	6
Plasmodium falciparum	Signal peptide peptidase	6
Plasmodium falciparum	Erythrocyte binding protein	5
Plasmodium falciparum	Mitogen-activated protein kinase	5
Plasmodium falciparum	Rhoptry neck protein 2	5
Plasmodium falciparum	Rhoptry-associated protein 1	5
Plasmodium falciparum	Female gametocyte surface protein P47	4
Plasmodium falciparum	Protein disulfide isomerase	4
Plasmodium falciparum	Rh5-interacting protein	4
Plasmodium falciparum	Adenylosuccinate lyase	3
Plasmodium falciparum	Merozoite surface protein 10	3
Plasmodium falciparum	Sporozoite threonine-asparagine-rich protein	3
Plasmodium falciparum	Enolase	2
Plasmodium falciparum	Erythrocyte binding protein 3	2
Plasmodium falciparum	Erythrocyte-binding protein	2
Plasmodium falciparum	Gap protein	2
Plasmodium falciparum	Merozoite surface protein P92	2
Plasmodium falciparum	RAP-2	2
Plasmodium falciparum	Ring-infected erythrocyte surface antigen	2
Plasmodium falciparum	Variant-specific surface protein	2
Plasmodium falciparum	Antigen UB05	1
Plasmodium falciparum	Clag3.1	1
Plasmodium falciparum	Duffy binding-like merozoite surface protein	1
Plasmodium falciparum	MRP2	1
Plasmodium falciparum	Rhoptry neck protein 12	1
Plasmodium falciparum	Rhoptry-associated leucine zipper-like protein 1	1
Plasmodium falciparum	Thioredoxin 2	1
Plasmodium fragile	Apical membrane antigen 1	100
Plasmodium gallinaceum	Circumsporozoite protein	298
Plasmodium gallinaceum	Apical membrane antigen 1	100
Plasmodium knowlesi	Circumsporozoite protein	298
Plasmodium knowlesi	Apical membrane antigen 1	100
Plasmodium knowlesi	Merozoite surface antigens	83
Plasmodium knowlesi	Citrate synthase	29
Plasmodium knowlesi	Merozoite surface protein 9	4
Plasmodium knowlesi	Putative Glutathione S-transferase	3
Plasmodium malariae	Merozoite surface antigens	83
Plasmodium relictum	Circumsporozoite protein	298
Plasmodium sp.	Circumsporozoite protein	298
Plasmodium sp.	Apical membrane antigen 1	100
Plasmodium vivax	Circumsporozoite protein	298
Plasmodium vivax	Merozoite surface antigens	83
Plasmodium vivax	Thioredoxin	23
Plasmodium vivax	Merozoite surface protein 3	21
Plasmodium vivax	Ookinete surface protein Pvs25	17
Plasmodium vivax	Apical membrane protein-1	14
Plasmodium vivax	Merozoite surface protein 8	12
Plasmodium vivax	Merozoite surface protein 4	11
Plasmodium vivax	Sporozoite surface protein 2	9
Plasmodium vivax	Duffy binding protein	8
Plasmodium vivax	Ookinete surface protein Pvs28	7
Plasmodium vivax	Sexual stage surface protein Pvs28	7
Plasmodium vivax	Merozoite surface protein 5	6
Plasmodium vivax	Gamete surface antigen Pvs48/45	4
Plasmodium vivax	Merozoite surface protein 9	4
Plasmodium vivax	Adenylosuccinate lyase	3
Plasmodium vivax	Merozoite surface protein 1 paralog	3
Plasmodium vivax	Merozoite surface protein 10	3
Plasmodium vivax	Putative Glutathione S-transferase	3
Plasmodium vivax	Rhoptry neck protein	2
Plasmodium vivax	Cell traversal protein of ookinetes and sporozoites	1
Plasmodium yoelii	Circumsporozoite protein	298
Plasmodium yoelii	Merozoite surface protein	150
Plasmodium yoelii	Apical membrane antigen 1	100
Plasmodium yoelii	Merozoite surface antigens	83
Plasmodium yoelii	Rhoptry protein	37
Plasmodium yoelii	Merozoite surface protein 4/5	9
Plasmodium yoelii	Sporozoite surface protein 2	9
Plasmodium yoelii	25 kDa ookinete surface antigen	7
Plasmodium yoelii	Rhoptry neck protein 2	5
Plasmodium yoelii	Adenylosuccinate lyase	3
Plasmodium yoelii	Macrophage migration inhibitory factor	2
Plasmodium yoelii	Duffy-binding protein	1
Plasmodium yoelii	Inhibitor of cysteine proteases	1
Sarcocystis neurona	Surface antigen 2	13
Schistosoma haematobium	Glutathione S-transferase class-mu 28 kDa isozyme	3
Schistosoma japonicum	Paramyosin	43
Schistosoma japonicum	Thioredoxin	23
Schistosoma japonicum	Heat shock protein 70	13
Schistosoma japonicum	Triosephosphate isomerase	13
Schistosoma japonicum	Superoxide dismutase	12
Schistosoma japonicum	Tetraspanin	9
Schistosoma japonicum	Annexin	8
Schistosoma japonicum	Phosphoglycerate kinase	8
Schistosoma japonicum	Tegumental antigen	6
Schistosoma japonicum	Aspartate transaminase	3
Schistosoma japonicum	Glutathione S-transferase class-mu 26 kDa isozyme	3
Schistosoma japonicum	Transmembrane protein	3
Schistosoma japonicum	HSP70	2
Schistosoma japonicum	Proteasome subunit alpha type	2
Schistosoma japonicum	SJCHGC01717 protein	2
Schistosoma japonicum	SJCHGC05476 protein	2
Schistosoma japonicum	SJCHGC06538 protein	2
Schistosoma japonicum	Tegument antigen	2
Schistosoma japonicum	Thioredoxin glutathione reductase	2
Schistosoma japonicum	Adenylate kinase	1
Schistosoma japonicum	Ribonuclease T2	1
Schistosoma japonicum	Tetraspanning orphan receptor	1
Schistosoma mansoni	Paramyosin	43
Schistosoma mansoni	Cathepsin L	24
Schistosoma mansoni	Thioredoxin	23
Schistosoma mansoni	Triosephosphate isomerase	13
Schistosoma mansoni	Superoxide dismutase	12
Schistosoma mansoni	Sm29	11
Schistosoma mansoni	14 kDa fatty acid-binding protein	10
Schistosoma mansoni	23 kDa integral membrane protein	9
Schistosoma mansoni	Annexin	8
Schistosoma mansoni	Phosphoglycerate kinase	8
Schistosoma mansoni	Aspartate aminotransferase	7
Schistosoma mansoni	Tegumental antigen	6
Schistosoma mansoni	Thioredoxin peroxidase	6
Schistosoma mansoni	Tyrosine 3-monooxygenase	6
Schistosoma mansoni	Glutathione peroxidase	4
Schistosoma mansoni	Transforming growth factor beta	4
Schistosoma mansoni	Adenylosuccinate lyase	3
Schistosoma mansoni	Aspartate transaminase	3
Schistosoma mansoni	Putative tegumental protein; Putative tegumental protein; Tegumental antigen; Tegumental antigen	3
Schistosoma mansoni	Superoxide dismutase [Cu-Zn]	3
Schistosoma mansoni	Antigen Sm21.7	2
Schistosoma mansoni	Filamin	2
Schistosoma mansoni	Tegument antigen	2
Schistosoma mansoni	Cathepsin L3	1
Schistosoma mansoni	Nucleoside diphosphate kinase	1
Schistosoma mansoni	Putative kunitz-type protease inhibitor	1
Taenia solium	Paramyosin	43
Taenia solium	Annexin	8
Theileria annulata	Merozoite surface glycoprotein	2
Theileria annulata	Cytochrome b	1
Theileria parva	p67 surface antigen	17
Theileria parva	Tp2 CD8+ T cell antigen	5
Theileria parva	Polymorphic immunodominant molecule	3
Theileria parva	104 kDa microneme/rhoptry antigen	1
Theileria parva	Sporozoite surface protein p67	1
Toxoplasma gondii	Surface antigen	86
Toxoplasma gondii	Dense granule antigen	43
Toxoplasma gondii	Rhoptry protein	37
Toxoplasma gondii	Microneme protein MIC3	22
Toxoplasma gondii	Dense granule protein GRA2	21
Toxoplasma gondii	Dense granule protein GRA4	17
Toxoplasma gondii	Rhoptry kinase family protein	17
Toxoplasma gondii	Rhoptry protein 18	17
Toxoplasma gondii	Protein kinase	15
Toxoplasma gondii	Heat shock protein 70	13
Toxoplasma gondii	Microneme protein	13
Toxoplasma gondii	Surface antigen 2	13
Toxoplasma gondii	Dense granule protein GRA1	12
Toxoplasma gondii	Heat shock protein	12
Toxoplasma gondii	Superoxide dismutase	12
Toxoplasma gondii	Calcium-dependent protein kinase	10
Toxoplasma gondii	Surface antigen 2B	10
Toxoplasma gondii	Surface antigen P22	10
Toxoplasma gondii	Dense granule protein 14	9
Toxoplasma gondii	Apical membrane antigen	8
Toxoplasma gondii	Dense granule protein 3	8
Toxoplasma gondii	Protein disulfide-isomerase	8
Toxoplasma gondii	Microneme protein MIC1	7
Toxoplasma gondii	Rhoptry protein ROP1	7
Toxoplasma gondii	Bradyzoite antigen BAG1	6
Toxoplasma gondii	Cyclophilin	6
Toxoplasma gondii	Microneme protein MIC2	6
Toxoplasma gondii	Peptidyl-prolyl cis-trans isomerase	6
Toxoplasma gondii	Profilin	6
Toxoplasma gondii	Rhoptry protein 16	6
Toxoplasma gondii	Rhoptry protein 5 A	6
Toxoplasma gondii	Cathepsin B	5
Toxoplasma gondii	L-lactate dehydrogenase	5
Toxoplasma gondii	Micronemal protein MIC4	5
Toxoplasma gondii	Microneme protein MIC6	5
Toxoplasma gondii	Mitogen-activated protein kinase	5
Toxoplasma gondii	Rhoptry neck protein 2	5
Toxoplasma gondii	Calcium-dependent protein kinase CDPK1	4
Toxoplasma gondii	Calmodulin-domain protein kinase 1	4
Toxoplasma gondii	Glucose-6-phosphate isomerase	4
Toxoplasma gondii	Micronemal protein 8	4
Toxoplasma gondii	Perforin-like protein 1	4
Toxoplasma gondii	Rhoptry protein 4	4
Toxoplasma gondii	Rhoptry protein 8	4
Toxoplasma gondii	Rhoptry protein ROP4	4
Toxoplasma gondii	Rhoptry protein ROP9	4
Toxoplasma gondii	Adenylosuccinate lyase	3
Toxoplasma gondii	Calcium-dependent protein kinase CDPK3	3
Toxoplasma gondii	Dense granule protein GRA15	3
Toxoplasma gondii	Dense granule protein GRA8	3
Toxoplasma gondii	Glutamate dehydrogenase	3
Toxoplasma gondii	MAG1	3
Toxoplasma gondii	Pyruvate kinase	3
Toxoplasma gondii	Rhoptry protein 13	3
Toxoplasma gondii	14-3-3 protein	2
Toxoplasma gondii	Calmodulin	2
Toxoplasma gondii	Cathepsin CPL	2
Toxoplasma gondii	Dense granule protein GRA12	2
Toxoplasma gondii	Facilitative glucose transporter GT1	2
Toxoplasma gondii	Guanine nucleotide-binding protein	2
Toxoplasma gondii	Heat shock protein HSP60	2
Toxoplasma gondii	Hydrolase	2
Toxoplasma gondii	NTPase II	2
Toxoplasma gondii	Phosphopyruvate hydratase	2
Toxoplasma gondii	Proteasome subunit alpha type	2
Toxoplasma gondii	Protein kinase 6	2
Toxoplasma gondii	RHOMBOID-like protein	2
Toxoplasma gondii	Rhoptry kinase family protein ROP38	2
Toxoplasma gondii	Rhoptry neck protein RON4	2
Toxoplasma gondii	Rhoptry protein ROP17	2
Toxoplasma gondii	Actin depolymerizing factor ADF	1
Toxoplasma gondii	Bradyzoite surface antigen	1
Toxoplasma gondii	Dense granular protein GRA10	1
Toxoplasma gondii	Dense granule protein GRA9	1
Toxoplasma gondii	Heat shock protein HSP90	1
Toxoplasma gondii	Histone deacetylase	1
Toxoplasma gondii	Histone deacetylase SIR2	1
Toxoplasma gondii	Microneme protein MIC12	1
Toxoplasma gondii	Phosphoglycerate mutase	1
Toxoplasma gondii	Proteasome endopeptidase complex	1
Toxoplasma gondii	Rhoptry kinase family protein ROP20	1
Toxoplasma gondii	Rhoptry kinase family protein ROP21	1
Toxoplasma gondii	Rhoptry kinase family protein ROP22 (Incomplete catalytic triad)	1
Toxoplasma gondii	Rhoptry kinase family protein ROP29	1
Toxoplasma gondii	Rhoptry protein 7	1
Toxoplasma gondii	Rhoptry protein ROP15	1
Toxoplasma gondii	Rhoptry protein ROP6	1
Toxoplasma gondii	Rhoptry pseudokinase effector ROP54	1
Toxoplasma gondii	Ribosomal protein RPS2	1
Toxoplasma gondii	RuvB-like helicase	1
Toxoplasma gondii	SAG5C	1
Toxoplasma gondii	SAG-related sequence SRS29A	1
Trichinella spiralis	Paramyosin	43
Trichinella spiralis	Cathepsin B	5
Trichinella spiralis	DNase II	3
Trichinella spiralis	Multi cystatin-like domain protein	2
Trichinella spiralis	Adult-specific DNase II-1	1
Trichinella spiralis	Plasminogen	1
Trichinella spiralis	Protein spitz	1
Trichinella spiralis	Protein vestigial	1
Trichinella spiralis	Serine proteinase inhibitor	1
Trypanosoma brucei	Variant surface glycoprotein	4
Trypanosoma brucei	VSG	4
Trypanosoma brucei	Variant surface glycoprotein (VSG)	2
Trypanosoma cruzi	Superoxide dismutase	12
Trypanosoma cruzi	Aspartate aminotransferase	7
Trypanosoma cruzi	Mitogen-activated protein kinase	5
Wuchereria bancrofti	Thioredoxin	23
Wuchereria bancrofti	Superoxide dismutase	12
Wuchereria bancrofti	Thioredoxin peroxidase	6
Wuchereria bancrofti	Superoxide dismutase [Cu-Zn]	3
Wuchereria bancrofti	GST class-pi	1

## Sheet: Species with proteins
Species	No. of Proteins
Plasmodium falciparum	1104
Plasmodium vivax	546
Toxoplasma gondii	368
Babesia bovis	266
Schistosoma japonicum	197
Plasmodium knowlesi	164
Schistosoma mansoni	114
Toxoplasma gondii (strain ATCC 50611 / Me49)	113
Echinococcus granulosus	105
Fasciola hepatica	71
Plasmodium berghei	65
Leishmania infantum	54
Plasmodium falciparum (isolate 3D7)	52
Echinococcus multilocularis	50
Leishmania donovani	42
Fasciola gigantica	30
Theileria parva	26
Plasmodium chabaudi chabaudi	26
Neospora caninum (strain Liverpool)	26
Eimeria tenella	26
Clonorchis sinensis	22
Plasmodium yoelii	21
Haemonchus contortus	20
Brugia malayi	19
Trichinella spiralis	17
Neospora caninum	17
Trypanosoma cruzi (strain CL Brener)	16
Babesia bigemina	16
Wuchereria bancrofti	15
Theileria annulata	13
Plasmodium berghei (strain Anka)	12
Eimeria acervulina	11
Eimeria maxima	9
Plasmodium knowlesi (strain H)	7
Plasmodium vivax (strain Salvador I)	6
Sarcocystis neurona	5
Plasmodium gallinaceum	5
Haemaphysalis longicornis	5
Trypanosoma brucei brucei (strain 927/4 GUTat10.1)	4
Plasmodium cynomolgi (strain B)	4
Plasmodium chabaudi	4
Onchocerca volvulus	4
Cryptosporidium parvum	4
Babesia microti	4
Trypanosoma brucei gambiense (strain MHOM/CI/86/DAL972)	3
Taenia solium	3
Plasmodium malariae	3
Plasmodium fragile	3
Plasmodium coatneyi	3
Plasmodium sp. gorilla clade G2	2
Babesia microti (strain RI)	2
Toxocara canis	1
Strongyloides ratti	1
Schistosoma haematobium	1
Plasmodium relictum	1
Opisthorchis viverrini	1
Hymenolepis diminuta	1
Cryptosporidium parvum (strain Iowa II)	1
	3731

## Sheet: Common_occurrence
Protein Names	PubCount	Publications
merozoite surface antigens:merozoite surface protein	46	31344067:20702658:22110733:19121414:16291762:9529073:14638762:8757623:21820475:22076863:11722185:9784540:23342996:21781305:19805526:19038302:16113313:17023096:10835687:8613353:7687586:20937436:2019429:1548068:1711015:29967091:11897127:28532483:32711079:15618165:11796616:23457498:12065487:9565362:9234750:8529111:22984589:22202121:12438375:15128804:11895968:26334481:20384992:16861644:8077664:113782…
eg95:host-protective antigen	30	32464256:29317873:15305682:31930053:20585656:12607106:26517877:21570435:22981849:23009356:18342311:19195411:19399162:11085234:9226681:33676937:33684115:22406459:19095030:18160069:19401778:11704276:25759730:23827994:29139018:11427282:24137242:22085551:22404504:32762075
chorismate synthase, putative:citrate synthase	28	28662722:20300588:11457540:8765044:7679652:11803063:9041668:25889324:14978115:23275094:7520465:28298290:26410104:7591073:30155278:33462218:30820355:23226683:8717391:10697896:15350520:8375482:9160515:24475165:12744882:15780728:8613376:8817831
merozoite surface antigen 2:merozoite surface protein 2	21	33618946:31227760:11596920:28189425:26865062:19428875:20333301:1711015:11897127:26334481:33789984:9989240:11165271:11738757:15661043:17070628:26874325:19545652:9261951:23836419:10580206
merozoite surface antigen 2:merozoite surface protein 2	21	15661043:17070628:26874325:19545652:9261951:23836419:1711015:11897127:26334481:33789984:33618946:31227760:11596920:28189425:26865062:19428875:20333301:9989240:11165271:11738757:10580206
chorismate synthase, putative:circumsporozoite protein:citrate synthase	19	23275094:7520465:28298290:26410104:7591073:30155278:33462218:30820355:23226683:8717391:10697896:15350520:8375482:9160515:24475165:12744882:15780728:8613376:8817831
rhoptry kinase family protein:rhoptry protein 18	17	21762755:33922808:30419728:27090890:30008721:29626423:31465461:30154263:23591483:27757545:23896123:25886737:27785602:25592730:32315596:26337271:26243574
rhoptry kinase family protein:rhoptry protein 18	17	27757545:23896123:25886737:27785602:33922808:30419728:27090890:21762755:30008721:29626423:31465461:30154263:23591483:25592730:32315596:26337271:26243574
apical membrane antigen 1:merozoite surface protein	16	23429538:20188680:19857448:17938224:21060850:1711015:22984589:22202121:12438375:15128804:20384992:11858878:19116303:28179404:8751936:15385453
dense granule antigen:dense granule protein gra2	14	22789504:28719288:27199938:18675873:17418457:27313992:29973272:26518401:32864364:31212035:30069205:26172405:9618729:17506929
circumsporozoite protein:thrombospondin-related adhesive protein	14	10382757:9632590:17041140:23897618:9712767:9854139:7536870:10697897:9234529:1409621:26667840:26139288:25200253:15318164
rhoptry protein:surface antigen	13	32781100:17265053:21404064:14570624:15151145:20691019:30670302:26518401:33933602:22445587:33548480:31078709:30664845
microneme protein mic3:surface antigen	11	19740610:14573640:22336771:21632181:30670302:30680553:18675872:25499128:33548480:31078709:30664845
dense granule antigen:dense granule protein gra1	11	10603366:25016474:20117266:17727568:25499128:30034399:32849602:32864364:30006392:31704144:21251760
apical membrane antigen 1:merozoite surface antigens	11	21179538:32870446:16177327:1711015:19668343:19879998:22984589:22202121:12438375:15128804:20384992
surface antigen 2b:surface antigen p22	10	31958746:15813720:21455621:30670302:21549794:29353306:16610929:30664845:18457835:20189485
surface antigen 2b:surface antigen p22	10	18457835:20189485:30670302:21549794:29353306:16610929:31958746:15813720:21455621:30664845
glutamate rich protein:glutamate-rich protein	9	28699823:22166048:11500389:28646324:15003647:15699417:33505395:26552428:24662702
stage-specific s antigen homolog:stage-specific s antigen-like protein	8	26444061:26782811:24945284:25620293:29599776:19818721:26653170:26255093
dense granule protein gra2:surface antigen	8	33525974:22240340:17058109:18562245:27663469:26518401:30069205:26172405
dense granule antigen:surface antigen	8	30894865:26811726:31616167:25499128:26518401:30069205:31704144:26172405
circumsporozoite protein:merozoite surface antigens	8	21907198:21529346:19668343:19879998:12065487:9565362:11741694:10462250
apical membrane antigen 1:circumsporozoite protein	8	24205224:18060072:17925026:18268027:11500430:19668343:19879998:32560380
ookinete surface protein pvs25:ookinete surface protein pvs28:sexual stage surface protein pvs28	7	12543142:11083773:14695092:11738740:15297075:25765968:11741694
merozoite surface protein:serine-repeat antigen protein 5	7	20452429:19917716:11413195:16861644:8077664:21920045:10417674
eg95 protein:host-protective antigen	7	29139018:11427282:24137242:22085551:22404504:11704276:25759730
dense granule antigen:dense granule protein 1	7	25448355:29973272:32849602:30006392:28186325:31212035:26172405
thrombospondin-related adhesive protein:thrombospondin-related anonymous protein	6	25822951:24379295:14676296:30469323:26667840:26139288
surface antigen sag1:tachyzoite surface protein	6	31515150:11166895:25307182:15731029:12741509:15793355
merozoite surface protein 4:merozoite surface protein 5	6	19250541:11897127:28532483:11378201:12798647:15385485
merozoite surface antigen 2c:merozoite surface antigen-2c	6	22492742:27269058:12672522:29211135:27842609:19850413
liver stage antigen:thrombospondin-related adhesive protein	6	11535306:17041140:23897618:9712767:9854139:7536870
liver stage antigen 3:liver stage antigen-3	6	18792413:11449374:17041140:12667676:10603392:12731057
liver stage antigen 3:liver stage antigen-3	6	12731057:17041140:12667676:18792413:11449374:10603392
dense granule protein 3:surface antigen	6	10608781:11301592:16545806:8005679:1940350:7907106
dense granule antigen:dense granule protein gra4	6	19585669:10775785:29973272:9618729:17506929:21251760
cyclophilin:peptidyl-prolyl cis-trans isomerase	6	30660401:16041025:23278173:24176493:24646180:30006392
circumsporozoite protein:merozoite surface protein	6	21876036:11447164:12065487:9565362:10697897:11165271
circumsporozoite protein:liver stage antigen 1	6	17954725:19686691:11447164:23897618:9854139:7536870
apical membrane antigen 1:merozoite surface antigens:merozoite surface protein	6	22984589:22202121:12438375:15128804:1711015:20384992
apical membrane antigen 1:apical membrane protein-1	6	18692152:33796476:24379279:17229439:28179404:32560380
sporozoite surface protein 2:thrombospondin-related adhesive protein	5	8892640:7595214:9234808:9234529:1409621
glutamate rich protein:s48/45	5	28569168:28646324:33505395:26552428:24662702
dense granule protein gra4:surface antigen	5	15935521:22445587:30181047:24685150:21939715
dense granule antigen:rhoptry protein	5	29910815:29973272:22419676:24096573:26518401
dense granule antigen:dense granule protein 14	5	28186325:29973272:32849602:30006392:31212035
circumsporozoite protein:sporozoite surface protein 2	5	1827210:8005684:10462250:9234529:1409621
cathepsin l-like cysteine proteinase:cathepsin l-like protease	5	29263878:26255093:15882533:14746971:16325969
rhoptry protein 4:rhoptry protein rop4	4	19508869:30419728:29963084:22445587
rhoptry associated protein-1:rhoptry-associated protein 1	4	10614497:12933845:8675310:9529082
reticulocyte-binding protein homolog 5:rh5-interacting protein	4	25071730:32678144:27692771:26979066
protein disulfide isomerase:protein disulfide-isomerase	4	19615402:22539989:28064069:25268700
microneme protein mic1:microneme protein mic3	4	31864855:20385082:16991094:19995895
merozoite surface antigen 1:merozoite surface antigen-1	4	8747906:8344411:27911903:29211135
hsp70:leishmanolysin	4	24431576:27533939:19956549:21226722
histone h2a:histone h2b:histone h4	4	9933463:28964902:15364433:26653170
glutathione s-transferase:merozoite surface antigens:merozoite surface protein	4	9234750:8529111:11796616:11378201
glutamate rich protein:glutamate-rich protein:s48/45	4	33505395:26552428:24662702:28646324
circumsporozoite protein:thrombospondin-related anonymous protein	4	29986894:26667840:26139288:27113469
cathepsin l:leucyl aminopeptidase	4	30105977:31036453:32736582:31279880
cathepsin l-like cysteine proteinase:cathepsin l-like protease	4	15882533:14746971:16325969:26255093
calcium-dependent protein kinase cdpk1:calmodulin-domain protein kinase 1	4	31145981:29524527:25192845:26706605
apical membrane antigen 1:rhoptry neck protein 2	4	24958881:28804644:32678144:25261185
thioredoxin peroxidase:tyrosine 3-monooxygenase	3	19056448:14665394:11586423
rhoptry protein rop1:surface antigen	3	14570624:15151145:20691019
rhoptry kinase family protein:rhoptry protein 18:rhoptry protein 5 a	3	25592730:32315596:26337271
rhoptry associated protein-1:rhoptry-associated protein 1 (rap-1)	3	12933845:8675310:9529082
merozoite surface protein 4/5, putative:merozoite surface protein 5	3	12798647:15385485:11897127
merozoite surface antigen 2c:merozoite surface antigen-2a1:merozoite surface antigen-2b:merozoite surface antigen-2c	3	19850413:29211135:27842609
merozoite surface antigen 2:merozoite surface antigens:merozoite surface protein 2	3	26334481:1711015:11897127
guanine nucleotide-binding protein subunit beta-like protein:tryparedoxin peroxidase	3	19095029:32517744:21118936
glutamate rich protein:glutamate-rich protein:merozoite surface protein 3	3	15003647:15699417:28646324
eg95:fibronectin type iii:host-protective antigen	3	18160069:19401778:11704276
dense granule protein 1:tachyzoite surface protein	3	17651896:23710096:15793355
dense granule antigen:dense granule protein gra2:surface antigen	3	30069205:26518401:26172405
dense granule antigen:dense granule protein gra2:dense granule protein gra4	3	9618729:17506929:29973272
cysteine-rich protective antigen:reticulocyte-binding protein homolog 5	3	31214195:32678144:26979066
circumsporozoite protein:malaria protein exp-1:thrombospondin-related adhesive protein	3	15318164:9712767:9854139
circumsporozoite protein:liver stage antigen 1:thrombospondin-related adhesive protein	3	7536870:23897618:9854139
apical membrane antigen 1:blood-stage antigen	3	25236489:8757869:25913888
25 kda ookinete surface antigen:ookinete surface protein pvs25	3	20637303:19752035:25092912
25 kda ookinete surface antigen:circumsporozoite protein	3	31024558:31681301:25092912
23 kda integral membrane protein:paramyosin	3	8418037:8326127:8514407
thrombospondin-related anonymous protein:uos7/s20	2	23675294:27113469
sjchgc01717 protein:sjchgc05476 protein:sjchgc06538 protein:tetraspanin:transmembrane protein	2	22990210:10417672
rap-2:rhoptry-associated protein 1	2	8834763:19695213
pyruvate kinase:surface antigen	2	18761418:19545523
microneme protein mic6:perforin-like protein 1	2	22379063:30680553
microneme protein mic3:rhoptry protein rop9:surface antigen 2b:surface antigen p22	2	30670302:30664845
microneme protein mic3:rhoptry protein rop9:surface antigen 2b:surface antigen p22	2	30664845:30670302
microneme protein mic3:rhoptry protein 8:surface antigen	2	33548480:31078709
microneme protein mic2:microneme protein mic3:surface antigen	2	18675872:25499128
micronemal protein mic4:microneme protein mic1	2	16616574:26575028
micronemal protein 8:rhoptry kinase family protein:rhoptry protein 18	2	31465461:33922808
micronemal protein 8:microneme protein	2	20177910:33922808
merozoite surface protein:ribosomal p2 phosphoprotein	2	10678955:9989240
merozoite surface protein:rhoptry protein	2	16177307:1711015
merozoite surface antigens:merozoite surface protein:serine-repeat antigen protein 5	2	16861644:8077664
merozoite surface antigen 2c:merozoite surface antigen-2c:rhoptry associated protein-1	2	27269058:12672522
leucine aminopeptidase:leucyl aminopeptidase	2	21376699:23917327
hydrolase:ntpase ii	2	27940233:28424680
histone h1:kinetoplastid membrane protein-11	2	28659922:24959167
heat shock protein 70:surface antigen	2	12798627:19545523
heat shock protein 70:protein kinase	2	24727091:19545523
heat shock protein 83-1:hsp70	2	31819140:10698315
guanine nucleotide-binding protein subunit beta-like protein:reticulon-like protein:tryparedoxin peroxidase	2	32517744:21118936
glucose-6-phosphate isomerase:surface antigen 2b:surface antigen p22	2	16610929:29353306
glucose-6-phosphate isomerase:surface antigen 2b:surface antigen p22	2	29353306:16610929
gametocyte surface protein p230:s48/45	2	31231386:26299750
gra2 protein:microneme-associated protein:tachyzoite surface protein	2	17568587:17575983
erythrocyte membrane protein 1:variant-specific surface protein	2	26772184:22532802
dense granule protein gra1:microneme protein mic3	2	27059254:25499128
dense granule protein gra1:dense granule protein gra4:surface antigen	2	24685150:21939715
dense granule antigen:rhoptry protein rop1	2	22419676:29973272
dense granule antigen:rhoptry protein 16	2	24096573:26518401
dense granule antigen:dense granule protein gra1:surface antigen	2	31704144:25499128
dense granule antigen:dense granule protein gra15	2	30034399:32849602
dense granule antigen:dense granule protein 14:dense granule protein gra2	2	31212035:29973272
circumsporozoite protein:thrombospondin-related adhesive protein:thrombospondin-related anonymous protein	2	26667840:26139288
circumsporozoite protein:sporozoite threonine-asparagine-rich protein	2	29104210:17041140
circumsporozoite protein:sporozoite surface protein 2:thrombospondin-related adhesive protein	2	9234529:1409621
circumsporozoite protein:serine-repeat antigen protein 5	2	32325874:27825382
circumsporozoite protein:merozoite surface antigens:merozoite surface protein	2	12065487:9565362
circumsporozoite protein:liver stage antigen:malaria protein exp-1:thrombospondin-related adhesive protein	2	9712767:9854139
circumsporozoite protein:heat shock protein 70	2	11880222:8200692
cell traversal protein for ookinetes and sporozoites:circumsporozoite protein:thrombospondin-related adhesive protein	2	25200253:23897618
cathepsin l:glyceraldehyde 3-phosphate dehydrogenase	2	24465551:25852696
calcium-dependent protein kinase:protein kinase 6	2	29119944:27090890
bradyzoite surface protein bsr4:bradyzoite surface protein srs9:dense granule protein 1	2	23343779:22640942
apical membrane protein-1:merozoite surface antigens	2	28341111:10462250
apical membrane antigen 1:reticulocyte-binding protein homolog 5	2	33316544:32678144
apical membrane antigen 1:circumsporozoite protein:merozoite surface antigens	2	19668343:19879998
apical membrane antigen 1, putative:merozoite surface protein	2	19116303:15385453
23 kda integral membrane protein:paramyosin:triosephosphate isomerase	2	8326127:8514407
14 kda fatty acid-binding protein:sm29	2	25887456:25092439

## Sheet: Representaitve_IDs
cluster #	index	UniProt ID	Identity	Protein Length	Protein Name	Species	Taxon ID	Gene Name	Protein Existence
1	0	Q6UDX0_PLAFA	*	3666	Erythrocyte membrane protein 1	Plasmodium falciparum	5833	var	4
2	0	A3R6V2_PLAFA	*	3459	Erythrocyte membrane protein 1	Plasmodium falciparum	5833	IT4_var7	4
3	0	Q6UDW8_PLAFA	*	3387	Erythrocyte membrane protein 1	Plasmodium falciparum	5833	var	4
4	0	A3R6S3_PLAFA	*	3373	Erythrocyte membrane protein 1	Plasmodium falciparum	5833	IT4_var19	4
5	0	A1KQT2_PLAFA	*	3331	Erythrocyte membrane protein 1	Plasmodium falciparum	5833	var13.1	4
6	0	A3R6S4_PLAFA	*	3284	Erythrocyte membrane protein 1	Plasmodium falciparum	5833	IT4_var22	4
7	0	A3R6S0_PLAFA	*	3274	Erythrocyte membrane protein 1	Plasmodium falciparum	5833	IT4_var13	4
8	1	B3UWV3_PLABE	*	3231	Sporozoite and liver stage asparagine-rich protein	Plasmodium berghei	5821	SLARP	4
9	0	P230_PLAF7	*	3135	Gametocyte surface protein P230	Plasmodium falciparum (isolate 3D7)	36329	PFS230	1
10	0	Q6UDW3_PLAFA	*	3094	Erythrocyte membrane protein 1	Plasmodium falciparum	5833	var	4
11	0	A0A0Y9W183_PLABE	*	3087	Cysteine repeat modular protein 1	Plasmodium berghei	5821	CRMP1	4
12	0	Q6UDW7_PLAFA	*	3064	Erythrocyte membrane protein 1	Plasmodium falciparum	5833	var	1
13	0	A3R6S9_PLAFA	*	3053	Erythrocyte membrane protein 1	Plasmodium falciparum	5833	IT4_var27	4
14	0	Q6UDW5_PLAFA	*	3027	Erythrocyte membrane protein 1	Plasmodium falciparum	5833	var	4
15	0	A3R6S1_PLAFA	*	2975	Erythrocyte membrane protein 1	Plasmodium falciparum	5833	IT4_var17	4
16	0	A1KQT3_PLAFA	*	2914	Erythrocyte membrane protein 1	Plasmodium falciparum	5833	var13.2	4
17	1	A0A4E9FRF6_BRUMA	*	2821	Uncharacterized protein	Brugia malayi	6279	Bm14	4
18	0	Q26216_9APIC	*	2771	Rhoptry protein	Plasmodium yoelii	5861	NA	4
19	8	H1AAD5_PLAVI	*	2764	Transmission-blocking target antigen P230	Plasmodium vivax	5855	pvs230	4
20	0	A3R6V0_PLAFA	*	2737	Erythrocyte membrane protein 1	Plasmodium falciparum	5833	IT4_var64	4
21	0	A3R6U7_PLAFA	*	2716	Erythrocyte membrane protein 1	Plasmodium falciparum	5833	IT4_var60	4
22	0	Q9XZB8_PLAFA	*	2710	Variant-specific surface protein	Plasmodium falciparum	5833	var	4
23	3	A0A5K4E8T7_SCHMA	*	2617	Filamin	Schistosoma mansoni	6183	NA	3
24	0	A0A5K4E821_SCHMA	*	2577	Filamin	Schistosoma mansoni	6183	NA	3
25	0	A3R6R9_PLAFA	*	2531	Erythrocyte membrane protein 1	Plasmodium falciparum	5833	IT4_var11	4
26	0	Q6UDW6_PLAFA	*	2322	Erythrocyte membrane protein 1	Plasmodium falciparum	5833	var	4
27	0	Q26223_9APIC	*	2269	Rhoptry protein	Plasmodium yoelii	5861	NA	4
28	0	A0A4V0KR34_9APIC	*	2232	Rhoptry neck protein 2	Plasmodium yoelii	5861	PY17X_1319500	4
29	0	A0A7J6K9W6_TOXGO	*	2228	Calcium-dependent protein kinase	Toxoplasma gondii	5811	TGRH88_030750	4
30	0	O60991_PLAFA	*	2228	Erythrocyte membrane protein 1	Plasmodium falciparum	5833	FCR3S1.2-var1	2
31	0	A3R6U4_PLAFA	*	2219	Erythrocyte membrane protein 1	Plasmodium falciparum	5833	IT4_var54	4
32	0	A0A4Z2DSF4_SCHJA	*	2218	Transmembrane protein	Schistosoma japonicum	6182	EWB00_008935	4
33	0	Q94657_PLAFA	*	2212	Erythrocyte membrane protein 1	Plasmodium falciparum	5833	PfEMP1	4
34	0	Q8IKV6_PLAF7	*	2189	Rhoptry neck protein 2	Plasmodium falciparum (isolate 3D7)	36329	PF3D7_1452000	1
35	0	A0A068WTP1_ECHGR	*	2186	Calcium binding protein	Echinococcus granulosus	6210	EgrG_000722600	4
36	0	S8GGF0_TOXGM	*	2182	Microneme protein MIC12	Toxoplasma gondii (strain ATCC 50611 / Me49)	508771	MIC12	4
37	0	A3R6S7_PLAFA	*	2154	Erythrocyte membrane protein 1	Plasmodium falciparum	5833	IT4_var25	4
38	0	A3R6T3_PLAFA	*	2134	Erythrocyte membrane protein 1	Plasmodium falciparum	5833	IT4_var33	4
39	0	A7XLD6_PLAFA	*	2133	Multidrug resistance-associated protein 2	Plasmodium falciparum	5833	mrp2	2
40	0	A0A0F7U8D9_NEOCL	*	2107	Subtilisin	Neospora caninum (strain Liverpool)	572307	BN1204_005250	3
41	2	Q8T5C7_PLAFA	*	2055	Chimeric erythrocyte-binding protein MAEBL	Plasmodium falciparum	5833	maebl	4
42	0	S8GTW7_TOXGM	*	1945	Subtilisin	Toxoplasma gondii (strain ATCC 50611 / Me49)	508771	SUB12	3
43	1	Q5WRA3_PLABE	*	1939	Multidrug resistance associated protein	Plasmodium berghei	5821	NA	4
44	1	A0A1J1GQI5_PLAGA	*	1937	Rhoptry neck protein 2, putative	Plasmodium gallinaceum	5849	RON2	4
45	0	Q25893_PLAFA	*	1909	Liver stage antigen	Plasmodium falciparum	5833	LSA-1	4
46	0	A0A077Y9H0_9APIC	*	1906	Rhoptry neck protein 2	Plasmodium yoelii	5861	PYYM_1316500	4
47	0	Q9XTP6_PLABE	*	1905	Adhesive protein-like molecule	Plasmodium berghei	5821	ctrp	4
48	0	A0A3Q0KUE0_SCHMA	*	1878	Putative kunitz-type protease inhibitor	Schistosoma mansoni	6183	NA	4
49	0	A0A1G4GVL4_PLAVI	*	1866	Merozoite surface protein 1 paralog	Plasmodium vivax	5855	PVT01_070034400	4
50	0	F0VKJ3_NEOCL	*	1841	Subtilisin	Neospora caninum (strain Liverpool)	572307	BN1204_050220	3
51	0	D4AFL2_PLAKN	*	1832	Merozoite surface antigens	Plasmodium knowlesi	5850	msp1	4
52	0	A7BG19_PLAKN	*	1821	Merozoite surface antigens	Plasmodium knowlesi	5850	msp1	4
53	0	A0A0Y9WFQ0_PLABE	*	1820	Merozoite adhesive erythrocytic binding protein	Plasmodium berghei	5821	MAEBL	3
54	1	A0A1C6YE36_PLABE	*	1808	Merozoite surface antigens	Plasmodium berghei	5821	MSP1	4
55	0	A0A1D3JMS5_PLAMA	*	1803	Merozoite surface antigens	Plasmodium malariae	5858	MSP1	4
56	0	Q25645_PLABE	*	1787	Merozoite surface antigens	Plasmodium berghei	5821	NA	4
57	0	Q9U0P0_PLAFA	*	1786	Liver stage antigen-3	Plasmodium falciparum	5833	LSA-3	4
58	2	B9A1D4_PLACH	*	1785	Merozoite surface antigens	Plasmodium chabaudi chabaudi	31271	msp1	4
59	3	B9A1D2_PLACH	*	1777	Merozoite surface antigens	Plasmodium chabaudi chabaudi	31271	msp1	4
60	0	A0A077Y7Y3_9APIC	*	1772	Merozoite surface antigens	Plasmodium yoelii	5861	PY17X_0834400	4
61	6	Q8I1L1_PLAVI	*	1769	Merozoite surface antigens	Plasmodium vivax	5855	MSP1	1
62	0	A0A7J6KA51_TOXGO	*	1766	Protein kinase	Toxoplasma gondii	5811	TGRH88_031550	4
63	1	Q8I1K5_PLAVI	*	1758	Merozoite surface antigens	Plasmodium vivax	5855	MSP1	4
64	1	D5FPB1_PLAMA	*	1751	Merozoite surface antigens	Plasmodium malariae	5858	MSP1	4
65	0	A0A125YPC6_TOXGM	*	1748	SWI2/SNF2-containing protein RAD5	Toxoplasma gondii (strain ATCC 50611 / Me49)	508771	RAD5	4
66	2	F1BZ55_PLAVI	*	1748	Merozoite surface antigens	Plasmodium vivax	5855	MSP1	4
67	134	M1VKG0_PLAFA	*	1739	Merozoite surface antigens	Plasmodium falciparum	5833	msp1	4
68	2	Q8I1L8_PLAVI	*	1739	Merozoite surface antigens	Plasmodium vivax	5855	MSP1	4
69	0	F1BZ53_PLAVI	*	1731	Merozoite surface antigens	Plasmodium vivax	5855	MSP1	4
70	0	Q8I0M9_PLAVI	*	1728	Merozoite surface antigens	Plasmodium vivax	5855	MSP1	4
71	6	Q8I1M7_PLAVI	*	1727	Merozoite surface antigens	Plasmodium vivax	5855	MSP1	4
72	0	C0H544_PLAF7	*	1720	EGF-like domain-containing protein	Plasmodium falciparum (isolate 3D7)	36329	PF3D7_0918400	4
73	1	E3WDI0_PLAVI	*	1719	Merozoite surface antigens	Plasmodium vivax	5855	pvmsp1	4
74	0	Q8I1K6_PLAVI	*	1708	Merozoite surface antigens	Plasmodium vivax	5855	MSP1	4
75	1	Q8I1K7_PLAVI	*	1706	Merozoite surface antigens	Plasmodium vivax	5855	MSP1	4
76	0	A0A077Y5N0_9APIC	*	1662	EGF-like domain-containing protein	Plasmodium yoelii	5861	PY17X_0822700	4
77	0	A0A1D3PYU9_PLABE	*	1651	Merozoite adhesive erythrocytic binding protein	Plasmodium berghei	5821	MAEBL	3
78	0	C7DU21_PLAFA	*	1641	Liver stage antigen 3	Plasmodium falciparum	5833	LSA-3	4
79	3	Q6LBT0_PLAFA	*	1639	Merozoite surface antigens	Plasmodium falciparum	5833	msp1	2
80	1	C7DU40_PLAFA	*	1586	Liver stage antigen 3	Plasmodium falciparum	5833	LSA-3	4
81	1	O96275_PLAF7	*	1558	Liver stage antigen 3	Plasmodium falciparum (isolate 3D7)	36329	PF3D7_0220000	4
82	0	C7DU24_PLAFA	*	1538	Liver stage antigen 3	Plasmodium falciparum	5833	LSA-3	4
83	0	C7DU23_PLAFA	*	1514	Liver stage antigen 3	Plasmodium falciparum	5833	LSA-3	4
84	0	A0A4E0RCV5_FASHE	*	1499	Multi-domain cystatin	Fasciola hepatica	6192	D915_004028	4
85	1	C7DU36_PLAFA	*	1482	Liver stage antigen 3	Plasmodium falciparum	5833	LSA-3	4
86	1	A0A1D3LGF8_PLACH	*	1480	Stromal-processing peptidase, putative	Plasmodium chabaudi chabaudi	31271	SPP	4
87	0	RON2_TOXGM	*	1479	Rhoptry neck protein 2	Toxoplasma gondii (strain ATCC 50611 / Me49)	508771	RON2	1
88	0	Q25842_PLAFA	*	1475	Erythrocyte binding protein	Plasmodium falciparum	5833	erythrocyte-binding protein	1
89	1	C7DU26_PLAFA	*	1446	Liver stage antigen 3	Plasmodium falciparum	5833	LSA-3	4
90	0	A4I9R9_LEIIN	*	1431	Dihydroxyacetonephosphate acyltransferase	Leishmania infantum	5671	DAT	3
91	0	A0A1B1E111_9APIC	*	1426	Merozoite surface protein	Plasmodium coatneyi	208452	PCOAH_00031450	4
92	0	C7DU34_PLAFA	*	1426	Liver stage antigen 3	Plasmodium falciparum	5833	LSA-3	4
93	0	A0A1W6IZJ1_PLAFA	*	1417	Clag3.1	Plasmodium falciparum	5833	clag3.1	4
94	0	A0A0F7UJ24_NEOCL	*	1416	Subtilisin	Neospora caninum (strain Liverpool)	572307	BN1204_057550	3
95	0	A3FKK1_TOXGO	*	1405	PMCA-like calcium ATPase A1	Toxoplasma gondii	5811	A1	2
96	0	A0A1C6YET4_PLABE	*	1404	Merozoite adhesive erythrocytic binding protein	Plasmodium berghei	5821	MAEBL	3
97	0	A0A3G5AND6_BABBO	*	1374	Rhoptry neck protein 2	Babesia bovis	5865	ron2	4
98	0	S8EZP3_TOXGM	*	1366	Subtilisin	Toxoplasma gondii (strain ATCC 50611 / Me49)	508771	SUN8	3
99	0	A0A1G4HEH9_PLAVI	*	1354	Merozoite surface protein 3	Plasmodium vivax	5855	PVC01_100040000	4
100	0	Q6UDW2_PLAFA	*	1324	Erythrocyte membrane protein 1	Plasmodium falciparum	5833	var	4
101	0	Q6UDW4_PLAFA	*	1322	Erythrocyte membrane protein 1	Plasmodium falciparum	5833	var	4
102	0	A0A7J6K3F8_TOXGO	*	1318	Protein kinase	Toxoplasma gondii	5811	TGRH88_075390	4
103	0	C7DU29_PLAFA	*	1313	Liver stage antigen 3	Plasmodium falciparum	5833	LSA-3	4
104	0	F0VN88_NEOCL	*	1308	Mitogen-activated protein kinase	Neospora caninum (strain Liverpool)	572307	BN1204_056080	3
105	0	A0A125YTZ4_TOXGM	*	1300	Subtilisin	Toxoplasma gondii (strain ATCC 50611 / Me49)	508771	SUB2	3
106	0	A0A1G4E772_PLAVI	*	1300	Merozoite surface protein 3	Plasmodium vivax	5855	PVT01_000074900	4
107	1	S8EUF0_TOXGM	*	1298	Mitogen-activated protein kinase	Toxoplasma gondii (strain ATCC 50611 / Me49)	508771	TGME49_312570	3
108	0	C7DU32_PLAFA	*	1273	Liver stage antigen 3	Plasmodium falciparum	5833	LSA-3	4
109	0	Q25860_PLAFA	*	1271	Glutamate rich protein	Plasmodium falciparum	5833	glurp	4
110	0	Q868L5_PLAFA	*	1262	Rhoptry protein	Plasmodium falciparum	5833	Rhop148	2
111	1	G7YA29_CLOSI	*	1261	Pyruvate kinase	Clonorchis sinensis	79923	CLF_103630	3
112	0	S8F8Y0_TOXGM	*	1242	Subtilisin	Toxoplasma gondii (strain ATCC 50611 / Me49)	508771	SUB4	3
113	0	Q9GTX2_PLAFA	*	1236	Glutamate-rich protein	Plasmodium falciparum	5833	GLURP	4
114	1	F0VF08_NEOCL	*	1233	Subtilisin	Neospora caninum (strain Liverpool)	572307	NCLIV_020890	3
115	0	S8EWE8_TOXGM	*	1213	Subtilisin	Toxoplasma gondii (strain ATCC 50611 / Me49)	508771	SUB11	3
116	5	Q8WS31_PLAFA	*	1210	Erythrocyte binding antigen 140	Plasmodium falciparum	5833	NA	1
117	0	A0A143ZZD7_PLAF7	*	1162	Liver stage antigen 1	Plasmodium falciparum (isolate 3D7)	36329	PF3D7_1036400	4
118	7	S8F8Y9_TOXGM	*	1161	Perforin-like protein PLP1	Toxoplasma gondii (strain ATCC 50611 / Me49)	508771	PLP1	4
119	0	A0A1G4HEN5_PLAVI	*	1150	Merozoite surface protein 3	Plasmodium vivax	5855	PVC01_100040200	4
120	0	A0A564ZWJ1_PLAVI	*	1126	Merozoite surface protein 3	Plasmodium vivax	5855	PVP01_1031400	4
121	0	U6KYW0_EIMTE	*	1125	Mitogen-activated protein kinase	Eimeria tenella	5802	ETH_00004180	3
122	0	Q7KAU3_PLAFA	*	1123	Karyopherin beta	Plasmodium falciparum	5833	NA	4
123	0	A0A1G4GZ64_PLAVI	*	1122	Merozoite surface protein 3	Plasmodium vivax	5855	PVT01_100034700	4
124	0	A0A564ZXR9_PLAVI	*	1107	Merozoite surface protein 3	Plasmodium vivax	5855	PVP01_1031200	4
125	0	Q27721_PLAFA	*	1103	ATPase	Plasmodium falciparum	5833	NA	4
126	0	Q8IHN1_PLAF7	*	1090	Ring-infected erythrocyte surface antigen	Plasmodium falciparum (isolate 3D7)	36329	PF3D7_1149200	4
127	0	RH5IP_PLAF7	*	1086	Rh5-interacting protein	Plasmodium falciparum (isolate 3D7)	36329	RIPR	1
128	0	Q8I0U6_PLAF7	*	1085	Ring-infected erythrocyte surface antigen	Plasmodium falciparum (isolate 3D7)	36329	PF3D7_0102200	4
129	0	A0A1G4EC46_PLAVI	*	1081	Merozoite surface protein 3	Plasmodium vivax	5855	PVT01_000067100	4
130	0	A0A564ZRU4_PLAVI	*	1079	Duffy binding protein	Plasmodium vivax	5855	PVP01_0623800	4
131	1	A0A1G4HL18_PLAVI	*	1031	Merozoite surface protein 9	Plasmodium vivax	5855	PVC01_140052500	4
132	0	F0VKI5_NEOCL	*	1020	Subtilisin	Neospora caninum (strain Liverpool)	572307	BN1204_050140	3
133	0	S8F7K5_TOXGM	*	1015	Subtilisin	Toxoplasma gondii (strain ATCC 50611 / Me49)	508771	SUB5	4
134	1	SERA5_PLAF7	*	997	Serine-repeat antigen protein 5	Plasmodium falciparum (isolate 3D7)	36329	SERA5	1
135	0	B6VCV4_EIMTE	*	988	Microneme protein 3	Eimeria tenella	5802	mic3	1
136	0	A0A125YUJ7_TOXGM	*	987	Pyruvate kinase	Toxoplasma gondii (strain ATCC 50611 / Me49)	508771	PYKII	3
137	0	A0A0F7UDV9_NEOCL	*	984	Subtilisin	Neospora caninum (strain Liverpool)	572307	BN1204_038200	3
138	0	RON4_TOXGO	*	984	Rhoptry neck protein 4	Toxoplasma gondii	5811	RON4	2
139	0	G7YKY5_CLOSI	*	979	Paramyosin	Clonorchis sinensis	79923	CLF_110625	4
140	0	C5HLA5_HAECO	*	972	Aminopeptidase	Haemonchus contortus	6289	h11	3
141	0	S8F3Z4_TOXGM	*	969	Subtilisin	Toxoplasma gondii (strain ATCC 50611 / Me49)	508771	SUB3	3
142	0	A0A068YHB8_ECHMU	*	953	Transforming growth factor beta	Echinococcus multilocularis	6211	EmuJ_001042700	4
143	0	H2KQQ2_CLOSI	*	934	Paramyosin	Clonorchis sinensis	79923	CLF_104434	4
144	0	W6V9J4_ECHGR	*	931	Paramyosin	Echinococcus granulosus	6210	EGR_01800	4
145	0	104K_THEPA	*	924	104 kDa microneme/rhoptry antigen	Theileria parva	5875	TP04_0437	2
146	0	A0A1G4GZ47_PLAVI	*	907	Merozoite surface protein 3	Plasmodium vivax	5855	PVT01_100034600	4
147	0	A0A1G4HEJ1_PLAVI	*	907	Merozoite surface protein 3	Plasmodium vivax	5855	PVC01_100039900	4
148	0	Q26675_THEAN	*	907	Sporozoite surface antigen	Theileria annulata	5874	spag-1	2
149	0	X2CLS7_PLAVI	*	907	Merozoite surface protein 3	Plasmodium vivax	5855	MSP3E1	4
150	0	A0A0F7U9Y2_NEOCL	*	901	Subtilisin	Neospora caninum (strain Liverpool)	572307	BN1204_016510	4
151	0	A0A564ZYQ0_PLAVI	*	898	Merozoite surface protein 3	Plasmodium vivax	5855	PVP01_1031300	4
152	0	A0A4Z2DIM3_SCHJA	*	894	Integral membrane protein	Schistosoma japonicum	6182	EWB00_000575	4
153	0	S8G957_TOXGM	*	894	Dense granular protein GRA10	Toxoplasma gondii (strain ATCC 50611 / Me49)	508771	GRA10	4
154	5	W6UDZ9_ECHGR	*	892	Paramyosin	Echinococcus granulosus	6210	EGR_05524	3
155	0	A3RLX8_TRISP	*	885	Paramyosin	Trichinella spiralis	6334	unc-15	2
156	0	MYSP_BRUMA	*	880	Paramyosin	Brugia malayi	6279	NA	2
157	0	J7LVN2_HAELO	*	873	Paramyosin	Haemaphysalis longicornis	44386	NA	2
158	0	A0A140GN71_EIMAC	*	868	Microneme 3	Eimeria acervulina	5801	NA	2
159	0	A0A0V1BPX0_TRISP	*	867	Plasminogen	Trichinella spiralis	6334	Plg	4
160	0	A0A3Q0KD88_SCHMA	*	866	Paramyosin	Schistosoma mansoni	6183	NA	3
161	1	A0A504Z290_FASGI	*	865	Paramyosin	Fasciola gigantica	46835	FGIG_02459	3
162	0	F0VF24_NEOCL	*	865	Subtilisin	Neospora caninum (strain Liverpool)	572307	BN1204_021050	4
163	0	D7URU6_BABMI	*	863	94-kilodalton protein	Babesia microti	5868	BmP94	2
164	0	A0A1G4HEG9_PLAVI	*	861	Merozoite surface protein 3	Plasmodium vivax	5855	PVC01_100040700	4
165	0	Q6VVE5_PLAFA	*	861	Rhoptry associated membrane antigen	Plasmodium falciparum	5833	RAMA	4
166	0	F0VDR6_NEOCL	*	860	Subtilisin	Neospora caninum (strain Liverpool)	572307	NCLIV_016510	4
167	0	A0A068W928_ECHGR	*	853	Furin	Echinococcus granulosus	6210	EgrG_000896900	3
168	0	A0A077YCV9_9APIC	*	852	Duffy-binding protein	Plasmodium yoelii	5861	PYYM_1334400	4
169	0	A0A0Y9VZ44_PLABE	*	852	6-cysteine protein	Plasmodium berghei	5821	B9	4
170	0	A0A1G4GZ26_PLAVI	*	852	Merozoite surface protein 3	Plasmodium vivax	5855	PVT01_100033600	4
171	0	A0A504Y988_FASGI	*	847	Paramyosin	Fasciola gigantica	46835	FGIG_00412	4
172	0	A0A564ZYC2_PLAVI	*	845	Merozoite surface protein 3	Plasmodium vivax	5855	PVP01_1031700	4
173	0	A0A125YG69_TOXGM	*	841	RHOMBOID-like protein	Toxoplasma gondii (strain ATCC 50611 / Me49)	508771	ROM5	3
174	0	J7H6N7_SCHJA	*	836	Thyroid hormone receptor beta	Schistosoma japonicum	6182	NA	2
175	0	GBP_PLAF7	*	824	Glycophorin-binding protein	Plasmodium falciparum (isolate 3D7)	36329	GBP	3
176	0	K6V1R5_PLACD	*	818	Merozoite surface protein-9	Plasmodium cynomolgi (strain B)	1120755	PCYB_145430	4
177	0	A0A077YAH0_9APIC	*	816	Sporozoite surface protein 2	Plasmodium yoelii	5861	PY17X_1354800	4
178	0	A0A0V1B071_TRISP	*	801	Plasminogen	Trichinella spiralis	6334	PLG	4
179	0	PF92_PLAF7	*	796	Merozoite surface protein P92	Plasmodium falciparum (isolate 3D7)	36329	PF92	1
180	0	Q95UQ2_TOXGO	*	795	Subtilisin	Toxoplasma gondii	5811	SUB1	2
181	1	W6V4D7_ECHGR	*	792	Annexin	Echinococcus granulosus	6210	EGR_04230	3
182	0	F0VA70_NEOCL	*	790	Subtilisin	Neospora caninum (strain Liverpool)	572307	BN1204_010280	4
183	0	A0A4Z2DFT0_SCHJA	*	786	Thyroid hormone receptor beta	Schistosoma japonicum	6182	EWB00_001442	4
184	0	A0A564ZWH3_PLAVI	*	784	Merozoite surface protein 3	Plasmodium vivax	5855	PVP01_1031500	4
185	15	D7NSV1_PLAFA	*	783	Rhoptry-associated protein 1	Plasmodium falciparum	5833	NA	4
186	0	A0A1B1E781_9APIC	*	779	Merozoite surface protein-9	Plasmodium coatneyi	208452	PCOAH_00053980	4
187	0	A4I4C9_LEIIN	*	771	Heat_shock_protein_90_-_putative	Leishmania infantum	5671	LPG3	3
188	0	S8F9G8_TOXGM	*	769	Microneme protein MIC2	Toxoplasma gondii (strain ATCC 50611 / Me49)	508771	MIC2	4
189	3	G8GVE7_PLAVI	*	764	Rhoptry neck protein-1	Plasmodium vivax	5855	RON1	2
190	0	A0A3Q0KP72_SCHMA	*	761	Annexin	Schistosoma mansoni	6183	NA	3
191	0	S8F5S3_TOXGM	*	761	Subtilisin	Toxoplasma gondii (strain ATCC 50611 / Me49)	508771	SUB1	4
192	0	CAN_SCHMA	*	758	Calpain	Schistosoma mansoni	6183	NA	2
193	0	A0A4Z2DQM6_SCHJA	*	757	Calcium binding	Schistosoma japonicum	6182	EWB00_009825	4
194	0	A0A068WWX5_ECHGR	*	755	Fibronectin type III	Echinococcus granulosus	6210	EGR_03277	4
195	0	Q94814_THEPA	*	752	Sporozoite surface protein p67	Theileria parva	5875	NA	4
196	0	O96987_THEPA	*	751	p67 surface antigen	Theileria parva	5875	p67	4
197	0	S8EVG0_TOXGM	*	751	Subtilisin	Toxoplasma gondii (strain ATCC 50611 / Me49)	508771	SUB6	4
198	0	O96986_THEPA	*	750	p67 surface antigen	Theileria parva	5875	p67	4
199	0	Q8IBN1_PLAF7	*	749	Rhoptry-associated leucine zipper-like protein 1	Plasmodium falciparum (isolate 3D7)	36329	PF3D7_0722200	4
200	0	S8F4V1_TOXGM	*	749	Rhoptry kinase family protein ROP21	Toxoplasma gondii (strain ATCC 50611 / Me49)	508771	ROP21	4
201	0	ABRA_PLAF7	*	743	101 kDa malaria antigen	Plasmodium falciparum (isolate 3D7)	36329	ABRA	1
202	0	Q8I1W9_PLAF7	*	731	Apical sushi protein	Plasmodium falciparum (isolate 3D7)	36329	PF3D7_0405900	4
203	0	A0A0V1BBD4_TRISP	*	728	Plasminogen	Trichinella spiralis	6334	PLG	4
204	0	A0A125YYP6_TOXGM	*	728	Heat shock protein	Toxoplasma gondii (strain ATCC 50611 / Me49)	508771	TGME49_251780	3
205	0	A0A3Q0KSG5_SCHMA	*	724	Nucleoside diphosphate kinase	Schistosoma mansoni	6183	NA	3
206	0	A0A0Y9XPQ7_PLABE	*	721	Secreted ookinete protein, putative	Plasmodium berghei	5821	PSOP12	4
207	0	A0A0F7UKW9_NEOCL	*	719	Subtilisin	Neospora caninum (strain Liverpool)	572307	BN1204_064430	4
208	0	A0A0Y9TYB5_PLABE	*	719	Serine repeat antigen 5	Plasmodium berghei	5821	SERA5	3
209	1	A0A7J6JWF7_TOXGO	*	714	Cathepsin B	Toxoplasma gondii	5811	TGRH88_063410	3
210	0	U6JES0_ECHGR	*	713	Annexin	Echinococcus granulosus	6210	EGR_06120	3
211	2	S8EXE8_TOXGM	*	711	Calcium-dependent protein kinase CDPK2	Toxoplasma gondii (strain ATCC 50611 / Me49)	508771	CDPK2	4
212	0	O96988_THEPA	*	709	p67 surface antigen	Theileria parva	5875	p67	4
213	0	A0A125YVB7_TOXGM	*	708	Heat shock protein HSP90	Toxoplasma gondii (strain ATCC 50611 / Me49)	508771	HSP90	3
214	0	A0A125YY08_TOXGM	*	707	Rhoptry protein ROP16	Toxoplasma gondii (strain ATCC 50611 / Me49)	508771	ROP16	4
215	0	A0A384KRT7_PLAKH	*	707	Merozoite surface protein 9	Plasmodium knowlesi (strain H)	5851	PKNH_1448000	4
216	0	A0A125YIH0_TOXGM	*	706	Subtilisin	Toxoplasma gondii (strain ATCC 50611 / Me49)	508771	SUB10	4
217	0	A0A5K4EXB2_SCHMA	*	703	Nucleoside diphosphate kinase	Schistosoma mansoni	6183	NA	3
218	0	A0A1G4HEU7_PLAVI	*	701	Merozoite surface protein 3	Plasmodium vivax	5855	PVC01_100040600	4
219	0	A0A1G4GZ76_PLAVI	*	697	Merozoite surface protein 3	Plasmodium vivax	5855	PVT01_100034500	4
220	0	F0VID6_NEOCL	*	697	Mitogen-activated protein kinase	Neospora caninum (strain Liverpool)	572307	BN1204_032840	3
221	0	Q8IJ52_PLAF7	*	697	Duffy binding-like merozoite surface protein	Plasmodium falciparum (isolate 3D7)	36329	PF3D7_1035700	4
222	0	A0A1G4GZ78_PLAVI	*	692	Merozoite surface protein 3	Plasmodium vivax	5855	PVT01_100034800	4
223	0	Q23729_CRYPV	*	687	Thrombospondin related adhesive protein	Cryptosporidium parvum	5807	TRAP-C1	2
224	0	E9AHM8_LEIIN	*	686	Heat shock protein 83-1	Leishmania infantum	5671	HSP83	3
225	0	K6UXW2_PLACD	*	685	Circumsporozoite protein	Plasmodium cynomolgi (strain B)	1120755	PCYB_135080	4
226	0	A0A125YRT0_TOXGM	*	684	Microneme protein MIC8	Toxoplasma gondii (strain ATCC 50611 / Me49)	508771	MIC8	4
227	0	Q2QDG8_TOXGO	*	683	Mitogen-activated protein kinase	Toxoplasma gondii	5811	MAPK2	1
228	0	A0A125YQH0_TOXGM	*	682	Calcium-dependent protein kinase CDPK5	Toxoplasma gondii (strain ATCC 50611 / Me49)	508771	CDPK5	4
229	0	Q24935_EIMTE	*	677	Organellar heat shock protein	Eimeria tenella	5802	hsp70	2
230	0	Q8IB24_PLAF7	*	677	Heat shock protein 70	Plasmodium falciparum (isolate 3D7)	36329	PF3D7_0818900	3
231	0	A0A125YXI9_TOXGM	*	674	Heat shock protein HSP70	Toxoplasma gondii (strain ATCC 50611 / Me49)	508771	HSP70	3
232	0	A4I115_LEIIN	*	671	Transketolase	Leishmania infantum	5671	LINF_240026800	3
233	1	Q9U540_TOXGO	*	668	Chaperonin protein BiP	Toxoplasma gondii	5811	BiP	2
234	2	S8EXP2_TOXGM	*	665	RHOMBOID-like protein	Toxoplasma gondii (strain ATCC 50611 / Me49)	508771	ROM4	3
235	0	Q8II24_PLAF7	*	663	Heat shock protein 70	Plasmodium falciparum (isolate 3D7)	36329	PF3D7_1134000	3
236	0	G7YDF2_CLOSI	*	662	Pyruvate kinase	Clonorchis sinensis	79923	CLF_105340	3
237	0	S8FBB6_TOXGM	*	661	Glucose-6-phosphate isomerase	Toxoplasma gondii (strain ATCC 50611 / Me49)	508771	GPI	3
238	0	A7ATF9_BABBO	*	660	Thrombospondin-related anonymous protein	Babesia bovis	5865	BBOV_II002650	4
239	0	Q6JH13_BABBO	*	655	Thrombospondin-related anonymous protein	Babesia bovis	5865	trap	2
240	0	A0A6L0XI79_LEIIN	*	654	Hsp70	Leishmania infantum	5671	LINF_280035800	3
241	0	Q07615_PLAFA	*	652	Heat shock protein	Plasmodium falciparum	5833	Pfgrp	3
242	0	O45038_SCHJA	*	648	HSP70	Schistosoma japonicum	6182	NA	2
243	0	HSP70_BRUMA	*	644	Heat shock 70 kDa protein	Brugia malayi	6279	HSP70	3
244	0	A0A0N7I6P5_SCHJA	*	640	Heat shock protein 70	Schistosoma japonicum	6182	HSPA8	2
245	0	Q25274_LEIDO	*	639	Leishmanolysin	Leishmania donovani	5661	GP63	2
246	0	A0A2P9C5F7_9APIC	*	634	Apical membrane antigen 1	Plasmodium sp. gorilla clade G2	880535	PADL01_1131700	3
247	0	A0A4Z2DRF8_SCHJA	*	630	Transmembrane protein	Schistosoma japonicum	6182	EWB00_009368	4
248	1	A0A7J6JVX4_TOXGO	*	628	NTPase II	Toxoplasma gondii	5811	TGRH88_066160	3
249	0	A0A4E0R7V4_FASHE	*	627	Cathepsin L	Fasciola hepatica	6192	D915_005388	3
250	0	A0A0Y9VJE0_PLABE	*	625	GPI-anchored micronemal antigen, putative	Plasmodium berghei	5821	GAMA	4
251	0	S8EP32_TOXGM	*	624	Histone deacetylase	Toxoplasma gondii (strain ATCC 50611 / Me49)	508771	HDAC2	3
252	0	A0A1X9I7T6_PLAFA	*	622	Apical membrane antigen 1	Plasmodium falciparum	5833	NA	3
253	0	Q5Y1E7_TOXGO	*	621	Coronin	Toxoplasma gondii	5811	CRN1	1
254	0	U6GM49_EIMAC	*	621	Mitogen-activated protein kinase	Eimeria acervulina	5801	EAH_00011750	3
255	0	Q6PTV2_TOXGO	*	620	Toxomepsin 1	Toxoplasma gondii	5811	NA	2
256	0	Q6W9J3_PLABE	*	618	Merozoite surface protein 9	Plasmodium berghei	5821	msp-9	2
257	0	Q94593_LEIIN	*	617	Leishmanolysin	Leishmania infantum	5671	gp63	3
258	0	A0A088B197_BABMI	*	614	Apical membrane antigen 1	Babesia microti	5868	NA	2
259	2	B0Z8H9_PLAFA	*	614	Sporozoite threonine-asparagine-rich protein	Plasmodium falciparum	5833	STARP	4
260	0	A0A125YX67_TOXGM	*	611	Rhoptry kinase family protein ROP22 (Incomplete catalytic triad)	Toxoplasma gondii (strain ATCC 50611 / Me49)	508771	ROP22	4
261	0	A0A125YN45_TOXGM	*	608	Rhoptry protein ROP17	Toxoplasma gondii (strain ATCC 50611 / Me49)	508771	ROP17	4
262	0	A7UD79_PLAFA	*	608	Bifunctional dihydrofolate reductase-thymidylate synthase	Plasmodium falciparum	5833	DHFR-TS	3
263	0	A0A1G4HEL5_PLAVI	*	607	Merozoite surface protein 3	Plasmodium vivax	5855	PVC01_100040800	4
264	1	A0A509AST0_PLABA	*	606	Thrombospondin-related anonymous protein	Plasmodium berghei (strain Anka)	5823	PBANKA_1349800	4
265	0	A0A1B1Y1Y1_BABBO	*	605	Apical membrane antigen 1	Babesia bovis	5865	AMA-1	3
266	0	A0A125YMY9_TOXGM	*	604	D-3-phosphoglycerate dehydrogenase	Toxoplasma gondii (strain ATCC 50611 / Me49)	508771	TGME49_239820	3
267	5	Q964F8_PLAFA	*	604	Merozoite surface protein 8	Plasmodium falciparum	5833	MSP8	4
268	0	A0A4E0R4T4_FASHE	*	600	Cathepsin B	Fasciola hepatica	6192	D915_005957	3
269	1	Q25273_LEIDO	*	599	Leishmanolysin	Leishmania donovani	5661	GP63	2
270	0	U6KYP4_EIMTE	*	598	Mitogen-activated protein kinase	Eimeria tenella	5802	ETH_00035055	3
271	0	B5THG7_SCHJA	*	596	Thioredoxin glutathione reductase	Schistosoma japonicum	6182	TGR	1
272	0	Q86LH7_EIMMA	*	596	82 kDa gametocyte antigen	Eimeria maxima	5804	gam82	2
273	0	A0A0B5KL18_BABBI	*	595	Apical membrane antigen 1	Babesia bigemina	5866	AMA-1	3
274	0	D0AA68_TRYB9	*	594	Heat shock protein 60	Trypanosoma brucei gambiense (strain MHOM/CI/86/DAL972)	679716	TbgDal_XI16890	3
275	0	G7YH85_CLOSI	*	594	Leucine aminopeptidase	Clonorchis sinensis	79923	CLF_107824	4
276	0	Q8MYK0_TOXGO	*	594	Calcium-dependent protein kinase	Toxoplasma gondii	5811	cdpk3	2
277	0	A0A113RCW2_PLABE	*	587	Bifunctional dihydrofolate reductase-thymidylate synthase	Plasmodium berghei	5821	DHFR-TS	3
278	0	A1E140_TOXGO	*	586	Rhoptry protein 18	Toxoplasma gondii	5811	ROP18	1
279	1	A0A1D3Q539_PLABE	*	585	Thrombospondin-related anonymous protein	Plasmodium berghei	5821	TRAP	4
280	0	S8ERZ9_TOXGM	*	584	Subtilisin	Toxoplasma gondii (strain ATCC 50611 / Me49)	508771	SUB7	3
281	0	Q330K9_PLABE	*	583	UOS7/S20	Plasmodium berghei	5821	S20	4
282	0	A0A125YH30_TOXGM	*	582	Calcium-dependent protein kinase CDPK1	Toxoplasma gondii (strain ATCC 50611 / Me49)	508771	CDPK1	4
283	0	A0A4Z2CZG1_SCHJA	*	582	Transmembrane protein	Schistosoma japonicum	6182	EWB00_006164	3
284	0	A0A125YP11_TOXGM	*	580	Microneme protein MIC4	Toxoplasma gondii (strain ATCC 50611 / Me49)	508771	MIC4	4
285	0	A0A1N6LW58_BABMR	*	579	Thioredoxin-like	Babesia microti (strain RI)	1133968	BMR1_01G00050	4
286	0	A7UDC8_TOXGO	*	578	ROP4_1	Toxoplasma gondii	5811	ROP4	4
287	0	A0A4Z2CT58_SCHJA	*	577	Transmembrane protein	Schistosoma japonicum	6182	EWB00_007751	4
288	0	A0A0B5KSR0_TOXGO	*	575	Rhoptry protein 8	Toxoplasma gondii	5811	ROP8	4
289	0	A0A125YN32_TOXGM	*	575	Rhoptry protein ROP7	Toxoplasma gondii (strain ATCC 50611 / Me49)	508771	ROP7	4
290	0	A0A125YNH2_TOXGM	*	575	Heat shock protein HSP60	Toxoplasma gondii (strain ATCC 50611 / Me49)	508771	HSP60	3
291	0	Q26020_PLAFA	*	574	Sporozoite surface protein 2	Plasmodium falciparum	5833	NA	4
292	0	A0A3S7WSP5_LEIDO	*	573	Mitogen-activated protein kinase	Leishmania donovani	5661	CGC20_16850	3
293	5	B0Z8D0_PLAFA	*	569	Sporozoite threonine-asparagine-rich protein	Plasmodium falciparum	5833	STARP	4
294	0	A0A125YKB1_TOXGM	*	568	Facilitative glucose transporter GT1	Toxoplasma gondii (strain ATCC 50611 / Me49)	508771	GT1	3
295	0	A0A1Y3DVV0_PLAKN	*	568	Citrate synthase	Plasmodium knowlesi	5850	CS	3
296	0	F0VHZ4_NEOCL	*	567	Subtilisin	Neospora caninum (strain Liverpool)	572307	BN1204_031420	3
297	0	A0A0Y9US53_PLABE	*	566	Citrate synthase	Plasmodium berghei	5821	CS	3
298	0	A7AS21_BABBO	*	565	Rhoptry-associated protein 1 (RAP-1)	Babesia bovis	5865	BBOV_IV009860	4
299	0	A2A114_NEOCA	*	564	Apical membrane antigen 1	Neospora caninum	29176	AMA1	1
300	0	C0LE16_STRRB	*	564	HSP60	Strongyloides ratti	34506	NA	3
301	0	A0A0F6QGZ6_PLAKN	*	563	Apical membrane antigen 1	Plasmodium knowlesi	5850	AMA1	3
302	0	A0A0D9QTE6_PLAFR	*	562	Apical membrane antigen 1	Plasmodium fragile	5857	AK88_00071	3
303	0	A0A0M3M4N4_PLAVI	*	562	Apical membrane antigen 1	Plasmodium vivax	5855	ama1	3
304	0	A0A4Z2DUJ1_SCHJA	*	561	Transmembrane protein	Schistosoma japonicum	6182	EWB00_004689	3
305	0	A0A7I4YC42_HAECO	*	561	Major sperm protein	Haemonchus contortus	6289	NA	4
306	0	Q27007_TOXGO	*	561	ROP 2	Toxoplasma gondii	5811	NA	1
307	0	A0A1C6YH38_PLACH	*	558	Apical membrane antigen 1, putative	Plasmodium chabaudi chabaudi	31271	AMA1	3
308	0	A0A078KAI4_9APIC	*	557	Apical membrane antigen 1	Plasmodium yoelii	5861	PY17X_0916500	3
309	0	A0A097F754_PLAGA	*	556	Apical membrane antigen 1	Plasmodium gallinaceum	5849	ama-1	2
310	0	A0A0Y9WKW3_PLABE	*	556	Apical membrane antigen 1	Plasmodium berghei	5821	AMA1	3
311	0	A5K806_PLAVS	*	556	Sporozoite surface protein 2	Plasmodium vivax (strain Salvador I)	126793	PVX_082735	4
312	0	A0A125YQL1_TOXGM	*	554	Rhoptry protein ROP18	Toxoplasma gondii (strain ATCC 50611 / Me49)	508771	ROP18	4
313	0	A0A125YSX4_TOXGM	*	552	Rhoptry kinase family protein ROP20	Toxoplasma gondii (strain ATCC 50611 / Me49)	508771	ROP20	4
314	0	U6KNQ2_EIMTE	*	551	Mitogen-activated protein kinase	Eimeria tenella	5802	ETH_00005380	3
315	0	A0A125YGQ9_TOXGM	*	550	Dense granule protein GRA15	Toxoplasma gondii (strain ATCC 50611 / Me49)	508771	GRA15	4
316	0	A0A125YQ30_TOXGM	*	549	Rhoptry protein ROP5	Toxoplasma gondii (strain ATCC 50611 / Me49)	508771	ROP5	4
317	0	A0A125YQE4_TOXGM	*	548	Mitogen-activated protein kinase	Toxoplasma gondii (strain ATCC 50611 / Me49)	508771	TGME49_207820	3
318	0	U6GEP5_EIMAC	*	547	Mitogen-activated protein kinase	Eimeria acervulina	5801	EAH_00008150	3
319	0	G4VI66_SCHMA	*	545	Annexin	Schistosoma mansoni	6183	NA	3
320	0	Q27043_THEPA	*	543	Polymorphic immunodominant molecule	Theileria parva	5875	PIM	2
321	0	S8FZ79_TOXGM	*	541	Rhoptry kinase family protein ROP38	Toxoplasma gondii (strain ATCC 50611 / Me49)	508771	ROP38	4
322	0	A0A2C8CY34_EIMMA	*	539	Apical membrane antigen 1	Eimeria maxima	5804	ama1	2
323	0	Q9GPI7_LEIDO	*	538	Chaperonin TCP20	Leishmania donovani	5661	TCP20	2
324	0	A0A125YQG4_TOXGM	*	537	Calcium-dependent protein kinase CDPK3	Toxoplasma gondii (strain ATCC 50611 / Me49)	508771	CDPK3	4
325	0	A0A4Z2DKK9_SCHJA	*	537	Transmembrane protein	Schistosoma japonicum	6182	EWB00_011379	4
326	0	A0A5K4F4R4_SCHMA	*	536	Alkaline phosphatase	Schistosoma mansoni	6183	NA	3
327	0	A8TKU6_SCHMA	*	536	Alkaline phosphatase	Schistosoma mansoni	6183	NA	2
328	0	F8V414_EIMTE	*	536	Apical membrane antigen-1	Eimeria tenella	5802	AMA1	2
329	0	A0A4E0RBR4_FASHE	*	534	Glutamate dehydrogenase	Fasciola hepatica	6192	D915_003019	3
330	0	A0A125YPV4_TOXGM	*	531	Pyruvate kinase	Toxoplasma gondii (strain ATCC 50611 / Me49)	508771	PYKI	3
331	0	O15864_PLAFA	*	527	Chorismate synthase	Plasmodium falciparum	5833	AroC	2
332	0	RH5_PLAF7	*	526	Reticulocyte-binding protein homolog 5	Plasmodium falciparum (isolate 3D7)	36329	RH5	1
333	0	Q868U4_PLAFA	*	524	Merozoite surface protein 10	Plasmodium falciparum	5833	MSP10	4
334	0	A0A345G0S4_FASHE	*	523	Leucine aminopeptidase	Fasciola hepatica	6192	NA	2
335	0	U6J231_ECHGR	*	522	Glutamate dehydrogenase	Echinococcus granulosus	6210	EGR_07368	3
336	0	A0A0F7URU2_NEOCL	*	521	Subtilisin	Neospora caninum (strain Liverpool)	572307	BN1204_064900	3
337	0	F0VQM0_NEOCL	*	519	Subtilisin	Neospora caninum (strain Liverpool)	572307	NCLIV_064430	4
338	0	Q4FKS0_TRYB2	*	515	Variant surface glycoprotein	Trypanosoma brucei brucei (strain 927/4 GUTat10.1)	185431	Tb09.v4.0142	4
339	0	Q8I2V9_PLAF7	*	515	Protein disulfide isomerase	Plasmodium falciparum (isolate 3D7)	36329	PF3D7_0919400	4
340	0	A0A7J6KE10_TOXGO	*	514	Phosphoglycerate mutase	Toxoplasma gondii	5811	TGRH88_001590	4
341	0	A0A4Z2DWI2_SCHJA	*	513	Transmembrane protein	Schistosoma japonicum	6182	EWB00_003756	4
342	0	A0A113RNJ2_PLABE	*	512	GPI transamidase component GPI16, putative	Plasmodium berghei	5821	GPI16	4
343	0	A0A125YSM5_TOXGM	*	511	L-lactate dehydrogenase	Toxoplasma gondii (strain ATCC 50611 / Me49)	508771	MDH	3
344	0	A0A6C0QED7_BABBI	*	510	Rhoptry-associated protein 1c	Babesia bigemina	5866	rap-1c	4
345	0	O44018_LEIIN	*	510	Surface antigen protein	Leishmania infantum	5671	psa	4
346	0	A0A1Y3DNJ0_PLAKN	*	509	Putative Chorismate synthase	Plasmodium knowlesi	5850	CS	3
347	0	A0A125YQV8_TOXGM	*	508	RuvB-like helicase	Toxoplasma gondii (strain ATCC 50611 / Me49)	508771	TGME49_288860	3
348	0	A0A1C6XJI0_PLACH	*	508	Chabaupain 1	Plasmodium chabaudi chabaudi	31271	CP1	3
349	1	W6UGF0_ECHGR	*	508	Glutamate dehydrogenase	Echinococcus granulosus	6210	EGR_04594	3
350	0	Q9BJF5_TOXGO	*	507	Calmodulin-domain protein kinase 1	Toxoplasma gondii	5811	CDPK1	1
351	0	A0A113S1I8_PLABE	*	506	Chorismate synthase, putative	Plasmodium berghei	5821	CS	3
352	0	Q4DHP2_TRYCC	*	506	Mitogen-activated protein kinase	Trypanosoma cruzi (strain CL Brener)	353153	Tc00.1047053511491.80	3
353	0	A0A1J1GVF6_PLAGA	*	505	Circumsporozoite protein	Plasmodium gallinaceum	5849	CSP	3
354	0	A0A7J6K3V0_TOXGO	*	501	Hydrolase	Toxoplasma gondii	5811	TGRH88_069200	4
355	0	A0A4E0RDS2_FASHE	*	500	Alanine aminotransferase	Fasciola hepatica	6192	D915_004407	4
356	0	S8F847_TOXGM	*	500	Adenylosuccinate lyase	Toxoplasma gondii (strain ATCC 50611 / Me49)	508771	TGME49_263190	3
357	0	A0A125YMZ6_TOXGM	*	494	Protein kinase	Toxoplasma gondii (strain ATCC 50611 / Me49)	508771	TGME49_226540	4
358	0	A0A125YW15_TOXGM	*	492	RuvB-like helicase	Toxoplasma gondii (strain ATCC 50611 / Me49)	508771	TGME49_219590	3
359	0	A0A3R7JJY8_CLOSI	*	491	Aspartate aminotransferase	Clonorchis sinensis	79923	GOT2	3
360	0	TYTR_LEIDO	*	491	Trypanothione reductase	Leishmania donovani	5661	TPR	3
361	2	E9AGK7_LEIIN	*	490	Tubulin alpha chain	Leishmania infantum	5671	LINJ_13_1460	3
362	0	B9PY05_TOXGO	*	489	Glutamate dehydrogenase	Toxoplasma gondii	5811	TgIa.2050	3
363	0	S8GP91_TOXGM	*	489	Rhoptry kinase family protein ROP29	Toxoplasma gondii (strain ATCC 50611 / Me49)	508771	ROP29	3
364	0	A0A564ZWG0_PLAVI	*	487	Merozoite surface protein 8	Plasmodium vivax	5855	PVP01_1032600	4
365	0	A4HZU7_LEIIN	*	487	A2 protein	Leishmania infantum	5671	LINJ_22_0670	4
366	0	F0VKE2_NEOCL	*	487	Transmembrane protein	Neospora caninum (strain Liverpool)	572307	BN1204_049720	4
367	0	G4VI63_SCHMA	*	487	Annexin	Schistosoma mansoni	6183	NA	3
368	0	G7YNG7_CLOSI	*	485	Pyruvate kinase	Clonorchis sinensis	79923	CLF_103472	3
369	0	C5IFU1_EIMTE	*	484	Heat shock protein	Eimeria tenella	5802	NA	2
370	0	Q9GRI2_PLAFA	*	483	Protein disulfide-isomerase	Plasmodium falciparum	5833	PDI	3
371	0	Q8I9F9_PLAFA	*	482	Circumsporozoite protein	Plasmodium falciparum	5833	CSP	3
372	2	Q8WRD6_SCHMA	*	482	Adenylosuccinate lyase	Schistosoma mansoni	6183	ASL	3
373	0	Q962F6_LEIDO	*	482	Hypothetical membrane protein P9	Leishmania donovani	5661	P9	4
374	0	A0A125YZP9_TOXGM	*	480	Rhoptry protein ROP6	Toxoplasma gondii (strain ATCC 50611 / Me49)	508771	ROP6	4
375	0	A0A4Z2DQH3_SCHJA	*	480	Transmembrane protein	Schistosoma japonicum	6182	EWB00_009796	3
376	0	H9C3P8_PLAKN	*	480	Circumsporozoite protein	Plasmodium knowlesi	5850	csp	3
377	0	Q04075_BABBI	*	480	Merozoite surface protein	Babesia bigemina	5866	p58	4
378	0	A0A336UF27_TOXGO	*	479	Rhoptry pseudokinase effector ROP54	Toxoplasma gondii	5811	ROP54	2
379	0	Q3MNE9_PLAVI	*	479	Merozoite surface protein 10	Plasmodium vivax	5855	NA	4
380	0	B3VA16_LEIDO	*	477	Protein disulfide-isomerase	Leishmania donovani	5661	PDI	3
381	0	A0A7J6K4N3_TOXGO	*	475	Phosphopyruvate hydratase	Toxoplasma gondii	5811	TGRH88_082400	3
382	0	A0A4Z2CS94_SCHJA	*	473	Transmembrane protein	Schistosoma japonicum	6182	EWB00_008124	4
383	3	Q8WSK0_9APIC	*	473	Adenylosuccinate lyase	Plasmodium yoelii	5861	asl	3
384	1	W6UQA3_ECHGR	*	473	Tropomyosin	Echinococcus granulosus	6210	EGR_01500	4
385	0	A0A0Y9WZ70_PLABE	*	472	6-cysteine protein	Plasmodium berghei	5821	P36p	4
386	0	Q9GR08_PLAFA	*	472	Mitogen-activated protein kinase	Plasmodium falciparum	5833	map2	3
387	0	E1CD68_PLAFA	*	471	Adenylosuccinate lyase	Plasmodium falciparum	5833	adsl	3
388	0	Q5W968_NEOCA	*	471	Protein disulfide-isomerase	Neospora caninum	29176	PDI	2
389	0	F0VG52_NEOCL	*	469	Protein kinase	Neospora caninum (strain Liverpool)	572307	BN1204_024840	4
390	0	A0A125YWL1_TOXGM	*	468	Microneme protein MIC13	Toxoplasma gondii (strain ATCC 50611 / Me49)	508771	MIC13	4
391	0	C9ZUG3_TRYB9	*	466	Variant surface glycoprotein (VSG)	Trypanosoma brucei gambiense (strain MHOM/CI/86/DAL972)	679716	TbgDal_VIII20	4
392	0	S8GKC1_TOXGM	*	466	Subtilisin	Toxoplasma gondii (strain ATCC 50611 / Me49)	508771	SUB9	3
393	0	TY3H_SCHMA	*	465	Tyrosine 3-monooxygenase	Schistosoma mansoni	6183	TH	2
394	0	A0A1G4GSW1_PLAVI	*	464	Adenylosuccinate lyase	Plasmodium vivax	5855	PVT01_040021000	3
395	0	A0A125YKH3_TOXGM	*	463	RuvB-like helicase	Toxoplasma gondii (strain ATCC 50611 / Me49)	508771	TGME49_293368	3
396	0	D1GJ51_LEIIN	*	463	Putative surface antigen protein 2	Leishmania infantum	5671	PSA-50S	4
397	0	Q25628_ONCVO	*	460	B20 protein	Onchocerca volvulus	6282	B20	2
398	0	Q8WRS0_NEOCA	*	460	Microneme-associated protein	Neospora caninum	29176	MIC1	4
399	0	A0A3Q8S5W5_HAECO	*	459	40kDa ES protein	Haemonchus contortus	6289	ES	2
400	0	A0A4V0K2C9_PLACH	*	458	Adenylosuccinate lyase	Plasmodium chabaudi chabaudi	31271	PCHAS_0306500	3
401	0	C1LF11_SCHJA	*	458	Tetraspanin	Schistosoma japonicum	6182	NA	2
402	0	G1CRL3_TRYB2	*	458	VSG	Trypanosoma brucei brucei (strain 927/4 GUTat10.1)	185431	BES33S10	4
403	0	A0A125YMF8_TOXGM	*	456	Microneme protein MIC1	Toxoplasma gondii (strain ATCC 50611 / Me49)	508771	MIC1	4
404	0	A0A3Q8IVR8_LEIDO	*	456	Mitogen-activated protein kinase	Leishmania donovani	5661	LdCL_360012700	3
405	0	A5JUZ0_NEOCA	*	456	Cyst matrix and cyst wall protein	Neospora caninum	29176	MAG1	2
406	0	A0A4E0R514_FASHE	*	454	Cathepsin B	Fasciola hepatica	6192	D915_007020	3
407	0	Q4CR01_TRYCC	*	453	Mitogen-activated protein kinase	Trypanosoma cruzi (strain CL Brener)	353153	Tc00.1047053506007.40	3
408	11	M1V0C4_PLAFA	*	452	Circumsporozoite protein	Plasmodium falciparum	5833	csp	3
409	0	S8F4K6_TOXGM	*	452	MAG1	Toxoplasma gondii (strain ATCC 50611 / Me49)	508771	MAG1	4
410	0	A0A068X3I9_ECHGR	*	451	Annexin	Echinococcus granulosus	6210	EgrG_000330300	3
411	0	A0A125YPH4_TOXGM	*	451	Histone deacetylase	Toxoplasma gondii (strain ATCC 50611 / Me49)	508771	HDAC3	3
412	0	A0A3Q0KFV5_SCHMA	*	451	Putative kunitz-type protease inhibitor	Schistosoma mansoni	6183	NA	4
413	0	A4I8P2_LEIIN	*	450	Thiol-dependent reductase 1	Leishmania infantum	5671	TDR1	1
414	0	H6U3V1_PLAVI	*	450	6-cysteine protein	Plasmodium vivax	5855	Pvs48/45	4
415	0	Q26011_PLAFA	*	448	S48/45	Plasmodium falciparum	5833	s48/45	4
416	0	A0A4E0RY29_FASHE	*	447	Glyceraldehyde 3-phosphate dehydrogenase	Fasciola hepatica	6192	D915_000635	3
417	0	A0A113S8Y8_PLABE	*	446	Phosphopyruvate hydratase	Plasmodium berghei	5821	ENO	3
418	0	A0A125YP48_TOXGM	*	446	Rhoptry protein ROP1	Toxoplasma gondii (strain ATCC 50611 / Me49)	508771	ROP1	4
419	0	A0A4Z2CQG1_SCHJA	*	445	Paramyosin	Schistosoma japonicum	6182	EWB00_008384	4
420	0	C8CJZ1_BABBO	*	445	Cysteine peptidase 2	Babesia bovis	5865	NA	3
421	0	Q7K8Z6_LEIIN	*	443	Cathepsin L-like protease	Leishmania infantum	5671	cpb	3
422	27	Q25830_PLAFA	*	442	Circumsporozoite protein	Plasmodium falciparum	5833	CSP	3
423	1	A0A0V1BSK0_TRISP	*	441	Protein spitz	Trichinella spiralis	6334	spi	4
424	0	H9TTY8_PLAKN	*	439	Circumsporozoite protein	Plasmodium knowlesi	5850	csp	3
425	0	PFS47_PLAF7	*	439	Female gametocyte surface protein P47	Plasmodium falciparum (isolate 3D7)	36329	PFS47	2
426	0	W6NDZ3_HAECO	*	439	Major sperm protein	Haemonchus contortus	6289	HCOI_01343500	3
427	0	A0A2H1C4U2_FASHE	*	438	Thioredoxin	Fasciola hepatica	6192	D915_10536	3
428	0	Q4FKT1_TRYB2	*	438	Variant surface glycoprotein (VSG)	Trypanosoma brucei brucei (strain 927/4 GUTat10.1)	185431	Tb09.v4.0088	4
429	4	Q45UT3_FASHE	*	437	Phosphoglycerate kinase	Fasciola hepatica	6192	NA	2
430	0	B5TSF4_TOXGO	*	436	Dense granule protein 12	Toxoplasma gondii	5811	gra12	2
431	0	H6U3U7_PLAVI	*	433	Gamete surface antigen Pvs47	Plasmodium vivax	5855	pvs47	4
432	0	A0A0Y9ZZM9_PLABE	*	431	6-cysteine protein	Plasmodium berghei	5821	P47	4
433	0	G7YF68_CLOSI	*	431	2-phospho-D-glycerate hydro-lyase	Clonorchis sinensis	79923	ENO	3
434	0	Q17229_BRUMA	*	431	Filarial antigen	Brugia malayi	6279	NA	2
435	1	A0A1G4HEG0_PLAVI	*	430	Merozoite surface protein 3	Plasmodium vivax	5855	PVC01_100039700	4
436	0	HGLB_SCHMA	*	429	Hemoglobinase	Schistosoma mansoni	6183	NA	1
437	0	A0A4V0KF74_9APIC	*	427	Circumsporozoite protein	Plasmodium yoelii	5861	PY17X_0405400	3
438	0	A0A4Z2DX76_SCHJA	*	427	Transmembrane protein	Schistosoma japonicum	6182	EWB00_000734	4
439	1	H9C3P0_PLAKN	*	425	Circumsporozoite protein	Plasmodium knowlesi	5850	csp	3
440	0	Q8IJ53_PLAF7	*	424	Merozoite surface protein	Plasmodium falciparum (isolate 3D7)	36329	PF3D7_1035600	4
441	0	Q8II23_PLAF7	*	423	Protein disulfide isomerase	Plasmodium falciparum (isolate 3D7)	36329	PF3D7_1134100	4
442	0	A0A125YST9_TOXGM	*	422	Cathepsin CPL	Toxoplasma gondii (strain ATCC 50611 / Me49)	508771	CPL	3
443	1	A0A1D3SBZ5_PLABE	*	422	Merozoite surface protein 8	Plasmodium berghei	5821	MSP8	4
444	1	W6V1T0_ECHGR	*	422	Paramyosin	Echinococcus granulosus	6210	EGR_00181	4
445	0	A0A0J9XSV8_BRUMA	*	421	Calreticulin	Brugia malayi	6279	bma-crt-1	3
446	0	A0A1I8EK39_WUCBA	*	421	Thioredoxin	Wuchereria bancrofti	6293	NA	4
447	0	A0A2L1CF62_PLAFA	*	420	Circumsporozoite protein	Plasmodium falciparum	5833	NA	3
448	17	Q7Z0T1_SCHJA	*	420	Phosphoglycerate kinase	Schistosoma japonicum	6182	NA	2
449	0	S8GAG4_TOXGM	*	420	SAG-related sequence SRS29A	Toxoplasma gondii (strain ATCC 50611 / Me49)	508771	SRS29A	4
450	0	K6UVG2_PLACD	*	419	Circumsporozoite protein	Plasmodium cynomolgi (strain B)	1120755	PCYB_084460	3
451	0	S8GTN4_TOXGM	*	419	Dense granule protein GRA12	Toxoplasma gondii (strain ATCC 50611 / Me49)	508771	GRA12	4
452	1	A0A4E0RMQ1_FASHE	*	418	Aspartate aminotransferase	Fasciola hepatica	6192	D915_006783	3
453	1	W6USW1_ECHGR	*	418	Annexin	Echinococcus granulosus	6210	EGR_00675	3
454	3	A0A5K4EG06_SCHMA	*	417	Aspartate aminotransferase	Schistosoma mansoni	6183	NA	3
455	0	Q03752_9APIC	*	416	Circumsporozoite protein	Plasmodium yoelii	5861	CS	3
456	0	TOR_SCHJA	*	414	Tetraspanning orphan receptor	Schistosoma japonicum	6182	TOR	2
457	0	C0KWU7_PLAFA	*	412	Signal peptide peptidase	Plasmodium falciparum	5833	SPP	2
458	0	A0A075AAB3_9TREM	*	411	Aspartate aminotransferase	Opisthorchis viverrini	6198	T265_01360	3
459	0	A0A077TNW9_PLACH	*	411	Signal peptide peptidase, putative	Plasmodium chabaudi chabaudi	31271	SPP	3
460	0	Q8WPZ7_PLAFA	*	411	Arginase	Plasmodium falciparum	5833	arg	3
461	0	A0A3S7X2Z6_LEIDO	*	410	Mitogen-activated protein kinase	Leishmania donovani	5661	CGC20_7505	3
462	0	C8YL72_HAELO	*	410	Calreticulin	Haemaphysalis longicornis	44386	CRT	2
463	0	Q9GSA3_9APIC	*	409	Merozoite surface protein	Plasmodium yoelii	5861	pag-2	2
464	0	A0A125YK96_TOXGM	*	408	Dense granule protein GRA14	Toxoplasma gondii (strain ATCC 50611 / Me49)	508771	GRA14	4
465	0	A6MIY9_NEOCA	*	408	Bradyzoite surface protein BSR4	Neospora caninum	29176	BSR4	4
466	0	I1YZZ9_BABBO	*	408	GFP-BSD	Babesia bovis	5865	gfp-bsd	3
467	0	A0A4E0RKR3_FASHE	*	406	Aspartate aminotransferase	Fasciola hepatica	6192	D915_008000	3
468	0	A1BQX7_TRISP	*	406	Multi cystatin-like domain protein	Trichinella spiralis	6334	mcd-1	2
469	0	F2VII7_PLAKN	*	406	Circumsporozoite protein	Plasmodium knowlesi	5850	csp	3
470	0	G4VC15_SCHMA	*	405	Aspartate aminotransferase	Schistosoma mansoni	6183	NA	3
471	0	W0FBI2_PLAKN	*	405	Circumsporozoite protein	Plasmodium knowlesi	5850	NA	2
472	0	A0A076L9F1_NEOCA	*	404	Dense granule protein GRA14	Neospora caninum	29176	GRA14	4
473	0	Q4CRK6_TRYCC	*	404	Aspartate aminotransferase	Trypanosoma cruzi (strain CL Brener)	353153	Tc00.1047053503679.10	3
474	0	A0A3S7WVI9_LEIDO	*	401	Methionine aminopeptidase	Leishmania donovani	5661	CGC20_9060	3
475	0	Q58L77_NEOCA	*	401	Surface protein	Neospora caninum	29176	SRS2	4
476	0	A0A125YIL1_TOXGM	*	400	Rhoptry protein ROP13	Toxoplasma gondii (strain ATCC 50611 / Me49)	508771	ROP13	4
477	0	A0A1G4HEM5_PLAVI	*	400	Rhoptry-associated protein 2	Plasmodium vivax	5855	PVC01_100042500	4
478	1	A0A504X2U7_LEIDO	*	400	Calreticulin	Leishmania donovani	5661	CGC20_2845	3
479	0	B9PY37_TOXGO	*	400	Immune mapped protein-1	Toxoplasma gondii	5811	TgIa.1760	2
480	10	M1V0B0_PLAFA	*	400	Circumsporozoite protein	Plasmodium falciparum	5833	csp	1
481	0	A0A504Y7H3_FASGI	*	398	Aspartate aminotransferase	Fasciola gigantica	46835	FGIG_08565	3
482	0	Q26004_PLAFA	*	398	RAP-2	Plasmodium falciparum	5833	NA	4
483	0	Q8N003_TOXGO	*	398	Putative bradyzoite-specific surface protein	Toxoplasma gondii	5811	SRS9	2
484	1	M1RFN9_EIMTE	*	397	Immune mapped protein 1	Eimeria tenella	5802	IMP1	2
485	0	A9JQX2_TOXGO	*	396	Rhoptry 1	Toxoplasma gondii	5811	ROP1	2
486	0	G1K4P7_NEOCA	*	396	Bradyzoite surface protein SRS9	Neospora caninum	29176	SRS9	4
487	0	O76660_TOXGO	*	396	Putative GPI-anchored surface antigen SRS4	Toxoplasma gondii	5811	SRS4	2
488	30	V5Y0K2_PLAVI	*	396	Circumsporozoite protein	Plasmodium vivax	5855	Pvcsp	3
489	0	A0A0Y9W4B5_PLABE	*	395	Secreted acid phosphatase, putative	Plasmodium berghei	5821	GAP50	1
490	1	W0FG63_PLAKN	*	395	Circumsporozoite protein	Plasmodium knowlesi	5850	NA	2
491	7	A0A7D5SGG3_PLAFA	*	394	Merozoite surface protein 3	Plasmodium falciparum	5833	MSP-3	4
492	0	O44002_TOXGO	*	394	Protein kinase 3	Toxoplasma gondii	5811	tpk3	3
493	17	T1RQK6_PLAVI	*	389	Circumsporozoite protein	Plasmodium vivax	5855	csp	3
494	0	A0A3S7WR45_LEIDO	*	388	Mitogen-activated protein kinase	Leishmania donovani	5661	CGC20_35845	3
495	0	Q5DE00_SCHJA	*	388	SJCHGC06538 protein	Schistosoma japonicum	6182	EWB00_005390	2
496	0	Q94675_PLAGA	*	388	Circumsporozoite protein	Plasmodium gallinaceum	5849	CSP	3
497	0	Q8T6V0_PLAVI	*	387	Merozoite surface protein 5	Plasmodium vivax	5855	MSP5	4
498	0	A0A077Y0S6_9APIC	*	385	Circumsporozoite protein	Plasmodium yoelii	5861	PYYM_0405600	3
499	0	F1JZX5_TOXGO	*	385	Surface antigen 3	Toxoplasma gondii	5811	SAG3	4
500	0	A0A0B4L179_PLAVI	*	384	Pv41	Plasmodium vivax	5855	NA	4
501	0	A0A125YUG9_TOXGM	*	383	Microneme protein MIC3	Toxoplasma gondii (strain ATCC 50611 / Me49)	508771	MIC3	4
502	6	A0A7D5SIE1_PLAFA	*	383	Merozoite surface protein 3	Plasmodium falciparum	5833	MSP-3	4
503	0	E2DHH4_CLOSI	*	382	Serpin	Clonorchis sinensis	79923	NA	2
504	0	S8FFC5_TOXGM	*	382	Rhoptry protein ROP4	Toxoplasma gondii (strain ATCC 50611 / Me49)	508771	ROP4	4
505	0	Q700T3_LEIIN	*	381	Cathepsin L-like cysteine proteinase	Leishmania infantum	5671	cpb	3
506	0	A0A2L1CF79_PLAFA	*	380	Circumsporozoite protein	Plasmodium falciparum	5833	NA	3
507	0	A0A2P9BQE9_9APIC	*	379	Circumsporozoite protein	Plasmodium sp. gorilla clade G2	880535	PADL01_0303400	3
508	1	H9C3R2_PLAKN	*	379	Circumsporozoite protein	Plasmodium knowlesi	5850	csp	3
509	0	W0FBI7_PLAKN	*	379	Circumsporozoite protein	Plasmodium knowlesi	5850	NA	2
510	0	F4MKA6_EIMMA	*	376	Immune mapped protein 1	Eimeria maxima	5804	imp-1	2
511	0	A0A4Z2D1W6_SCHJA	*	375	Transmembrane protein	Schistosoma japonicum	6182	EWB00_005319	3
512	2	B2ZTQ9_PLAKN	*	375	Circumsporozoite protein	Plasmodium knowlesi	5850	NA	3
513	0	Q99019_PLAFA	*	375	Blood-stage antigen	Plasmodium falciparum	5833	NA	4
514	1	A0A1G4HEJ4_PLAVI	*	374	Merozoite surface protein 3	Plasmodium vivax	5855	PVC01_100039500	4
515	0	B0F9R6_TRISP	*	373	Serine proteinase inhibitor	Trichinella spiralis	6334	serpin	2
516	0	C6KTA3_PLAF7	*	372	ATPase	Plasmodium falciparum (isolate 3D7)	36329	PF3D7_0626700	3
517	0	J9EDD6_WUCBA	*	372	Thioredoxin	Wuchereria bancrofti	6293	WUBG_08608	4
518	0	Q4D0A7_TRYCC	*	372	Mitogen-activated protein kinase	Trypanosoma cruzi (strain CL Brener)	353153	Tc00.1047053509553.60	3
519	0	W6UWX8_ECHGR	*	371	Tropomyosin	Echinococcus granulosus	6210	EGR_02101	3
520	0	B4XC67_SCHMA	*	370	Cathepsin L3	Schistosoma mansoni	6183	CL3	2
521	2	A0A5K4ETS2_SCHMA	*	369	Nucleoside diphosphate kinase	Schistosoma mansoni	6183	NA	3
522	0	A0A7J6K0U6_TOXGO	*	369	Proteasome endopeptidase complex	Toxoplasma gondii	5811	TGRH88_043360	4
523	10	W0FG31_PLAKN	*	369	Circumsporozoite protein	Plasmodium knowlesi	5850	NA	2
524	0	A0A5A4MI74_PLAVI	*	368	Rhoptry neck protein	Plasmodium vivax	5855	NA	4
525	5	Q03753_PLAVI	*	368	Circumsporozoite protein	Plasmodium vivax	5855	NA	3
526	0	B2ZTQ7_PLAKN	*	367	Circumsporozoite protein	Plasmodium knowlesi	5850	NA	3
527	0	O15728_TOXGO	*	367	SAG-related sequence SRS36D	Toxoplasma gondii	5811	SAG5B	4
528	0	F2VIJ4_PLAKN	*	366	Circumsporozoite protein	Plasmodium knowlesi	5850	csp	3
529	0	C4QH88_SCHMA	*	365	Annexin	Schistosoma mansoni	6183	NA	1
[truncated: 570 more rows]

## Sheet: Protegen
Cluster ID	Map_ID	Entry	Entry name	Status	Protein names	Gene names	Organism	Length
[truncated: 172 more rows]
