# Supplementary material for: Compilation of parasitic immunogenic proteins from 30 years of published research using machine learning and natural language processing
Source: Sci Rep. 2022 Jun 20;12:10349. doi: 10.1038/s41598-022-13790-1 (PMC9208253; doi:10.1038/s41598-022-13790-1)
Supplement: Supplementary file 9 — Supplementary Information 9. [file 41598_2022_13790_MOESM9_ESM.xlsx]

## Sheet: Representative proteins
#UniProt ID	Entry_name	Cluster #	Representative Protein Name	Warning	Accessibility	Class	Phylum	NoOfPubs	CitedBy	h-index	g-index	FirstYear	LastYear	NoOfYears	LastTo2021	Organism	Protein Length	Gene names	Protein Existence	Disease	Other disease names	phobius_TM	TMHMM	TMCount	Transmembrane	TM note	phobius_SP	targetP	signalP	Cleavage site	Signal peptide	Vacceed	GO biological process	GO cellular component	GO molecular function	GPI_FPrate	GPI_Desc	Subcellular location	NoOfEpitopes	EpitopeType	Epitopes	Epi_start_end	Epi_comments	Status	Taxonomic lineage (ALL)	Mass	ActiveCount	Active site	Active Note
P15711	104K_THEPA	145	104 kDa microneme/rhoptry antigen	0	5	protozoan	Apicomplexa	1	2	1	1	2020	2020	0	1	Theileria parva (East coast fever infection agent)	924	TP04_0437	2	theileriosis	tropical theileriosis,East Coast fever	1	1	0	na	na	1	0.999513	0.999372	18	1..19	0.944	na	anchored component of membrane:plasma membrane	na	0	Highly probable	Cell membrane:Lipid-anchor:GPI-anchor:Note=In microneme/rhoptry complexes	0	na	na	na	na	reviewed	Sar, Alveolata, Apicomplexa, Aconoidasida, Piroplasmida (Piroplasmids), Theileriidae, Theileria, Theileria parva (East coast fever infection agent)	103626	0	na	na
P29498	FABP_SCHMA	1008	14 kDa fatty acid-binding protein	0	1	helminthic	Platyhelminthes	10	303	10	10	2003	2015	12	6	Schistosoma mansoni (Blood fluke)	133		1	schistosomiasis	na	0	0	0	na	na	0	0.001333	0.001199	na	na	0.001	na	cytoplasm	lipid binding	0.074	Not GPI-anchored	Cytoplasm	3	match	IGNTVTPTVTFTMDGDK:MSSFLGKWKLSESHNFDA:TESTFKNLSCTFKFGEE	32:48*-1:18*-53:69*	na:na:na	reviewed	Opisthokonta, Metazoa, Eumetazoa, Bilateria, Protostomia, Spiralia, Lophotrochozoa, Platyhelminthes, Trematoda, Digenea (flukes), Strigeidida, Schistosomatoidea, Schistosomatidae (blood flukes), Schistosoma, Schistosoma mansoni (Blood fluke)	14848	0	na	na
A0A125YLJ4	A0A125YLJ4_TOXGM	625	14-3-3 protein	1	0	protozoan	Apicomplexa	1	58	1	1	2012	2012	0	9	Toxoplasma gondii (strain ATCC 50611 / Me49)	323	TGME49_263090	3	toxoplasmosis	na	0	0	0	na	na	0	0.016241	0.006504	na	na	0.001	na	na	na	0.216	Not GPI-anchored	na	0	na	na	na	na	unreviewed	Sar, Alveolata, Apicomplexa, Conoidasida, Coccidia, Eucoccidiorida, Eimeriorina, Sarcocystidae, Toxoplasma, Toxoplasma gondii, Toxoplasma gondii (strain ATCC 50611 / Me49)	37174	0	na	na
Q5FX78	Q5FX78_FASGI	765	14-3-3 protein	0	0	helminthic	Platyhelminthes	1	24	1	1	2019	2019	0	2	Fasciola gigantica (Giant liver fluke)	252		2	fascioliasis	liver Fluke	0	0	0	na	na	0	0.00016	0.001585	na	na	0.056	na	na	na	0.627	Not GPI-anchored	na	0	na	na	na	na	unreviewed	Opisthokonta, Metazoa, Eumetazoa, Bilateria, Protostomia, Spiralia, Lophotrochozoa, Platyhelminthes, Trematoda, Digenea (flukes), Plagiorchiida, Echinostomata, Echinostomatoidea, Fasciolidae, Fasciola, Fasciola gigantica (Giant liver fluke)	28742	0	na	na
P19331	IM23_SCHMA	853	23 kDa integral membrane protein	0	4	helminthic	Platyhelminthes	9	237	7	7	1991	2017	26	4	Schistosoma mansoni (Blood fluke)	218		2	schistosomiasis	na	4	4	4	13..36:56..71:83..108:184..205	Helical	0	0.045916	0.04021	na	na	0.996	na	integral component of membrane	na	0.652	Not GPI-anchored	Membrane:Multi-pass membrane protein	0	na	na	na	na	reviewed	Opisthokonta, Metazoa, Eumetazoa, Bilateria, Protostomia, Spiralia, Lophotrochozoa, Platyhelminthes, Trematoda, Digenea (flukes), Strigeidida, Schistosomatoidea, Schistosomatidae (blood flukes), Schistosoma, Schistosoma mansoni (Blood fluke)	23684	0	na	na
O00925	O00925_9APIC	857	25 kDa ookinete surface antigen	0	3	protozoan	Apicomplexa	2	13	2	1	2009	2016	7	5	Plasmodium yoelii	217	Pys25 PY17X_0516000 PYYM_0515400	2	malaria	na	1	2	1	197..216	Helical	0	0.999749	0.94996	22	na	1	na	cell surface:integral component of membrane	na	0.05	Not GPI-anchored	na	0	na	na	na	na	unreviewed	Sar, Alveolata, Apicomplexa, Aconoidasida, Haemosporida (haemosporidians), Plasmodiidae, Plasmodium, Plasmodium (Vinckeia), Plasmodium yoelii	24335	0	na	na
A0A0Y9UWU0	A0A0Y9UWU0_PLABE	854	25 kDa ookinete surface antigen	0	3	protozoan	Apicomplexa	5	113	5	4	2010	2019	9	2	Plasmodium berghei	217	P25 PBK173_000084600	4	malaria	na	1	2	1	197..216	Helical	0	0.999729	0.942313	22	na	1	na	cell surface:integral component of membrane	na	0.548	Not GPI-anchored	na	0	na	na	na	na	unreviewed	Sar, Alveolata, Apicomplexa, Aconoidasida, Haemosporida (haemosporidians), Plasmodiidae, Plasmodium, Plasmodium (Vinckeia), Plasmodium berghei	24393	0	na	na
A0A0Y9UWP6	A0A0Y9UWP6_PLABE	866	28 kDa ookinete surface protein	0	5	protozoan	Apicomplexa	2	30	2	2	2000	2007	7	14	Plasmodium berghei	213	P28 PBK173_000084500	4	malaria	na	1	1	1	193..212	Helical	1	0.999152	0.981901	22	1..22	0.999	na	cell surface:integral component of membrane	na	0.001	Probable	na	0	na	na	na	na	unreviewed	Sar, Alveolata, Apicomplexa, Aconoidasida, Haemosporida (haemosporidians), Plasmodiidae, Plasmodium, Plasmodium (Vinckeia), Plasmodium berghei	23501	0	na	na
G7YF68	G7YF68_CLOSI	433	2-phospho-D-glycerate hydro-lyase	1	0	helminthic	Platyhelminthes	1	15	1	1	2015	2015	0	6	Clonorchis sinensis (Chinese liver fluke)	431	ENO CLF_106449 CSKR_503s	3	clonorchiasis	na	0	0	0	na	na	0	0.000226	0.000899	na	na	0.001	glycolytic process	phosphopyruvate hydratase complex	magnesium ion binding:phosphopyruvate hydratase activity	0.919	Not GPI-anchored	na	0	na	na	na	na	unreviewed	Opisthokonta, Metazoa, Eumetazoa, Bilateria, Protostomia, Spiralia, Lophotrochozoa, Platyhelminthes, Trematoda, Digenea (flukes), Opisthorchiida, Opisthorchiata, Opisthorchiidae, Clonorchis, Clonorchis sinensis (Chinese liver fluke)	46196	2	209:343	Proton donor:Proton acceptor
I0J0E4	I0J0E4_BABMI	650	32 kDa secreted protein	1	3	protozoan	Apicomplexa	1	7	1	1	2012	2012	0	9	Babesia microti	306	BmP32	2	babesiosis	na	0	0	0	na	na	1	0.983869	0.987084	23	1..23	0.928	na	na	na	0	Highly probable	na	0	na	na	na	na	unreviewed	Sar, Alveolata, Apicomplexa, Aconoidasida, Piroplasmida (Piroplasmids), Babesiidae, Babesia, Babesia microti	34436	0	na	na
A0A3Q8S5W5	A0A3Q8S5W5_HAECO	399	40kDa ES protein	0	2	helminthic	Nematoda	2	18	2	2	2015	2020	5	1	Haemonchus contortus (Barber pole worm)	459	ES	2	haemonchosis	barber's pole worm	0	0	0	na	na	1	0.999668	0.990807	18	1..18	0.763	na	na	na	0.109	Not GPI-anchored	na	0	na	na	na	na	unreviewed	Opisthokonta, Metazoa, Eumetazoa, Bilateria, Protostomia, Ecdysozoa, Nematoda (roundworms), Chromadorea, Strongylida, Trichostrongyloidea, Haemonchidae, Haemonchus, Haemonchus contortus (Barber pole worm)	50863	0	na	na
Q2Q450	Q2Q450_PLAFA	1036	4a-hydroxytetrahydrobiopterin dehydratase	1	0	protozoan	Apicomplexa	1	8	1	1	2008	2008	0	13	Plasmodium falciparum	107	pcd	2	malaria	na	0	0	0	na	na	0	0.001584	0.000886	na	na	0.18	tetrahydrobiopterin biosynthetic process	na	4-alpha-hydroxytetrahydrobiopterin dehydratase activity	0.015	Not GPI-anchored	na	0	na	na	na	na	unreviewed	Sar, Alveolata, Apicomplexa, Aconoidasida, Haemosporida (haemosporidians), Plasmodiidae, Plasmodium, Plasmodium (Laverania), Plasmodium falciparum	12937	0	na	na
A0A1D3RXH9	A0A1D3RXH9_PLACH	557	6-cysteine protein	1	5	protozoan	Apicomplexa	1	61	1	1	2007	2007	0	14	Plasmodium chabaudi chabaudi	353	P38 PCHCB_000268800	4	malaria	na	1	2	0	na	na	1	0.994531	0.970294	27	na	1	na	cell surface:membrane	na	0.005	Weakly probable	Cell surface	0	na	na	na	na	unreviewed	Sar, Alveolata, Apicomplexa, Aconoidasida, Haemosporida (haemosporidians), Plasmodiidae, Plasmodium, Plasmodium (Vinckeia), Plasmodium chabaudi, Plasmodium chabaudi chabaudi	40300	0	na	na
A0A0Y9ZZM9	A0A0Y9ZZM9_PLABE	432	6-cysteine protein	0	4	protozoan	Apicomplexa	1	1	0	1	2020	2020	0	1	Plasmodium berghei	431	P47 PBK173_000421100 PBNK65E_000410400 PBNK65NY_000409800 PBSP11A_000410300 PBSP11RLL_000410500	4	malaria	na	2	2	2	6..24:413..430	Helical	0	0.627617	0.299824	na	na	0.954	na	cell surface:integral component of membrane	na	0.074	Not GPI-anchored	Cell surface	0	na	na	na	na	unreviewed	Sar, Alveolata, Apicomplexa, Aconoidasida, Haemosporida (haemosporidians), Plasmodiidae, Plasmodium, Plasmodium (Vinckeia), Plasmodium berghei	48929	0	na	na
A0A0Y9WZ70	A0A0Y9WZ70_PLABE	385	6-cysteine protein	1	4	protozoan	Apicomplexa	1	54	1	1	2007	2007	0	14	Plasmodium berghei	472	P36p PBK173_000226800 PBNK65E_000218800 PBNK65NY_000217700 PBSP11A_000217500 PBSP11RLL_000217600	4	malaria	na	1	1	0	na	na	1	0.954966	0.895307	23	1..23	1	na	cell surface:membrane	na	0.323	Not GPI-anchored	Cell surface	0	na	na	na	na	unreviewed	Sar, Alveolata, Apicomplexa, Aconoidasida, Haemosporida (haemosporidians), Plasmodiidae, Plasmodium, Plasmodium (Vinckeia), Plasmodium berghei	55169	0	na	na
A0A0Y9VZ44	A0A0Y9VZ44_PLABE	169	6-cysteine protein	0	3	protozoan	Apicomplexa	1	12	1	1	2020	2020	0	1	Plasmodium berghei	852	B9 PBK173_000150900 PBNK65E_000143900 PBNK65NY_000143200 PBSP11A_000143200 PBSP11RLL_000143100	4	malaria	na	2	1	1	12..30	Helical	0	0.582795	0.251877	na	na	0.963	na	integral component of membrane	na	0.109	Not GPI-anchored	na	0	na	na	na	na	unreviewed	Sar, Alveolata, Apicomplexa, Aconoidasida, Haemosporida (haemosporidians), Plasmodiidae, Plasmodium, Plasmodium (Vinckeia), Plasmodium berghei	100485	0	na	na
Q86LH7	Q86LH7_EIMMA	272	82 kDa gametocyte antigen	1	2	protozoan	Apicomplexa	1	37	1	1	2010	2010	0	11	Eimeria maxima (Coccidian parasite)	596	gam82 EMWEY_00026720	2	coccidiosis	na	0	0	0	na	na	1	0.999692	0.983648	21	1..21	0.999	na	na	na	0.72	Not GPI-anchored	na	0	na	na	na	na	unreviewed	Sar, Alveolata, Apicomplexa, Conoidasida, Coccidia, Eucoccidiorida, Eimeriorina, Eimeriidae, Eimeria, Eimeria maxima (Coccidian parasite)	66091	0	na	na
D7URU6	D7URU6_BABMI	163	94-kilodalton protein	1	3	protozoan	Apicomplexa	1	12	1	1	2011	2011	0	10	Babesia microti	863	BmP94	2	babesiosis	na	1	1	1	12..34	Helical	0	0.044273	0.057227	na	na	0.974	na	integral component of membrane	na	0.756	Not GPI-anchored	na	0	na	na	na	na	unreviewed	Sar, Alveolata, Apicomplexa, Aconoidasida, Piroplasmida (Piroplasmids), Babesiidae, Babesia, Babesia microti	98108	0	na	na
P90708	P90708_BRUMA	1015	Abundant larval transcript-2 protein	0	2	ectoparasite	Nematoda	11	287	11	8	2000	2019	19	2	Brugia malayi (Filarial nematode worm)	128	alt-2	2	filariasis	elephantiasis,lymphatic filariasis	0	0	0	na	na	1	0.999886	0.995903	21	1..21	0.944	na	na	na	0.394	Not GPI-anchored	na	0	na	na	na	na	unreviewed	Opisthokonta, Metazoa, Eumetazoa, Bilateria, Protostomia, Ecdysozoa, Nematoda (roundworms), Chromadorea, Rhabditida, Spirurina, Spiruromorpha, Filarioidea, Onchocercidae, Brugia, Brugia malayi (Filarial nematode worm)	14183	0	na	na
Q9U553	Q9U553_CRYPV	1034	Acidic ribosomal protein P2	1	0	protozoan	Apicomplexa	1	17	1	1	2011	2011	0	10	Cryptosporidium parvum	111	ARP2	2	cryptosporidiosis	na	0	0	0	na	na	1	0.086715	0.272529	na	na	0.315	cytoplasmic translational elongation	cytosolic large ribosomal subunit	structural constituent of ribosome	0.394	Not GPI-anchored	na	0	na	na	na	na	unreviewed	Sar, Alveolata, Apicomplexa, Conoidasida, Coccidia, Eucoccidiorida, Eimeriorina, Cryptosporidiidae, Cryptosporidium, Cryptosporidium parvum	11454	0	na	na
O15902	O15902_TOXGO	1021	Actin depolymerizing factor ADF	0	0	protozoan	Apicomplexa	1	8	1	1	2016	2016	0	5	Toxoplasma gondii	118		2	toxoplasmosis	na	0	0	0	na	na	0	0.000223	0.000795	na	na	0.159	actin filament depolymerization	actin cytoskeleton	actin binding	0.789	Not GPI-anchored	na	0	na	na	na	na	unreviewed	Sar, Alveolata, Apicomplexa, Conoidasida, Coccidia, Eucoccidiorida, Eimeriorina, Sarcocystidae, Toxoplasma, Toxoplasma gondii	12961	0	na	na
C1LL44	C1LL44_SCHJA	892	Adenylate kinase	0	0	helminthic	Platyhelminthes	1	10	1	1	2017	2017	0	4	Schistosoma japonicum (Blood fluke)	197	Ak1	2	schistosomiasis	na	0	0	0	na	na	0	0.001076	0.004594	na	na	0.001	na	na	adenylate kinase activity:ATP binding	0.428	Not GPI-anchored	na	0	na	na	na	na	unreviewed	Opisthokonta, Metazoa, Eumetazoa, Bilateria, Protostomia, Spiralia, Lophotrochozoa, Platyhelminthes, Trematoda, Digenea (flukes), Strigeidida, Schistosomatoidea, Schistosomatidae (blood flukes), Schistosoma, Schistosoma japonicum (Blood fluke)	22465	0	na	na
C1L772	C1L772_SCHJA	1046	Adenylate kinase	0	0	helminthic	Platyhelminthes	1	10	1	1	2017	2017	0	4	Schistosoma japonicum (Blood fluke)	104		2	schistosomiasis	na	0	0	0	na	na	0	0.000668	0.000709	na	na	0.001	nucleobase-containing compound metabolic process	na	ATP binding:nucleobase-containing compound kinase activity	0.323	Not GPI-anchored	na	0	na	na	na	na	unreviewed	Opisthokonta, Metazoa, Eumetazoa, Bilateria, Protostomia, Spiralia, Lophotrochozoa, Platyhelminthes, Trematoda, Digenea (flukes), Strigeidida, Schistosomatoidea, Schistosomatidae (blood flukes), Schistosoma, Schistosoma japonicum (Blood fluke)	12272	0	na	na
S8F847	S8F847_TOXGM	356	Adenylosuccinate lyase	0	0	protozoan	Apicomplexa	1	4	1	1	2020	2020	0	1	Toxoplasma gondii (strain ATCC 50611 / Me49)	500	TGME49_263190	3	toxoplasmosis	na	0	0	0	na	na	0	0.000152	0.006013	na	na	0.001	'de novo' AMP biosynthetic process:'de novo' IMP biosynthetic process	na	(S)-2-(5-amino-1-(5-phospho-D-ribosyl)imidazole-4-carboxamido)succinate AMP-lyase (fumarate-forming) activity:N6-(1,2-dicarboxyethyl)AMP AMP-lyase (fumarate-forming) activity	0.698	Not GPI-anchored	na	0	na	na	na	na	unreviewed	Sar, Alveolata, Apicomplexa, Conoidasida, Coccidia, Eucoccidiorida, Eimeriorina, Sarcocystidae, Toxoplasma, Toxoplasma gondii, Toxoplasma gondii (strain ATCC 50611 / Me49)	55136	0	na	na
Q8WSK0	Q8WSK0_9APIC	383	Adenylosuccinate lyase	1	0	protozoan	Apicomplexa	1	43	1	1	2002	2002	0	19	Plasmodium yoelii	473	asl PY17X_0304900 PYYM_0305200	3	malaria	na	0	0	0	na	na	0	1.2e-05	0.000147	na	na	0.001	'de novo' AMP biosynthetic process:'de novo' IMP biosynthetic process	na	(S)-2-(5-amino-1-(5-phospho-D-ribosyl)imidazole-4-carboxamido)succinate AMP-lyase (fumarate-forming) activity:N6-(1,2-dicarboxyethyl)AMP AMP-lyase (fumarate-forming) activity	0.824	Not GPI-anchored	na	0	na	na	na	na	unreviewed	Sar, Alveolata, Apicomplexa, Aconoidasida, Haemosporida (haemosporidians), Plasmodiidae, Plasmodium, Plasmodium (Vinckeia), Plasmodium yoelii	54698	0	na	na
E1CD68	E1CD68_PLAFA	387	Adenylosuccinate lyase	1	0	protozoan	Apicomplexa	1	43	1	1	2002	2002	0	19	Plasmodium falciparum	471	adsl	3	malaria	na	0	0	0	na	na	0	5.6e-05	0.000387	na	na	0.001	'de novo' AMP biosynthetic process:'de novo' IMP biosynthetic process	na	(S)-2-(5-amino-1-(5-phospho-D-ribosyl)imidazole-4-carboxamido)succinate AMP-lyase (fumarate-forming) activity:N6-(1,2-dicarboxyethyl)AMP AMP-lyase (fumarate-forming) activity	0.84	Not GPI-anchored	na	0	na	na	na	na	unreviewed	Sar, Alveolata, Apicomplexa, Aconoidasida, Haemosporida (haemosporidians), Plasmodiidae, Plasmodium, Plasmodium (Laverania), Plasmodium falciparum	55190	0	na	na
A0A4V0K2C9	A0A4V0K2C9_PLACH	400	Adenylosuccinate lyase	1	0	protozoan	Apicomplexa	1	43	1	1	2002	2002	0	19	Plasmodium chabaudi chabaudi	458	PCHAS_0306500	3	malaria	na	0	0	0	na	na	0	1.4e-05	0.000178	na	na	0.001	'de novo' AMP biosynthetic process:'de novo' IMP biosynthetic process	na	(S)-2-(5-amino-1-(5-phospho-D-ribosyl)imidazole-4-carboxamido)succinate AMP-lyase (fumarate-forming) activity:N6-(1,2-dicarboxyethyl)AMP AMP-lyase (fumarate-forming) activity	0.756	Not GPI-anchored	na	0	na	na	na	na	unreviewed	Sar, Alveolata, Apicomplexa, Aconoidasida, Haemosporida (haemosporidians), Plasmodiidae, Plasmodium, Plasmodium (Vinckeia), Plasmodium chabaudi, Plasmodium chabaudi chabaudi	53010	0	na	na
A0A1G4GSW1	A0A1G4GSW1_PLAVI	394	Adenylosuccinate lyase	1	0	protozoan	Apicomplexa	1	43	1	1	2002	2002	0	19	Plasmodium vivax	464	PVT01_040021000	3	malaria	na	0	0	0	na	na	0	1.5e-05	0.000285	na	na	0.001	'de novo' AMP biosynthetic process:'de novo' IMP biosynthetic process	na	(S)-2-(5-amino-1-(5-phospho-D-ribosyl)imidazole-4-carboxamido)succinate AMP-lyase (fumarate-forming) activity:N6-(1,2-dicarboxyethyl)AMP AMP-lyase (fumarate-forming) activity	0.756	Not GPI-anchored	na	0	na	na	na	na	unreviewed	Sar, Alveolata, Apicomplexa, Aconoidasida, Haemosporida (haemosporidians), Plasmodiidae, Plasmodium, Plasmodium (Plasmodium), Plasmodium vivax	53144	0	na	na
Q8WRD6	Q8WRD6_SCHMA	372	Adenylosuccinate lyase	0	0	helminthic	Platyhelminthes	1	0	0	1	2020	2020	0	1	Schistosoma mansoni (Blood fluke)	482	ASL	3	schistosomiasis	na	0	0	0	na	na	0	2.4e-05	0.000732	na	na	0.005	'de novo' AMP biosynthetic process:'de novo' IMP biosynthetic process	na	(S)-2-(5-amino-1-(5-phospho-D-ribosyl)imidazole-4-carboxamido)succinate AMP-lyase (fumarate-forming) activity:N6-(1,2-dicarboxyethyl)AMP AMP-lyase (fumarate-forming) activity	0.927	Not GPI-anchored	na	0	na	na	na	na	unreviewed	Opisthokonta, Metazoa, Eumetazoa, Bilateria, Protostomia, Spiralia, Lophotrochozoa, Platyhelminthes, Trematoda, Digenea (flukes), Strigeidida, Schistosomatoidea, Schistosomatidae (blood flukes), Schistosoma, Schistosoma mansoni (Blood fluke)	54771	0	na	na
Q9XTP6	Q9XTP6_PLABE	47	Adhesive protein-like molecule	1	4	protozoan	Apicomplexa	1	22	1	1	2015	2015	0	6	Plasmodium berghei	1905	ctrp	4	malaria	na	1	2	1	1840..1861	Helical	1	0.98853	0.945548	21	1..21	1	na	integral component of membrane	na	0.575	Not GPI-anchored	na	0	na	na	na	na	unreviewed	Sar, Alveolata, Apicomplexa, Aconoidasida, Haemosporida (haemosporidians), Plasmodiidae, Plasmodium, Plasmodium (Vinckeia), Plasmodium berghei	215140	0	na	na
Q32R75	Q32R75_TRISP	571	Adult-specific DNase II-1	0	1	helminthic	Nematoda	1	20	1	1	2018	2018	0	3	Trichinella spiralis (Trichina worm)	347		2	trichinellosis	na	0	0	0	na	na	0	0.951037	0.876452	18	1..18	0.873	na	na	deoxyribonuclease II activity	0.773	Not GPI-anchored	na	0	na	na	na	na	unreviewed	Opisthokonta, Metazoa, Eumetazoa, Bilateria, Protostomia, Ecdysozoa, Nematoda (roundworms), Enoplea, Dorylaimia, Trichinellida, Trichinellidae, Trichinella, Trichinella spiralis (Trichina worm)	38056	0	na	na
A0A4E0RDS2	A0A4E0RDS2_FASHE	355	Alanine aminotransferase	0	0	helminthic	Platyhelminthes	2	4	1	1	2006	2017	11	4	Fasciola hepatica (Liver fluke)	500	D915_004407	4	fascioliasis	na	0	0	0	na	na	0	0.006538	0.001337	na	na	0.001	biosynthetic process	na	pyridoxal phosphate binding:transaminase activity	0.323	Not GPI-anchored	na	0	na	na	na	na	unreviewed	Opisthokonta, Metazoa, Eumetazoa, Bilateria, Protostomia, Spiralia, Lophotrochozoa, Platyhelminthes, Trematoda, Digenea (flukes), Plagiorchiida, Echinostomata, Echinostomatoidea, Fasciolidae, Fasciola, Fasciola hepatica (Liver fluke)	55432	0	na	na
A8TKU6	A8TKU6_SCHMA	327	Alkaline phosphatase	1	5	helminthic	Platyhelminthes	2	11	1	1	2006	2013	7	8	Schistosoma mansoni (Blood fluke)	536		2	schistosomiasis	na	1	1	1	516..535	Helical	1	0.945968	0.580739	28	na	1	na	integral component of membrane	alkaline phosphatase activity	0.002	Probable	na	0	na	na	na	na	unreviewed	Opisthokonta, Metazoa, Eumetazoa, Bilateria, Protostomia, Spiralia, Lophotrochozoa, Platyhelminthes, Trematoda, Digenea (flukes), Strigeidida, Schistosomatoidea, Schistosomatidae (blood flukes), Schistosoma, Schistosoma mansoni (Blood fluke)	59374	0	na	na
A0A5K4F4R4	A0A5K4F4R4_SCHMA	326	Alkaline phosphatase	1	5	helminthic	Platyhelminthes	2	11	1	1	2006	2013	7	8	Schistosoma mansoni (Blood fluke)	536		3	schistosomiasis	na	2	1	1	516..535	Helical	1	0.971024	0.703363	28	1..28	1	na	integral component of membrane	alkaline phosphatase activity	0.004	Probable	na	0	na	na	na	na	unreviewed	Opisthokonta, Metazoa, Eumetazoa, Bilateria, Protostomia, Spiralia, Lophotrochozoa, Platyhelminthes, Trematoda, Digenea (flukes), Strigeidida, Schistosomatoidea, Schistosomatidae (blood flukes), Schistosoma, Schistosoma mansoni (Blood fluke)	59164	0	na	na
A0A4E0RKX7	A0A4E0RKX7_FASHE	539	Alkaline phosphatase	1	3	helminthic	Platyhelminthes	1	0	0	1	2006	2006	0	15	Fasciola hepatica (Liver fluke)	361	D915_007931	3	fascioliasis	na	1	1	1	6..25	Helical	0	0.914595	0.580267	24	na	0.966	na	integral component of membrane	alkaline phosphatase activity	0.867	Not GPI-anchored	na	0	na	na	na	na	unreviewed	Opisthokonta, Metazoa, Eumetazoa, Bilateria, Protostomia, Spiralia, Lophotrochozoa, Platyhelminthes, Trematoda, Digenea (flukes), Plagiorchiida, Echinostomata, Echinostomatoidea, Fasciolidae, Fasciola, Fasciola hepatica (Liver fluke)	40418	0	na	na
A0A2H1BRM0	A0A2H1BRM0_FASHE	870	Alkaline phosphatase	1	1	helminthic	Platyhelminthes	1	0	0	1	2006	2006	0	15	Fasciola hepatica (Liver fluke)	211	D915_010913 D915_15899	4	fascioliasis	na	1	0	0	na	na	0	0.007091	0.003267	na	na	0.614	na	na	alkaline phosphatase activity	0.043	Not GPI-anchored	na	0	na	na	na	na	unreviewed	Opisthokonta, Metazoa, Eumetazoa, Bilateria, Protostomia, Spiralia, Lophotrochozoa, Platyhelminthes, Trematoda, Digenea (flukes), Plagiorchiida, Echinostomata, Echinostomatoidea, Fasciolidae, Fasciola, Fasciola hepatica (Liver fluke)	23031	0	na	na
Q8IHJ4	Q8IHJ4_BRUMA	1017	ALT-1 protein	1	2	ectoparasite	Nematoda	1	140	1	1	2000	2000	0	21	Brugia malayi (Filarial nematode worm)	122	alt-1	4	filariasis	elephantiasis,lymphatic filariasis	0	0	0	na	na	1	0.999943	0.9987	21	1..21	0.944	na	na	na	0.36	Not GPI-anchored	na	0	na	na	na	na	unreviewed	Opisthokonta, Metazoa, Eumetazoa, Bilateria, Protostomia, Ecdysozoa, Nematoda (roundworms), Chromadorea, Rhabditida, Spirurina, Spiruromorpha, Filarioidea, Onchocercidae, Brugia, Brugia malayi (Filarial nematode worm)	13626	0	na	na
C7C5H0	C7C5H0_LEIIN	884	Amastin-like protein	0	3	protozoan	Euglenozoa	2	4	1	1	2020	2020	0	1	Leishmania infantum	203	amastin	4	leishmaniasis	na	4	4	4	7..31:81..102:109..133:153..172	Helical	0	0.003747	0.480496	na	na	1	na	integral component of membrane	na	0.323	Not GPI-anchored	na	0	na	na	na	na	unreviewed	Discoba, Euglenozoa, Kinetoplastea (kinetoplasts), Metakinetoplastina, Trypanosomatida, Trypanosomatidae, Leishmaniinae, Leishmania, Leishmania, Leishmania donovani species complex, Leishmania infantum	23260	0	na	na
C5HLA5	C5HLA5_HAECO	140	Aminopeptidase	1	3	helminthic	Nematoda	1	2	1	1	2014	2014	0	7	Haemonchus contortus (Barber pole worm)	972	h11	3	haemonchosis	barber's pole worm	1	1	1	16..39	Helical	0	0.144839	0.024372	na	na	0.856	na	integral component of membrane	aminopeptidase activity:metallopeptidase activity:zinc ion binding	0.252	Not GPI-anchored	na	0	na	na	na	na	unreviewed	Opisthokonta, Metazoa, Eumetazoa, Bilateria, Protostomia, Ecdysozoa, Nematoda (roundworms), Chromadorea, Strongylida, Trichostrongyloidea, Haemonchidae, Haemonchus, Haemonchus contortus (Barber pole worm)	110896	0	na	na
A0A385MCD7	A0A385MCD7_FASHE	1054	Amoebapore-like protein	0	2	helminthic	Platyhelminthes	2	57	2	2	2004	2005	1	16	Fasciola hepatica (Liver fluke)	101	SAP-2	2	fascioliasis	na	0	0	0	na	na	1	0.999977	0.997138	15	1..15	0.944	na	na	na	0.288	Not GPI-anchored	na	0	na	na	na	na	unreviewed	Opisthokonta, Metazoa, Eumetazoa, Bilateria, Protostomia, Spiralia, Lophotrochozoa, Platyhelminthes, Trematoda, Digenea (flukes), Plagiorchiida, Echinostomata, Echinostomatoidea, Fasciolidae, Fasciola, Fasciola hepatica (Liver fluke)	11495	0	na	na
A0A3Q0KP72	A0A3Q0KP72_SCHMA	190	Annexin	0	3	helminthic	Platyhelminthes	1	2	1	1	2019	2019	0	2	Schistosoma mansoni (Blood fluke)	761		3	schistosomiasis	na	1	1	1	667..687	Helical	0	4.2e-05	0.002834	na	na	0.748	na	integral component of membrane	calcium-dependent phospholipid binding:calcium ion binding	0.548	Not GPI-anchored	na	0	na	na	na	na	unreviewed	Opisthokonta, Metazoa, Eumetazoa, Bilateria, Protostomia, Spiralia, Lophotrochozoa, Platyhelminthes, Trematoda, Digenea (flukes), Strigeidida, Schistosomatoidea, Schistosomatidae (blood flukes), Schistosoma, Schistosoma mansoni (Blood fluke)	86081	0	na	na
W6V4D7	W6V4D7_ECHGR	181	Annexin	1	0	helminthic	Platyhelminthes	1	0	0	1	2010	2010	0	11	Echinococcus granulosus (Hydatid tapeworm)	792	EGR_04230	3	cystic echinococcosis	hydatidosis, hydatid disease	0	0	0	na	na	0	0.000534	0.00357	na	na	0.001	na	na	calcium-dependent phospholipid binding:calcium ion binding	0.993	Not GPI-anchored	na	0	na	na	na	na	unreviewed	Opisthokonta, Metazoa, Eumetazoa, Bilateria, Protostomia, Spiralia, Lophotrochozoa, Platyhelminthes, Cestoda, Eucestoda, Cyclophyllidea, Taeniidae, Echinococcus, Echinococcus granulosus group, Echinococcus granulosus (Hydatid tapeworm)	87681	0	na	na
W6USW1	W6USW1_ECHGR	453	Annexin	1	0	helminthic	Platyhelminthes	1	0	0	1	2010	2010	0	11	Echinococcus granulosus (Hydatid tapeworm)	418	EGR_00675	3	cystic echinococcosis	hydatidosis, hydatid disease	0	0	0	na	na	0	0.001113	0.001827	na	na	0.001	na	na	calcium-dependent phospholipid binding:calcium ion binding	0.879	Not GPI-anchored	na	0	na	na	na	na	unreviewed	Opisthokonta, Metazoa, Eumetazoa, Bilateria, Protostomia, Spiralia, Lophotrochozoa, Platyhelminthes, Cestoda, Eucestoda, Cyclophyllidea, Taeniidae, Echinococcus, Echinococcus granulosus group, Echinococcus granulosus (Hydatid tapeworm)	46494	0	na	na
W6UQ91	W6UQ91_ECHGR	578	Annexin	1	0	helminthic	Platyhelminthes	1	0	0	1	2010	2010	0	11	Echinococcus granulosus (Hydatid tapeworm)	345	EGR_01899	3	cystic echinococcosis	hydatidosis, hydatid disease	0	0	0	na	na	0	0.001128	0.001978	na	na	0.001	na	na	calcium-dependent phospholipid binding:calcium ion binding	0.698	Not GPI-anchored	na	0	na	na	na	na	unreviewed	Opisthokonta, Metazoa, Eumetazoa, Bilateria, Protostomia, Spiralia, Lophotrochozoa, Platyhelminthes, Cestoda, Eucestoda, Cyclophyllidea, Taeniidae, Echinococcus, Echinococcus granulosus group, Echinococcus granulosus (Hydatid tapeworm)	38585	0	na	na
W6UDJ5	W6UDJ5_ECHGR	580	Annexin	1	0	helminthic	Platyhelminthes	1	0	0	1	2010	2010	0	11	Echinococcus granulosus (Hydatid tapeworm)	344	EGR_06075	3	cystic echinococcosis	hydatidosis, hydatid disease	0	0	0	na	na	0	0.000418	0.001771	na	na	0.001	na	na	calcium-dependent phospholipid binding:calcium ion binding	0.84	Not GPI-anchored	na	0	na	na	na	na	unreviewed	Opisthokonta, Metazoa, Eumetazoa, Bilateria, Protostomia, Spiralia, Lophotrochozoa, Platyhelminthes, Cestoda, Eucestoda, Cyclophyllidea, Taeniidae, Echinococcus, Echinococcus granulosus group, Echinococcus granulosus (Hydatid tapeworm)	38768	0	na	na
U6JIM9	U6JIM9_ECHGR	603	Annexin	1	0	helminthic	Platyhelminthes	1	0	0	1	2010	2010	0	11	Echinococcus granulosus (Hydatid tapeworm)	331	EGR_00674 EGR_00674 EgrG_000041300	3	cystic echinococcosis	hydatidosis, hydatid disease	0	0	0	na	na	0	6e-06	0.000642	na	na	0.001	na	na	calcium-dependent phospholipid binding:calcium ion binding	0.909	Not GPI-anchored	na	0	na	na	na	na	unreviewed	Opisthokonta, Metazoa, Eumetazoa, Bilateria, Protostomia, Spiralia, Lophotrochozoa, Platyhelminthes, Cestoda, Eucestoda, Cyclophyllidea, Taeniidae, Echinococcus, Echinococcus granulosus group, Echinococcus granulosus (Hydatid tapeworm)	37304	0	na	na
U6JES0	U6JES0_ECHGR	210	Annexin	1	0	helminthic	Platyhelminthes	1	0	0	1	2010	2010	0	11	Echinococcus granulosus (Hydatid tapeworm)	713	EGR_06120 EGR_06120 EgrG_001169900	3	cystic echinococcosis	hydatidosis, hydatid disease	0	0	0	na	na	0	0.000736	0.005596	na	na	0.001	na	na	calcium-dependent phospholipid binding:calcium ion binding	0.807	Not GPI-anchored	na	0	na	na	na	na	unreviewed	Opisthokonta, Metazoa, Eumetazoa, Bilateria, Protostomia, Spiralia, Lophotrochozoa, Platyhelminthes, Cestoda, Eucestoda, Cyclophyllidea, Taeniidae, Echinococcus, Echinococcus granulosus group, Echinococcus granulosus (Hydatid tapeworm)	79060	0	na	na
Q9XZL9	Q9XZL9_TAESO	572	Annexin	0	0	helminthic	Platyhelminthes	2	44	2	2	2003	2007	4	14	Taenia solium (Pork tapeworm)	347	cC1	2	cysticercosis	cestodiasis,neurocysticercosis,taeniasis,tapeworm infection	0	0	0	na	na	0	0.000301	0.00069	na	na	0.001	na	na	calcium-dependent phospholipid binding:calcium ion binding	0.986	Not GPI-anchored	na	0	na	na	na	na	unreviewed	Opisthokonta, Metazoa, Eumetazoa, Bilateria, Protostomia, Spiralia, Lophotrochozoa, Platyhelminthes, Cestoda, Eucestoda, Cyclophyllidea, Taeniidae, Taenia, Taenia solium (Pork tapeworm)	37957	0	na	na
Q5DHI5	Q5DHI5_SCHJA	586	Annexin	0	0	helminthic	Platyhelminthes	4	56	4	3	2009	2018	9	3	Schistosoma japonicum (Blood fluke)	340	ISA	2	schistosomiasis	na	0	0	0	na	na	0	7.5e-05	0.001799	na	na	0.001	na	na	calcium-dependent phospholipid binding:calcium ion binding	0.964	Not GPI-anchored	na	0	na	na	na	na	unreviewed	Opisthokonta, Metazoa, Eumetazoa, Bilateria, Protostomia, Spiralia, Lophotrochozoa, Platyhelminthes, Trematoda, Digenea (flukes), Strigeidida, Schistosomatoidea, Schistosomatidae (blood flukes), Schistosoma, Schistosoma japonicum (Blood fluke)	39458	0	na	na
G4VL69	G4VL69_SCHMA	560	Annexin	0	0	helminthic	Platyhelminthes	1	2	1	1	2019	2019	0	2	Schistosoma mansoni (Blood fluke)	352		3	schistosomiasis	na	0	0	0	na	na	0	4e-05	0.000226	na	na	0.001	na	na	calcium-dependent phospholipid binding:calcium ion binding	0.968	Not GPI-anchored	na	0	na	na	na	na	unreviewed	Opisthokonta, Metazoa, Eumetazoa, Bilateria, Protostomia, Spiralia, Lophotrochozoa, Platyhelminthes, Trematoda, Digenea (flukes), Strigeidida, Schistosomatoidea, Schistosomatidae (blood flukes), Schistosoma, Schistosoma mansoni (Blood fluke)	40414	0	na	na
G4VI66	G4VI66_SCHMA	319	Annexin	0	0	helminthic	Platyhelminthes	1	2	1	1	2019	2019	0	2	Schistosoma mansoni (Blood fluke)	545		3	schistosomiasis	na	0	0	0	na	na	0	0.012142	0.005808	na	na	0.001	na	na	calcium-dependent phospholipid binding:calcium ion binding	0.652	Not GPI-anchored	na	0	na	na	na	na	unreviewed	Opisthokonta, Metazoa, Eumetazoa, Bilateria, Protostomia, Spiralia, Lophotrochozoa, Platyhelminthes, Trematoda, Digenea (flukes), Strigeidida, Schistosomatoidea, Schistosomatidae (blood flukes), Schistosoma, Schistosoma mansoni (Blood fluke)	60075	0	na	na
G4VI63	G4VI63_SCHMA	367	Annexin	0	0	helminthic	Platyhelminthes	1	2	1	1	2019	2019	0	2	Schistosoma mansoni (Blood fluke)	487		3	schistosomiasis	na	0	0	0	na	na	0	0.003603	0.007832	na	na	0.001	na	na	calcium-dependent phospholipid binding:calcium ion binding:phospholipase inhibitor activity	0.675	Not GPI-anchored	na	0	na	na	na	na	unreviewed	Opisthokonta, Metazoa, Eumetazoa, Bilateria, Protostomia, Spiralia, Lophotrochozoa, Platyhelminthes, Trematoda, Digenea (flukes), Strigeidida, Schistosomatoidea, Schistosomatidae (blood flukes), Schistosoma, Schistosoma mansoni (Blood fluke)	53714	0	na	na
G4VI62	G4VI62_SCHMA	602	Annexin	0	0	helminthic	Platyhelminthes	1	2	1	1	2019	2019	0	2	Schistosoma mansoni (Blood fluke)	331		3	schistosomiasis	na	0	0	0	na	na	0	0.000388	0.000743	na	na	0.001	na	na	calcium-dependent phospholipid binding:calcium ion binding	0.522	Not GPI-anchored	na	0	na	na	na	na	unreviewed	Opisthokonta, Metazoa, Eumetazoa, Bilateria, Protostomia, Spiralia, Lophotrochozoa, Platyhelminthes, Trematoda, Digenea (flukes), Strigeidida, Schistosomatoidea, Schistosomatidae (blood flukes), Schistosoma, Schistosoma mansoni (Blood fluke)	36886	0	na	na
C4QH88	C4QH88_SCHMA	529	Annexin	0	0	helminthic	Platyhelminthes	1	2	1	1	2019	2019	0	2	Schistosoma mansoni (Blood fluke)	365		1	schistosomiasis	na	0	0	0	na	na	0	0.000209	0.000475	na	na	0.001	na	na	calcium-dependent phospholipid binding:calcium ion binding:identical protein binding:phospholipase inhibitor activity	0.773	Not GPI-anchored	na	0	na	na	na	na	unreviewed	Opisthokonta, Metazoa, Eumetazoa, Bilateria, Protostomia, Spiralia, Lophotrochozoa, Platyhelminthes, Trematoda, Digenea (flukes), Strigeidida, Schistosomatoidea, Schistosomatidae (blood flukes), Schistosoma, Schistosoma mansoni (Blood fluke)	41415	0	na	na
A0A3Q0KHN3	A0A3Q0KHN3_SCHMA	553	Annexin	0	0	helminthic	Platyhelminthes	1	2	1	1	2019	2019	0	2	Schistosoma mansoni (Blood fluke)	354		3	schistosomiasis	na	0	0	0	na	na	0	1.7e-05	0.000681	na	na	0.001	na	na	calcium-dependent phospholipid binding:calcium ion binding	0.824	Not GPI-anchored	na	0	na	na	na	na	unreviewed	Opisthokonta, Metazoa, Eumetazoa, Bilateria, Protostomia, Spiralia, Lophotrochozoa, Platyhelminthes, Trematoda, Digenea (flukes), Strigeidida, Schistosomatoidea, Schistosomatidae (blood flukes), Schistosoma, Schistosoma mansoni (Blood fluke)	39959	0	na	na
A0A068X3I9	A0A068X3I9_ECHGR	410	Annexin	1	0	helminthic	Platyhelminthes	1	0	0	1	2010	2010	0	11	Echinococcus granulosus (Hydatid tapeworm)	451	EgrG_000330300	3	cystic echinococcosis	hydatidosis, hydatid disease	0	0	0	na	na	0	0.008321	0.008649	na	na	0.001	na	na	calcium-dependent phospholipid binding:calcium ion binding	0.89	Not GPI-anchored	na	0	na	na	na	na	unreviewed	Opisthokonta, Metazoa, Eumetazoa, Bilateria, Protostomia, Spiralia, Lophotrochozoa, Platyhelminthes, Cestoda, Eucestoda, Cyclophyllidea, Taeniidae, Echinococcus, Echinococcus granulosus group, Echinococcus granulosus (Hydatid tapeworm)	48460	0	na	na
A0A068X163	A0A068X163_ECHGR	530	Annexin	1	0	helminthic	Platyhelminthes	1	0	0	1	2010	2010	0	11	Echinococcus granulosus (Hydatid tapeworm)	363	EGR_06824 EgrG_000925300	3	cystic echinococcosis	hydatidosis, hydatid disease	0	0	0	na	na	0	0.071689	0.035275	na	na	0.001	na	na	calcium-dependent phospholipid binding:calcium ion binding	0.937	Not GPI-anchored	na	0	na	na	na	na	unreviewed	Opisthokonta, Metazoa, Eumetazoa, Bilateria, Protostomia, Spiralia, Lophotrochozoa, Platyhelminthes, Cestoda, Eucestoda, Cyclophyllidea, Taeniidae, Echinococcus, Echinococcus granulosus group, Echinococcus granulosus (Hydatid tapeworm)	39810	0	na	na
A0A068WXA4	A0A068WXA4_ECHGR	662	Annexin	1	0	helminthic	Platyhelminthes	1	0	0	1	2010	2010	0	11	Echinococcus granulosus (Hydatid tapeworm)	298	EgrG_000330700	3	cystic echinococcosis	hydatidosis, hydatid disease	0	0	0	na	na	0	1.2e-05	0.000559	na	na	0.001	na	na	calcium-dependent phospholipid binding:calcium ion binding	0.789	Not GPI-anchored	na	0	na	na	na	na	unreviewed	Opisthokonta, Metazoa, Eumetazoa, Bilateria, Protostomia, Spiralia, Lophotrochozoa, Platyhelminthes, Cestoda, Eucestoda, Cyclophyllidea, Taeniidae, Echinococcus, Echinococcus granulosus group, Echinococcus granulosus (Hydatid tapeworm)	33722	0	na	na
A0A068WV98	A0A068WV98_ECHGR	621	Annexin	1	0	helminthic	Platyhelminthes	1	0	0	1	2010	2010	0	11	Echinococcus granulosus (Hydatid tapeworm)	325	EgrG_000111500	3	cystic echinococcosis	hydatidosis, hydatid disease	0	0	0	na	na	0	0.000594	0.001537	na	na	0.001	na	na	calcium-dependent phospholipid binding:calcium ion binding	0.954	Not GPI-anchored	na	0	na	na	na	na	unreviewed	Opisthokonta, Metazoa, Eumetazoa, Bilateria, Protostomia, Spiralia, Lophotrochozoa, Platyhelminthes, Cestoda, Eucestoda, Cyclophyllidea, Taeniidae, Echinococcus, Echinococcus granulosus group, Echinococcus granulosus (Hydatid tapeworm)	36437	0	na	na
A0A068WRH5	A0A068WRH5_ECHGR	648	Annexin	1	0	helminthic	Platyhelminthes	1	0	0	1	2010	2010	0	11	Echinococcus granulosus (Hydatid tapeworm)	310	EGR_06074 EgrG_000243600	3	cystic echinococcosis	hydatidosis, hydatid disease	0	0	0	na	na	0	8e-06	0.000419	na	na	0.001	na	na	calcium-dependent phospholipid binding:calcium ion binding	0.604	Not GPI-anchored	na	0	na	na	na	na	unreviewed	Opisthokonta, Metazoa, Eumetazoa, Bilateria, Protostomia, Spiralia, Lophotrochozoa, Platyhelminthes, Cestoda, Eucestoda, Cyclophyllidea, Taeniidae, Echinococcus, Echinococcus granulosus group, Echinococcus granulosus (Hydatid tapeworm)	34827	0	na	na
A0A068WP22	A0A068WP22_ECHGR	628	Annexin	1	0	helminthic	Platyhelminthes	1	0	0	1	2010	2010	0	11	Echinococcus granulosus (Hydatid tapeworm)	320	EgrG_000243800	3	cystic echinococcosis	hydatidosis, hydatid disease	0	0	0	na	na	0	0.000218	0.002493	na	na	0.001	na	na	calcium-dependent phospholipid binding:calcium ion binding	0.909	Not GPI-anchored	na	0	na	na	na	na	unreviewed	Opisthokonta, Metazoa, Eumetazoa, Bilateria, Protostomia, Spiralia, Lophotrochozoa, Platyhelminthes, Cestoda, Eucestoda, Cyclophyllidea, Taeniidae, Echinococcus, Echinococcus granulosus group, Echinococcus granulosus (Hydatid tapeworm)	35773	0	na	na
A0A068WJF9	A0A068WJF9_ECHGR	624	Annexin	1	0	helminthic	Platyhelminthes	1	0	0	1	2010	2010	0	11	Echinococcus granulosus (Hydatid tapeworm)	323	EgrG_000244000	3	cystic echinococcosis	hydatidosis, hydatid disease	0	0	0	na	na	0	2e-05	0.000569	na	na	0.001	na	na	calcium-dependent phospholipid binding:calcium ion binding	0.72	Not GPI-anchored	na	0	na	na	na	na	unreviewed	Opisthokonta, Metazoa, Eumetazoa, Bilateria, Protostomia, Spiralia, Lophotrochozoa, Platyhelminthes, Cestoda, Eucestoda, Cyclophyllidea, Taeniidae, Echinococcus, Echinococcus granulosus group, Echinococcus granulosus (Hydatid tapeworm)	36683	0	na	na
Q24790	Q24790_ECHGR	1088	Antigen B	0	2	helminthic	Platyhelminthes	8	367	7	5	1991	2020	29	1	Echinococcus granulosus (Hydatid tapeworm)	81		2	cystic echinococcosis	hydatidosis, hydatid disease	0	0	0	na	na	1	0.998942	0.964135	16	1..16	0.944	na	na	na	0.288	Not GPI-anchored	na	0	na	na	na	na	unreviewed	Opisthokonta, Metazoa, Eumetazoa, Bilateria, Protostomia, Spiralia, Lophotrochozoa, Platyhelminthes, Cestoda, Eucestoda, Cyclophyllidea, Taeniidae, Echinococcus, Echinococcus granulosus group, Echinococcus granulosus (Hydatid tapeworm)	9235	0	na	na
W6UJI9	W6UJI9_ECHGR	1057	Antigen B	0	1	helminthic	Platyhelminthes	8	367	7	5	1991	2020	29	1	Echinococcus granulosus (Hydatid tapeworm)	96	EGR_03888	4	cystic echinococcosis	hydatidosis, hydatid disease	0	0	0	na	na	1	0.694984	0.390481	na	na	0.916	na	na	na	0.252	Not GPI-anchored	na	0	na	na	na	na	unreviewed	Opisthokonta, Metazoa, Eumetazoa, Bilateria, Protostomia, Spiralia, Lophotrochozoa, Platyhelminthes, Cestoda, Eucestoda, Cyclophyllidea, Taeniidae, Echinococcus, Echinococcus granulosus group, Echinococcus granulosus (Hydatid tapeworm)	11409	0	na	na
P32070	SM21_SCHMA	919	Antigen Sm21.7	0	1	helminthic	Platyhelminthes	2	82	2	2	1998	2008	10	13	Schistosoma mansoni (Blood fluke)	184	SM21.7 SM24 Smp_086480	2	schistosomiasis	na	0	0	0	na	na	0	0.000203	0.000522	na	na	0.001	microtubule-based process	dynein complex	calcium ion binding	0.36	Not GPI-anchored	na	14	match	DETVETSKLSESCRKE:EKFIQTYLTLLRDGDE:FQSIQFQYDNKIILAW:GVSIIASTMPKPKQVE:KDQKITFEEFCRGLGL:KSELERRYGRVWQVNA:NEMRIERNHIKTVQSG:PKQVEVTQLFKDIYNE:RGLGLKQNEMRIERNH:RNHIKTVQSGREQSLP:SESCRKEKLDMKQVNE:VNAVTHSYWASFSHEP:VNEWIALFDVDKDQKI:YWASFSHEPFQSIQFQ	20:35*-6:21*-164:179*-94:109*-53:68*-135:150*-71:86*-105:120*-64:79*-77:92*-29:44*-148:163*-42:57*-155:170*	na:na:na:na:na:na:na:na:na:na:na:na:na:na	reviewed	Opisthokonta, Metazoa, Eumetazoa, Bilateria, Protostomia, Spiralia, Lophotrochozoa, Platyhelminthes, Trematoda, Digenea (flukes), Strigeidida, Schistosomatoidea, Schistosomatidae (blood flukes), Schistosoma, Schistosoma mansoni (Blood fluke)	21689	0	na	na
A0A143ZXE4	A0A143ZXE4_PLAF7	1018	Antigen UB05	0	3	protozoan	Apicomplexa	1	1	0	1	2018	2018	0	3	Plasmodium falciparum (isolate 3D7)	120	PF3D7_1038000.2	4	malaria	na	2	2	2	12..31:62..81	Helical	0	0.001619	0.006465	na	na	0.997	na	integral component of membrane	na	0.675	Not GPI-anchored	na	0	na	na	na	na	unreviewed	Sar, Alveolata, Apicomplexa, Aconoidasida, Haemosporida (haemosporidians), Plasmodiidae, Plasmodium, Plasmodium (Laverania), Plasmodium falciparum, Plasmodium falciparum (isolate 3D7)	13840	0	na	na
B9VQX5	B9VQX5_TOXGO	1080	Apical membrane antigen	0	0	protozoan	Apicomplexa	8	280	7	6	2005	2020	15	1	Toxoplasma gondii	89	ama1	2	toxoplasmosis	na	0	0	0	na	na	0	0.006299	0.001022	na	na	0.001	na	na	na	0.879	Not GPI-anchored	na	0	na	na	na	na	unreviewed	Sar, Alveolata, Apicomplexa, Conoidasida, Coccidia, Eucoccidiorida, Eimeriorina, Sarcocystidae, Toxoplasma, Toxoplasma gondii	9806	0	na	na
A0A1X9I7T6	A0A1X9I7T6_PLAFA	252	Apical membrane antigen 1	0	7	protozoan	Apicomplexa	79	3599	59	33	1991	2021	30	0	Plasmodium falciparum	622		3	malaria	na	1	1	1	547..567	Helical	1	0.944317	0.701586	24	1..24	1	pathogenesis	integral component of membrane	na	0.789	Not GPI-anchored	Membrane:Single-pass type I membrane protein	27	indirect	AKDISFQNYT:DQPKQYEQHLTDYEKIKEG:DQPKQYEQHLTDYEKIKEGFKNK:EFTYMINFGRGQNYWEHPYQKS:NGPRYCNKDE:YTYLSKNVVDNWEKVCPRK:GKSNSRNDEMLDPEASFWGEEKRASHTTPV:AEPAPQEQNLFSSIE:DENTLQHAYPIDHEG:DKDSLKCPCDPEMVS:DKKCHILYIAAQENN:EDSGEDENTLQHAYP:FSSIEIVERSNYMGN:GEEKRASHTTPVLME:GPRYCNKDESKRNSM:GSGIRVDLGEDAEVA:HTYQQEDSGEDENTL:LDPEASFWGEEKRAS:LTLCSRHAGNMIPDN:LVFELSASDQPKQYE:NDKNSNYKYPAVYDD:NNFPCSLYKDEIMKE:RHFYKDNKYVKNLDE:SLY…	279:288*-348:366-348:370*-14:35*-258:267*-287:305*-586:615*-84:98-69:83-484:498-244:258-64:78-94:108-604:618*-259:273-124:138-59:73-596:610*-214:228-340:354-228:242-439:453-199:213-444:458-424:438-524:538-414:428	na:na:na:na:na:na:na:na:na:na:na:na:na:na:na:na:na:na:na:na:na:na:na:na:na:na:na	unreviewed	Sar, Alveolata, Apicomplexa, Aconoidasida, Haemosporida (haemosporidians), Plasmodiidae, Plasmodium, Plasmodium (Laverania), Plasmodium falciparum	72043	0	na	na
A0A2P9C5F7	A0A2P9C5F7_9APIC	246	Apical membrane antigen 1	1	6	protozoan	Apicomplexa	1	33	1	1	2008	2008	0	13	Plasmodium sp. gorilla clade G2	634	PADL01_1131700	3	malaria	na	1	1	1	559..579	Helical	1	0.850875	0.67211	24	1..24	1	pathogenesis	integral component of membrane	na	0.675	Not GPI-anchored	Membrane:Single-pass type I membrane protein	0	na	na	na	na	unreviewed	Sar, Alveolata, Apicomplexa, Aconoidasida, Haemosporida (haemosporidians), Plasmodiidae, Plasmodium, Plasmodium (Laverania), Plasmodium sp. gorilla clade G2	73124	0	na	na
A0A2C8CY34	A0A2C8CY34_EIMMA	322	Apical membrane antigen 1	0	6	protozoan	Apicomplexa	3	21	3	2	2013	2020	7	1	Eimeria maxima (Coccidian parasite)	539	ama1	2	coccidiosis	na	1	1	1	450..473	Helical	1	0.963503	0.790873	26	1..26	1	pathogenesis	integral component of membrane	na	0.394	Not GPI-anchored	Membrane:Single-pass type I membrane protein	0	na	na	na	na	unreviewed	Sar, Alveolata, Apicomplexa, Conoidasida, Coccidia, Eucoccidiorida, Eimeriorina, Eimeriidae, Eimeria, Eimeria maxima (Coccidian parasite)	58915	0	na	na
A0A1B1Y1Y1	A0A1B1Y1Y1_BABBO	265	Apical membrane antigen 1	0	6	protozoan	Apicomplexa	3	24	3	2	2013	2020	7	1	Babesia bovis	605	AMA-1	3	babesiosis	na	1	2	1	523..541	Helical	1	0.243464	0.162078	na	na	0.997	pathogenesis	integral component of membrane	na	0.927	Not GPI-anchored	Membrane:Single-pass type I membrane protein	2	indirect	QEYANSTEDCAAILFDNSATDL:TAIGSPLEYDAVNYPCHIDTNGYVEPRAK	328:349*-431:459*	na:na	unreviewed	Sar, Alveolata, Apicomplexa, Aconoidasida, Piroplasmida (Piroplasmids), Babesiidae, Babesia, Babesia bovis	67310	0	na	na
A0A0Y9WKW3	A0A0Y9WKW3_PLABE	310	Apical membrane antigen 1	0	6	protozoan	Apicomplexa	7	305	7	5	1998	2020	22	1	Plasmodium berghei	556	AMA1 PBK173_000195400 PBNK65E_000187200 PBNK65NY_000186400 PBSP11A_000186200 PBSP11RLL_000186300	3	malaria	na	1	1	1	479..501	Helical	1	0.998376	0.985723	21	1..21	1	pathogenesis	integral component of membrane	na	0.741	Not GPI-anchored	Membrane:Single-pass type I membrane protein	0	na	na	na	na	unreviewed	Sar, Alveolata, Apicomplexa, Aconoidasida, Haemosporida (haemosporidians), Plasmodiidae, Plasmodium, Plasmodium (Vinckeia), Plasmodium berghei	63750	0	na	na
A0A0F6QGZ6	A0A0F6QGZ6_PLAKN	301	Apical membrane antigen 1	0	6	protozoan	Apicomplexa	8	424	8	7	1994	2018	24	3	Plasmodium knowlesi	563	AMA1	3	malaria	na	1	1	1	485..507	Helical	1	0.979271	0.848132	21	na	1	pathogenesis	integral component of membrane	na	0.867	Not GPI-anchored	Membrane:Single-pass type I membrane protein	0	na	na	na	na	unreviewed	Sar, Alveolata, Apicomplexa, Aconoidasida, Haemosporida (haemosporidians), Plasmodiidae, Plasmodium, Plasmodium (Plasmodium), Plasmodium knowlesi	64664	0	na	na
A0A0D9QTE6	A0A0D9QTE6_PLAFR	302	Apical membrane antigen 1	1	6	protozoan	Apicomplexa	1	183	1	1	1998	1998	0	23	Plasmodium fragile	562	AK88_00071	3	malaria	na	1	1	1	485..507	Helical	1	0.992158	0.965179	21	1..21	1	pathogenesis	integral component of membrane	na	0.789	Not GPI-anchored	Membrane:Single-pass type I membrane protein	0	na	na	na	na	unreviewed	Sar, Alveolata, Apicomplexa, Aconoidasida, Haemosporida (haemosporidians), Plasmodiidae, Plasmodium, Plasmodium (Plasmodium), Plasmodium fragile	64479	0	na	na
A0A0B5KL18	A0A0B5KL18_BABBI	273	Apical membrane antigen 1	0	6	protozoan	Apicomplexa	1	4	1	1	2016	2016	0	5	Babesia bigemina	595	AMA-1	3	babesiosis	na	1	1	1	513..531	Helical	1	0.779959	0.627452	27	1..30	1	pathogenesis	integral component of membrane	na	0.36	Not GPI-anchored	Membrane:Single-pass type I membrane protein	0	na	na	na	na	unreviewed	Sar, Alveolata, Apicomplexa, Aconoidasida, Piroplasmida (Piroplasmids), Babesiidae, Babesia, Babesia bigemina	65875	0	na	na
A0A097F754	A0A097F754_PLAGA	309	Apical membrane antigen 1	1	6	protozoan	Apicomplexa	1	19	1	1	2014	2014	0	7	Plasmodium gallinaceum	556	ama-1 AMA1 PGAL8A_00360900	2	malaria	na	1	1	1	479..501	Helical	1	0.932927	0.675422	21	na	1	pathogenesis	integral component of membrane	na	0.807	Not GPI-anchored	Membrane:Single-pass type I membrane protein	0	na	na	na	na	unreviewed	Sar, Alveolata, Apicomplexa, Aconoidasida, Haemosporida (haemosporidians), Plasmodiidae, Plasmodium, Plasmodium (Haemamoeba), Plasmodium gallinaceum	63626	0	na	na
A0A078KAI4	A0A078KAI4_9APIC	308	Apical membrane antigen 1	0	6	protozoan	Apicomplexa	9	281	9	7	2000	2015	15	6	Plasmodium yoelii	557	PY17X_0916500 PYYM_0916000	3	malaria	na	1	1	1	480..502	Helical	1	0.998254	0.985141	21	1..21	1	pathogenesis	integral component of membrane	na	0.773	Not GPI-anchored	Membrane:Single-pass type I membrane protein	0	na	na	na	na	unreviewed	Sar, Alveolata, Apicomplexa, Aconoidasida, Haemosporida (haemosporidians), Plasmodiidae, Plasmodium, Plasmodium (Vinckeia), Plasmodium yoelii	63547	0	na	na
A2A114	A2A114_NEOCA	299	Apical membrane antigen 1	0	5	protozoan	Apicomplexa	2	58	1	1	2007	2018	11	3	Neospora caninum (Coccidian parasite)	564	AMA1	1	neosporosis	na	2	2	2	21..42:478..501	Helical	0	0.453328	0.150395	na	na	0.999	pathogenesis	integral component of membrane	na	0.493	Not GPI-anchored	Membrane:Single-pass type I membrane protein	0	na	na	na	na	unreviewed	Sar, Alveolata, Apicomplexa, Conoidasida, Coccidia, Eucoccidiorida, Eimeriorina, Sarcocystidae, Neospora, Neospora caninum (Coccidian parasite)	62813	0	na	na
A0A088B197	A0A088B197_BABMI	258	Apical membrane antigen 1	1	5	protozoan	Apicomplexa	1	21	1	1	2015	2015	0	6	Babesia microti	614		2	babesiosis	na	1	2	1	527..552	Helical	1	0.375734	0.14263	na	na	0.987	pathogenesis	integral component of membrane	na	0.741	Not GPI-anchored	Membrane:Single-pass type I membrane protein	0	na	na	na	na	unreviewed	Sar, Alveolata, Apicomplexa, Aconoidasida, Piroplasmida (Piroplasmids), Babesiidae, Babesia, Babesia microti	69054	0	na	na
A0A1C6YH38	A0A1C6YH38_PLACH	307	Apical membrane antigen 1, putative	0	6	protozoan	Apicomplexa	14	609	13	10	1996	2013	17	8	Plasmodium chabaudi chabaudi	558	AMA1 PCHAJ_000211600	3	malaria	na	1	1	1	481..503	Helical	1	0.997311	0.97923	21	1..21	1	pathogenesis	integral component of membrane	na	0.72	Not GPI-anchored	Membrane:Single-pass type I membrane protein	0	na	na	na	na	unreviewed	Sar, Alveolata, Apicomplexa, Aconoidasida, Haemosporida (haemosporidians), Plasmodiidae, Plasmodium, Plasmodium (Vinckeia), Plasmodium chabaudi, Plasmodium chabaudi chabaudi	64028	0	na	na
F8V414	F8V414_EIMTE	328	Apical membrane antigen-1	0	6	protozoan	Apicomplexa	4	65	4	3	2015	2020	5	1	Eimeria tenella (Coccidian parasite)	536	AMA1	2	coccidiosis	hemorrhagic cecal coccidiosis	1	1	1	447..470	Helical	1	0.878834	0.938089	23	1..23	1	pathogenesis	integral component of membrane	na	0.807	Not GPI-anchored	Membrane:Single-pass type I membrane protein	0	na	na	na	na	unreviewed	Sar, Alveolata, Apicomplexa, Conoidasida, Coccidia, Eucoccidiorida, Eimeriorina, Eimeriidae, Eimeria, Eimeria tenella (Coccidian parasite)	58077	0	na	na
A0A0M3M4N4	A0A0M3M4N4_PLAVI	303	Apical membrane protein-1	0	6	protozoan	Apicomplexa	14	332	13	9	1999	2021	22	0	Plasmodium vivax	562	ama1	3	malaria	na	1	1	1	485..507	Helical	0	0.920978	0.664302	21	na	1	pathogenesis	integral component of membrane	na	0.855	Not GPI-anchored	Membrane:Single-pass type I membrane protein	1	possible	SASDQPTQYEEEMTDYQK	290:307*	na	unreviewed	Sar, Alveolata, Apicomplexa, Aconoidasida, Haemosporida (haemosporidians), Plasmodiidae, Plasmodium, Plasmodium (Plasmodium), Plasmodium vivax	64503	0	na	na
Q8I1P1	Q8I1P1_PLAF7	623	Apical merozoite protein	1	3	protozoan	Apicomplexa	1	7	1	1	2010	2010	0	11	Plasmodium falciparum (isolate 3D7)	325	PF3D7_0419700	4	malaria	na	1	0	0	na	na	1	0.89403	0.962526	24	1..24	0.751	na	anchored component of plasma membrane:rhoptry	na	0	Highly probable	na	0	na	na	na	na	unreviewed	Sar, Alveolata, Apicomplexa, Aconoidasida, Haemosporida (haemosporidians), Plasmodiidae, Plasmodium, Plasmodium (Laverania), Plasmodium falciparum, Plasmodium falciparum (isolate 3D7)	38835	0	na	na
Q8I1W9	Q8I1W9_PLAF7	202	Apical sushi protein	1	4	protozoan	Apicomplexa	1	13	1	1	2011	2011	0	10	Plasmodium falciparum (isolate 3D7)	731	PF3D7_0405900	4	malaria	na	1	1	1	712..730	Helical	0	0.947045	0.85598	20	1..20	1	na	anchored component of plasma membrane:integral component of membrane:rhoptry neck	na	0.652	Not GPI-anchored	na	1	match	KMNNIINSASKYTFY	701:715*	na	unreviewed	Sar, Alveolata, Apicomplexa, Aconoidasida, Haemosporida (haemosporidians), Plasmodiidae, Plasmodium, Plasmodium (Laverania), Plasmodium falciparum, Plasmodium falciparum (isolate 3D7)	85461	0	na	na
Q8WPZ7	Q8WPZ7_PLAFA	460	Arginase	1	0	protozoan	Apicomplexa	1	5	1	1	2010	2010	0	11	Plasmodium falciparum	411	arg	3	malaria	na	0	0	0	na	na	0	0.000777	0.000653	na	na	0.001	na	na	arginase activity:metal ion binding	0.975	Not GPI-anchored	na	0	na	na	na	na	unreviewed	Sar, Alveolata, Apicomplexa, Aconoidasida, Haemosporida (haemosporidians), Plasmodiidae, Plasmodium, Plasmodium (Laverania), Plasmodium falciparum	46508	0	na	na
Q4CRK6	Q4CRK6_TRYCC	473	Aspartate aminotransferase	1	0	protozoan	Euglenozoa	1	73	1	1	2008	2008	0	13	Trypanosoma cruzi (strain CL Brener)	404	Tc00.1047053503679.10	3	trypanosomiasis	Chagas disease	0	0	0	na	na	0	0.035794	0.010454	na	na	0.002	biosynthetic process:cellular amino acid metabolic process	na	L-aspartate:2-oxoglutarate aminotransferase activity:pyridoxal phosphate binding	0.182	Not GPI-anchored	na	0	na	na	na	na	unreviewed	Discoba, Euglenozoa, Kinetoplastea (kinetoplasts), Metakinetoplastina, Trypanosomatida, Trypanosomatidae, Trypanosoma, Schizotrypanum, Trypanosoma cruzi, Trypanosoma cruzi (strain CL Brener)	44879	0	na	na
G4VC15	G4VC15_SCHMA	470	Aspartate aminotransferase	1	0	helminthic	Platyhelminthes	1	0	0	1	2006	2006	0	15	Schistosoma mansoni (Blood fluke)	405		3	schistosomiasis	na	0	0	0	na	na	0	5.9e-05	0.000999	na	na	0.001	biosynthetic process:cellular amino acid metabolic process	na	L-aspartate:2-oxoglutarate aminotransferase activity:pyridoxal phosphate binding	0.394	Not GPI-anchored	na	0	na	na	na	na	unreviewed	Opisthokonta, Metazoa, Eumetazoa, Bilateria, Protostomia, Spiralia, Lophotrochozoa, Platyhelminthes, Trematoda, Digenea (flukes), Strigeidida, Schistosomatoidea, Schistosomatidae (blood flukes), Schistosoma, Schistosoma mansoni (Blood fluke)	45644	0	na	na
A0A504Y7H3	A0A504Y7H3_FASGI	481	Aspartate aminotransferase	0	0	helminthic	Platyhelminthes	4	61	4	3	2005	2017	12	4	Fasciola gigantica (Giant liver fluke)	398	FGIG_08565	3	fascioliasis	liver Fluke	0	0	0	na	na	0	0.001479	0.004399	na	na	0.001	biosynthetic process:cellular amino acid metabolic process	na	L-aspartate:2-oxoglutarate aminotransferase activity:pyridoxal phosphate binding	0.84	Not GPI-anchored	na	0	na	na	na	na	unreviewed	Opisthokonta, Metazoa, Eumetazoa, Bilateria, Protostomia, Spiralia, Lophotrochozoa, Platyhelminthes, Trematoda, Digenea (flukes), Plagiorchiida, Echinostomata, Echinostomatoidea, Fasciolidae, Fasciola, Fasciola gigantica (Giant liver fluke)	44494	0	na	na
A0A4E0RMQ1	A0A4E0RMQ1_FASHE	452	Aspartate aminotransferase	1	0	helminthic	Platyhelminthes	1	0	0	1	2006	2006	0	15	Fasciola hepatica (Liver fluke)	418	D915_006783	3	fascioliasis	na	0	0	0	na	na	0	0.00151	0.005968	na	na	0.001	biosynthetic process:cellular amino acid metabolic process	na	L-aspartate:2-oxoglutarate aminotransferase activity:pyridoxal phosphate binding	0.773	Not GPI-anchored	na	0	na	na	na	na	unreviewed	Opisthokonta, Metazoa, Eumetazoa, Bilateria, Protostomia, Spiralia, Lophotrochozoa, Platyhelminthes, Trematoda, Digenea (flukes), Plagiorchiida, Echinostomata, Echinostomatoidea, Fasciolidae, Fasciola, Fasciola hepatica (Liver fluke)	46292	0	na	na
A0A4E0RKR3	A0A4E0RKR3_FASHE	467	Aspartate aminotransferase	0	0	helminthic	Platyhelminthes	5	61	4	3	2005	2017	12	4	Fasciola hepatica (Liver fluke)	406	D915_008000	3	fascioliasis	na	0	0	0	na	na	0	0.000143	0.000809	na	na	0.001	biosynthetic process:cellular amino acid metabolic process	na	L-aspartate:2-oxoglutarate aminotransferase activity:pyridoxal phosphate binding	0.109	Not GPI-anchored	na	0	na	na	na	na	unreviewed	Opisthokonta, Metazoa, Eumetazoa, Bilateria, Protostomia, Spiralia, Lophotrochozoa, Platyhelminthes, Trematoda, Digenea (flukes), Plagiorchiida, Echinostomata, Echinostomatoidea, Fasciolidae, Fasciola, Fasciola hepatica (Liver fluke)	45476	0	na	na
A0A3R7JJY8	A0A3R7JJY8_CLOSI	359	Aspartate aminotransferase	0	0	helminthic	Platyhelminthes	1	0	0	1	2020	2020	0	1	Clonorchis sinensis (Chinese liver fluke)	491	GOT2 CSKR_6439s	3	clonorchiasis	na	0	0	0	na	na	0	0.034984	0.04235	na	na	0.001	biosynthetic process:cellular amino acid metabolic process	na	L-aspartate:2-oxoglutarate aminotransferase activity:pyridoxal phosphate binding	0.96	Not GPI-anchored	na	0	na	na	na	na	unreviewed	Opisthokonta, Metazoa, Eumetazoa, Bilateria, Protostomia, Spiralia, Lophotrochozoa, Platyhelminthes, Trematoda, Digenea (flukes), Opisthorchiida, Opisthorchiata, Opisthorchiidae, Clonorchis, Clonorchis sinensis (Chinese liver fluke)	54183	0	na	na
A0A075AAB3	A0A075AAB3_9TREM	458	Aspartate aminotransferase	1	0	helminthic	Platyhelminthes	1	15	1	1	2015	2015	0	6	Opisthorchis viverrini	411	T265_01360	3	Opisthorchiasis	na	0	0	0	na	na	0	0.000102	0.000879	na	na	0.001	biosynthetic process:cellular amino acid metabolic process	na	L-aspartate:2-oxoglutarate aminotransferase activity:pyridoxal phosphate binding	0.937	Not GPI-anchored	na	0	na	na	na	na	unreviewed	Opisthokonta, Metazoa, Eumetazoa, Bilateria, Protostomia, Spiralia, Lophotrochozoa, Platyhelminthes, Trematoda, Digenea (flukes), Opisthorchiida, Opisthorchiata, Opisthorchiidae, Opisthorchis, Opisthorchis viverrini	45854	0	na	na
A0A5K4EG06	A0A5K4EG06_SCHMA	454	Aspartate transaminase	0	0	helminthic	Platyhelminthes	3	16	2	1	2006	2017	11	4	Schistosoma mansoni (Blood fluke)	417		3	schistosomiasis	na	0	0	0	na	na	0	0.026448	0.003806	na	na	0.001	biosynthetic process:cellular amino acid metabolic process	na	L-aspartate:2-oxoglutarate aminotransferase activity:pyridoxal phosphate binding	0.948	Not GPI-anchored	na	0	na	na	na	na	unreviewed	Opisthokonta, Metazoa, Eumetazoa, Bilateria, Protostomia, Spiralia, Lophotrochozoa, Platyhelminthes, Trematoda, Digenea (flukes), Strigeidida, Schistosomatoidea, Schistosomatidae (blood flukes), Schistosoma, Schistosoma mansoni (Blood fluke)	46503	0	na	na
Q27721	Q27721_PLAFA	125	ATPase	1	3	protozoan	Apicomplexa	1	16	1	1	2013	2013	0	8	Plasmodium falciparum	1103		4	malaria	na	7	6	6	165..191:197..214:357..381:393..421:925..948:998..1024	Helical	0	4e-06	0.000819	na	na	0.999	na	integral component of membrane	ATPase activity:ATP binding	0.36	Not GPI-anchored	na	0	na	na	na	na	unreviewed	Sar, Alveolata, Apicomplexa, Aconoidasida, Haemosporida (haemosporidians), Plasmodiidae, Plasmodium, Plasmodium (Laverania), Plasmodium falciparum	121504	0	na	na
C6KTA3	C6KTA3_PLAF7	516	ATPase	1	0	protozoan	Apicomplexa	1	16	1	1	2013	2013	0	8	Plasmodium falciparum (isolate 3D7)	372	PF3D7_0626700	3	malaria	na	0	0	0	na	na	0	0.001364	0.00033	na	na	0.001	na	cytoplasm:nucleus	na	0.109	Not GPI-anchored	na	0	na	na	na	na	unreviewed	Sar, Alveolata, Apicomplexa, Aconoidasida, Haemosporida (haemosporidians), Plasmodiidae, Plasmodium, Plasmodium (Laverania), Plasmodium falciparum, Plasmodium falciparum (isolate 3D7)	43650	0	na	na
Q25628	Q25628_ONCVO	397	B20 protein	1	0	helminthic	Nematoda	1	27	1	1	2000	2000	0	21	Onchocerca volvulus	460	B20	2	onchocerciasis	river blindness	0	0	0	na	na	0	1.1e-05	0.000797	na	na	0.001	na	na	na	0.522	Not GPI-anchored	na	0	na	na	na	na	unreviewed	Opisthokonta, Metazoa, Eumetazoa, Bilateria, Protostomia, Ecdysozoa, Nematoda (roundworms), Chromadorea, Rhabditida, Spirurina, Spiruromorpha, Filarioidea, Onchocercidae, Onchocerca, Onchocerca volvulus	52552	0	na	na
A7UD79	A7UD79_PLAFA	262	Bifunctional dihydrofolate reductase-thymidylate synthase	1	0	protozoan	Apicomplexa	1	141	1	1	1998	1998	0	23	Plasmodium falciparum	608	DHFR-TS	3	malaria	na	0	0	0	na	na	0	0.002767	0.010542	na	na	0.006	dTMP biosynthetic process:methylation:one-carbon metabolic process:tetrahydrofolate biosynthetic process	na	dihydrofolate reductase activity:thymidylate synthase activity	0.091	Not GPI-anchored	na	0	na	na	na	na	unreviewed	Sar, Alveolata, Apicomplexa, Aconoidasida, Haemosporida (haemosporidians), Plasmodiidae, Plasmodium, Plasmodium (Laverania), Plasmodium falciparum	71797	1	490	na
A0A113RCW2	A0A113RCW2_PLABE	277	Bifunctional dihydrofolate reductase-thymidylate synthase	1	0	protozoan	Apicomplexa	1	141	1	1	1998	1998	0	23	Plasmodium berghei	587	DHFR-TS PBK173_000138600 PBNK65E_000132100 PBNK65NY_000131500 PBSP11A_000131500	3	malaria	na	0	0	0	na	na	0	0.000377	0.001738	na	na	0.001	dTMP biosynthetic process:methylation:one-carbon metabolic process:tetrahydrofolate biosynthetic process	na	dihydrofolate reductase activity:thymidylate synthase activity	0.018	Not GPI-anchored	na	0	na	na	na	na	unreviewed	Sar, Alveolata, Apicomplexa, Aconoidasida, Haemosporida (haemosporidians), Plasmodiidae, Plasmodium, Plasmodium (Vinckeia), Plasmodium berghei	68884	1	469	na
Q99019	Q99019_PLAFA	513	Blood-stage antigen	0	2	protozoan	Apicomplexa	8	339	7	7	1992	2016	24	5	Plasmodium falciparum	375		4	malaria	na	0	0	0	na	na	1	0.988611	0.984278	24	1..24	1	na	na	na	0.548	Not GPI-anchored	na	0	na	na	na	na	unreviewed	Sar, Alveolata, Apicomplexa, Aconoidasida, Haemosporida (haemosporidians), Plasmodiidae, Plasmodium, Plasmodium (Laverania), Plasmodium falciparum	43426	0	na	na
A0A1I9GEW4	A0A1I9GEW4_BRUMA	1099	Bm14	1	1	ectoparasite	Nematoda	1	25	1	1	2004	2004	0	17	Brugia malayi (Filarial nematode worm)	37	Bm14 BM_Bm14	4	filariasis	elephantiasis,lymphatic filariasis	0	0	0	na	na	0	0.052409	0.003608	na	na	0.001	na	na	na	na	Less than 40aa	na	0	na	na	na	na	unreviewed	Opisthokonta, Metazoa, Eumetazoa, Bilateria, Protostomia, Ecdysozoa, Nematoda (roundworms), Chromadorea, Rhabditida, Spirurina, Spiruromorpha, Filarioidea, Onchocercidae, Brugia, Brugia malayi (Filarial nematode worm)	4166	0	na	na
A0A1S0QI95	A0A1S0QI95_BRUMA	987	BMA-HSP-17	1	0	ectoparasite	Nematoda	1	14	1	1	2010	2010	0	11	Brugia malayi (Filarial nematode worm)	152	hsp Bma-hsp-17 BM_Bm10597	2	filariasis	elephantiasis,lymphatic filariasis	0	0	0	na	na	0	0.000172	0.000675	na	na	0.001	na	na	na	0.824	Not GPI-anchored	na	0	na	na	na	na	unreviewed	Opisthokonta, Metazoa, Eumetazoa, Bilateria, Protostomia, Ecdysozoa, Nematoda (roundworms), Chromadorea, Rhabditida, Spirurina, Spiruromorpha, Filarioidea, Onchocercidae, Brugia, Brugia malayi (Filarial nematode worm)	17769	0	na	na
A0A125YNI2	A0A125YNI2_TOXGM	821	Bradyzoite antigen BAG1	0	0	protozoan	Apicomplexa	6	141	5	5	1998	2014	16	7	Toxoplasma gondii (strain ATCC 50611 / Me49)	229	BAG1 TGME49_259020	3	toxoplasmosis	na	0	0	0	na	na	0	1.6e-05	0.001829	na	na	0.001	na	na	na	0.675	Not GPI-anchored	na	0	na	na	na	na	unreviewed	Sar, Alveolata, Apicomplexa, Conoidasida, Coccidia, Eucoccidiorida, Eimeriorina, Sarcocystidae, Toxoplasma, Toxoplasma gondii, Toxoplasma gondii (strain ATCC 50611 / Me49)	25041	0	na	na
C9K2S1	C9K2S1_NEOCA	826	Bradyzoite protein BAG1	1	0	protozoan	Apicomplexa	1	9	1	1	2013	2013	0	8	Neospora caninum (Coccidian parasite)	227	bag1	3	neosporosis	na	0	0	0	na	na	0	4.1e-05	0.00083	na	na	0.001	na	na	na	0.428	Not GPI-anchored	na	0	na	na	na	na	unreviewed	Sar, Alveolata, Apicomplexa, Conoidasida, Coccidia, Eucoccidiorida, Eimeriorina, Sarcocystidae, Neospora, Neospora caninum (Coccidian parasite)	24790	0	na	na
P90612	P90612_TOXGO	953	Bradyzoite surface antigen	0	6	protozoan	Apicomplexa	1	17	1	1	2017	2017	0	4	Toxoplasma gondii	172	SAG4	4	toxoplasmosis	na	1	2	1	147..170	Helical	1	0.963768	0.88309	22	1..22	1	na	integral component of membrane	na	0	Highly probable	na	1	possible	KDEPVELAAL	84:93*	na	unreviewed	Sar, Alveolata, Apicomplexa, Conoidasida, Coccidia, Eucoccidiorida, Eimeriorina, Sarcocystidae, Toxoplasma, Toxoplasma gondii	18521	0	na	na
A6MIY9	A6MIY9_NEOCA	465	Bradyzoite surface protein BSR4	0	2	protozoan	Apicomplexa	3	37	3	3	2012	2013	1	8	Neospora caninum (Coccidian parasite)	408	BSR4	4	neosporosis	na	0	0	0	na	na	1	0.631016	0.418836	na	na	0.812	na	membrane	na	0.005	Weakly probable	na	0	na	na	na	na	unreviewed	Sar, Alveolata, Apicomplexa, Conoidasida, Coccidia, Eucoccidiorida, Eimeriorina, Sarcocystidae, Neospora, Neospora caninum (Coccidian parasite)	42941	0	na	na
G1K4P7	G1K4P7_NEOCA	486	Bradyzoite surface protein SRS9	0	2	protozoan	Apicomplexa	2	28	2	2	2012	2013	1	8	Neospora caninum (Coccidian parasite)	396	SRS9	4	neosporosis	na	0	1	0	na	na	1	0.748022	0.45835	na	na	0.998	na	membrane	na	0.005	Weakly probable	na	0	na	na	na	na	unreviewed	Sar, Alveolata, Apicomplexa, Conoidasida, Coccidia, Eucoccidiorida, Eimeriorina, Sarcocystidae, Neospora, Neospora caninum (Coccidian parasite)	41947	0	na	na
A0A4Z2DQM6	A0A4Z2DQM6_SCHJA	193	Calcium binding	1	0	helminthic	Platyhelminthes	2	3	1	1	1999	2015	16	6	Schistosoma japonicum (Blood fluke)	757	EWB00_009825	4	schistosomiasis	na	0	0	0	na	na	0	1.9e-05	0.000506	na	na	0.001	na	na	calcium ion binding	0.323	Not GPI-anchored	na	0	na	na	na	na	unreviewed	Opisthokonta, Metazoa, Eumetazoa, Bilateria, Protostomia, Spiralia, Lophotrochozoa, Platyhelminthes, Trematoda, Digenea (flukes), Strigeidida, Schistosomatoidea, Schistosomatidae (blood flukes), Schistosoma, Schistosoma japonicum (Blood fluke)	84727	0	na	na
A0A068WTP1	A0A068WTP1_ECHGR	35	Calcium binding protein	0	2	helminthic	Platyhelminthes	1	8	1	1	2017	2017	0	4	Echinococcus granulosus (Hydatid tapeworm)	2186	EgrG_000722600	4	cystic echinococcosis	hydatidosis, hydatid disease	0	0	0	na	na	1	0.999185	0.99885	23	1..23	0.873	na	na	calcium ion binding	0.698	Not GPI-anchored	na	0	na	na	na	na	unreviewed	Opisthokonta, Metazoa, Eumetazoa, Bilateria, Protostomia, Spiralia, Lophotrochozoa, Platyhelminthes, Cestoda, Eucestoda, Cyclophyllidea, Taeniidae, Echinococcus, Echinococcus granulosus group, Echinococcus granulosus (Hydatid tapeworm)	240394	0	na	na
A0A068X076	A0A068X076_ECHGR	563	Calcium binding protein	0	0	helminthic	Platyhelminthes	1	8	1	1	2017	2017	0	4	Echinococcus granulosus (Hydatid tapeworm)	349	EgrG_000084500	4	cystic echinococcosis	hydatidosis, hydatid disease	0	0	0	na	na	0	8e-06	0.002563	na	na	0.001	na	na	calcium ion binding	0.807	Not GPI-anchored	na	0	na	na	na	na	unreviewed	Opisthokonta, Metazoa, Eumetazoa, Bilateria, Protostomia, Spiralia, Lophotrochozoa, Platyhelminthes, Cestoda, Eucestoda, Cyclophyllidea, Taeniidae, Echinococcus, Echinococcus granulosus group, Echinococcus granulosus (Hydatid tapeworm)	40357	0	na	na
A0A068WYT8	A0A068WYT8_ECHGR	672	Calcium binding protein	0	0	helminthic	Platyhelminthes	1	8	1	1	2017	2017	0	4	Echinococcus granulosus (Hydatid tapeworm)	293	EgrG_001200900	4	cystic echinococcosis	hydatidosis, hydatid disease	0	0	0	na	na	0	0	0.000221	na	na	0.001	microtubule-based process	dynein complex	calcium ion binding	0.824	Not GPI-anchored	na	0	na	na	na	na	unreviewed	Opisthokonta, Metazoa, Eumetazoa, Bilateria, Protostomia, Spiralia, Lophotrochozoa, Platyhelminthes, Cestoda, Eucestoda, Cyclophyllidea, Taeniidae, Echinococcus, Echinococcus granulosus group, Echinococcus granulosus (Hydatid tapeworm)	32987	0	na	na
A0A068WQ03	A0A068WQ03_ECHGR	990	Calcium binding protein	0	0	helminthic	Platyhelminthes	1	8	1	1	2017	2017	0	4	Echinococcus granulosus (Hydatid tapeworm)	149	EgrG_000504500	4	cystic echinococcosis	hydatidosis, hydatid disease	0	0	0	na	na	0	0.000276	0.002077	na	na	0.001	na	na	calcium ion binding	0.604	Not GPI-anchored	na	0	na	na	na	na	unreviewed	Opisthokonta, Metazoa, Eumetazoa, Bilateria, Protostomia, Spiralia, Lophotrochozoa, Platyhelminthes, Cestoda, Eucestoda, Cyclophyllidea, Taeniidae, Echinococcus, Echinococcus granulosus group, Echinococcus granulosus (Hydatid tapeworm)	17170	0	na	na
A0A068WPV8	A0A068WPV8_ECHGR	895	Calcium binding protein	0	0	helminthic	Platyhelminthes	1	8	1	1	2017	2017	0	4	Echinococcus granulosus (Hydatid tapeworm)	196	EGR_07814 EgrG_000500300	4	cystic echinococcosis	hydatidosis, hydatid disease	0	0	0	na	na	0	4e-05	0.000454	na	na	0.001	na	na	calcium ion binding	0.72	Not GPI-anchored	na	0	na	na	na	na	unreviewed	Opisthokonta, Metazoa, Eumetazoa, Bilateria, Protostomia, Spiralia, Lophotrochozoa, Platyhelminthes, Cestoda, Eucestoda, Cyclophyllidea, Taeniidae, Echinococcus, Echinococcus granulosus group, Echinococcus granulosus (Hydatid tapeworm)	21865	0	na	na
A0A068WNS1	A0A068WNS1_ECHGR	1000	Calcium binding protein	0	0	helminthic	Platyhelminthes	1	8	1	1	2017	2017	0	4	Echinococcus granulosus (Hydatid tapeworm)	143	EgrG_000460100	4	cystic echinococcosis	hydatidosis, hydatid disease	0	0	0	na	na	0	0.000206	0.00202	na	na	0.001	na	na	calcium ion binding	0.84	Not GPI-anchored	na	0	na	na	na	na	unreviewed	Opisthokonta, Metazoa, Eumetazoa, Bilateria, Protostomia, Spiralia, Lophotrochozoa, Platyhelminthes, Cestoda, Eucestoda, Cyclophyllidea, Taeniidae, Echinococcus, Echinococcus granulosus group, Echinococcus granulosus (Hydatid tapeworm)	16044	0	na	na
A0A068WIY7	A0A068WIY7_ECHGR	931	Calcium binding protein	0	0	helminthic	Platyhelminthes	1	8	1	1	2017	2017	0	4	Echinococcus granulosus (Hydatid tapeworm)	178	EgrG_000504600	4	cystic echinococcosis	hydatidosis, hydatid disease	0	0	0	na	na	0	2.9e-05	0.000475	na	na	0.001	na	na	calcium ion binding	0.72	Not GPI-anchored	na	0	na	na	na	na	unreviewed	Opisthokonta, Metazoa, Eumetazoa, Bilateria, Protostomia, Spiralia, Lophotrochozoa, Platyhelminthes, Cestoda, Eucestoda, Cyclophyllidea, Taeniidae, Echinococcus, Echinococcus granulosus group, Echinococcus granulosus (Hydatid tapeworm)	20413	0	na	na
C1LEK4	C1LEK4_SCHJA	937	Calcium-binding EF-hand,domain-containing protein	1	0	helminthic	Platyhelminthes	1	11	1	1	2010	2010	0	11	Schistosoma japonicum (Blood fluke)	175	EWB00_004574	2	schistosomiasis	na	0	0	0	na	na	0	0.000121	0.000483	na	na	0.001	microtubule-based process	dynein complex	calcium ion binding	0.548	Not GPI-anchored	na	0	na	na	na	na	unreviewed	Opisthokonta, Metazoa, Eumetazoa, Bilateria, Protostomia, Spiralia, Lophotrochozoa, Platyhelminthes, Trematoda, Digenea (flukes), Strigeidida, Schistosomatoidea, Schistosomatidae (blood flukes), Schistosoma, Schistosoma japonicum (Blood fluke)	20970	0	na	na
A0A4Z2CPW4	A0A4Z2CPW4_SCHJA	1030	Calcium-binding protein	1	3	helminthic	Platyhelminthes	1	3	1	1	2015	2015	0	6	Schistosoma japonicum (Blood fluke)	111	EWB00_008536	4	schistosomiasis	na	1	1	1	20..37	Helical	0	0.000614	0.000604	na	na	0.841	na	integral component of membrane	calcium ion binding	0.84	Not GPI-anchored	na	0	na	na	na	na	unreviewed	Opisthokonta, Metazoa, Eumetazoa, Bilateria, Protostomia, Spiralia, Lophotrochozoa, Platyhelminthes, Trematoda, Digenea (flukes), Strigeidida, Schistosomatoidea, Schistosomatidae (blood flukes), Schistosoma, Schistosoma japonicum (Blood fluke)	12900	0	na	na
Q8MYK0	Q8MYK0_TOXGO	276	Calcium-dependent protein kinase	0	0	protozoan	Apicomplexa	10	151	10	7	2013	2019	6	2	Toxoplasma gondii	594	cdpk3	2	toxoplasmosis	na	0	0	0	na	na	0	5.9e-05	0.000739	na	na	0.001	na	na	ATP binding:calcium ion binding:protein kinase activity	0.604	Not GPI-anchored	na	0	na	na	na	na	unreviewed	Sar, Alveolata, Apicomplexa, Conoidasida, Coccidia, Eucoccidiorida, Eimeriorina, Sarcocystidae, Toxoplasma, Toxoplasma gondii	67564	0	na	na
A0A7J6K9W6	A0A7J6K9W6_TOXGO	29	Calcium-dependent protein kinase	0	0	protozoan	Apicomplexa	8	134	8	6	2013	2019	6	2	Toxoplasma gondii	2228	TGRH88_030750	4	toxoplasmosis	na	0	0	0	na	na	0	4e-06	0.000381	na	na	0.001	na	na	kinase activity	0.789	Not GPI-anchored	na	0	na	na	na	na	unreviewed	Sar, Alveolata, Apicomplexa, Conoidasida, Coccidia, Eucoccidiorida, Eimeriorina, Sarcocystidae, Toxoplasma, Toxoplasma gondii	241395	0	na	na
A0A125YH30	A0A125YH30_TOXGM	282	Calcium-dependent protein kinase CDPK1	0	0	protozoan	Apicomplexa	4	47	4	3	2014	2019	5	2	Toxoplasma gondii (strain ATCC 50611 / Me49)	582	CDPK1 TGME49_301440	4	toxoplasmosis	na	0	0	0	na	na	0	3.4e-05	0.00231	na	na	0.001	na	na	ATP binding:calcium ion binding:calmodulin-dependent protein kinase activity	0.741	Not GPI-anchored	na	0	na	na	na	na	unreviewed	Sar, Alveolata, Apicomplexa, Conoidasida, Coccidia, Eucoccidiorida, Eimeriorina, Sarcocystidae, Toxoplasma, Toxoplasma gondii, Toxoplasma gondii (strain ATCC 50611 / Me49)	65421	0	na	na
A0A125YQG4	A0A125YQG4_TOXGM	324	Calcium-dependent protein kinase CDPK3	0	0	protozoan	Apicomplexa	3	46	3	3	2013	2019	6	2	Toxoplasma gondii (strain ATCC 50611 / Me49)	537	CDPK3 TGME49_305860	4	toxoplasmosis	na	0	0	0	na	na	0	4e-06	0.002478	na	na	0.001	na	na	ATP binding:calcium ion binding:calmodulin-dependent protein kinase activity	0.288	Not GPI-anchored	na	0	na	na	na	na	unreviewed	Sar, Alveolata, Apicomplexa, Conoidasida, Coccidia, Eucoccidiorida, Eimeriorina, Sarcocystidae, Toxoplasma, Toxoplasma gondii, Toxoplasma gondii (strain ATCC 50611 / Me49)	60430	0	na	na
A0A125YQH0	A0A125YQH0_TOXGM	228	Calcium-dependent protein kinase CDPK5	1	0	protozoan	Apicomplexa	1	18	1	1	2014	2014	0	7	Toxoplasma gondii (strain ATCC 50611 / Me49)	682	CDPK5 TGME49_224950	4	toxoplasmosis	na	0	0	0	na	na	0	0.005807	0.004325	na	na	0.001	na	na	ATP binding:calcium ion binding:calmodulin-dependent protein kinase activity	0.627	Not GPI-anchored	na	0	na	na	na	na	unreviewed	Sar, Alveolata, Apicomplexa, Conoidasida, Coccidia, Eucoccidiorida, Eimeriorina, Sarcocystidae, Toxoplasma, Toxoplasma gondii, Toxoplasma gondii (strain ATCC 50611 / Me49)	75418	0	na	na
A0A125YS29	A0A125YS29_TOXGM	991	Calmodulin	1	0	protozoan	Apicomplexa	1	2	1	1	2014	2014	0	7	Toxoplasma gondii (strain ATCC 50611 / Me49)	149	TGME49_249240	3	toxoplasmosis	na	0	0	0	na	na	0	1e-05	0.000383	na	na	0.005	calcium-mediated signaling	na	calcium ion binding:transferase activity, transferring acyl groups	0.154	Not GPI-anchored	na	0	na	na	na	na	unreviewed	Sar, Alveolata, Apicomplexa, Conoidasida, Coccidia, Eucoccidiorida, Eimeriorina, Sarcocystidae, Toxoplasma, Toxoplasma gondii, Toxoplasma gondii (strain ATCC 50611 / Me49)	16805	0	na	na
W6V4Z2	W6V4Z2_ECHGR	983	Calmodulin	0	0	helminthic	Platyhelminthes	1	8	1	1	2017	2017	0	4	Echinococcus granulosus (Hydatid tapeworm)	154	EGR_03775	4	cystic echinococcosis	hydatidosis, hydatid disease	0	0	0	na	na	0	1.8e-05	0.000383	na	na	0.001	na	na	calcium ion binding	0.493	Not GPI-anchored	na	0	na	na	na	na	unreviewed	Opisthokonta, Metazoa, Eumetazoa, Bilateria, Protostomia, Spiralia, Lophotrochozoa, Platyhelminthes, Cestoda, Eucestoda, Cyclophyllidea, Taeniidae, Echinococcus, Echinococcus granulosus group, Echinococcus granulosus (Hydatid tapeworm)	17908	0	na	na
W6V0H7	W6V0H7_ECHGR	979	Calmodulin	0	0	helminthic	Platyhelminthes	1	8	1	1	2017	2017	0	4	Echinococcus granulosus (Hydatid tapeworm)	157	EGR_00936	4	cystic echinococcosis	hydatidosis, hydatid disease	0	0	0	na	na	0	4.3e-05	0.001054	na	na	0.001	na	na	calcium ion binding	0.698	Not GPI-anchored	na	0	na	na	na	na	unreviewed	Opisthokonta, Metazoa, Eumetazoa, Bilateria, Protostomia, Spiralia, Lophotrochozoa, Platyhelminthes, Cestoda, Eucestoda, Cyclophyllidea, Taeniidae, Echinococcus, Echinococcus granulosus group, Echinococcus granulosus (Hydatid tapeworm)	17739	0	na	na
W6UZU3	W6UZU3_ECHGR	975	Calmodulin	0	0	helminthic	Platyhelminthes	1	8	1	1	2017	2017	0	4	Echinococcus granulosus (Hydatid tapeworm)	158	EGR_01210	4	cystic echinococcosis	hydatidosis, hydatid disease	0	0	0	na	na	0	0.000299	0.000744	na	na	0.001	na	na	calcium ion binding	0.72	Not GPI-anchored	na	0	na	na	na	na	unreviewed	Opisthokonta, Metazoa, Eumetazoa, Bilateria, Protostomia, Spiralia, Lophotrochozoa, Platyhelminthes, Cestoda, Eucestoda, Cyclophyllidea, Taeniidae, Echinococcus, Echinococcus granulosus group, Echinococcus granulosus (Hydatid tapeworm)	18079	0	na	na
W6US59	W6US59_ECHGR	678	Calmodulin	0	0	helminthic	Platyhelminthes	1	8	1	1	2017	2017	0	4	Echinococcus granulosus (Hydatid tapeworm)	288	EGR_01226	3	cystic echinococcosis	hydatidosis, hydatid disease	0	0	0	na	na	0	5.4e-05	0.002079	na	na	0.001	calcium-mediated signaling	na	calcium ion binding	0.824	Not GPI-anchored	na	0	na	na	na	na	unreviewed	Opisthokonta, Metazoa, Eumetazoa, Bilateria, Protostomia, Spiralia, Lophotrochozoa, Platyhelminthes, Cestoda, Eucestoda, Cyclophyllidea, Taeniidae, Echinococcus, Echinococcus granulosus group, Echinococcus granulosus (Hydatid tapeworm)	32088	0	na	na
W6TZK4	W6TZK4_ECHGR	1022	Calmodulin	0	0	helminthic	Platyhelminthes	1	8	1	1	2017	2017	0	4	Echinococcus granulosus (Hydatid tapeworm)	118	EGR_10888	4	cystic echinococcosis	hydatidosis, hydatid disease	0	0	0	na	na	0	9.5e-05	0.000485	na	na	0.005	na	na	calcium ion binding	0.575	Not GPI-anchored	na	0	na	na	na	na	unreviewed	Opisthokonta, Metazoa, Eumetazoa, Bilateria, Protostomia, Spiralia, Lophotrochozoa, Platyhelminthes, Cestoda, Eucestoda, Cyclophyllidea, Taeniidae, Echinococcus, Echinococcus granulosus group, Echinococcus granulosus (Hydatid tapeworm)	13486	0	na	na
U6JA54	U6JA54_ECHGR	970	Calmodulin	0	0	helminthic	Platyhelminthes	1	8	1	1	2017	2017	0	4	Echinococcus granulosus (Hydatid tapeworm)	160	EGR_09570 EGR_09570 EgrG_000532700	4	cystic echinococcosis	hydatidosis, hydatid disease	0	0	0	na	na	0	5e-06	0.000471	na	na	0.061	na	na	calcium ion binding	0.252	Not GPI-anchored	na	0	na	na	na	na	unreviewed	Opisthokonta, Metazoa, Eumetazoa, Bilateria, Protostomia, Spiralia, Lophotrochozoa, Platyhelminthes, Cestoda, Eucestoda, Cyclophyllidea, Taeniidae, Echinococcus, Echinococcus granulosus group, Echinococcus granulosus (Hydatid tapeworm)	18505	0	na	na
U6J2T9	U6J2T9_ECHGR	783	Calmodulin	0	0	helminthic	Platyhelminthes	1	8	1	1	2017	2017	0	4	Echinococcus granulosus (Hydatid tapeworm)	242	EGR_04603 EGR_04603 EgrG_000605300	4	cystic echinococcosis	hydatidosis, hydatid disease	0	0	0	na	na	1	0.011988	0.001908	na	na	0.172	na	na	calcium ion binding	0.548	Not GPI-anchored	na	0	na	na	na	na	unreviewed	Opisthokonta, Metazoa, Eumetazoa, Bilateria, Protostomia, Spiralia, Lophotrochozoa, Platyhelminthes, Cestoda, Eucestoda, Cyclophyllidea, Taeniidae, Echinococcus, Echinococcus granulosus group, Echinococcus granulosus (Hydatid tapeworm)	26915	0	na	na
A0A068WQ23	A0A068WQ23_ECHGR	836	Calmodulin	0	0	helminthic	Platyhelminthes	1	8	1	1	2017	2017	0	4	Echinococcus granulosus (Hydatid tapeworm)	223	EgrG_000344500	4	cystic echinococcosis	hydatidosis, hydatid disease	0	0	0	na	na	0	1.2e-05	0.002279	na	na	0.002	na	na	calcium ion binding	0.84	Not GPI-anchored	na	0	na	na	na	na	unreviewed	Opisthokonta, Metazoa, Eumetazoa, Bilateria, Protostomia, Spiralia, Lophotrochozoa, Platyhelminthes, Cestoda, Eucestoda, Cyclophyllidea, Taeniidae, Echinococcus, Echinococcus granulosus group, Echinococcus granulosus (Hydatid tapeworm)	25069	0	na	na
A0A068WGV0	A0A068WGV0_ECHGR	949	Calmodulin	0	0	helminthic	Platyhelminthes	1	8	1	1	2017	2017	0	4	Echinococcus granulosus (Hydatid tapeworm)	172	EgrG_000460000	4	cystic echinococcosis	hydatidosis, hydatid disease	0	0	0	na	na	0	8.2e-05	0.000994	na	na	0.001	na	na	calcium ion binding	0.675	Not GPI-anchored	na	0	na	na	na	na	unreviewed	Opisthokonta, Metazoa, Eumetazoa, Bilateria, Protostomia, Spiralia, Lophotrochozoa, Platyhelminthes, Cestoda, Eucestoda, Cyclophyllidea, Taeniidae, Echinococcus, Echinococcus granulosus group, Echinococcus granulosus (Hydatid tapeworm)	18727	0	na	na
A0A068W8X2	A0A068W8X2_ECHGR	994	Calmodulin	0	0	helminthic	Platyhelminthes	1	8	1	1	2017	2017	0	4	Echinococcus granulosus (Hydatid tapeworm)	147	EGR_00610 EgrG_000889000	4	cystic echinococcosis	hydatidosis, hydatid disease	0	0	0	na	na	0	0.000208	0.000927	na	na	0.001	na	na	calcium ion binding	0.652	Not GPI-anchored	na	0	na	na	na	na	unreviewed	Opisthokonta, Metazoa, Eumetazoa, Bilateria, Protostomia, Spiralia, Lophotrochozoa, Platyhelminthes, Cestoda, Eucestoda, Cyclophyllidea, Taeniidae, Echinococcus, Echinococcus granulosus group, Echinococcus granulosus (Hydatid tapeworm)	16899	0	na	na
Q9BJF5	Q9BJF5_TOXGO	350	Calmodulin-domain protein kinase 1	0	0	protozoan	Apicomplexa	4	47	4	3	2014	2019	5	2	Toxoplasma gondii	507	CDPK1	1	toxoplasmosis	na	0	0	0	na	na	0	3.4e-05	0.00231	na	na	0.001	na	na	ATP binding:calcium ion binding:protein kinase activity	0.72	Not GPI-anchored	na	0	na	na	na	na	unreviewed	Sar, Alveolata, Apicomplexa, Conoidasida, Coccidia, Eucoccidiorida, Eimeriorina, Sarcocystidae, Toxoplasma, Toxoplasma gondii	57253	0	na	na
P27730	CAN_SCHMA	192	Calpain	1	0	helminthic	Platyhelminthes	1	0	0	1	1996	1996	0	25	Schistosoma mansoni (Blood fluke)	758		2	schistosomiasis	na	0	0	0	na	na	0	5.7e-05	0.000699	na	na	0.005	na	na	calcium-dependent cysteine-type endopeptidase activity:calcium ion binding	0.899	Not GPI-anchored	na	0	na	na	na	na	reviewed	Opisthokonta, Metazoa, Eumetazoa, Bilateria, Protostomia, Spiralia, Lophotrochozoa, Platyhelminthes, Trematoda, Digenea (flukes), Strigeidida, Schistosomatoidea, Schistosomatidae (blood flukes), Schistosoma, Schistosoma mansoni (Blood fluke)	86863	3	154:313:337	na
C8YL72	C8YL72_HAELO	462	Calreticulin	1	2	ectoparasite	Arthropoda	1	15	1	1	2009	2009	0	12	Haemaphysalis longicornis (Bush tick)	410	CRT	2	disease vector	bush tick	0	0	0	na	na	1	0.999981	0.999493	16	1..16	0.926	protein folding	endoplasmic reticulum lumen	calcium ion binding:unfolded protein binding	0.575	Not GPI-anchored	Endoplasmic reticulum lumen	0	na	na	na	na	unreviewed	Opisthokonta, Metazoa, Eumetazoa, Bilateria, Protostomia, Ecdysozoa, Panarthropoda, Arthropoda, Chelicerata, Arachnida, Acari, Parasitiformes, Ixodida (ticks), Ixodoidea, Ixodidae (hardbacked ticks), Haemaphysalinae, Haemaphysalis, Haemaphysalis longicornis (Bush tick)	47244	0	na	na
A0A504X2U7	A0A504X2U7_LEIDO	478	Calreticulin	1	2	protozoan	Euglenozoa	1	37	1	1	2008	2008	0	13	Leishmania donovani	400	CGC20_2845 CGC21_10955 LDHU3_31.4750	3	leishmaniasis	Visceral leishmaniasis	0	1	0	na	na	1	0.994533	0.942993	23	1..23	1	protein folding	endoplasmic reticulum lumen	calcium ion binding:unfolded protein binding	0.288	Not GPI-anchored	Endoplasmic reticulum lumen	0	na	na	na	na	unreviewed	Discoba, Euglenozoa, Kinetoplastea (kinetoplasts), Metakinetoplastina, Trypanosomatida, Trypanosomatidae, Leishmaniinae, Leishmania, Leishmania, Leishmania donovani species complex, Leishmania donovani	45004	0	na	na
A0A0J9XSV8	A0A0J9XSV8_BRUMA	445	Calreticulin	0	1	ectoparasite	Nematoda	1	0	0	1	2021	2021	0	0	Brugia malayi (Filarial nematode worm)	421	bma-crt-1 Bma-crt-1 Bm6412 BM_Bm6412	3	filariasis	elephantiasis,lymphatic filariasis	1	0	0	na	na	0	0.48507	0.127565	na	na	0.541	defecation:endoplasmic reticulum unfolded protein response:hemidesmosome assembly:multicellular organismal reproductive process:negative regulation of oxidative stress-induced neuron death:programmed cell death:protein folding:regulation of gene expression:response to ethanol:response to heat	endoplasmic reticulum lumen	calcium ion binding:unfolded protein binding	0.091	Not GPI-anchored	Endoplasmic reticulum lumen	0	na	na	na	na	unreviewed	Opisthokonta, Metazoa, Eumetazoa, Bilateria, Protostomia, Ecdysozoa, Nematoda (roundworms), Chromadorea, Rhabditida, Spirurina, Spiruromorpha, Filarioidea, Onchocercidae, Brugia, Brugia malayi (Filarial nematode worm)	49479	0	na	na
A0A7J6JWF7	A0A7J6JWF7_TOXGO	209	Cathepsin B	1	1	protozoan	Apicomplexa	1	24	1	1	2013	2013	0	8	Toxoplasma gondii	714	TGRH88_063410	3	toxoplasmosis	na	1	0	0	na	na	0	0.042769	0.020134	na	na	0.6	na	na	na	0.463	Not GPI-anchored	na	0	na	na	na	na	unreviewed	Sar, Alveolata, Apicomplexa, Conoidasida, Coccidia, Eucoccidiorida, Eimeriorina, Sarcocystidae, Toxoplasma, Toxoplasma gondii	78621	0	na	na
S5M797	S5M797_TRISP	611	Cathepsin B	0	2	helminthic	Nematoda	2	19	2	2	2018	2019	1	2	Trichinella spiralis (Trichina worm)	329		2	trichinellosis	na	0	0	0	na	na	1	0.998947	0.657184	17	1..17	1	na	na	cysteine-type peptidase activity	0.919	Not GPI-anchored	na	0	na	na	na	na	unreviewed	Opisthokonta, Metazoa, Eumetazoa, Bilateria, Protostomia, Ecdysozoa, Nematoda (roundworms), Enoplea, Dorylaimia, Trichinellida, Trichinellidae, Trichinella, Trichinella spiralis (Trichina worm)	37451	0	na	na
A0A4E0QUT5	A0A4E0QUT5_FASHE	718	Cathepsin B	0	3	helminthic	Platyhelminthes	2	117	2	2	2003	2006	3	15	Fasciola hepatica (Liver fluke)	267	D915_010586	3	fascioliasis	na	1	1	1	20..41	Helical	0	0.38821	0.066433	na	na	0.997	na	integral component of membrane	cysteine-type peptidase activity	0.789	Not GPI-anchored	na	0	na	na	na	na	unreviewed	Opisthokonta, Metazoa, Eumetazoa, Bilateria, Protostomia, Spiralia, Lophotrochozoa, Platyhelminthes, Trematoda, Digenea (flukes), Plagiorchiida, Echinostomata, Echinostomatoidea, Fasciolidae, Fasciola, Fasciola hepatica (Liver fluke)	30391	0	na	na
A7UNB2	A7UNB2_FASHE	595	Cathepsin B	0	2	helminthic	Platyhelminthes	2	117	2	2	2003	2006	3	15	Fasciola hepatica (Liver fluke)	337	cat-B3	2	fascioliasis	na	0	0	0	na	na	1	0.999605	0.988822	15	1..15	0.944	regulation of catalytic activity	na	cysteine-type endopeptidase activity	0.604	Not GPI-anchored	na	0	na	na	na	na	unreviewed	Opisthokonta, Metazoa, Eumetazoa, Bilateria, Protostomia, Spiralia, Lophotrochozoa, Platyhelminthes, Trematoda, Digenea (flukes), Plagiorchiida, Echinostomata, Echinostomatoidea, Fasciolidae, Fasciola, Fasciola hepatica (Liver fluke)	37685	0	na	na
A0A4E0S045	A0A4E0S045_FASHE	581	Cathepsin B	0	2	helminthic	Platyhelminthes	2	117	2	2	2003	2006	3	15	Fasciola hepatica (Liver fluke)	343	D915_005958	3	fascioliasis	na	0	0	0	na	na	1	0.996683	0.984638	21	1..21	0.944	regulation of catalytic activity	na	cysteine-type endopeptidase activity	0.954	Not GPI-anchored	na	0	na	na	na	na	unreviewed	Opisthokonta, Metazoa, Eumetazoa, Bilateria, Protostomia, Spiralia, Lophotrochozoa, Platyhelminthes, Trematoda, Digenea (flukes), Plagiorchiida, Echinostomata, Echinostomatoidea, Fasciolidae, Fasciola, Fasciola hepatica (Liver fluke)	38075	0	na	na
A0A4E0R514	A0A4E0R514_FASHE	406	Cathepsin B	0	2	helminthic	Platyhelminthes	2	117	2	2	2003	2006	3	15	Fasciola hepatica (Liver fluke)	454	D915_007020	3	fascioliasis	na	0	0	0	na	na	1	0.999048	0.989407	15	1..15	0.944	na	na	cysteine-type peptidase activity	0.036	Not GPI-anchored	na	0	na	na	na	na	unreviewed	Opisthokonta, Metazoa, Eumetazoa, Bilateria, Protostomia, Spiralia, Lophotrochozoa, Platyhelminthes, Trematoda, Digenea (flukes), Plagiorchiida, Echinostomata, Echinostomatoidea, Fasciolidae, Fasciola, Fasciola hepatica (Liver fluke)	50976	0	na	na
A0A4E0R4T4	A0A4E0R4T4_FASHE	268	Cathepsin B	0	2	helminthic	Platyhelminthes	2	117	2	2	2003	2006	3	15	Fasciola hepatica (Liver fluke)	600	D915_005957	3	fascioliasis	na	0	1	0	na	na	1	0.998453	0.858903	24	1..24	1	na	na	cysteine-type peptidase activity	0.627	Not GPI-anchored	na	0	na	na	na	na	unreviewed	Opisthokonta, Metazoa, Eumetazoa, Bilateria, Protostomia, Spiralia, Lophotrochozoa, Platyhelminthes, Trematoda, Digenea (flukes), Plagiorchiida, Echinostomata, Echinostomatoidea, Fasciolidae, Fasciola, Fasciola hepatica (Liver fluke)	66914	0	na	na
A0A5J6XWK1	A0A5J6XWK1_FASHE	812	Cathepsin B	0	0	helminthic	Platyhelminthes	2	117	2	2	2003	2006	3	15	Fasciola hepatica (Liver fluke)	232	CatB4	2	fascioliasis	na	0	0	0	na	na	0	0.014464	0.001656	na	na	0.001	na	na	cysteine-type peptidase activity	0.698	Not GPI-anchored	na	0	na	na	na	na	unreviewed	Opisthokonta, Metazoa, Eumetazoa, Bilateria, Protostomia, Spiralia, Lophotrochozoa, Platyhelminthes, Trematoda, Digenea (flukes), Plagiorchiida, Echinostomata, Echinostomatoidea, Fasciolidae, Fasciola, Fasciola hepatica (Liver fluke)	25888	0	na	na
A0A125YST9	A0A125YST9_TOXGM	442	Cathepsin CPL	0	3	protozoan	Apicomplexa	2	27	2	2	2013	2014	1	7	Toxoplasma gondii (strain ATCC 50611 / Me49)	422	CPL TGME49_321530	3	toxoplasmosis	na	1	1	1	59..82	Helical	0	1.4e-05	0.001209	na	na	0.994	na	integral component of membrane	cysteine-type endopeptidase activity	0.84	Not GPI-anchored	na	0	na	na	na	na	unreviewed	Sar, Alveolata, Apicomplexa, Conoidasida, Coccidia, Eucoccidiorida, Eimeriorina, Sarcocystidae, Toxoplasma, Toxoplasma gondii, Toxoplasma gondii (strain ATCC 50611 / Me49)	47551	0	na	na
H6WYY7	H6WYY7_FASGI	617	Cathepsin L	0	4	helminthic	Platyhelminthes	23	1004	23	13	1995	2021	26	0	Fasciola gigantica (Giant liver fluke)	326	ctl1	2	fascioliasis	liver Fluke	0	0	0	na	na	1	0.999527	0.989963	15	1..15	0.944	na	na	cysteine-type peptidase activity	0.006	Weakly probable	na	1	possible	DKIDWRESGYVTEVKDQGNC	110:129	na	unreviewed	Opisthokonta, Metazoa, Eumetazoa, Bilateria, Protostomia, Spiralia, Lophotrochozoa, Platyhelminthes, Trematoda, Digenea (flukes), Plagiorchiida, Echinostomata, Echinostomatoidea, Fasciolidae, Fasciola, Fasciola gigantica (Giant liver fluke)	36785	0	na	na
Q9NB30	Q9NB30_FASHE	620	Cathepsin L	0	2	helminthic	Platyhelminthes	17	944	17	11	1995	2021	26	0	Fasciola hepatica (Liver fluke)	326		2	fascioliasis	na	0	0	0	na	na	1	0.999691	0.991532	15	1..15	0.944	na	na	cysteine-type peptidase activity	0.109	Not GPI-anchored	na	0	na	na	na	na	unreviewed	Opisthokonta, Metazoa, Eumetazoa, Bilateria, Protostomia, Spiralia, Lophotrochozoa, Platyhelminthes, Trematoda, Digenea (flukes), Plagiorchiida, Echinostomata, Echinostomatoidea, Fasciolidae, Fasciola, Fasciola hepatica (Liver fluke)	37149	0	na	na
Q6T857	Q6T857_FASGI	618	Cathepsin L	0	2	helminthic	Platyhelminthes	4	132	4	3	1997	2019	22	2	Fasciola gigantica (Giant liver fluke)	326	cat-L1H	2	fascioliasis	liver Fluke	0	0	0	na	na	1	0.999647	0.99436	15	1..15	0.944	na	na	cysteine-type peptidase activity	0.323	Not GPI-anchored	na	0	na	na	na	na	unreviewed	Opisthokonta, Metazoa, Eumetazoa, Bilateria, Protostomia, Spiralia, Lophotrochozoa, Platyhelminthes, Trematoda, Digenea (flukes), Plagiorchiida, Echinostomata, Echinostomatoidea, Fasciolidae, Fasciola, Fasciola gigantica (Giant liver fluke)	37085	0	na	na
A8W638	A8W638_FASHE	616	Cathepsin L	0	2	helminthic	Platyhelminthes	17	944	17	11	1995	2021	26	0	Fasciola hepatica (Liver fluke)	326		2	fascioliasis	na	0	0	0	na	na	1	0.999804	0.997124	15	1..15	0.944	na	na	cysteine-type peptidase activity	0.021	Not GPI-anchored	na	0	na	na	na	na	unreviewed	Opisthokonta, Metazoa, Eumetazoa, Bilateria, Protostomia, Spiralia, Lophotrochozoa, Platyhelminthes, Trematoda, Digenea (flukes), Plagiorchiida, Echinostomata, Echinostomatoidea, Fasciolidae, Fasciola, Fasciola hepatica (Liver fluke)	37418	0	na	na
A3FMG6	A3FMG6_FASHE	615	Cathepsin L	0	2	helminthic	Platyhelminthes	19	1068	19	12	1995	2021	26	0	Fasciola hepatica (Liver fluke)	326		2	fascioliasis	na	0	0	0	na	na	1	0.999798	0.991431	15	1..15	0.944	na	na	cysteine-type peptidase activity	0.074	Not GPI-anchored	na	0	na	na	na	na	unreviewed	Opisthokonta, Metazoa, Eumetazoa, Bilateria, Protostomia, Spiralia, Lophotrochozoa, Platyhelminthes, Trematoda, Digenea (flukes), Plagiorchiida, Echinostomata, Echinostomatoidea, Fasciolidae, Fasciola, Fasciola hepatica (Liver fluke)	36981	0	na	na
A0A5K4FCS2	A0A5K4FCS2_SCHMA	605	Cathepsin L	1	2	helminthic	Platyhelminthes	1	37	1	1	2014	2014	0	7	Schistosoma mansoni (Blood fluke)	330		3	schistosomiasis	na	0	0	0	na	na	1	0.999176	0.990518	17	1..17	1	na	na	cysteine-type peptidase activity	0.807	Not GPI-anchored	na	0	na	na	na	na	unreviewed	Opisthokonta, Metazoa, Eumetazoa, Bilateria, Protostomia, Spiralia, Lophotrochozoa, Platyhelminthes, Trematoda, Digenea (flukes), Strigeidida, Schistosomatoidea, Schistosomatidae (blood flukes), Schistosoma, Schistosoma mansoni (Blood fluke)	38078	0	na	na
A0A4E0R7V4	A0A4E0R7V4_FASHE	249	Cathepsin L	0	2	helminthic	Platyhelminthes	13	812	13	8	1995	2021	26	0	Fasciola hepatica (Liver fluke)	627	D915_005388	3	fascioliasis	na	1	1	0	na	na	1	0.986123	0.747691	28	1..28	1	na	na	cysteine-type peptidase activity	0.036	Not GPI-anchored	na	0	na	na	na	na	unreviewed	Opisthokonta, Metazoa, Eumetazoa, Bilateria, Protostomia, Spiralia, Lophotrochozoa, Platyhelminthes, Trematoda, Digenea (flukes), Plagiorchiida, Echinostomata, Echinostomatoidea, Fasciolidae, Fasciola, Fasciola hepatica (Liver fluke)	70687	0	na	na
Q8T0W9	Q8T0W9_FASGI	619	Cathepsin L	0	1	helminthic	Platyhelminthes	4	132	4	3	1997	2019	22	2	Fasciola gigantica (Giant liver fluke)	326	FhCL(B7-3)	3	fascioliasis	liver Fluke	0	0	0	na	na	1	0.943688	0.439966	na	na	0.935	na	na	cysteine-type peptidase activity	0.216	Not GPI-anchored	na	0	na	na	na	na	unreviewed	Opisthokonta, Metazoa, Eumetazoa, Bilateria, Protostomia, Spiralia, Lophotrochozoa, Platyhelminthes, Trematoda, Digenea (flukes), Plagiorchiida, Echinostomata, Echinostomatoidea, Fasciolidae, Fasciola, Fasciola gigantica (Giant liver fluke)	37009	0	na	na
Q26534	CATL_SCHMA	631	Cathepsin L	0	0	helminthic	Platyhelminthes	2	60	2	2	2014	2015	1	6	Schistosoma mansoni (Blood fluke)	319	CL1	2	schistosomiasis	na	0	0	0	na	na	0	6.7e-05	0.000708	na	1..?	0.001	na	lysosome	cysteine-type endopeptidase activity	0.252	Not GPI-anchored	Lysosome	0	na	na	na	na	reviewed	Opisthokonta, Metazoa, Eumetazoa, Bilateria, Protostomia, Spiralia, Lophotrochozoa, Platyhelminthes, Trematoda, Digenea (flukes), Strigeidida, Schistosomatoidea, Schistosomatidae (blood flukes), Schistosoma, Schistosoma mansoni (Blood fluke)	36136	3	129:265:286	na
A0A504Z981	A0A504Z981_FASGI	951	Cathepsin L	0	0	helminthic	Platyhelminthes	4	132	4	3	1997	2019	22	2	Fasciola gigantica (Giant liver fluke)	172	FGIG_10269	3	fascioliasis	liver Fluke	0	0	0	na	na	0	0.0001	0.001409	na	na	0.001	na	na	cysteine-type peptidase activity	0.575	Not GPI-anchored	na	0	na	na	na	na	unreviewed	Opisthokonta, Metazoa, Eumetazoa, Bilateria, Protostomia, Spiralia, Lophotrochozoa, Platyhelminthes, Trematoda, Digenea (flukes), Plagiorchiida, Echinostomata, Echinostomatoidea, Fasciolidae, Fasciola, Fasciola gigantica (Giant liver fluke)	19988	0	na	na
A0A504Z2C8	A0A504Z2C8_FASGI	1014	Cathepsin L	0	0	helminthic	Platyhelminthes	4	132	4	3	1997	2019	22	2	Fasciola gigantica (Giant liver fluke)	128	FGIG_10753	3	fascioliasis	liver Fluke	0	0	0	na	na	0	0.003113	0.003195	na	na	0.001	na	na	cysteine-type peptidase activity	0.698	Not GPI-anchored	na	0	na	na	na	na	unreviewed	Opisthokonta, Metazoa, Eumetazoa, Bilateria, Protostomia, Spiralia, Lophotrochozoa, Platyhelminthes, Trematoda, Digenea (flukes), Plagiorchiida, Echinostomata, Echinostomatoidea, Fasciolidae, Fasciola, Fasciola gigantica (Giant liver fluke)	13863	0	na	na
A0A504YV77	A0A504YV77_FASGI	841	Cathepsin L	0	0	helminthic	Platyhelminthes	4	132	4	3	1997	2019	22	2	Fasciola gigantica (Giant liver fluke)	222	FGIG_03222	3	fascioliasis	liver Fluke	0	0	0	na	na	0	0.001633	0.002432	na	na	0.001	na	na	cysteine-type peptidase activity	0.428	Not GPI-anchored	na	0	na	na	na	na	unreviewed	Opisthokonta, Metazoa, Eumetazoa, Bilateria, Protostomia, Spiralia, Lophotrochozoa, Platyhelminthes, Trematoda, Digenea (flukes), Plagiorchiida, Echinostomata, Echinostomatoidea, Fasciolidae, Fasciola, Fasciola gigantica (Giant liver fluke)	25201	0	na	na
A0A7I4XZ57	A0A7I4XZ57_HAECO	554	Cathepsin L; Cathepsin L cysteine protease	0	2	helminthic	Nematoda	1	17	1	1	2017	2017	0	4	Haemonchus contortus (Barber pole worm)	354		3	haemonchosis	barber's pole worm	0	0	0	na	na	1	0.998974	0.98632	16	1..16	1	na	na	na	0.288	Not GPI-anchored	na	0	na	na	na	na	unreviewed	Opisthokonta, Metazoa, Eumetazoa, Bilateria, Protostomia, Ecdysozoa, Nematoda (roundworms), Chromadorea, Strongylida, Trichostrongyloidea, Haemonchidae, Haemonchus, Haemonchus contortus (Barber pole worm)	40036	0	na	na
B4XC67	B4XC67_SCHMA	520	Cathepsin L3	0	2	helminthic	Platyhelminthes	1	26	1	1	2017	2017	0	4	Schistosoma mansoni (Blood fluke)	370	CL3	2	schistosomiasis	na	0	0	0	na	na	1	0.989692	0.937872	16	1..16	0.944	na	na	cysteine-type peptidase activity	0.252	Not GPI-anchored	na	0	na	na	na	na	unreviewed	Opisthokonta, Metazoa, Eumetazoa, Bilateria, Protostomia, Spiralia, Lophotrochozoa, Platyhelminthes, Trematoda, Digenea (flukes), Strigeidida, Schistosomatoidea, Schistosomatidae (blood flukes), Schistosoma, Schistosoma mansoni (Blood fluke)	41180	0	na	na
Q700T3	Q700T3_LEIIN	505	Cathepsin L-like cysteine proteinase	0	3	protozoan	Euglenozoa	5	253	5	5	2004	2017	13	4	Leishmania infantum	381	cpb	3	leishmaniasis	na	0	1	0	na	na	1	0.996887	0.956268	27	1..27	0.999	na	na	cysteine-type peptidase activity	0.008	Weakly probable	na	0	na	na	na	na	unreviewed	Discoba, Euglenozoa, Kinetoplastea (kinetoplasts), Metakinetoplastina, Trypanosomatida, Trypanosomatidae, Leishmaniinae, Leishmania, Leishmania, Leishmania donovani species complex, Leishmania infantum	41342	0	na	na
Q7K8Z6	Q7K8Z6_LEIIN	421	Cathepsin L-like protease	0	2	protozoan	Euglenozoa	5	253	5	5	2004	2017	13	4	Leishmania infantum	443	cpb LINF_080014800 LINF_080015200 LINF_080015300 LINF_080015400 LINF_080015500 LINJ_08_0960	3	leishmaniasis	na	0	1	0	na	na	1	0.996986	0.956268	27	1..27	0.999	na	na	cysteine-type endopeptidase activity	0.018	Not GPI-anchored	na	0	na	na	na	na	unreviewed	Discoba, Euglenozoa, Kinetoplastea (kinetoplasts), Metakinetoplastina, Trypanosomatida, Trypanosomatidae, Leishmaniinae, Leishmania, Leishmania, Leishmania donovani species complex, Leishmania infantum	47915	0	na	na
A0A2R4QLA5	A0A2R4QLA5_PLAFA	920	Cell traversal protein for ookinetes and sporozoites	0	2	protozoan	Apicomplexa	10	227	10	7	2010	2019	9	2	Plasmodium falciparum	182	CelTOS	4	malaria	na	0	0	0	na	na	1	0.884332	0.863449	24	1..24	0.999	na	na	na	0.493	Not GPI-anchored	na	0	na	na	na	na	unreviewed	Sar, Alveolata, Apicomplexa, Aconoidasida, Haemosporida (haemosporidians), Plasmodiidae, Plasmodium, Plasmodium (Laverania), Plasmodium falciparum	20134	0	na	na
A0A509AQS4	A0A509AQS4_PLABA	915	Cell traversal protein for ookinetes and sporozoites	0	1	protozoan	Apicomplexa	4	161	4	4	2010	2017	7	4	Plasmodium berghei (strain Anka)	185	PBANKA_1432300	4	malaria	na	0	1	0	na	na	1	0.424663	0.518775	24	na	0.972	na	na	na	0.463	Not GPI-anchored	na	0	na	na	na	na	unreviewed	Sar, Alveolata, Apicomplexa, Aconoidasida, Haemosporida (haemosporidians), Plasmodiidae, Plasmodium, Plasmodium (Vinckeia), Plasmodium berghei, Plasmodium berghei (strain Anka)	20759	0	na	na
A0A1G4H535	A0A1G4H535_PLAVI	896	Cell traversal protein of ookinetes and sporozoites	0	2	protozoan	Apicomplexa	1	10	1	1	2017	2017	0	4	Plasmodium vivax	196	PVT01_140040400	4	malaria	na	0	1	0	na	na	1	0.272574	0.121565	na	na	0.934	na	na	na	0.698	Not GPI-anchored	na	1	possible	AYFLLGPVVKTLFNK	145:159*	na	unreviewed	Sar, Alveolata, Apicomplexa, Aconoidasida, Haemosporida (haemosporidians), Plasmodiidae, Plasmodium, Plasmodium (Plasmodium), Plasmodium vivax	21379	0	na	na
Q95VS9	Q95VS9_LEIDO	993	Centrin	0	0	protozoan	Euglenozoa	3	62	3	3	2016	2018	2	3	Leishmania donovani	149	cen	4	leishmaniasis	Visceral leishmaniasis	0	0	0	na	na	0	6e-05	0.000471	na	na	0.001	na	na	calcium ion binding	0.394	Not GPI-anchored	na	0	na	na	na	na	unreviewed	Discoba, Euglenozoa, Kinetoplastea (kinetoplasts), Metakinetoplastina, Trypanosomatida, Trypanosomatidae, Leishmaniinae, Leishmania, Leishmania, Leishmania donovani species complex, Leishmania donovani	16457	0	na	na
Q94437	Q94437_CRYPV	1033	Cgd4_3620 protein	0	0	protozoan	Apicomplexa	7	118	7	6	2000	2016	16	5	Cryptosporidium parvum	111	P23 cgd4_3620 p23 CPATCC_001675	2	cryptosporidiosis	na	0	0	0	na	na	0	1e-06	0.001004	na	na	0.001	na	na	na	0.604	Not GPI-anchored	na	0	na	na	na	na	unreviewed	Sar, Alveolata, Apicomplexa, Conoidasida, Coccidia, Eucoccidiorida, Eimeriorina, Cryptosporidiidae, Cryptosporidium, Cryptosporidium parvum	11232	0	na	na
A0A1C6XJI0	A0A1C6XJI0_PLACH	348	Chabaupain 1	1	3	protozoan	Apicomplexa	1	4	1	1	2013	2013	0	8	Plasmodium chabaudi chabaudi	508	CP1 PCHAJ_000373400	3	malaria	na	1	1	1	35..53	Helical	0	7.7e-05	0.000199	na	na	0.983	na	integral component of membrane	cysteine-type peptidase activity	0.323	Not GPI-anchored	na	0	na	na	na	na	unreviewed	Sar, Alveolata, Apicomplexa, Aconoidasida, Haemosporida (haemosporidians), Plasmodiidae, Plasmodium, Plasmodium (Vinckeia), Plasmodium chabaudi, Plasmodium chabaudi chabaudi	58179	0	na	na
Q9GPI7	Q9GPI7_LEIDO	323	Chaperonin TCP20	1	0	protozoan	Euglenozoa	1	3	1	1	2015	2015	0	6	Leishmania donovani	538	TCP20	2	leishmaniasis	Visceral leishmaniasis	0	0	0	na	na	0	4.6e-05	0.000402	na	na	0.001	protein folding	cytoplasm	ATPase activity:ATP binding:unfolded protein binding	0.968	Not GPI-anchored	Cytoplasm	0	na	na	na	na	unreviewed	Discoba, Euglenozoa, Kinetoplastea (kinetoplasts), Metakinetoplastina, Trypanosomatida, Trypanosomatidae, Leishmaniinae, Leishmania, Leishmania, Leishmania donovani species complex, Leishmania donovani	58839	0	na	na
O15864	O15864_PLAFA	331	Chorismate synthase	1	0	protozoan	Apicomplexa	1	10	1	1	2002	2002	0	19	Plasmodium falciparum	527	AroC	2	malaria	na	0	0	0	na	na	0	6.3e-05	0.001245	na	na	0.001	aromatic amino acid family biosynthetic process:cellular amino acid biosynthetic process	na	chorismate synthase activity	0.855	Not GPI-anchored	na	0	na	na	na	na	unreviewed	Sar, Alveolata, Apicomplexa, Aconoidasida, Haemosporida (haemosporidians), Plasmodiidae, Plasmodium, Plasmodium (Laverania), Plasmodium falciparum	59692	0	na	na
A0A113S1I8	A0A113S1I8_PLABE	351	Chorismate synthase, putative	0	0	protozoan	Apicomplexa	28	905	27	16	1993	2021	28	0	Plasmodium berghei	506	CS PBK173_000287500 PBNK65E_000279800 PBNK65NY_000279100 PBSP11A_000279100 PBSP11RLL_000279300	3	malaria	na	0	0	0	na	na	0	0.000362	0.002091	na	na	0.001	aromatic amino acid family biosynthetic process:cellular amino acid biosynthetic process	na	chorismate synthase activity	0.394	Not GPI-anchored	na	0	na	na	na	na	unreviewed	Sar, Alveolata, Apicomplexa, Aconoidasida, Haemosporida (haemosporidians), Plasmodiidae, Plasmodium, Plasmodium (Vinckeia), Plasmodium berghei	57196	0	na	na
V5Y0K2	V5Y0K2_PLAVI	488	Circumsporozoite protein	0	6	protozoan	Apicomplexa	41	636	23	16	1992	2021	29	0	Plasmodium vivax	396	Pvcsp	3	malaria	na	1	1	1	375..395	Helical	1	0.981091	0.993159	22	1..22	1	na	cell surface:integral component of membrane	na	0	Highly probable	na	1	possible	ANGAGNQPG	106:114;115:123;124:132;133:141;142:150;160:168;169:177;178:186;196:204;205:213;223:231;241:249;250:258;259:267;268:276	The epitope VK247 is a repeat molecule with 3 fragments and the structure was presented as follows: (ANGAGNQPG)<sub>3</sub>.	unreviewed	Sar, Alveolata, Apicomplexa, Aconoidasida, Haemosporida (haemosporidians), Plasmodiidae, Plasmodium, Plasmodium (Plasmodium), Plasmodium vivax	37947	0	na	na
T1RQK6	T1RQK6_PLAVI	493	Circumsporozoite protein	0	6	protozoan	Apicomplexa	41	636	23	16	1992	2021	29	0	Plasmodium vivax	389	csp	3	malaria	na	1	1	1	368..388	Helical	1	0.985244	0.993107	22	1..22	1	na	cell surface:integral component of membrane	na	0.001	Probable	na	37	indirect	AGIFNVVSNSLGLVILLVLALFN:AINLNGVNFNNVDASSLGAA:CSVTCGVGVRVRRRVNAANK:DRAAGQPAGDRAAGQPAGDR:DRAAGQPAGDRAAGQPAGDRA:DRAAGQPAGDRADGQPAGDR:DRAAGQPAGNGAGGQAAGGN:DRADGQPAGDRAAGQPAGDR:DRADGQPAGDRADGQPAGDR:ETDVCTMDKCAGIFNVVSNS:FNVVSNSLGLVILLVLALFN:GAGGQAAGGNAANKKAEDAG:GANAPNEKSVKEYLDKVRAT:GDAKKKKDGKKAEPKNPREN:GDRAAGQPA:GDRADGQPAGDRADGQPA:GLGENPDDEEGDAKKKKDGK:GLVILLVLAL:HCGHNVDLSKAINLNGVNFN:HVGQSASRGRGLGENPDDE…	367:389-31:50*-327:346-142:161;169:188*;214:233;241:260-142:162;169:189*;214:234;241:261-124:143*;151:170;178:197;223:242-259:278*-115:134;160:179;187:206;232:251-97:116*-357:376-370:389-269:288*-300:319-71:90*-123:131;141:149;150:158;168:176;177:185;195:203;213:221;222:230;240:248;249:257;258:266-96:113*-61:80*-378:387-21:40*-51:70*-81:100*-310:329-76:95*-307:326-1:20*-297:316-86:105*-41:60*-66:…	na:na:na:na:na:na:na:na:na:na:na:na:na:na:na:The circumsporozoite protein contains multiple tandem repeats of the sequence GDRADGQPA.:na:na:na:na:na:na:na:na:na:na:na:na:na:na:na:na:na:na:na:na:na	unreviewed	Sar, Alveolata, Apicomplexa, Aconoidasida, Haemosporida (haemosporidians), Plasmodiidae, Plasmodium, Plasmodium (Plasmodium), Plasmodium vivax	38782	0	na	na
W0FG63	W0FG63_PLAKN	490	Circumsporozoite protein	0	5	protozoan	Apicomplexa	4	167	3	3	1999	2004	5	17	Plasmodium knowlesi	395		2	malaria	na	1	1	1	374..394	Helical	1	0.833235	0.893914	22	1..22	0.944	na	cell surface:integral component of membrane	na	0	Highly probable	na	0	na	na	na	na	unreviewed	Sar, Alveolata, Apicomplexa, Aconoidasida, Haemosporida (haemosporidians), Plasmodiidae, Plasmodium, Plasmodium (Plasmodium), Plasmodium knowlesi	39790	0	na	na
W0FG31	W0FG31_PLAKN	523	Circumsporozoite protein	0	5	protozoan	Apicomplexa	6	239	5	5	1999	2009	10	12	Plasmodium knowlesi	369		2	malaria	na	1	1	1	348..368	Helical	1	0.646578	0.914411	22	1..22	1	na	cell surface:integral component of membrane	na	0.001	Probable	na	0	na	na	na	na	unreviewed	Sar, Alveolata, Apicomplexa, Aconoidasida, Haemosporida (haemosporidians), Plasmodiidae, Plasmodium, Plasmodium (Plasmodium), Plasmodium knowlesi	36368	0	na	na
W0FEX2	W0FEX2_PLAKN	552	Circumsporozoite protein	0	5	protozoan	Apicomplexa	4	167	3	3	1999	2004	5	17	Plasmodium knowlesi	355		2	malaria	na	1	1	1	334..354	Helical	1	0.856633	0.914411	22	1..22	1	na	cell surface:integral component of membrane	na	0	Highly probable	na	0	na	na	na	na	unreviewed	Sar, Alveolata, Apicomplexa, Aconoidasida, Haemosporida (haemosporidians), Plasmodiidae, Plasmodium, Plasmodium (Plasmodium), Plasmodium knowlesi	37737	0	na	na
W0FEW2	W0FEW2_PLAKN	599	Circumsporozoite protein	0	5	protozoan	Apicomplexa	4	167	3	3	1999	2004	5	17	Plasmodium knowlesi	335		2	malaria	na	1	1	1	314..334	Helical	1	0.856633	0.914411	22	1..22	1	na	cell surface:integral component of membrane	na	0	Highly probable	na	0	na	na	na	na	unreviewed	Sar, Alveolata, Apicomplexa, Aconoidasida, Haemosporida (haemosporidians), Plasmodiidae, Plasmodium, Plasmodium (Plasmodium), Plasmodium knowlesi	35651	0	na	na
W0FBK0	W0FBK0_PLAKN	634	Circumsporozoite protein	0	5	protozoan	Apicomplexa	4	167	3	3	1999	2004	5	17	Plasmodium knowlesi	319		2	malaria	na	1	1	1	298..318	Helical	1	0.806082	0.914411	22	1..22	1	na	cell surface:integral component of membrane	na	0	Highly probable	na	0	na	na	na	na	unreviewed	Sar, Alveolata, Apicomplexa, Aconoidasida, Haemosporida (haemosporidians), Plasmodiidae, Plasmodium, Plasmodium (Plasmodium), Plasmodium knowlesi	33283	0	na	na
W0FBI7	W0FBI7_PLAKN	509	Circumsporozoite protein	0	5	protozoan	Apicomplexa	4	167	3	3	1999	2004	5	17	Plasmodium knowlesi	379		2	malaria	na	1	1	1	358..378	Helical	1	0.731495	0.815177	19	1..22	1	na	cell surface:integral component of membrane	na	0	Highly probable	na	0	na	na	na	na	unreviewed	Sar, Alveolata, Apicomplexa, Aconoidasida, Haemosporida (haemosporidians), Plasmodiidae, Plasmodium, Plasmodium (Plasmodium), Plasmodium knowlesi	38520	0	na	na
W0FBI2	W0FBI2_PLAKN	471	Circumsporozoite protein	0	5	protozoan	Apicomplexa	4	167	3	3	1999	2004	5	17	Plasmodium knowlesi	405		2	malaria	na	1	1	1	383..404	Helical	1	0.794909	0.927338	22	1..22	1	na	cell surface:integral component of membrane	na	0	Highly probable	na	0	na	na	na	na	unreviewed	Sar, Alveolata, Apicomplexa, Aconoidasida, Haemosporida (haemosporidians), Plasmodiidae, Plasmodium, Plasmodium (Plasmodium), Plasmodium knowlesi	41172	0	na	na
W0FBG4	W0FBG4_PLAKN	613	Circumsporozoite protein	0	5	protozoan	Apicomplexa	4	167	3	3	1999	2004	5	17	Plasmodium knowlesi	327		2	malaria	na	1	1	1	306..326	Helical	1	0.788032	0.914411	22	1..22	1	na	cell surface:integral component of membrane	na	0	Highly probable	na	0	na	na	na	na	unreviewed	Sar, Alveolata, Apicomplexa, Aconoidasida, Haemosporida (haemosporidians), Plasmodiidae, Plasmodium, Plasmodium (Plasmodium), Plasmodium knowlesi	33518	0	na	na
V5Y0J8	V5Y0J8_PLAVI	597	Circumsporozoite protein	0	5	protozoan	Apicomplexa	39	601	23	16	1992	2021	29	0	Plasmodium vivax	336	Pvcsp	3	malaria	na	1	1	1	315..335	Helical	1	0.98572	0.993107	22	1..22	1	na	cell surface:integral component of membrane	na	0	Highly probable	na	0	na	na	na	na	unreviewed	Sar, Alveolata, Apicomplexa, Aconoidasida, Haemosporida (haemosporidians), Plasmodiidae, Plasmodium, Plasmodium (Plasmodium), Plasmodium vivax	33975	0	na	na
Q94675	Q94675_PLAGA	496	Circumsporozoite protein	1	5	protozoan	Apicomplexa	1	18	1	1	2004	2004	0	17	Plasmodium gallinaceum	388	CSP	3	malaria	na	1	1	1	366..387	Helical	1	0.655232	0.593505	15	1..15	0.998	na	cell surface:integral component of membrane	na	0.001	Probable	na	0	na	na	na	na	unreviewed	Sar, Alveolata, Apicomplexa, Aconoidasida, Haemosporida (haemosporidians), Plasmodiidae, Plasmodium, Plasmodium (Haemamoeba), Plasmodium gallinaceum	39812	0	na	na
Q8I9H6	Q8I9H6_PLAFA	542	Circumsporozoite protein	0	5	protozoan	Apicomplexa	152	4621	61	38	1991	2021	30	0	Plasmodium falciparum	360	CSP	3	malaria	na	1	1	1	339..359	Helical	1	0.923253	0.960734	18	1..18	1	na	cell surface:integral component of membrane	na	0.001	Probable	na	0	na	na	na	na	unreviewed	Sar, Alveolata, Apicomplexa, Aconoidasida, Haemosporida (haemosporidians), Plasmodiidae, Plasmodium, Plasmodium (Laverania), Plasmodium falciparum	39062	0	na	na
Q03753	Q03753_PLAVI	525	Circumsporozoite protein	0	5	protozoan	Apicomplexa	41	636	23	16	1992	2021	29	0	Plasmodium vivax	368		3	malaria	na	1	1	1	347..367	Helical	1	0.986919	0.993107	22	1..22	1	na	cell surface:integral component of membrane	na	0.001	Probable	na	0	na	na	na	na	unreviewed	Sar, Alveolata, Apicomplexa, Aconoidasida, Haemosporida (haemosporidians), Plasmodiidae, Plasmodium, Plasmodium (Plasmodium), Plasmodium vivax	37103	0	na	na
Q03752	Q03752_9APIC	455	Circumsporozoite protein	0	5	protozoan	Apicomplexa	71	3300	57	29	1991	2020	29	1	Plasmodium yoelii	416	CS	3	malaria	na	1	1	1	396..415	Helical	1	0.976505	0.996165	23	1..23	1	na	cell surface:integral component of membrane	na	0	Highly probable	na	0	na	na	na	na	unreviewed	Sar, Alveolata, Apicomplexa, Aconoidasida, Haemosporida (haemosporidians), Plasmodiidae, Plasmodium, Plasmodium (Vinckeia), Plasmodium yoelii	45135	0	na	na
M1V0B0	M1V0B0_PLAFA	480	Circumsporozoite protein	0	5	protozoan	Apicomplexa	152	4621	61	38	1991	2021	30	0	Plasmodium falciparum	400	csp	1	malaria	na	1	0	0	na	na	1	0.927657	0.960734	18	1..18	1	na	cell surface	na	0.001	Probable	na	80	indirect	DDGNNNNGDNGREGKDEDKR:DEDKRDGNNEDNEKLRKPKH:DNAGTNLYNELEMNYYGKQE:DNAGTNLYNELEMNYYGKQENWYSLKKNSRSLGENDDGNNN:DPNANPNVDPNANP:EKKICKMEKCSSVFNVVNSS:GIQVRIKPGSANKPKDELDY:GLIMVLSFL:GQGHNMPNDPNRNVDENANA:IKEYLNKIQNSLSTEWSPCS:IKPGSANKPKDELDYANDIE:ILSVSSFLFV:KKICKMEKCSSVFNVVNSSI:KKNSRSLGENDDGNNNNGDN:KMEKCSSVFNVVNSSIGLIM:KPKDELDY:LEMNYYGKQENWYSLKKNSR:MEKCSSVFNVVNSSIGLIMV:MMRKLAILSVSSFLFVEALF:MPNDPNRNV:MPNDPNRN…	76:95*-91:110*-41:60*-41:81*-122:135*;138:151-368:387-344:363-389:397-283:302-319:338-349:368-7:16*-369:388-66:85*-373:392-356:363-51:70*-374:393-1:20*-288:296-288:299-148:159*;160:171;172:183;184:195;200:211;212:223;224:235;236:247;248:259;260:271-148:163;164:179;180:195;200:215;216:231;232:247;248:263-148:167*;168:187;200:219;220:239;240:259-36:55*-81:100*-278:297-150:169;170:189;202:221;222:24…	na:na:na:na:In the manuscript, valine (V) is added at the end of the sequence (p. 104), however, this additional residue does not correspond to the well-known sequence of T1 and is not present in the circumsporozoite protein sequences returned after a BLAST search.:na:na:Imported from the TopBank database (internal database of LIAI) and recurated.:na:Natural polymorphic variants are found in this…	unreviewed	Sar, Alveolata, Apicomplexa, Aconoidasida, Haemosporida (haemosporidians), Plasmodiidae, Plasmodium, Plasmodium (Laverania), Plasmodium falciparum	43146	0	na	na
H9TTZ6	H9TTZ6_PLAKN	589	Circumsporozoite protein	0	5	protozoan	Apicomplexa	6	239	5	5	1999	2009	10	12	Plasmodium knowlesi	339	csp	3	malaria	na	1	1	1	318..338	Helical	1	0.678169	0.886678	22	1..22	1	na	cell surface:integral component of membrane	na	0.001	Probable	na	0	na	na	na	na	unreviewed	Sar, Alveolata, Apicomplexa, Aconoidasida, Haemosporida (haemosporidians), Plasmodiidae, Plasmodium, Plasmodium (Plasmodium), Plasmodium knowlesi	34226	0	na	na
H9TTY9	H9TTY9_PLAKN	540	Circumsporozoite protein	0	5	protozoan	Apicomplexa	6	239	5	5	1999	2009	10	12	Plasmodium knowlesi	361	csp	3	malaria	na	1	1	1	340..360	Helical	1	0.812613	0.886678	22	1..22	1	na	cell surface:integral component of membrane	na	0	Highly probable	na	0	na	na	na	na	unreviewed	Sar, Alveolata, Apicomplexa, Aconoidasida, Haemosporida (haemosporidians), Plasmodiidae, Plasmodium, Plasmodium (Plasmodium), Plasmodium knowlesi	38336	0	na	na
H9TTY8	H9TTY8_PLAKN	424	Circumsporozoite protein	0	5	protozoan	Apicomplexa	6	239	5	5	1999	2009	10	12	Plasmodium knowlesi	439	csp	3	malaria	na	1	1	1	418..438	Helical	1	0.822483	0.927338	22	1..22	1	na	cell surface:integral component of membrane	na	0	Highly probable	na	0	na	na	na	na	unreviewed	Sar, Alveolata, Apicomplexa, Aconoidasida, Haemosporida (haemosporidians), Plasmodiidae, Plasmodium, Plasmodium (Plasmodium), Plasmodium knowlesi	45275	0	na	na
H9C3S4	H9C3S4_PLAKN	666	Circumsporozoite protein	0	5	protozoan	Apicomplexa	6	239	5	5	1999	2009	10	12	Plasmodium knowlesi	297	csp	3	malaria	na	1	1	1	276..296	Helical	1	0.853675	0.914411	22	1..22	1	na	cell surface:integral component of membrane	na	0	Highly probable	na	0	na	na	na	na	unreviewed	Sar, Alveolata, Apicomplexa, Aconoidasida, Haemosporida (haemosporidians), Plasmodiidae, Plasmodium, Plasmodium (Plasmodium), Plasmodium knowlesi	31377	0	na	na
H9C3R8	H9C3R8_PLAKN	588	Circumsporozoite protein	0	5	protozoan	Apicomplexa	6	239	5	5	1999	2009	10	12	Plasmodium knowlesi	339	csp	3	malaria	na	1	1	1	318..338	Helical	1	0.845317	0.911878	22	1..22	1	na	cell surface:integral component of membrane	na	0.001	Probable	na	0	na	na	na	na	unreviewed	Sar, Alveolata, Apicomplexa, Aconoidasida, Haemosporida (haemosporidians), Plasmodiidae, Plasmodium, Plasmodium (Plasmodium), Plasmodium knowlesi	35535	0	na	na
H9C3R2	H9C3R2_PLAKN	508	Circumsporozoite protein	0	5	protozoan	Apicomplexa	6	239	5	5	1999	2009	10	12	Plasmodium knowlesi	379	csp	3	malaria	na	1	1	1	359..378	Helical	1	0.754522	0.809122	19	1..22	1	na	cell surface:integral component of membrane	na	0	Highly probable	na	0	na	na	na	na	unreviewed	Sar, Alveolata, Apicomplexa, Aconoidasida, Haemosporida (haemosporidians), Plasmodiidae, Plasmodium, Plasmodium (Plasmodium), Plasmodium knowlesi	37686	0	na	na
H9C3Q8	H9C3Q8_PLAKN	547	Circumsporozoite protein	0	5	protozoan	Apicomplexa	6	239	5	5	1999	2009	10	12	Plasmodium knowlesi	358	csp	3	malaria	na	1	1	1	337..357	Helical	1	0.751036	0.80289	19	1..22	1	na	cell surface:integral component of membrane	na	0	Highly probable	na	0	na	na	na	na	unreviewed	Sar, Alveolata, Apicomplexa, Aconoidasida, Haemosporida (haemosporidians), Plasmodiidae, Plasmodium, Plasmodium (Plasmodium), Plasmodium knowlesi	35815	0	na	na
H9C3P8	H9C3P8_PLAKN	376	Circumsporozoite protein	0	5	protozoan	Apicomplexa	6	239	5	5	1999	2009	10	12	Plasmodium knowlesi	480	csp	3	malaria	na	1	1	1	459..479	Helical	1	0.779374	0.927338	22	1..22	0.944	na	cell surface:integral component of membrane	na	0	Highly probable	na	0	na	na	na	na	unreviewed	Sar, Alveolata, Apicomplexa, Aconoidasida, Haemosporida (haemosporidians), Plasmodiidae, Plasmodium, Plasmodium (Plasmodium), Plasmodium knowlesi	47664	0	na	na
H9C3P2	H9C3P2_PLAKN	638	Circumsporozoite protein	0	5	protozoan	Apicomplexa	6	239	5	5	1999	2009	10	12	Plasmodium knowlesi	316	csp	3	malaria	na	1	1	1	295..315	Helical	1	0.772336	0.927338	22	1..22	1	na	cell surface:integral component of membrane	na	0	Highly probable	na	0	na	na	na	na	unreviewed	Sar, Alveolata, Apicomplexa, Aconoidasida, Haemosporida (haemosporidians), Plasmodiidae, Plasmodium, Plasmodium (Plasmodium), Plasmodium knowlesi	32864	0	na	na
H9C3P0	H9C3P0_PLAKN	439	Circumsporozoite protein	0	5	protozoan	Apicomplexa	6	239	5	5	1999	2009	10	12	Plasmodium knowlesi	425	csp	3	malaria	na	1	1	1	404..424	Helical	1	0.834041	0.91621	22	1..22	1	na	cell surface:integral component of membrane	na	0	Highly probable	na	0	na	na	na	na	unreviewed	Sar, Alveolata, Apicomplexa, Aconoidasida, Haemosporida (haemosporidians), Plasmodiidae, Plasmodium, Plasmodium (Plasmodium), Plasmodium knowlesi	42758	0	na	na
F2VIL2	F2VIL2_PLAKN	533	Circumsporozoite protein	0	5	protozoan	Apicomplexa	6	239	5	5	1999	2009	10	12	Plasmodium knowlesi	363	csp	3	malaria	na	1	1	1	342..362	Helical	1	0.865891	0.893914	22	1..22	1	na	cell surface:integral component of membrane	na	0.001	Probable	na	0	na	na	na	na	unreviewed	Sar, Alveolata, Apicomplexa, Aconoidasida, Haemosporida (haemosporidians), Plasmodiidae, Plasmodium, Plasmodium (Plasmodium), Plasmodium knowlesi	36521	0	na	na
F2VIK9	F2VIK9_PLAKN	545	Circumsporozoite protein	0	5	protozoan	Apicomplexa	6	239	5	5	1999	2009	10	12	Plasmodium knowlesi	358	csp	3	malaria	na	1	1	1	337..357	Helical	1	0.834931	0.893914	22	1..22	0.944	na	cell surface:integral component of membrane	na	0	Highly probable	na	0	na	na	na	na	unreviewed	Sar, Alveolata, Apicomplexa, Aconoidasida, Haemosporida (haemosporidians), Plasmodiidae, Plasmodium, Plasmodium (Plasmodium), Plasmodium knowlesi	37690	0	na	na
F2VIK4	F2VIK4_PLAKN	645	Circumsporozoite protein	0	5	protozoan	Apicomplexa	6	239	5	5	1999	2009	10	12	Plasmodium knowlesi	312	csp	3	malaria	na	1	1	1	291..311	Helical	1	0.762255	0.893914	22	1..22	1	na	cell surface:integral component of membrane	na	0.001	Probable	na	0	na	na	na	na	unreviewed	Sar, Alveolata, Apicomplexa, Aconoidasida, Haemosporida (haemosporidians), Plasmodiidae, Plasmodium, Plasmodium (Plasmodium), Plasmodium knowlesi	31794	0	na	na
F2VIK3	F2VIK3_PLAKN	850	Circumsporozoite protein	0	5	protozoan	Apicomplexa	6	239	5	5	1999	2009	10	12	Plasmodium knowlesi	219	csp	3	malaria	na	1	1	1	198..218	Helical	1	0.911216	0.893914	22	1..22	1	na	cell surface:integral component of membrane	na	0	Highly probable	na	0	na	na	na	na	unreviewed	Sar, Alveolata, Apicomplexa, Aconoidasida, Haemosporida (haemosporidians), Plasmodiidae, Plasmodium, Plasmodium (Plasmodium), Plasmodium knowlesi	23605	0	na	na
F2VIK2	F2VIK2_PLAKN	793	Circumsporozoite protein	0	5	protozoan	Apicomplexa	6	239	5	5	1999	2009	10	12	Plasmodium knowlesi	239	csp	3	malaria	na	1	1	1	218..238	Helical	1	0.875844	0.893914	22	1..22	1	na	cell surface:integral component of membrane	na	0	Highly probable	na	0	na	na	na	na	unreviewed	Sar, Alveolata, Apicomplexa, Aconoidasida, Haemosporida (haemosporidians), Plasmodiidae, Plasmodium, Plasmodium (Plasmodium), Plasmodium knowlesi	25303	0	na	na
F2VIJ4	F2VIJ4_PLAKN	528	Circumsporozoite protein	0	5	protozoan	Apicomplexa	6	239	5	5	1999	2009	10	12	Plasmodium knowlesi	366	csp	3	malaria	na	1	1	1	345..365	Helical	1	0.816195	0.893914	22	1..22	0.944	na	cell surface:integral component of membrane	na	0	Highly probable	na	0	na	na	na	na	unreviewed	Sar, Alveolata, Apicomplexa, Aconoidasida, Haemosporida (haemosporidians), Plasmodiidae, Plasmodium, Plasmodium (Plasmodium), Plasmodium knowlesi	36716	0	na	na
F2VIJ2	F2VIJ2_PLAKN	796	Circumsporozoite protein	0	5	protozoan	Apicomplexa	6	239	5	5	1999	2009	10	12	Plasmodium knowlesi	238	csp	3	malaria	na	1	1	1	217..237	Helical	1	0.865783	0.927338	22	1..22	1	na	cell surface:integral component of membrane	na	0	Highly probable	na	0	na	na	na	na	unreviewed	Sar, Alveolata, Apicomplexa, Aconoidasida, Haemosporida (haemosporidians), Plasmodiidae, Plasmodium, Plasmodium (Plasmodium), Plasmodium knowlesi	25541	0	na	na
F2VIJ1	F2VIJ1_PLAKN	574	Circumsporozoite protein	0	5	protozoan	Apicomplexa	6	239	5	5	1999	2009	10	12	Plasmodium knowlesi	346	csp	3	malaria	na	1	1	1	325..345	Helical	1	0.85411	0.927338	22	1..22	1	na	cell surface:integral component of membrane	na	0	Highly probable	na	0	na	na	na	na	unreviewed	Sar, Alveolata, Apicomplexa, Aconoidasida, Haemosporida (haemosporidians), Plasmodiidae, Plasmodium, Plasmodium (Plasmodium), Plasmodium knowlesi	36129	0	na	na
F2VII7	F2VII7_PLAKN	469	Circumsporozoite protein	0	5	protozoan	Apicomplexa	6	239	5	5	1999	2009	10	12	Plasmodium knowlesi	406	csp	3	malaria	na	1	1	1	385..405	Helical	1	0.85411	0.927338	22	1..22	1	na	cell surface:integral component of membrane	na	0	Highly probable	na	0	na	na	na	na	unreviewed	Sar, Alveolata, Apicomplexa, Aconoidasida, Haemosporida (haemosporidians), Plasmodiidae, Plasmodium, Plasmodium (Plasmodium), Plasmodium knowlesi	41979	0	na	na
F2VII1	F2VII1_PLAKN	569	Circumsporozoite protein	0	5	protozoan	Apicomplexa	6	239	5	5	1999	2009	10	12	Plasmodium knowlesi	347	csp	3	malaria	na	1	1	1	326..346	Helical	1	0.79343	0.893914	22	1..22	0.944	na	cell surface:integral component of membrane	na	0.001	Probable	na	0	na	na	na	na	unreviewed	Sar, Alveolata, Apicomplexa, Aconoidasida, Haemosporida (haemosporidians), Plasmodiidae, Plasmodium, Plasmodium (Plasmodium), Plasmodium knowlesi	34592	0	na	na
F2VII0	F2VII0_PLAKN	721	Circumsporozoite protein	0	5	protozoan	Apicomplexa	6	239	5	5	1999	2009	10	12	Plasmodium knowlesi	266	csp	3	malaria	na	1	1	1	245..265	Helical	1	0.814768	0.893914	22	1..22	1	na	cell surface:integral component of membrane	na	0	Highly probable	na	0	na	na	na	na	unreviewed	Sar, Alveolata, Apicomplexa, Aconoidasida, Haemosporida (haemosporidians), Plasmodiidae, Plasmodium, Plasmodium (Plasmodium), Plasmodium knowlesi	27597	0	na	na
D3JYZ7	D3JYZ7_PLAVI	665	Circumsporozoite protein	0	5	protozoan	Apicomplexa	41	636	23	16	1992	2021	29	0	Plasmodium vivax	297	CSP	3	malaria	na	1	1	1	276..296	Helical	1	0.958531	0.993159	22	1..22	1	na	cell surface:integral component of membrane	na	0	Highly probable	na	0	na	na	na	na	unreviewed	Sar, Alveolata, Apicomplexa, Aconoidasida, Haemosporida (haemosporidians), Plasmodiidae, Plasmodium, Plasmodium (Plasmodium), Plasmodium vivax	29428	0	na	na
B3GN25	B3GN25_PLAKN	565	Circumsporozoite protein	0	5	protozoan	Apicomplexa	6	239	5	5	1999	2009	10	12	Plasmodium knowlesi	349	CSP	3	malaria	na	1	1	1	328..348	Helical	1	0.770568	0.909959	22	1..22	1	na	cell surface:integral component of membrane	na	0	Highly probable	na	0	na	na	na	na	unreviewed	Sar, Alveolata, Apicomplexa, Aconoidasida, Haemosporida (haemosporidians), Plasmodiidae, Plasmodium, Plasmodium (Plasmodium), Plasmodium knowlesi	35588	0	na	na
B2ZTQ9	B2ZTQ9_PLAKN	512	Circumsporozoite protein	0	5	protozoan	Apicomplexa	6	239	5	5	1999	2009	10	12	Plasmodium knowlesi	375		3	malaria	na	1	1	1	354..374	Helical	1	0.788646	0.914411	22	1..22	1	na	cell surface:integral component of membrane	na	0	Highly probable	na	0	na	na	na	na	unreviewed	Sar, Alveolata, Apicomplexa, Aconoidasida, Haemosporida (haemosporidians), Plasmodiidae, Plasmodium, Plasmodium (Plasmodium), Plasmodium knowlesi	37944	0	na	na
B2ZTQ7	B2ZTQ7_PLAKN	526	Circumsporozoite protein	0	5	protozoan	Apicomplexa	6	239	5	5	1999	2009	10	12	Plasmodium knowlesi	367		3	malaria	na	1	1	1	346..366	Helical	1	0.810295	0.914411	22	1..22	1	na	cell surface:integral component of membrane	na	0	Highly probable	na	0	na	na	na	na	unreviewed	Sar, Alveolata, Apicomplexa, Aconoidasida, Haemosporida (haemosporidians), Plasmodiidae, Plasmodium, Plasmodium (Plasmodium), Plasmodium knowlesi	37996	0	na	na
A0A4V0KF74	A0A4V0KF74_9APIC	437	Circumsporozoite protein	0	5	protozoan	Apicomplexa	64	2995	54	26	1991	2020	29	1	Plasmodium yoelii	427	PY17X_0405400	3	malaria	na	1	1	1	407..426	Helical	1	0.982085	0.996165	23	1..23	1	na	cell surface:integral component of membrane	na	0.001	Probable	na	0	na	na	na	na	unreviewed	Sar, Alveolata, Apicomplexa, Aconoidasida, Haemosporida (haemosporidians), Plasmodiidae, Plasmodium, Plasmodium (Vinckeia), Plasmodium yoelii	43964	0	na	na
A0A2L1CF92	A0A2L1CF92_PLAFA	637	Circumsporozoite protein	0	5	protozoan	Apicomplexa	135	3973	57	34	1991	2021	30	0	Plasmodium falciparum	316		3	malaria	na	1	1	1	295..315	Helical	1	0.927759	0.960734	18	1..18	1	na	cell surface:integral component of membrane	na	0.001	Probable	na	0	na	na	na	na	unreviewed	Sar, Alveolata, Apicomplexa, Aconoidasida, Haemosporida (haemosporidians), Plasmodiidae, Plasmodium, Plasmodium (Laverania), Plasmodium falciparum	34878	0	na	na
A0A2L1CF79	A0A2L1CF79_PLAFA	506	Circumsporozoite protein	0	5	protozoan	Apicomplexa	152	4621	61	38	1991	2021	30	0	Plasmodium falciparum	380		3	malaria	na	1	1	1	359..379	Helical	1	0.928617	0.960734	18	1..18	1	na	cell surface:integral component of membrane	na	0.001	Probable	na	0	na	na	na	na	unreviewed	Sar, Alveolata, Apicomplexa, Aconoidasida, Haemosporida (haemosporidians), Plasmodiidae, Plasmodium, Plasmodium (Laverania), Plasmodium falciparum	41220	0	na	na
A0A1J1GVF6	A0A1J1GVF6_PLAGA	353	Circumsporozoite protein	1	5	protozoan	Apicomplexa	1	18	1	1	2004	2004	0	17	Plasmodium gallinaceum	505	CSP PGAL8A_00003900	3	malaria	na	1	1	1	483..504	Helical	1	0.537664	0.593505	15	1..15	0.997	na	cell surface:integral component of membrane	na	0.001	Probable	na	0	na	na	na	na	unreviewed	Sar, Alveolata, Apicomplexa, Aconoidasida, Haemosporida (haemosporidians), Plasmodiidae, Plasmodium, Plasmodium (Haemamoeba), Plasmodium gallinaceum	49263	0	na	na
A0A1D3LU37	A0A1D3LU37_PLABE	573	Circumsporozoite protein	0	5	protozoan	Apicomplexa	77	1855	38	25	1994	2020	26	1	Plasmodium berghei	346	CSP PBSP11RLL_000050500	3	malaria	na	1	1	1	326..345	Helical	1	0.992087	0.997492	23	1..23	1	na	cell surface:integral component of membrane	na	0	Highly probable	na	0	na	na	na	na	unreviewed	Sar, Alveolata, Apicomplexa, Aconoidasida, Haemosporida (haemosporidians), Plasmodiidae, Plasmodium, Plasmodium (Vinckeia), Plasmodium berghei	36302	0	na	na
A0A1C6WQX4	A0A1C6WQX4_PLABE	673	Circumsporozoite protein	0	5	protozoan	Apicomplexa	77	1855	38	25	1994	2020	26	1	Plasmodium berghei	292	CSP PBNK65NY_000050300	3	malaria	na	1	1	1	272..291	Helical	1	0.989255	0.997492	23	1..23	1	na	cell surface:integral component of membrane	na	0	Highly probable	na	0	na	na	na	na	unreviewed	Sar, Alveolata, Apicomplexa, Aconoidasida, Haemosporida (haemosporidians), Plasmodiidae, Plasmodium, Plasmodium (Vinckeia), Plasmodium berghei	32260	0	na	na
A0A077Y0S6	A0A077Y0S6_9APIC	498	Circumsporozoite protein	0	5	protozoan	Apicomplexa	60	2947	54	26	1991	2020	29	1	Plasmodium yoelii	385	PYYM_0405600	3	malaria	na	1	1	1	365..384	Helical	1	0.982085	0.996165	23	1..23	1	na	cell surface:integral component of membrane	na	0.001	Probable	na	0	na	na	na	na	unreviewed	Sar, Alveolata, Apicomplexa, Aconoidasida, Haemosporida (haemosporidians), Plasmodiidae, Plasmodium, Plasmodium (Vinckeia), Plasmodium yoelii	40411	0	na	na
Q8I9F9	Q8I9F9_PLAFA	371	Circumsporozoite protein	0	4	protozoan	Apicomplexa	152	4621	61	38	1991	2021	30	0	Plasmodium falciparum	482	CSP	3	malaria	na	1	0	0	na	na	1	0.928331	0.960734	18	1..18	0.993	na	cell surface	na	0.001	Probable	na	0	na	na	na	na	unreviewed	Sar, Alveolata, Apicomplexa, Aconoidasida, Haemosporida (haemosporidians), Plasmodiidae, Plasmodium, Plasmodium (Laverania), Plasmodium falciparum	51424	0	na	na
Q25830	Q25830_PLAFA	422	Circumsporozoite protein	0	4	protozoan	Apicomplexa	152	4621	61	38	1991	2021	30	0	Plasmodium falciparum	442	CSP	3	malaria	na	1	0	0	na	na	1	0.929026	0.959672	18	1..18	0.996	na	cell surface	na	0.001	Probable	na	0	na	na	na	na	unreviewed	Sar, Alveolata, Apicomplexa, Aconoidasida, Haemosporida (haemosporidians), Plasmodiidae, Plasmodium, Plasmodium (Laverania), Plasmodium falciparum	47414	0	na	na
P23093	CSP_PLABA	568	Circumsporozoite protein	0	4	protozoan	Apicomplexa	77	1855	38	25	1994	2020	26	1	Plasmodium berghei (strain Anka)	347		3	malaria	na	1	1	0	na	na	1	0.988197	0.997459	23	1..23	0.999	na	cell surface	na	0	Highly probable	na	0	na	na	na	na	reviewed	Sar, Alveolata, Apicomplexa, Aconoidasida, Haemosporida (haemosporidians), Plasmodiidae, Plasmodium, Plasmodium (Vinckeia), Plasmodium berghei, Plasmodium berghei (strain Anka)	37776	0	na	na
M1V0C4	M1V0C4_PLAFA	408	Circumsporozoite protein	0	4	protozoan	Apicomplexa	152	4621	61	38	1991	2021	30	0	Plasmodium falciparum	452	csp	3	malaria	na	1	0	0	na	na	1	0.928617	0.960734	18	1..18	0.995	na	cell surface	na	0.001	Probable	na	0	na	na	na	na	unreviewed	Sar, Alveolata, Apicomplexa, Aconoidasida, Haemosporida (haemosporidians), Plasmodiidae, Plasmodium, Plasmodium (Laverania), Plasmodium falciparum	48449	0	na	na
H9C3Q7	H9C3Q7_PLAKN	779	Circumsporozoite protein	0	4	protozoan	Apicomplexa	6	239	5	5	1999	2009	10	12	Plasmodium knowlesi	247	csp	3	malaria	na	1	0	0	na	na	1	0.810555	0.80289	19	1..22	1	na	cell surface	na	0	Highly probable	na	0	na	na	na	na	unreviewed	Sar, Alveolata, Apicomplexa, Aconoidasida, Haemosporida (haemosporidians), Plasmodiidae, Plasmodium, Plasmodium (Plasmodium), Plasmodium knowlesi	26201	0	na	na
A0A2P9BQE9	A0A2P9BQE9_9APIC	507	Circumsporozoite protein	1	4	protozoan	Apicomplexa	1	56	1	1	2000	2000	0	21	Plasmodium sp. gorilla clade G2	379	PADL01_0303400	3	malaria	na	1	0	0	na	na	1	0.894595	0.954961	17	1..19	0.944	na	cell surface	na	0.001	Probable	na	0	na	na	na	na	unreviewed	Sar, Alveolata, Apicomplexa, Aconoidasida, Haemosporida (haemosporidians), Plasmodiidae, Plasmodium, Plasmodium (Laverania), Plasmodium sp. gorilla clade G2	41519	0	na	na
A0A2L1CF62	A0A2L1CF62_PLAFA	447	Circumsporozoite protein	0	4	protozoan	Apicomplexa	176	5352	64	40	1991	2021	30	0	Plasmodium falciparum	420		3	malaria	na	1	0	0	na	na	1	0.921314	0.960734	18	1..18	1	na	cell surface	na	0.001	Probable	na	0	na	na	na	na	unreviewed	Sar, Alveolata, Apicomplexa, Aconoidasida, Haemosporida (haemosporidians), Plasmodiidae, Plasmodium, Plasmodium (Laverania), Plasmodium falciparum	45174	0	na	na
A0A1J1H5B5	A0A1J1H5B5_PLARL	753	Circumsporozoite protein	0	4	protozoan	Apicomplexa	2	27	2	2	2004	2004	0	17	Plasmodium relictum	258	CSP PRELSG_0831100	3	malaria	na	1	1	1	238..257	Helical	1	0.209133	0.644942	19	1..19	0.973	na	cell surface:integral component of membrane	na	0.001	Probable	na	0	na	na	na	na	unreviewed	Sar, Alveolata, Apicomplexa, Aconoidasida, Haemosporida (haemosporidians), Plasmodiidae, Plasmodium, Plasmodium (Haemamoeba), Plasmodium relictum	27517	0	na	na
K6UXW2	K6UXW2_PLACD	225	Circumsporozoite protein	0	3	protozoan	Apicomplexa	3	33	3	2	1992	2020	28	1	Plasmodium cynomolgi (strain B)	685	PCYB_135080	4	malaria	na	5	4	4	241..262:274..295:315..334:364..380	Helical	0	0.001749	0.002819	na	na	1	na	integral component of membrane	na	0.548	Not GPI-anchored	na	0	na	na	na	na	unreviewed	Sar, Alveolata, Apicomplexa, Aconoidasida, Haemosporida (haemosporidians), Plasmodiidae, Plasmodium, Plasmodium (Plasmodium), Plasmodium cynomolgi, Plasmodium cynomolgi (strain B)	74097	0	na	na
K6UVG2	K6UVG2_PLACD	450	Circumsporozoite protein	0	3	protozoan	Apicomplexa	3	33	3	2	1992	2020	28	1	Plasmodium cynomolgi (strain B)	419	PCYB_084460	3	malaria	na	1	0	0	na	na	1	0.50669	0.391962	na	1..23	0.717	na	cell surface	na	0	Highly probable	na	0	na	na	na	na	unreviewed	Sar, Alveolata, Apicomplexa, Aconoidasida, Haemosporida (haemosporidians), Plasmodiidae, Plasmodium, Plasmodium (Plasmodium), Plasmodium cynomolgi, Plasmodium cynomolgi (strain B)	38982	0	na	na
Q27300	Q27300_9APIC	957	Circumsporozoite-related antigen	1	4	protozoan	Apicomplexa	1	14	1	1	2009	2009	0	12	Plasmodium yoelii	169	PY17X_0928700 PYYM_0928100	2	malaria	na	1	2	1	76..100	Helical	1	0.99429	0.99533	23	1..23	1	na	integral component of membrane	na	0.604	Not GPI-anchored	na	0	na	na	na	na	unreviewed	Sar, Alveolata, Apicomplexa, Aconoidasida, Haemosporida (haemosporidians), Plasmodiidae, Plasmodium, Plasmodium (Vinckeia), Plasmodium yoelii	18420	0	na	na
A0A1Y3DVV0	A0A1Y3DVV0_PLAKN	295	Citrate synthase	1	0	protozoan	Apicomplexa	1	0	0	1	1999	1999	0	22	Plasmodium knowlesi	568	CS PKNOH_S03321600	3	malaria	na	1	0	0	na	na	0	0.000186	0.001977	na	na	0.005	na	na	transferase activity, transferring acyl groups, acyl groups converted into alkyl on transfer	0.789	Not GPI-anchored	na	0	na	na	na	na	unreviewed	Sar, Alveolata, Apicomplexa, Aconoidasida, Haemosporida (haemosporidians), Plasmodiidae, Plasmodium, Plasmodium (Plasmodium), Plasmodium knowlesi	65120	0	na	na
A0A0Y9US53	A0A0Y9US53_PLABE	297	Citrate synthase	0	0	protozoan	Apicomplexa	28	905	27	16	1993	2021	28	0	Plasmodium berghei	566	CS PBK173_000076300 PBNK65E_000072500 PBNK65NY_000072100 PBSP11A_000072200 PBSP11RLL_000072300	3	malaria	na	1	0	0	na	na	0	0.000116	0.000943	na	na	0.049	na	na	transferase activity, transferring acyl groups, acyl groups converted into alkyl on transfer	0.756	Not GPI-anchored	na	0	na	na	na	na	unreviewed	Sar, Alveolata, Apicomplexa, Aconoidasida, Haemosporida (haemosporidians), Plasmodiidae, Plasmodium, Plasmodium (Vinckeia), Plasmodium berghei	65200	0	na	na
A0A1W6IZJ1	A0A1W6IZJ1_PLAFA	93	Clag3.1	0	2	protozoan	Apicomplexa	1	26	1	1	2017	2017	0	4	Plasmodium falciparum	1417	clag3.1	4	malaria	na	1	0	0	na	na	1	0.958221	0.869075	24	1..24	0.988	cytoadherence to microvasculature, mediated by symbiont protein	na	na	0.463	Not GPI-anchored	na	0	na	na	na	na	unreviewed	Sar, Alveolata, Apicomplexa, Aconoidasida, Haemosporida (haemosporidians), Plasmodiidae, Plasmodium, Plasmodium (Laverania), Plasmodium falciparum	167729	0	na	na
Q5Y1E7	Q5Y1E7_TOXGO	253	Coronin	1	0	protozoan	Apicomplexa	1	49	1	1	2009	2009	0	12	Toxoplasma gondii	621	CRN1	1	toxoplasmosis	na	0	0	0	na	na	0	0.000128	0.000796	na	na	0.001	na	na	na	0.807	Not GPI-anchored	na	0	na	na	na	na	unreviewed	Sar, Alveolata, Apicomplexa, Conoidasida, Coccidia, Eucoccidiorida, Eimeriorina, Sarcocystidae, Toxoplasma, Toxoplasma gondii	68481	0	na	na
B7U9D0	B7U9D0_WUCBA	610	Cuticular collagen	1	3	helminthic	Nematoda	1	1	0	1	2014	2014	0	7	Wuchereria bancrofti	329		2	filariasis	elephantiasis,lymphatic filariasis	1	1	1	25..48	Helical	0	0.000162	0.001596	na	na	0.972	na	collagen trimer:integral component of membrane	structural constituent of cuticle	0.323	Not GPI-anchored	na	0	na	na	na	na	unreviewed	Opisthokonta, Metazoa, Eumetazoa, Bilateria, Protostomia, Ecdysozoa, Nematoda (roundworms), Chromadorea, Rhabditida, Spirurina, Spiruromorpha, Filarioidea, Onchocercidae, Wuchereria, Wuchereria bancrofti	33329	0	na	na
J9DMF8	J9DMF8_WUCBA	887	Cuticular collagen	1	0	helminthic	Nematoda	1	1	0	1	2014	2014	0	7	Wuchereria bancrofti	202	WUBG_18276	3	filariasis	elephantiasis,lymphatic filariasis	0	0	0	na	na	0	0.162162	0.008223	na	na	0.177	na	collagen trimer	na	0.36	Not GPI-anchored	na	0	na	na	na	na	unreviewed	Opisthokonta, Metazoa, Eumetazoa, Bilateria, Protostomia, Ecdysozoa, Nematoda (roundworms), Chromadorea, Rhabditida, Spirurina, Spiruromorpha, Filarioidea, Onchocercidae, Wuchereria, Wuchereria bancrofti	20444	0	na	na
Q155Z8	Q155Z8_WUCBA	1097	Cuticular collagen 4	1	0	helminthic	Nematoda	1	1	0	1	2014	2014	0	7	Wuchereria bancrofti	59	Col-4	2	filariasis	elephantiasis,lymphatic filariasis	0	0	0	na	na	0	0.215874	0.012682	na	na	0.21	na	collagen trimer	na	0.493	Not GPI-anchored	na	0	na	na	na	na	unreviewed	Opisthokonta, Metazoa, Eumetazoa, Bilateria, Protostomia, Ecdysozoa, Nematoda (roundworms), Chromadorea, Rhabditida, Spirurina, Spiruromorpha, Filarioidea, Onchocercidae, Wuchereria, Wuchereria bancrofti	6023	0	na	na
A0A7J6K6S0	A0A7J6K6S0_TOXGO	567	Cyclophilin	0	2	protozoan	Apicomplexa	6	82	6	5	2005	2019	14	2	Toxoplasma gondii	348	TGRH88_033800	4	toxoplasmosis	na	1	1	1	128..148	Helical	0	1.7e-05	0.001703	na	na	0.987	na	na	na	0.604	Not GPI-anchored	na	0	na	na	na	na	unreviewed	Sar, Alveolata, Apicomplexa, Conoidasida, Coccidia, Eucoccidiorida, Eimeriorina, Sarcocystidae, Toxoplasma, Toxoplasma gondii	38194	0	na	na
D0VWS4	D0VWS4_TOXGO	1096	Cyclophilin	0	0	protozoan	Apicomplexa	6	82	6	5	2005	2019	14	2	Toxoplasma gondii	66	49.m03261	1	toxoplasmosis	na	0	0	0	na	na	0	0.001161	0.000692	na	na	0.001	na	na	na	0.428	Not GPI-anchored	na	0	na	na	na	na	unreviewed	Sar, Alveolata, Apicomplexa, Conoidasida, Coccidia, Eucoccidiorida, Eimeriorina, Sarcocystidae, Toxoplasma, Toxoplasma gondii	7519	0	na	na
A5JUZ0	A5JUZ0_NEOCA	405	Cyst matrix and cyst wall protein	1	2	protozoan	Apicomplexa	1	9	1	1	2013	2013	0	8	Neospora caninum (Coccidian parasite)	456	MAG1	2	neosporosis	na	0	1	0	na	na	1	0.933582	0.797777	30	1..30	0.999	na	na	na	0.091	Not GPI-anchored	na	0	na	na	na	na	unreviewed	Sar, Alveolata, Apicomplexa, Conoidasida, Coccidia, Eucoccidiorida, Eimeriorina, Sarcocystidae, Neospora, Neospora caninum (Coccidian parasite)	49505	0	na	na
C8CJZ1	C8CJZ1_BABBO	420	Cysteine peptidase 2	0	3	protozoan	Apicomplexa	1	2	1	1	2017	2017	0	4	Babesia bovis	445		3	babesiosis	na	1	1	1	42..65	Helical	0	5.5e-05	0.0014	na	na	0.962	na	integral component of membrane	cysteine-type peptidase activity	0.824	Not GPI-anchored	na	0	na	na	na	na	unreviewed	Sar, Alveolata, Apicomplexa, Aconoidasida, Piroplasmida (Piroplasmids), Babesiidae, Babesia, Babesia bovis	49300	0	na	na
A4HYH2	A4HYH2_LEIIN	555	Cysteine proteinase	0	3	protozoan	Euglenozoa	5	293	5	5	2004	2015	11	6	Leishmania infantum	354	CPA LINF_190020600 LINJ_19_1460	3	leishmaniasis	na	0	1	0	na	na	1	0.973864	0.779138	24	1..24	0.996	na	na	cysteine-type peptidase activity	0.074	Not GPI-anchored	na	1	match	GNIEGQWALKNHSLVSLSEQVLVSCDNIDD	160:189*	The epitope sequence was cited in Agallou et al Front Immunol. 2014 Jun 10;5:268 [PMID:24959167].	unreviewed	Discoba, Euglenozoa, Kinetoplastea (kinetoplasts), Metakinetoplastina, Trypanosomatida, Trypanosomatidae, Leishmaniinae, Leishmania, Leishmania, Leishmania donovani species complex, Leishmania infantum	38987	0	na	na
Q8WT30	Q8WT30_LEIIN	587	Cysteine proteinase	1	2	protozoan	Euglenozoa	1	34	1	1	2008	2008	0	13	Leishmania infantum	340	cpc	3	leishmaniasis	na	0	1	0	na	na	1	0.995516	0.971831	25	1..28	1	na	na	cysteine-type peptidase activity	0.463	Not GPI-anchored	na	0	na	na	na	na	unreviewed	Discoba, Euglenozoa, Kinetoplastea (kinetoplasts), Metakinetoplastina, Trypanosomatida, Trypanosomatidae, Leishmaniinae, Leishmania, Leishmania, Leishmania donovani species complex, Leishmania infantum	37033	0	na	na
A0A0Y9W183	A0A0Y9W183_PLABE	11	Cysteine repeat modular protein 1	1	3	protozoan	Apicomplexa	1	14	1	1	2011	2011	0	10	Plasmodium berghei	3087	CRMP1 PBK173_000155300	4	malaria	na	8	8	8	2227..2252:2264..2282:2332..2358:2482..2506:2533..2555:2562..2581:2601..2619:2626..2649	Helical	0	0.856424	0.278606	na	na	1	na	integral component of membrane	na	0.652	Not GPI-anchored	na	0	na	na	na	na	unreviewed	Sar, Alveolata, Apicomplexa, Aconoidasida, Haemosporida (haemosporidians), Plasmodiidae, Plasmodium, Plasmodium (Vinckeia), Plasmodium berghei	362529	0	na	na
Q8IFM8	CYRPA_PLAF7	535	Cysteine-rich protective antigen	0	4	protozoan	Apicomplexa	6	67	6	3	2012	2020	8	1	Plasmodium falciparum (isolate 3D7)	362	CyRPA pfd1130w PF3D7_0423800	1	malaria	na	0	0	0	na	na	1	0.963982	0.932853	28	1..28	1	entry into host	anchored component of plasma membrane:apical part of cell:cytoplasmic vesicle:extracellular region:host cell plasma membrane:host extracellular space:microneme:microneme lumen:protein-containing complex	na	0.36	Not GPI-anchored	Secreted:Cytoplasmic vesicle:secretory vesicle:microneme lumen:Cell membrane:Peripheral membrane protein:Extracellular side:Host cell membrane:Note=In late schizonts:colocalizes with RIPR in the microneme lumen (PubMed:22593616:During merozoite invasion of host erythrocytes:secreted at the merozoite apical surface where it colocalizes with RIPR and RH5 at the interface between the merozoite and t…	0	na	na	na	na	reviewed	Sar, Alveolata, Apicomplexa, Aconoidasida, Haemosporida (haemosporidians), Plasmodiidae, Plasmodium, Plasmodium (Laverania), Plasmodium falciparum, Plasmodium falciparum (isolate 3D7)	42776	0	na	na
A0A4P8XE46	A0A4P8XE46_THEAN	532	Cytochrome b	0	4	protozoan	Apicomplexa	1	0	0	1	2019	2019	0	2	Theileria annulata	363	Cytb	3	theileriosis	tropical theileriosis,East Coast fever	9	8	8	20..46:67..89:101..123:130..152:164..186:215..237:276..298:335..356	Helical	0	4.2e-05	0.001016	na	na	0.999	respiratory electron transport chain	integral component of membrane:mitochondrial inner membrane:respirasome	electron transfer activity:metal ion binding	0.043	Not GPI-anchored	Membrane:Multi-pass membrane protein:Mitochondrion inner membrane	0	na	na	na	na	unreviewed	Sar, Alveolata, Apicomplexa, Aconoidasida, Piroplasmida (Piroplasmids), Theileriidae, Theileria, Theileria annulata	41134	0	na	na
A0A0K0Q066	A0A0K0Q066_THEAN	531	Cytochrome b	0	4	protozoan	Apicomplexa	1	0	0	1	2019	2019	0	2	Theileria annulata	363		3	theileriosis	tropical theileriosis,East Coast fever	9	9	9	20..46:67..89:101..123:130..152:164..185:206..227:276..298:310..329:335..356	Helical	0	1.7e-05	0.000529	na	na	0.999	respiratory electron transport chain	integral component of membrane:mitochondrial inner membrane:respirasome	electron transfer activity:metal ion binding	0.018	Not GPI-anchored	Membrane:Multi-pass membrane protein:Mitochondrion inner membrane	0	na	na	na	na	unreviewed	Sar, Alveolata, Apicomplexa, Aconoidasida, Piroplasmida (Piroplasmids), Theileriidae, Theileria, Theileria annulata	40848	0	na	na
A8I4U5	A8I4U5_LEIDO	998	Cytosolic tryparedoxin	1	0	protozoan	Euglenozoa	1	3	1	1	2015	2015	0	6	Leishmania donovani	145	TXN	2	leishmaniasis	Visceral leishmaniasis	0	0	0	na	na	0	0.000246	0.003083	na	na	0.001	na	na	na	0.756	Not GPI-anchored	na	0	na	na	na	na	unreviewed	Discoba, Euglenozoa, Kinetoplastea (kinetoplasts), Metakinetoplastina, Trypanosomatida, Trypanosomatidae, Leishmaniinae, Leishmania, Leishmania, Leishmania donovani species complex, Leishmania donovani	16577	0	na	na
A0A125YMY9	A0A125YMY9_TOXGM	266	D-3-phosphoglycerate dehydrogenase	1	0	protozoan	Apicomplexa	1	2	1	1	2014	2014	0	7	Toxoplasma gondii (strain ATCC 50611 / Me49)	604	TGME49_239820	3	toxoplasmosis	na	0	0	0	na	na	0	4.5e-05	0.000428	na	na	0.001	L-serine biosynthetic process	na	NAD binding:phosphoglycerate dehydrogenase activity	0.942	Not GPI-anchored	na	0	na	na	na	na	unreviewed	Sar, Alveolata, Apicomplexa, Conoidasida, Coccidia, Eucoccidiorida, Eimeriorina, Sarcocystidae, Toxoplasma, Toxoplasma gondii, Toxoplasma gondii (strain ATCC 50611 / Me49)	65194	0	na	na
S8G957	S8G957_TOXGM	153	Dense granular protein GRA10	0	0	protozoan	Apicomplexa	1	16	1	1	2018	2018	0	3	Toxoplasma gondii (strain ATCC 50611 / Me49)	894	GRA10 TGME49_268900	4	toxoplasmosis	na	0	0	0	na	na	0	0.000349	0.002504	na	na	0.001	na	na	zinc ion binding	0.927	Not GPI-anchored	na	0	na	na	na	na	unreviewed	Sar, Alveolata, Apicomplexa, Conoidasida, Coccidia, Eucoccidiorida, Eimeriorina, Sarcocystidae, Toxoplasma, Toxoplasma gondii, Toxoplasma gondii (strain ATCC 50611 / Me49)	94227	0	na	na
I7BFN7	I7BFN7_TOXGO	771	Dense granule antigen	0	5	protozoan	Apicomplexa	29	647	25	13	1998	2021	23	0	Toxoplasma gondii	249	GRA7	4	toxoplasmosis	na	1	2	1	184..201	Helical	1	0.997254	0.983977	26	1..18	1	na	extracellular region:integral component of membrane	na	0.652	Not GPI-anchored	na	1	possible	RSFKDLLKK	134:142*	na	unreviewed	Sar, Alveolata, Apicomplexa, Conoidasida, Coccidia, Eucoccidiorida, Eimeriorina, Sarcocystidae, Toxoplasma, Toxoplasma gondii	27425	0	na	na
I7BPM8	I7BPM8_TOXGO	817	Dense granule antigen	0	4	protozoan	Apicomplexa	24	528	22	13	1998	2021	23	0	Toxoplasma gondii	231	GRA6	4	toxoplasmosis	na	2	2	2	21..44:154..172	Helical	0	0.061193	0.06358	na	na	0.999	na	integral component of membrane	na	0.627	Not GPI-anchored	na	1	possible	FMGVLVNSL	29:37*	na	unreviewed	Sar, Alveolata, Apicomplexa, Conoidasida, Coccidia, Eucoccidiorida, Eimeriorina, Sarcocystidae, Toxoplasma, Toxoplasma gondii	24128	0	na	na
B5B4W8	B5B4W8_TOXGO	1019	Dense granule antigen	0	4	protozoan	Apicomplexa	13	162	10	7	1998	2020	22	1	Toxoplasma gondii	120	GRA5 TGRH88_025740	4	toxoplasmosis	na	2	2	2	7..26:73..93	Helical	0	0.518347	0.505754	26	na	1	na	integral component of membrane	na	0.109	Not GPI-anchored	na	1	possible	SEGARGREQ	38:46*	na	unreviewed	Sar, Alveolata, Apicomplexa, Conoidasida, Coccidia, Eucoccidiorida, Eimeriorina, Sarcocystidae, Toxoplasma, Toxoplasma gondii	12977	0	na	na
P90661	GRA1_NEOCA	856	Dense granule protein 1	0	4	protozoan	Apicomplexa	15	282	15	10	2003	2021	18	0	Neospora caninum (Coccidian parasite)	217	DG1	2	neosporosis	na	1	2	0	na	na	1	0.996327	0.978842	27	1..19	1	na	extracellular region	na	0.652	Not GPI-anchored	Secreted	0	na	na	na	na	reviewed	Sar, Alveolata, Apicomplexa, Conoidasida, Coccidia, Eucoccidiorida, Eimeriorina, Sarcocystidae, Neospora, Neospora caninum (Coccidian parasite)	22495	0	na	na
A0A125YK96	A0A125YK96_TOXGM	464	Dense granule protein 14	0	2	protozoan	Apicomplexa	9	98	8	6	2017	2021	4	0	Toxoplasma gondii (strain ATCC 50611 / Me49)	408	GRA14 TGME49_239740	4	toxoplasmosis	na	1	0	0	na	na	1	0.932492	0.889433	33	1..34	1	na	na	na	0.879	Not GPI-anchored	na	0	na	na	na	na	unreviewed	Sar, Alveolata, Apicomplexa, Conoidasida, Coccidia, Eucoccidiorida, Eimeriorina, Sarcocystidae, Toxoplasma, Toxoplasma gondii, Toxoplasma gondii (strain ATCC 50611 / Me49)	44711	0	na	na
Q25540	GRA2_NEOCA	898	Dense granule protein 2	0	5	protozoan	Apicomplexa	2	46	2	2	2005	2015	10	6	Neospora caninum (Coccidian parasite)	193	DG2	2	neosporosis	na	1	2	2	14..34:153..173	Helical	1	0.674766	0.608543	39	na	1	na	integral component of membrane	na	0.522	Not GPI-anchored	Membrane:Multi-pass membrane protein	0	na	na	na	na	reviewed	Sar, Alveolata, Apicomplexa, Conoidasida, Coccidia, Eucoccidiorida, Eimeriorina, Sarcocystidae, Neospora, Neospora caninum (Coccidian parasite)	20590	0	na	na
B6KEU8	GRA3_TOXGO	843	Dense granule protein 3	0	5	protozoan	Apicomplexa	8	322	6	5	1991	2018	27	3	Toxoplasma gondii	222	GRA3 Tg556	1	toxoplasmosis	na	3	2	2	22..42:162..182	Helical	0	0.435219	0.59985	42	na	1	na	cytoplasm:host cell endoplasmic reticulum:integral component of membrane:symbiont-containing vacuole membrane	na	0.84	Not GPI-anchored	Cytoplasm:Host endoplasmic reticulum:Parasitophorous vacuole membrane:Multi-pass membrane protein:Note=Located in dense granules of tachyzoites:Upon infection:secreted to the PVM	1	possible	FLVPFVVFL	25:33*	na	reviewed	Sar, Alveolata, Apicomplexa, Conoidasida, Coccidia, Eucoccidiorida, Eimeriorina, Sarcocystidae, Toxoplasma, Toxoplasma gondii	24242	0	na	na
B9PHR1	B9PHR1_TOXGO	905	Dense granule protein GRA1	0	3	protozoan	Apicomplexa	12	441	12	11	2000	2020	20	1	Toxoplasma gondii	190	GRA1 TGRH88_081130	2	toxoplasmosis	na	0	0	0	na	na	1	0.995756	0.935014	24	1..24	0.999	na	na	na	0.129	Not GPI-anchored	na	1	possible	EEVIDTMKSMQRDED	100:114	na	unreviewed	Sar, Alveolata, Apicomplexa, Conoidasida, Coccidia, Eucoccidiorida, Eimeriorina, Sarcocystidae, Toxoplasma, Toxoplasma gondii	20149	0	na	na
B5TSF4	B5TSF4_TOXGO	430	Dense granule protein GRA12	0	3	protozoan	Apicomplexa	2	1	0	1	2020	2021	1	0	Toxoplasma gondii	436	gra12	2	toxoplasmosis	na	1	1	1	20..39	Helical	0	0.577632	0.598829	39	na	0.998	na	integral component of membrane	na	0.789	Not GPI-anchored	na	0	na	na	na	na	unreviewed	Sar, Alveolata, Apicomplexa, Conoidasida, Coccidia, Eucoccidiorida, Eimeriorina, Sarcocystidae, Toxoplasma, Toxoplasma gondii	47881	0	na	na
S8GTN4	S8GTN4_TOXGM	451	Dense granule protein GRA12	0	2	protozoan	Apicomplexa	2	1	0	1	2020	2021	1	0	Toxoplasma gondii (strain ATCC 50611 / Me49)	419	GRA12 TGME49_275850	4	toxoplasmosis	na	0	0	0	na	na	1	0.807005	0.501401	47	na	0.846	na	na	na	0.72	Not GPI-anchored	na	0	na	na	na	na	unreviewed	Sar, Alveolata, Apicomplexa, Conoidasida, Coccidia, Eucoccidiorida, Eimeriorina, Sarcocystidae, Toxoplasma, Toxoplasma gondii, Toxoplasma gondii (strain ATCC 50611 / Me49)	46695	0	na	na
A0A076L9F1	A0A076L9F1_NEOCA	472	Dense granule protein GRA14	0	3	protozoan	Apicomplexa	2	14	2	1	2018	2021	3	0	Neospora caninum (Coccidian parasite)	404	GRA14	4	neosporosis	na	1	1	1	285..304	Helical	1	0.851112	0.475186	na	na	1	na	integral component of membrane	na	0.824	Not GPI-anchored	na	0	na	na	na	na	unreviewed	Sar, Alveolata, Apicomplexa, Conoidasida, Coccidia, Eucoccidiorida, Eimeriorina, Sarcocystidae, Neospora, Neospora caninum (Coccidian parasite)	44562	0	na	na
A0A125YGQ9	A0A125YGQ9_TOXGM	315	Dense granule protein GRA15	0	3	protozoan	Apicomplexa	3	37	3	2	2015	2020	5	1	Toxoplasma gondii (strain ATCC 50611 / Me49)	550	GRA15 TGME49_275470	4	toxoplasmosis	na	2	2	2	12..30:51..72	Helical	0	8.2e-05	0.004062	na	na	0.994	na	integral component of membrane	na	0.855	Not GPI-anchored	na	0	na	na	na	na	unreviewed	Sar, Alveolata, Apicomplexa, Conoidasida, Coccidia, Eucoccidiorida, Eimeriorina, Sarcocystidae, Toxoplasma, Toxoplasma gondii, Toxoplasma gondii (strain ATCC 50611 / Me49)	57890	0	na	na
A0A125YGN4	A0A125YGN4_TOXGM	913	Dense granule protein GRA2	0	3	protozoan	Apicomplexa	21	469	19	12	1998	2021	23	0	Toxoplasma gondii (strain ATCC 50611 / Me49)	185	GRA2 TGME49_227620	4	toxoplasmosis	na	0	0	0	na	na	1	0.993159	0.992437	23	1..23	0.944	na	na	na	0.942	Not GPI-anchored	na	1	possible	KFAENVG	88:94*	Truncation analysis reveals this region is epitopic in some toxoplasmosis patients in either serum alone or both in serum and ocular fluid. No sequence information in manuscript, sequence derived from Swiss Prot, assuming aa numbering is the same as in paper.	unreviewed	Sar, Alveolata, Apicomplexa, Conoidasida, Coccidia, Eucoccidiorida, Eimeriorina, Sarcocystidae, Toxoplasma, Toxoplasma gondii, Toxoplasma gondii (strain ATCC 50611 / Me49)	19804	0	na	na
Q27002	GRA4_TOXGO	577	Dense granule protein GRA4	0	4	protozoan	Apicomplexa	17	582	15	13	1998	2018	20	3	Toxoplasma gondii	345	GRA4 H11	2	toxoplasmosis	na	0	0	1	276..296	Helical	1	0.998731	0.992728	20	1..20	0.998	na	integral component of membrane:symbiont-containing vacuole membrane:transport vesicle	na	0.675	Not GPI-anchored	Secreted:Parasitophorous vacuole lumen:Parasitophorous vacuole membrane:Cytoplasmic vesicle:secretory vesicle:Note=Located in dense granules of tachyzoites:Upon infection:secreted into the parasitophorous vacuole (PV) and targeted to the microvillus membranous network	0	na	na	na	na	reviewed	Sar, Alveolata, Apicomplexa, Conoidasida, Coccidia, Eucoccidiorida, Eimeriorina, Sarcocystidae, Toxoplasma, Toxoplasma gondii	36284	0	na	na
S8F761	S8F761_TOXGM	713	Dense granule protein GRA8	0	2	protozoan	Apicomplexa	3	10	3	1	2018	2021	3	0	Toxoplasma gondii (strain ATCC 50611 / Me49)	269	GRA8 TGME49_254720	4	toxoplasmosis	na	1	0	0	na	na	1	0.999392	0.969208	23	1..23	1	na	na	na	0.522	Not GPI-anchored	na	0	na	na	na	na	unreviewed	Sar, Alveolata, Apicomplexa, Conoidasida, Coccidia, Eucoccidiorida, Eimeriorina, Sarcocystidae, Toxoplasma, Toxoplasma gondii, Toxoplasma gondii (strain ATCC 50611 / Me49)	28628	0	na	na
A0A125YVM0	A0A125YVM0_TOXGM	635	Dense granule protein GRA9	0	2	protozoan	Apicomplexa	1	0	0	1	2021	2021	0	0	Toxoplasma gondii (strain ATCC 50611 / Me49)	318	GRA9 TGME49_251540	4	toxoplasmosis	na	0	0	0	na	na	1	0.840621	0.888614	18	1..18	1	na	na	na	0.698	Not GPI-anchored	na	0	na	na	na	na	unreviewed	Sar, Alveolata, Apicomplexa, Conoidasida, Coccidia, Eucoccidiorida, Eimeriorina, Sarcocystidae, Toxoplasma, Toxoplasma gondii, Toxoplasma gondii (strain ATCC 50611 / Me49)	35338	0	na	na
A0A4E0RMA3	A0A4E0RMA3_FASHE	814	Dihydrolipoyl dehydrogenase	0	0	helminthic	Platyhelminthes	1	2	1	1	2021	2021	0	0	Fasciola hepatica (Liver fluke)	231	D915_010871	3	fascioliasis	na	0	0	0	na	na	0	0.001892	0.007963	na	na	0.056	na	na	oxidoreductase activity, acting on a sulfur group of donors, NAD(P) as acceptor	0.652	Not GPI-anchored	na	0	na	na	na	na	unreviewed	Opisthokonta, Metazoa, Eumetazoa, Bilateria, Protostomia, Spiralia, Lophotrochozoa, Platyhelminthes, Trematoda, Digenea (flukes), Plagiorchiida, Echinostomata, Echinostomatoidea, Fasciolidae, Fasciola, Fasciola hepatica (Liver fluke)	24237	0	na	na
A4I9R9	A4I9R9_LEIIN	90	Dihydroxyacetonephosphate acyltransferase	1	0	protozoan	Euglenozoa	1	8	1	1	2015	2015	0	6	Leishmania infantum	1431	DAT LINF_340017600 LINJ_34_1170	3	leishmaniasis	na	0	0	0	na	na	0	0.000183	0.002633	na	na	0.001	cellular lipid metabolic process	na	glycerone-phosphate O-acyltransferase activity	0.919	Not GPI-anchored	na	0	na	na	na	na	unreviewed	Discoba, Euglenozoa, Kinetoplastea (kinetoplasts), Metakinetoplastina, Trypanosomatida, Trypanosomatidae, Leishmaniinae, Leishmania, Leishmania, Leishmania donovani species complex, Leishmania infantum	154574	0	na	na
A0MTA7	A0MTA7_TRISP	579	DNase II	0	2	helminthic	Nematoda	3	68	3	3	2017	2020	3	1	Trichinella spiralis (Trichina worm)	344		2	trichinellosis	na	0	0	0	na	na	1	0.996398	0.99542	22	1..22	1	na	na	deoxyribonuclease II activity	0.463	Not GPI-anchored	na	0	na	na	na	na	unreviewed	Opisthokonta, Metazoa, Eumetazoa, Bilateria, Protostomia, Ecdysozoa, Nematoda (roundworms), Enoplea, Dorylaimia, Trichinellida, Trichinellidae, Trichinella, Trichinella spiralis (Trichina worm)	37670	0	na	na
A0A564ZRU4	A0A564ZRU4_PLAVI	130	Duffy binding protein	0	6	protozoan	Apicomplexa	8	296	8	5	1997	2021	24	0	Plasmodium vivax	1079	PVP01_0623800	4	malaria	na	1	1	1	1017..1033	Helical	1	0.944157	0.965888	22	1..22	1	pathogenesis	integral component of membrane	host cell surface receptor binding	0.652	Not GPI-anchored	na	0	na	na	na	na	unreviewed	Sar, Alveolata, Apicomplexa, Aconoidasida, Haemosporida (haemosporidians), Plasmodiidae, Plasmodium, Plasmodium (Plasmodium), Plasmodium vivax	120456	0	na	na
Q8IJ52	Q8IJ52_PLAF7	221	Duffy binding-like merozoite surface protein	0	6	protozoan	Apicomplexa	1	17	1	1	2016	2016	0	5	Plasmodium falciparum (isolate 3D7)	697	PF3D7_1035700	4	malaria	na	0	0	0	na	na	1	0.980377	0.697641	25	1..25	0.758	entry into host:pathogenesis	cell surface:integral component of membrane	host cell surface binding:host cell surface receptor binding	0.807	Not GPI-anchored	na	1	match	IDDTKGLSVTNSGFDDGSAFGGGLPFSGYS	106:135*	na	unreviewed	Sar, Alveolata, Apicomplexa, Aconoidasida, Haemosporida (haemosporidians), Plasmodiidae, Plasmodium, Plasmodium (Laverania), Plasmodium falciparum, Plasmodium falciparum (isolate 3D7)	80248	0	na	na
A0A077YCV9	A0A077YCV9_9APIC	168	Duffy-binding protein	0	6	protozoan	Apicomplexa	1	0	0	1	2017	2017	0	4	Plasmodium yoelii	852	PYYM_1334400	4	malaria	na	1	1	1	790..810	Helical	1	0.982185	0.923257	21	1..21	1	pathogenesis	integral component of membrane	host cell surface receptor binding	0.698	Not GPI-anchored	na	0	na	na	na	na	unreviewed	Sar, Alveolata, Apicomplexa, Aconoidasida, Haemosporida (haemosporidians), Plasmodiidae, Plasmodium, Plasmodium (Vinckeia), Plasmodium yoelii	98493	0	na	na
Q94758	DYL1_SCHMA	1081	Dynein light chain	1	0	helminthic	Platyhelminthes	1	9	1	1	2014	2014	0	7	Schistosoma mansoni (Blood fluke)	89	DLC	1	schistosomiasis	na	0	0	0	na	na	0	7.3e-05	0.000465	na	na	0.006	microtubule-based process	cytoplasm:dynein complex:microtubule	na	0.789	Not GPI-anchored	Cytoplasm:cytoskeleton	0	na	na	na	na	reviewed	Opisthokonta, Metazoa, Eumetazoa, Bilateria, Protostomia, Spiralia, Lophotrochozoa, Platyhelminthes, Trematoda, Digenea (flukes), Strigeidida, Schistosomatoidea, Schistosomatidae (blood flukes), Schistosoma, Schistosoma mansoni (Blood fluke)	10400	0	na	na
G4VLT8	G4VLT8_SCHMA	1048	Dynein light chain	1	0	helminthic	Platyhelminthes	1	9	1	1	2014	2014	0	7	Schistosoma mansoni (Blood fluke)	104		3	schistosomiasis	na	0	0	0	na	na	0	0.00089	0.000781	na	na	0.275	microtubule-based process	cytoplasm:dynein complex:microtubule	na	0.773	Not GPI-anchored	Cytoplasm:cytoskeleton	0	na	na	na	na	unreviewed	Opisthokonta, Metazoa, Eumetazoa, Bilateria, Protostomia, Spiralia, Lophotrochozoa, Platyhelminthes, Trematoda, Digenea (flukes), Strigeidida, Schistosomatoidea, Schistosomatidae (blood flukes), Schistosoma, Schistosoma mansoni (Blood fluke)	11813	0	na	na
G4V851	G4V851_SCHMA	1073	Dynein light chain	1	0	helminthic	Platyhelminthes	1	9	1	1	2014	2014	0	7	Schistosoma mansoni (Blood fluke)	90		3	schistosomiasis	na	0	0	0	na	na	0	0.000837	0.000703	na	na	0.001	microtubule-based process	cytoplasm:dynein complex:microtubule	na	0.824	Not GPI-anchored	Cytoplasm:cytoskeleton	0	na	na	na	na	unreviewed	Opisthokonta, Metazoa, Eumetazoa, Bilateria, Protostomia, Spiralia, Lophotrochozoa, Platyhelminthes, Trematoda, Digenea (flukes), Strigeidida, Schistosomatoidea, Schistosomatidae (blood flukes), Schistosoma, Schistosoma mansoni (Blood fluke)	10968	0	na	na
G4V850	G4V850_SCHMA	1047	Dynein light chain	1	0	helminthic	Platyhelminthes	1	9	1	1	2014	2014	0	7	Schistosoma mansoni (Blood fluke)	104		3	schistosomiasis	na	0	0	0	na	na	0	6.9e-05	0.001075	na	na	0.001	microtubule-based process	cytoplasm:dynein complex:microtubule	na	0.937	Not GPI-anchored	Cytoplasm:cytoskeleton	0	na	na	na	na	unreviewed	Opisthokonta, Metazoa, Eumetazoa, Bilateria, Protostomia, Spiralia, Lophotrochozoa, Platyhelminthes, Trematoda, Digenea (flukes), Strigeidida, Schistosomatoidea, Schistosomatidae (blood flukes), Schistosoma, Schistosoma mansoni (Blood fluke)	11888	0	na	na
G4V849	G4V849_SCHMA	1066	Dynein light chain	1	0	helminthic	Platyhelminthes	1	9	1	1	2014	2014	0	7	Schistosoma mansoni (Blood fluke)	92		3	schistosomiasis	na	0	0	0	na	na	0	0.000559	0.000642	na	na	0.159	microtubule-based process	cytoplasm:dynein complex:microtubule	na	0.99	Not GPI-anchored	Cytoplasm:cytoskeleton	0	na	na	na	na	unreviewed	Opisthokonta, Metazoa, Eumetazoa, Bilateria, Protostomia, Spiralia, Lophotrochozoa, Platyhelminthes, Trematoda, Digenea (flukes), Strigeidida, Schistosomatoidea, Schistosomatidae (blood flukes), Schistosoma, Schistosoma mansoni (Blood fluke)	10915	0	na	na
G4LZL1	G4LZL1_SCHMA	1083	Dynein light chain	1	0	helminthic	Platyhelminthes	1	9	1	1	2014	2014	0	7	Schistosoma mansoni (Blood fluke)	89		3	schistosomiasis	na	0	0	0	na	na	0	0.002845	0.000999	na	na	0.001	microtubule-based process	cytoplasm:dynein complex:microtubule	na	0.867	Not GPI-anchored	Cytoplasm:cytoskeleton	0	na	na	na	na	unreviewed	Opisthokonta, Metazoa, Eumetazoa, Bilateria, Protostomia, Spiralia, Lophotrochozoa, Platyhelminthes, Trematoda, Digenea (flukes), Strigeidida, Schistosomatoidea, Schistosomatidae (blood flukes), Schistosoma, Schistosoma mansoni (Blood fluke)	10434	0	na	na
G4LY04	G4LY04_SCHMA	1082	Dynein light chain	1	0	helminthic	Platyhelminthes	1	9	1	1	2014	2014	0	7	Schistosoma mansoni (Blood fluke)	89		3	schistosomiasis	na	0	0	0	na	na	0	0.006987	0.000653	na	na	0.177	microtubule-based process	cytoplasm:dynein complex:microtubule	na	0.252	Not GPI-anchored	Cytoplasm:cytoskeleton	0	na	na	na	na	unreviewed	Opisthokonta, Metazoa, Eumetazoa, Bilateria, Protostomia, Spiralia, Lophotrochozoa, Platyhelminthes, Trematoda, Digenea (flukes), Strigeidida, Schistosomatoidea, Schistosomatidae (blood flukes), Schistosoma, Schistosoma mansoni (Blood fluke)	10372	0	na	na
G4LUC6	G4LUC6_SCHMA	1051	Dynein light chain	1	0	helminthic	Platyhelminthes	1	9	1	1	2014	2014	0	7	Schistosoma mansoni (Blood fluke)	103		3	schistosomiasis	na	0	0	0	na	na	0	7.4e-05	0.000586	na	na	0.001	microtubule-based process	cytoplasm:dynein complex:microtubule	na	0.968	Not GPI-anchored	Cytoplasm:cytoskeleton	0	na	na	na	na	unreviewed	Opisthokonta, Metazoa, Eumetazoa, Bilateria, Protostomia, Spiralia, Lophotrochozoa, Platyhelminthes, Trematoda, Digenea (flukes), Strigeidida, Schistosomatoidea, Schistosomatidae (blood flukes), Schistosoma, Schistosoma mansoni (Blood fluke)	12149	0	na	na
A0A5K4FDB3	A0A5K4FDB3_SCHMA	1072	Dynein light chain	1	0	helminthic	Platyhelminthes	1	9	1	1	2014	2014	0	7	Schistosoma mansoni (Blood fluke)	90		3	schistosomiasis	na	0	0	0	na	na	0	0.000394	0.000495	na	na	0.005	microtubule-based process	cytoplasm:dynein complex:microtubule	na	0.919	Not GPI-anchored	Cytoplasm:cytoskeleton	0	na	na	na	na	unreviewed	Opisthokonta, Metazoa, Eumetazoa, Bilateria, Protostomia, Spiralia, Lophotrochozoa, Platyhelminthes, Trematoda, Digenea (flukes), Strigeidida, Schistosomatoidea, Schistosomatidae (blood flukes), Schistosoma, Schistosoma mansoni (Blood fluke)	10818	0	na	na
A0A5K4FAR3	A0A5K4FAR3_SCHMA	1065	Dynein light chain	1	0	helminthic	Platyhelminthes	1	9	1	1	2014	2014	0	7	Schistosoma mansoni (Blood fluke)	92		3	schistosomiasis	na	0	0	0	na	na	0	0.002673	0.001482	na	na	0.002	microtubule-based process	cytoplasm:dynein complex:microtubule	na	0.972	Not GPI-anchored	Cytoplasm:cytoskeleton	0	na	na	na	na	unreviewed	Opisthokonta, Metazoa, Eumetazoa, Bilateria, Protostomia, Spiralia, Lophotrochozoa, Platyhelminthes, Trematoda, Digenea (flukes), Strigeidida, Schistosomatoidea, Schistosomatidae (blood flukes), Schistosoma, Schistosoma mansoni (Blood fluke)	10555	0	na	na
A0A5K4F8Q6	A0A5K4F8Q6_SCHMA	1079	Dynein light chain	1	0	helminthic	Platyhelminthes	1	9	1	1	2014	2014	0	7	Schistosoma mansoni (Blood fluke)	89		3	schistosomiasis	na	0	0	0	na	na	0	0.00206	0.001801	na	na	0.001	microtubule-based process	cytoplasm:dynein complex:microtubule	na	0.604	Not GPI-anchored	Cytoplasm:cytoskeleton	0	na	na	na	na	unreviewed	Opisthokonta, Metazoa, Eumetazoa, Bilateria, Protostomia, Spiralia, Lophotrochozoa, Platyhelminthes, Trematoda, Digenea (flukes), Strigeidida, Schistosomatoidea, Schistosomatidae (blood flukes), Schistosoma, Schistosoma mansoni (Blood fluke)	10142	0	na	na
A0A5K4F8Q3	A0A5K4F8Q3_SCHMA	1078	Dynein light chain	1	0	helminthic	Platyhelminthes	1	9	1	1	2014	2014	0	7	Schistosoma mansoni (Blood fluke)	89		3	schistosomiasis	na	0	0	0	na	na	0	0.000541	0.000513	na	na	0.001	microtubule-based process	cytoplasm:dynein complex:microtubule	na	0.824	Not GPI-anchored	Cytoplasm:cytoskeleton	0	na	na	na	na	unreviewed	Opisthokonta, Metazoa, Eumetazoa, Bilateria, Protostomia, Spiralia, Lophotrochozoa, Platyhelminthes, Trematoda, Digenea (flukes), Strigeidida, Schistosomatoidea, Schistosomatidae (blood flukes), Schistosoma, Schistosoma mansoni (Blood fluke)	10322	0	na	na
A0A5K4F7F9	A0A5K4F7F9_SCHMA	1070	Dynein light chain	1	0	helminthic	Platyhelminthes	1	9	1	1	2014	2014	0	7	Schistosoma mansoni (Blood fluke)	91		3	schistosomiasis	na	0	0	0	na	na	0	8.2e-05	0.000601	na	na	0.006	microtubule-based process	cytoplasm:dynein complex:microtubule	na	0.919	Not GPI-anchored	Cytoplasm:cytoskeleton	0	na	na	na	na	unreviewed	Opisthokonta, Metazoa, Eumetazoa, Bilateria, Protostomia, Spiralia, Lophotrochozoa, Platyhelminthes, Trematoda, Digenea (flukes), Strigeidida, Schistosomatoidea, Schistosomatidae (blood flukes), Schistosoma, Schistosoma mansoni (Blood fluke)	10438	0	na	na
A0A5K4F7F2	A0A5K4F7F2_SCHMA	1059	Dynein light chain	1	0	helminthic	Platyhelminthes	1	9	1	1	2014	2014	0	7	Schistosoma mansoni (Blood fluke)	93		3	schistosomiasis	na	0	0	0	na	na	0	0.001463	0.001089	na	na	0.138	microtubule-based process	cytoplasm:dynein complex:microtubule	na	0.652	Not GPI-anchored	Cytoplasm:cytoskeleton	0	na	na	na	na	unreviewed	Opisthokonta, Metazoa, Eumetazoa, Bilateria, Protostomia, Spiralia, Lophotrochozoa, Platyhelminthes, Trematoda, Digenea (flukes), Strigeidida, Schistosomatoidea, Schistosomatidae (blood flukes), Schistosoma, Schistosoma mansoni (Blood fluke)	10597	0	na	na
A0A5K4F6V1	A0A5K4F6V1_SCHMA	1064	Dynein light chain	1	0	helminthic	Platyhelminthes	1	9	1	1	2014	2014	0	7	Schistosoma mansoni (Blood fluke)	92		3	schistosomiasis	na	0	0	0	na	na	0	0.000649	0.000695	na	na	0.001	microtubule-based process	cytoplasm:dynein complex:microtubule	na	0.824	Not GPI-anchored	Cytoplasm:cytoskeleton	0	na	na	na	na	unreviewed	Opisthokonta, Metazoa, Eumetazoa, Bilateria, Protostomia, Spiralia, Lophotrochozoa, Platyhelminthes, Trematoda, Digenea (flukes), Strigeidida, Schistosomatoidea, Schistosomatidae (blood flukes), Schistosoma, Schistosoma mansoni (Blood fluke)	10770	0	na	na
A0A5K4F6M2	A0A5K4F6M2_SCHMA	1069	Dynein light chain	1	0	helminthic	Platyhelminthes	1	9	1	1	2014	2014	0	7	Schistosoma mansoni (Blood fluke)	91		3	schistosomiasis	na	0	0	0	na	na	0	0.000348	0.000539	na	na	0.005	microtubule-based process	cytoplasm:dynein complex:microtubule	na	0.948	Not GPI-anchored	Cytoplasm:cytoskeleton	0	na	na	na	na	unreviewed	Opisthokonta, Metazoa, Eumetazoa, Bilateria, Protostomia, Spiralia, Lophotrochozoa, Platyhelminthes, Trematoda, Digenea (flukes), Strigeidida, Schistosomatoidea, Schistosomatidae (blood flukes), Schistosoma, Schistosoma mansoni (Blood fluke)	10511	0	na	na
A0A5K4F5C6	A0A5K4F5C6_SCHMA	1086	Dynein light chain	1	0	helminthic	Platyhelminthes	1	9	1	1	2014	2014	0	7	Schistosoma mansoni (Blood fluke)	83		3	schistosomiasis	na	0	0	0	na	na	0	0.001666	0.001564	na	na	0.001	microtubule-based process	cytoplasm:dynein complex:microtubule	na	0.972	Not GPI-anchored	Cytoplasm:cytoskeleton	0	na	na	na	na	unreviewed	Opisthokonta, Metazoa, Eumetazoa, Bilateria, Protostomia, Spiralia, Lophotrochozoa, Platyhelminthes, Trematoda, Digenea (flukes), Strigeidida, Schistosomatoidea, Schistosomatidae (blood flukes), Schistosoma, Schistosoma mansoni (Blood fluke)	9783	0	na	na
A0A5K4F5B2	A0A5K4F5B2_SCHMA	1068	Dynein light chain	1	0	helminthic	Platyhelminthes	1	9	1	1	2014	2014	0	7	Schistosoma mansoni (Blood fluke)	91		3	schistosomiasis	na	0	0	0	na	na	0	0.002591	0.001387	na	na	0.001	microtubule-based process	cytoplasm:dynein complex:microtubule	na	0.84	Not GPI-anchored	Cytoplasm:cytoskeleton	0	na	na	na	na	unreviewed	Opisthokonta, Metazoa, Eumetazoa, Bilateria, Protostomia, Spiralia, Lophotrochozoa, Platyhelminthes, Trematoda, Digenea (flukes), Strigeidida, Schistosomatoidea, Schistosomatidae (blood flukes), Schistosoma, Schistosoma mansoni (Blood fluke)	10595	0	na	na
A0A5K4F4X4	A0A5K4F4X4_SCHMA	1063	Dynein light chain	1	0	helminthic	Platyhelminthes	1	9	1	1	2014	2014	0	7	Schistosoma mansoni (Blood fluke)	92		3	schistosomiasis	na	0	0	0	na	na	0	0.000285	0.000518	na	na	0.006	microtubule-based process	cytoplasm:dynein complex:microtubule	na	0.855	Not GPI-anchored	Cytoplasm:cytoskeleton	0	na	na	na	na	unreviewed	Opisthokonta, Metazoa, Eumetazoa, Bilateria, Protostomia, Spiralia, Lophotrochozoa, Platyhelminthes, Trematoda, Digenea (flukes), Strigeidida, Schistosomatoidea, Schistosomatidae (blood flukes), Schistosoma, Schistosoma mansoni (Blood fluke)	10675	0	na	na
A0A5K4F4R8	A0A5K4F4R8_SCHMA	1062	Dynein light chain	1	0	helminthic	Platyhelminthes	1	9	1	1	2014	2014	0	7	Schistosoma mansoni (Blood fluke)	92		3	schistosomiasis	na	0	0	0	na	na	0	0.013536	0.002058	na	na	0.001	microtubule-based process	cytoplasm:dynein complex:microtubule	na	0.867	Not GPI-anchored	Cytoplasm:cytoskeleton	0	na	na	na	na	unreviewed	Opisthokonta, Metazoa, Eumetazoa, Bilateria, Protostomia, Spiralia, Lophotrochozoa, Platyhelminthes, Trematoda, Digenea (flukes), Strigeidida, Schistosomatoidea, Schistosomatidae (blood flukes), Schistosoma, Schistosoma mansoni (Blood fluke)	10734	0	na	na
A0A3Q0KV39	A0A3Q0KV39_SCHMA	1077	Dynein light chain	1	0	helminthic	Platyhelminthes	1	9	1	1	2014	2014	0	7	Schistosoma mansoni (Blood fluke)	89		3	schistosomiasis	na	0	0	0	na	na	0	0.000232	0.00052	na	na	0.001	microtubule-based process	cytoplasm:dynein complex:microtubule	na	0.919	Not GPI-anchored	Cytoplasm:cytoskeleton	0	na	na	na	na	unreviewed	Opisthokonta, Metazoa, Eumetazoa, Bilateria, Protostomia, Spiralia, Lophotrochozoa, Platyhelminthes, Trematoda, Digenea (flukes), Strigeidida, Schistosomatoidea, Schistosomatidae (blood flukes), Schistosoma, Schistosoma mansoni (Blood fluke)	10331	0	na	na
A0A3Q0KUT2	A0A3Q0KUT2_SCHMA	1076	Dynein light chain	1	0	helminthic	Platyhelminthes	1	9	1	1	2014	2014	0	7	Schistosoma mansoni (Blood fluke)	89		3	schistosomiasis	na	0	0	0	na	na	0	0.000256	0.000643	na	na	0.001	microtubule-based process	cytoplasm:dynein complex:microtubule	na	0.879	Not GPI-anchored	Cytoplasm:cytoskeleton	0	na	na	na	na	unreviewed	Opisthokonta, Metazoa, Eumetazoa, Bilateria, Protostomia, Spiralia, Lophotrochozoa, Platyhelminthes, Trematoda, Digenea (flukes), Strigeidida, Schistosomatoidea, Schistosomatidae (blood flukes), Schistosoma, Schistosoma mansoni (Blood fluke)	10298	0	na	na
A0A3Q0KUT1	A0A3Q0KUT1_SCHMA	1075	Dynein light chain	1	0	helminthic	Platyhelminthes	1	9	1	1	2014	2014	0	7	Schistosoma mansoni (Blood fluke)	89		3	schistosomiasis	na	0	0	0	na	na	0	0.00066	0.00084	na	na	0.005	microtubule-based process	cytoplasm:dynein complex:microtubule	na	0.942	Not GPI-anchored	Cytoplasm:cytoskeleton	0	na	na	na	na	unreviewed	Opisthokonta, Metazoa, Eumetazoa, Bilateria, Protostomia, Spiralia, Lophotrochozoa, Platyhelminthes, Trematoda, Digenea (flukes), Strigeidida, Schistosomatoidea, Schistosomatidae (blood flukes), Schistosoma, Schistosoma mansoni (Blood fluke)	10222	0	na	na
A0A3Q0KTP8	A0A3Q0KTP8_SCHMA	1074	Dynein light chain	1	0	helminthic	Platyhelminthes	1	9	1	1	2014	2014	0	7	Schistosoma mansoni (Blood fluke)	89		3	schistosomiasis	na	0	0	0	na	na	0	6.9e-05	0.000639	na	na	0.006	microtubule-based process	cytoplasm:dynein complex:microtubule	na	0.789	Not GPI-anchored	Cytoplasm:cytoskeleton	0	na	na	na	na	unreviewed	Opisthokonta, Metazoa, Eumetazoa, Bilateria, Protostomia, Spiralia, Lophotrochozoa, Platyhelminthes, Trematoda, Digenea (flukes), Strigeidida, Schistosomatoidea, Schistosomatidae (blood flukes), Schistosoma, Schistosoma mansoni (Blood fluke)	10380	0	na	na
A0A3Q0KBV3	A0A3Q0KBV3_SCHMA	1085	Dynein light chain	1	0	helminthic	Platyhelminthes	1	9	1	1	2014	2014	0	7	Schistosoma mansoni (Blood fluke)	83		4	schistosomiasis	na	0	0	0	na	na	0	0.019474	0.002634	na	na	0.001	microtubule-based process	dynein complex	na	0.855	Not GPI-anchored	na	0	na	na	na	na	unreviewed	Opisthokonta, Metazoa, Eumetazoa, Bilateria, Protostomia, Spiralia, Lophotrochozoa, Platyhelminthes, Trematoda, Digenea (flukes), Strigeidida, Schistosomatoidea, Schistosomatidae (blood flukes), Schistosoma, Schistosoma mansoni (Blood fluke)	9694	0	na	na
A0A146MGF5	A0A146MGF5_SCHMA	1067	Dynein light chain	1	0	helminthic	Platyhelminthes	1	9	1	1	2014	2014	0	7	Schistosoma mansoni (Blood fluke)	91	c3412_g1_i1	3	schistosomiasis	na	0	0	0	na	na	0	0.000804	0.000739	na	na	0.001	microtubule-based process	cytoplasm:dynein complex:microtubule	na	0.756	Not GPI-anchored	Cytoplasm:cytoskeleton	0	na	na	na	na	unreviewed	Opisthokonta, Metazoa, Eumetazoa, Bilateria, Protostomia, Spiralia, Lophotrochozoa, Platyhelminthes, Trematoda, Digenea (flukes), Strigeidida, Schistosomatoidea, Schistosomatidae (blood flukes), Schistosoma, Schistosoma mansoni (Blood fluke)	10602	0	na	na
A0A146MGA3	A0A146MGA3_SCHMA	1098	Dynein light chain	1	0	helminthic	Platyhelminthes	1	9	1	1	2014	2014	0	7	Schistosoma mansoni (Blood fluke)	56	c7743_g1_i1	3	schistosomiasis	na	0	0	0	na	na	0	0.001716	0.000895	na	na	0.006	microtubule-based process	cytoplasm:dynein complex:microtubule	na	0.675	Not GPI-anchored	Cytoplasm:cytoskeleton	0	na	na	na	na	unreviewed	Opisthokonta, Metazoa, Eumetazoa, Bilateria, Protostomia, Spiralia, Lophotrochozoa, Platyhelminthes, Trematoda, Digenea (flukes), Strigeidida, Schistosomatoidea, Schistosomatidae (blood flukes), Schistosoma, Schistosoma mansoni (Blood fluke)	6242	0	na	na
A0A146MG81	A0A146MG81_SCHMA	1071	Dynein light chain	1	0	helminthic	Platyhelminthes	1	9	1	1	2014	2014	0	7	Schistosoma mansoni (Blood fluke)	90	c8319_g1_i1	3	schistosomiasis	na	0	0	0	na	na	0	0.000429	0.000813	na	na	0.001	microtubule-based process	cytoplasm:dynein complex:microtubule	na	0.824	Not GPI-anchored	Cytoplasm:cytoskeleton	0	na	na	na	na	unreviewed	Opisthokonta, Metazoa, Eumetazoa, Bilateria, Protostomia, Spiralia, Lophotrochozoa, Platyhelminthes, Trematoda, Digenea (flukes), Strigeidida, Schistosomatoidea, Schistosomatidae (blood flukes), Schistosoma, Schistosoma mansoni (Blood fluke)	10389	0	na	na
F2YPM6	F2YPM6_ECHGR	963	EG95	0	5	helminthic	Platyhelminthes	34	644	25	15	1996	2021	25	0	Echinococcus granulosus (Hydatid tapeworm)	163	EG95	2	cystic echinococcosis	hydatidosis, hydatid disease	1	1	1	145..162	Helical	1	0.993676	0.988234	16	1..16	1	na	integral component of membrane	na	0.005	Weakly probable	na	0	na	na	na	na	unreviewed	Opisthokonta, Metazoa, Eumetazoa, Bilateria, Protostomia, Spiralia, Lophotrochozoa, Platyhelminthes, Cestoda, Eucestoda, Cyclophyllidea, Taeniidae, Echinococcus, Echinococcus granulosus group, Echinococcus granulosus (Hydatid tapeworm)	17787	0	na	na
A0A068Y0I3	A0A068Y0I3_ECHMU	966	EG95	1	5	helminthic	Platyhelminthes	1	16	1	1	2010	2010	0	11	Echinococcus multilocularis (Fox tapeworm)	162	EmuJ_000375200	4	alveolar echinococcosis	na	1	1	1	143..161	Helical	1	0.998192	0.937111	21	1..21	1	na	integral component of membrane	na	0.001	Probable	na	0	na	na	na	na	unreviewed	Opisthokonta, Metazoa, Eumetazoa, Bilateria, Protostomia, Spiralia, Lophotrochozoa, Platyhelminthes, Cestoda, Eucestoda, Cyclophyllidea, Taeniidae, Echinococcus, Echinococcus multilocularis (Fox tapeworm)	17513	0	na	na
A0A068XTI1	A0A068XTI1_ECHMU	965	EG95	1	4	helminthic	Platyhelminthes	1	16	1	1	2010	2010	0	11	Echinococcus multilocularis (Fox tapeworm)	162	EmuJ_000368620	4	alveolar echinococcosis	na	1	1	1	138..161	Helical	1	0.98845	0.96605	16	1..16	1	na	integral component of membrane	na	0.012	Not GPI-anchored	na	0	na	na	na	na	unreviewed	Opisthokonta, Metazoa, Eumetazoa, Bilateria, Protostomia, Spiralia, Lophotrochozoa, Platyhelminthes, Cestoda, Eucestoda, Cyclophyllidea, Taeniidae, Echinococcus, Echinococcus multilocularis (Fox tapeworm)	17861	0	na	na
A0A068WYD2	A0A068WYD2_ECHGR	976	EG95	0	4	helminthic	Platyhelminthes	33	628	25	14	1996	2021	25	0	Echinococcus granulosus (Hydatid tapeworm)	157	EgrG_000710400	4	cystic echinococcosis	hydatidosis, hydatid disease	1	1	1	128..149	Helical	0	0.004473	0.001451	na	na	0.975	na	integral component of membrane	na	0.006	Weakly probable	na	0	na	na	na	na	unreviewed	Opisthokonta, Metazoa, Eumetazoa, Bilateria, Protostomia, Spiralia, Lophotrochozoa, Platyhelminthes, Cestoda, Eucestoda, Cyclophyllidea, Taeniidae, Echinococcus, Echinococcus granulosus group, Echinococcus granulosus (Hydatid tapeworm)	16906	0	na	na
B2LXX1	B2LXX1_ECHGR	980	EG95	0	3	helminthic	Platyhelminthes	34	644	25	15	1996	2021	25	0	Echinococcus granulosus (Hydatid tapeworm)	156	eg95	4	cystic echinococcosis	hydatidosis, hydatid disease	1	1	0	na	na	1	0.997601	0.991632	16	1..16	1	na	na	na	0.001	Probable	na	0	na	na	na	na	unreviewed	Opisthokonta, Metazoa, Eumetazoa, Bilateria, Protostomia, Spiralia, Lophotrochozoa, Platyhelminthes, Cestoda, Eucestoda, Cyclophyllidea, Taeniidae, Echinococcus, Echinococcus granulosus group, Echinococcus granulosus (Hydatid tapeworm)	16925	0	na	na
A0A068XXS6	A0A068XXS6_ECHMU	996	EG95	1	3	helminthic	Platyhelminthes	1	16	1	1	2010	2010	0	11	Echinococcus multilocularis (Fox tapeworm)	146	EmuJ_000368610	4	alveolar echinococcosis	na	0	0	0	na	na	1	0.813146	0.658068	23	1..16	0.944	na	na	na	0.006	Weakly probable	na	0	na	na	na	na	unreviewed	Opisthokonta, Metazoa, Eumetazoa, Bilateria, Protostomia, Spiralia, Lophotrochozoa, Platyhelminthes, Cestoda, Eucestoda, Cyclophyllidea, Taeniidae, Echinococcus, Echinococcus multilocularis (Fox tapeworm)	16208	0	na	na
A0A068WW15	A0A068WW15_ECHGR	984	EG95	0	2	helminthic	Platyhelminthes	33	628	25	14	1996	2021	25	0	Echinococcus granulosus (Hydatid tapeworm)	153	EgrG_000375200	4	cystic echinococcosis	hydatidosis, hydatid disease	0	0	0	na	na	1	0.999278	0.962017	21	1..21	0.944	na	na	na	0.182	Not GPI-anchored	na	0	na	na	na	na	unreviewed	Opisthokonta, Metazoa, Eumetazoa, Bilateria, Protostomia, Spiralia, Lophotrochozoa, Platyhelminthes, Cestoda, Eucestoda, Cyclophyllidea, Taeniidae, Echinococcus, Echinococcus granulosus group, Echinococcus granulosus (Hydatid tapeworm)	16862	0	na	na
A0A068YBJ1	A0A068YBJ1_ECHMU	977	EG95	1	0	helminthic	Platyhelminthes	1	16	1	1	2010	2010	0	11	Echinococcus multilocularis (Fox tapeworm)	157	EmuJ_000710400	4	alveolar echinococcosis	na	0	0	0	na	na	0	0.002361	0.002568	na	na	0.455	na	na	na	0.074	Not GPI-anchored	na	0	na	na	na	na	unreviewed	Opisthokonta, Metazoa, Eumetazoa, Bilateria, Protostomia, Spiralia, Lophotrochozoa, Platyhelminthes, Cestoda, Eucestoda, Cyclophyllidea, Taeniidae, Echinococcus, Echinococcus multilocularis (Fox tapeworm)	16767	0	na	na
A0A068X5J5	A0A068X5J5_ECHGR	972	EG95 protein	0	2	helminthic	Platyhelminthes	7	142	6	4	2001	2017	16	4	Echinococcus granulosus (Hydatid tapeworm)	159	EgrG_002001600	4	cystic echinococcosis	hydatidosis, hydatid disease	0	0	0	na	na	1	0.988911	0.91579	23	1..23	0.894	na	na	na	0.627	Not GPI-anchored	na	0	na	na	na	na	unreviewed	Opisthokonta, Metazoa, Eumetazoa, Bilateria, Protostomia, Spiralia, Lophotrochozoa, Platyhelminthes, Cestoda, Eucestoda, Cyclophyllidea, Taeniidae, Echinococcus, Echinococcus granulosus group, Echinococcus granulosus (Hydatid tapeworm)	17633	0	na	na
C0H544	C0H544_PLAF7	72	EGF-like domain-containing protein	1	4	protozoan	Apicomplexa	1	69	1	1	2001	2001	0	20	Plasmodium falciparum (isolate 3D7)	1720	PF3D7_0918400	4	malaria	na	3	3	3	1009..1027:1229..1252:1682..1707	Helical	1	0.968895	0.922145	15	1..17	1	na	integral component of membrane	na	0.252	Not GPI-anchored	na	0	na	na	na	na	unreviewed	Sar, Alveolata, Apicomplexa, Aconoidasida, Haemosporida (haemosporidians), Plasmodiidae, Plasmodium, Plasmodium (Laverania), Plasmodium falciparum, Plasmodium falciparum (isolate 3D7)	205672	0	na	na
A0A077Y5N0	A0A077Y5N0_9APIC	76	EGF-like domain-containing protein	1	4	protozoan	Apicomplexa	1	69	1	1	2001	2001	0	20	Plasmodium yoelii	1662	PY17X_0822700 PYYM_0822400	4	malaria	na	3	1	1	1623..1646	Helical	1	0.994519	0.996593	18	1..18	1	na	integral component of membrane	na	0.36	Not GPI-anchored	na	0	na	na	na	na	unreviewed	Sar, Alveolata, Apicomplexa, Aconoidasida, Haemosporida (haemosporidians), Plasmodiidae, Plasmodium, Plasmodium (Vinckeia), Plasmodium yoelii	195305	0	na	na
A7VLU9	A7VLU9_ECHMU	985	EMY162 protein	0	4	helminthic	Platyhelminthes	1	2	1	1	2018	2018	0	3	Echinococcus multilocularis (Fox tapeworm)	153	emY162	4	alveolar echinococcosis	na	0	0	0	na	na	1	0.997332	0.988669	16	1..16	1	na	na	na	0.002	Probable	na	1	possible	KGDSEVYKYT	112:121*	na	unreviewed	Opisthokonta, Metazoa, Eumetazoa, Bilateria, Protostomia, Spiralia, Lophotrochozoa, Platyhelminthes, Cestoda, Eucestoda, Cyclophyllidea, Taeniidae, Echinococcus, Echinococcus multilocularis (Fox tapeworm)	17026	0	na	na
A0A113S8Y8	A0A113S8Y8_PLABE	417	Enolase	0	0	protozoan	Apicomplexa	2	19	2	2	2015	2018	3	3	Plasmodium berghei	446	ENO PBK173_000327500 PBNK65E_000318200 PBNK65NY_000317700 PBSP11A_000317800 PBSP11RLL_000318100	3	malaria	na	0	0	0	na	na	0	0.00017	0.000569	na	na	0.001	glycolytic process	phosphopyruvate hydratase complex	magnesium ion binding:phosphopyruvate hydratase activity	0.789	Not GPI-anchored	Cytoplasm	0	na	na	na	na	unreviewed	Sar, Alveolata, Apicomplexa, Aconoidasida, Haemosporida (haemosporidians), Plasmodiidae, Plasmodium, Plasmodium (Vinckeia), Plasmodium berghei	49026	2	218:356	Proton donor:Proton acceptor
Q25842	Q25842_PLAFA	88	Erythrocyte binding protein	0	7	protozoan	Apicomplexa	5	132	5	5	1997	2003	6	18	Plasmodium falciparum	1475	erythrocyte-binding protein	1	malaria	na	1	1	1	1396..1414	Helical	1	0.970589	0.72461	21	1..21	1	pathogenesis	integral component of membrane	host cell surface receptor binding:metal ion binding	0.252	Not GPI-anchored	na	1	possible	DEWWKVIKKDVWNVISWVF	591:609*	na	unreviewed	Sar, Alveolata, Apicomplexa, Aconoidasida, Haemosporida (haemosporidians), Plasmodiidae, Plasmodium, Plasmodium (Laverania), Plasmodium falciparum	171488	0	na	na
Q8T5C7	Q8T5C7_PLAFA	41	Erythrocyte binding protein 3	0	4	protozoan	Apicomplexa	2	79	2	2	2002	2006	4	15	Plasmodium falciparum	2055	maebl MAEBL	4	malaria	na	1	1	1	1988..2005	Helical	1	0.997951	0.974235	20	1..20	1	na	integral component of membrane	na	0.627	Not GPI-anchored	na	0	na	na	na	na	unreviewed	Sar, Alveolata, Apicomplexa, Aconoidasida, Haemosporida (haemosporidians), Plasmodiidae, Plasmodium, Plasmodium (Laverania), Plasmodium falciparum	243213	0	na	na
Q94657	Q94657_PLAFA	33	Erythrocyte membrane protein 1	0	5	protozoan	Apicomplexa	29	690	26	16	2002	2021	19	0	Plasmodium falciparum	2212	PfEMP1	4	malaria	na	3	3	3	2126..2147:2154..2169:2175..2197	Helical	0	0.000229	0.001078	na	na	0.916	pathogenesis	integral component of membrane	host cell surface receptor binding	0.428	Not GPI-anchored	na	0	na	na	na	na	unreviewed	Sar, Alveolata, Apicomplexa, Aconoidasida, Haemosporida (haemosporidians), Plasmodiidae, Plasmodium, Plasmodium (Laverania), Plasmodium falciparum	253596	0	na	na
A3R6V2	A3R6V2_PLAFA	2	Erythrocyte membrane protein 1	0	5	protozoan	Apicomplexa	21	497	21	13	2002	2020	18	1	Plasmodium falciparum	3459	IT4_var7	4	malaria	na	1	1	1	3025..3047	Helical	0	7.8e-05	0.000456	na	na	0.753	pathogenesis	integral component of membrane	host cell surface receptor binding	0.84	Not GPI-anchored	na	0	na	na	na	na	unreviewed	Sar, Alveolata, Apicomplexa, Aconoidasida, Haemosporida (haemosporidians), Plasmodiidae, Plasmodium, Plasmodium (Laverania), Plasmodium falciparum	397379	0	na	na
Q6UDX0	Q6UDX0_PLAFA	1	Erythrocyte membrane protein 1	0	3	protozoan	Apicomplexa	22	551	22	14	2002	2020	18	1	Plasmodium falciparum	3666	var	4	malaria	na	1	0	0	na	na	0	0.0001	0.001297	na	na	0.054	pathogenesis	integral component of membrane	host cell surface receptor binding	0.675	Not GPI-anchored	na	0	na	na	na	na	unreviewed	Sar, Alveolata, Apicomplexa, Aconoidasida, Haemosporida (haemosporidians), Plasmodiidae, Plasmodium, Plasmodium (Laverania), Plasmodium falciparum	422848	0	na	na
Q6UDW8	Q6UDW8_PLAFA	3	Erythrocyte membrane protein 1	0	3	protozoan	Apicomplexa	22	551	22	14	2002	2020	18	1	Plasmodium falciparum	3387	var	4	malaria	na	1	0	0	na	na	0	5.2e-05	0.000718	na	na	0.046	pathogenesis	integral component of membrane	host cell surface receptor binding	0.741	Not GPI-anchored	na	0	na	na	na	na	unreviewed	Sar, Alveolata, Apicomplexa, Aconoidasida, Haemosporida (haemosporidians), Plasmodiidae, Plasmodium, Plasmodium (Laverania), Plasmodium falciparum	390169	0	na	na
Q6UDW7	Q6UDW7_PLAFA	12	Erythrocyte membrane protein 1	0	3	protozoan	Apicomplexa	22	551	22	14	2002	2020	18	1	Plasmodium falciparum	3064	var	1	malaria	na	1	0	0	na	na	0	0.002288	0.001178	na	na	0.053	pathogenesis	integral component of membrane	host cell surface receptor binding	0.575	Not GPI-anchored	na	0	na	na	na	na	unreviewed	Sar, Alveolata, Apicomplexa, Aconoidasida, Haemosporida (haemosporidians), Plasmodiidae, Plasmodium, Plasmodium (Laverania), Plasmodium falciparum	355237	0	na	na
Q6UDW6	Q6UDW6_PLAFA	26	Erythrocyte membrane protein 1	0	3	protozoan	Apicomplexa	22	551	22	14	2002	2020	18	1	Plasmodium falciparum	2322	var	4	malaria	na	1	0	0	na	na	0	6.2e-05	0.001146	na	na	0.005	pathogenesis	integral component of membrane	host cell surface receptor binding	0.698	Not GPI-anchored	na	0	na	na	na	na	unreviewed	Sar, Alveolata, Apicomplexa, Aconoidasida, Haemosporida (haemosporidians), Plasmodiidae, Plasmodium, Plasmodium (Laverania), Plasmodium falciparum	266313	0	na	na
Q6UDW5	Q6UDW5_PLAFA	14	Erythrocyte membrane protein 1	0	3	protozoan	Apicomplexa	22	551	22	14	2002	2020	18	1	Plasmodium falciparum	3027	var	4	malaria	na	1	0	0	na	na	0	3.9e-05	0.000355	na	na	0.005	pathogenesis	integral component of membrane	host cell surface receptor binding	0.741	Not GPI-anchored	na	0	na	na	na	na	unreviewed	Sar, Alveolata, Apicomplexa, Aconoidasida, Haemosporida (haemosporidians), Plasmodiidae, Plasmodium, Plasmodium (Laverania), Plasmodium falciparum	346573	0	na	na
Q6UDW4	Q6UDW4_PLAFA	101	Erythrocyte membrane protein 1	0	3	protozoan	Apicomplexa	22	551	22	14	2002	2020	18	1	Plasmodium falciparum	1322	var	4	malaria	na	1	0	0	na	na	0	1.8e-05	0.000702	na	na	0.153	pathogenesis	integral component of membrane	host cell surface receptor binding	0.575	Not GPI-anchored	na	0	na	na	na	na	unreviewed	Sar, Alveolata, Apicomplexa, Aconoidasida, Haemosporida (haemosporidians), Plasmodiidae, Plasmodium, Plasmodium (Laverania), Plasmodium falciparum	152513	0	na	na
Q6UDW3	Q6UDW3_PLAFA	10	Erythrocyte membrane protein 1	0	3	protozoan	Apicomplexa	22	551	22	14	2002	2020	18	1	Plasmodium falciparum	3094	var	4	malaria	na	1	0	0	na	na	0	7.2e-05	0.002701	na	na	0.005	pathogenesis	integral component of membrane	host cell surface receptor binding	0.463	Not GPI-anchored	na	0	na	na	na	na	unreviewed	Sar, Alveolata, Apicomplexa, Aconoidasida, Haemosporida (haemosporidians), Plasmodiidae, Plasmodium, Plasmodium (Laverania), Plasmodium falciparum	359447	0	na	na
Q6UDW2	Q6UDW2_PLAFA	100	Erythrocyte membrane protein 1	0	3	protozoan	Apicomplexa	22	551	22	14	2002	2020	18	1	Plasmodium falciparum	1324	var	4	malaria	na	1	0	0	na	na	0	8.9e-05	0.000804	na	na	0.288	pathogenesis	integral component of membrane	host cell surface receptor binding	0.627	Not GPI-anchored	na	0	na	na	na	na	unreviewed	Sar, Alveolata, Apicomplexa, Aconoidasida, Haemosporida (haemosporidians), Plasmodiidae, Plasmodium, Plasmodium (Laverania), Plasmodium falciparum	153261	0	na	na
O60991	O60991_PLAFA	30	Erythrocyte membrane protein 1	0	3	protozoan	Apicomplexa	21	497	21	13	2002	2020	18	1	Plasmodium falciparum	2228	FCR3S1.2-var1	2	malaria	na	1	0	0	na	na	0	5.4e-05	0.001254	na	na	0.11	pathogenesis	integral component of membrane	host cell surface receptor binding	0.493	Not GPI-anchored	na	0	na	na	na	na	unreviewed	Sar, Alveolata, Apicomplexa, Aconoidasida, Haemosporida (haemosporidians), Plasmodiidae, Plasmodium, Plasmodium (Laverania), Plasmodium falciparum	252812	0	na	na
A3R6V0	A3R6V0_PLAFA	20	Erythrocyte membrane protein 1	0	3	protozoan	Apicomplexa	21	497	21	13	2002	2020	18	1	Plasmodium falciparum	2737	IT4_var64	4	malaria	na	1	0	0	na	na	0	0.000111	0.000492	na	na	0.049	pathogenesis	integral component of membrane	host cell surface receptor binding	0.741	Not GPI-anchored	na	0	na	na	na	na	unreviewed	Sar, Alveolata, Apicomplexa, Aconoidasida, Haemosporida (haemosporidians), Plasmodiidae, Plasmodium, Plasmodium (Laverania), Plasmodium falciparum	313947	0	na	na
A3R6U7	A3R6U7_PLAFA	21	Erythrocyte membrane protein 1	0	3	protozoan	Apicomplexa	21	497	21	13	2002	2020	18	1	Plasmodium falciparum	2716	IT4_var60	4	malaria	na	1	0	0	na	na	0	0.000113	0.000967	na	na	0.005	pathogenesis	integral component of membrane	host cell surface receptor binding	0.756	Not GPI-anchored	na	0	na	na	na	na	unreviewed	Sar, Alveolata, Apicomplexa, Aconoidasida, Haemosporida (haemosporidians), Plasmodiidae, Plasmodium, Plasmodium (Laverania), Plasmodium falciparum	315335	0	na	na
A3R6U4	A3R6U4_PLAFA	31	Erythrocyte membrane protein 1	0	3	protozoan	Apicomplexa	21	497	21	13	2002	2020	18	1	Plasmodium falciparum	2219	IT4_var54	4	malaria	na	1	0	0	na	na	0	0.001294	0.004305	na	na	0.053	pathogenesis	integral component of membrane	host cell surface receptor binding	0.493	Not GPI-anchored	na	0	na	na	na	na	unreviewed	Sar, Alveolata, Apicomplexa, Aconoidasida, Haemosporida (haemosporidians), Plasmodiidae, Plasmodium, Plasmodium (Laverania), Plasmodium falciparum	250636	0	na	na
A3R6T3	A3R6T3_PLAFA	38	Erythrocyte membrane protein 1	0	3	protozoan	Apicomplexa	21	497	21	13	2002	2020	18	1	Plasmodium falciparum	2134	IT4_var33	4	malaria	na	1	0	0	na	na	0	8.6e-05	0.000595	na	na	0.109	pathogenesis	integral component of membrane	host cell surface receptor binding	0.428	Not GPI-anchored	na	0	na	na	na	na	unreviewed	Sar, Alveolata, Apicomplexa, Aconoidasida, Haemosporida (haemosporidians), Plasmodiidae, Plasmodium, Plasmodium (Laverania), Plasmodium falciparum	242668	0	na	na
A3R6S9	A3R6S9_PLAFA	13	Erythrocyte membrane protein 1	0	3	protozoan	Apicomplexa	21	497	21	13	2002	2020	18	1	Plasmodium falciparum	3053	IT4_var27	4	malaria	na	1	0	0	na	na	0	0.00013	0.001313	na	na	0.009	pathogenesis	integral component of membrane	host cell surface receptor binding	0.548	Not GPI-anchored	na	0	na	na	na	na	unreviewed	Sar, Alveolata, Apicomplexa, Aconoidasida, Haemosporida (haemosporidians), Plasmodiidae, Plasmodium, Plasmodium (Laverania), Plasmodium falciparum	347148	0	na	na
A3R6S7	A3R6S7_PLAFA	37	Erythrocyte membrane protein 1	0	3	protozoan	Apicomplexa	21	497	21	13	2002	2020	18	1	Plasmodium falciparum	2154	IT4_var25	4	malaria	na	1	0	0	na	na	0	0.000116	0.003405	na	na	0.046	pathogenesis	integral component of membrane	host cell surface receptor binding	0.182	Not GPI-anchored	na	0	na	na	na	na	unreviewed	Sar, Alveolata, Apicomplexa, Aconoidasida, Haemosporida (haemosporidians), Plasmodiidae, Plasmodium, Plasmodium (Laverania), Plasmodium falciparum	244807	0	na	na
A3R6S4	A3R6S4_PLAFA	6	Erythrocyte membrane protein 1	0	3	protozoan	Apicomplexa	21	497	21	13	2002	2020	18	1	Plasmodium falciparum	3284	IT4_var22	4	malaria	na	1	0	0	na	na	0	1.7e-05	0.001242	na	na	0.042	pathogenesis	integral component of membrane	host cell surface receptor binding	0.741	Not GPI-anchored	na	0	na	na	na	na	unreviewed	Sar, Alveolata, Apicomplexa, Aconoidasida, Haemosporida (haemosporidians), Plasmodiidae, Plasmodium, Plasmodium (Laverania), Plasmodium falciparum	375408	0	na	na
A3R6S3	A3R6S3_PLAFA	4	Erythrocyte membrane protein 1	0	3	protozoan	Apicomplexa	21	497	21	13	2002	2020	18	1	Plasmodium falciparum	3373	IT4_var19	4	malaria	na	1	0	0	na	na	0	3.4e-05	0.001015	na	na	0.005	pathogenesis	integral component of membrane	host cell surface receptor binding	0.463	Not GPI-anchored	na	0	na	na	na	na	unreviewed	Sar, Alveolata, Apicomplexa, Aconoidasida, Haemosporida (haemosporidians), Plasmodiidae, Plasmodium, Plasmodium (Laverania), Plasmodium falciparum	385351	0	na	na
A3R6S1	A3R6S1_PLAFA	15	Erythrocyte membrane protein 1	0	3	protozoan	Apicomplexa	21	497	21	13	2002	2020	18	1	Plasmodium falciparum	2975	IT4_var17	4	malaria	na	1	0	0	na	na	0	0.000249	0.001197	na	na	0.005	pathogenesis	integral component of membrane	host cell surface receptor binding	0.428	Not GPI-anchored	na	0	na	na	na	na	unreviewed	Sar, Alveolata, Apicomplexa, Aconoidasida, Haemosporida (haemosporidians), Plasmodiidae, Plasmodium, Plasmodium (Laverania), Plasmodium falciparum	341877	0	na	na
A3R6S0	A3R6S0_PLAFA	7	Erythrocyte membrane protein 1	0	3	protozoan	Apicomplexa	21	497	21	13	2002	2020	18	1	Plasmodium falciparum	3274	IT4_var13	4	malaria	na	1	0	0	na	na	0	5.2e-05	0.001855	na	na	0.005	pathogenesis	integral component of membrane	host cell surface receptor binding	0.288	Not GPI-anchored	na	0	na	na	na	na	unreviewed	Sar, Alveolata, Apicomplexa, Aconoidasida, Haemosporida (haemosporidians), Plasmodiidae, Plasmodium, Plasmodium (Laverania), Plasmodium falciparum	380064	0	na	na
A3R6R9	A3R6R9_PLAFA	25	Erythrocyte membrane protein 1	0	3	protozoan	Apicomplexa	21	497	21	13	2002	2020	18	1	Plasmodium falciparum	2531	IT4_var11	4	malaria	na	1	0	0	na	na	0	9.5e-05	0.001271	na	na	0.073	pathogenesis	integral component of membrane	host cell surface receptor binding	0.604	Not GPI-anchored	na	0	na	na	na	na	unreviewed	Sar, Alveolata, Apicomplexa, Aconoidasida, Haemosporida (haemosporidians), Plasmodiidae, Plasmodium, Plasmodium (Laverania), Plasmodium falciparum	287332	0	na	na
A1KQT3	A1KQT3_PLAFA	16	Erythrocyte membrane protein 1	0	3	protozoan	Apicomplexa	21	497	21	13	2002	2020	18	1	Plasmodium falciparum	2914	var13.2	4	malaria	na	1	0	0	na	na	0	0.000114	0.001363	na	na	0.053	pathogenesis	integral component of membrane	host cell surface receptor binding	0.72	Not GPI-anchored	na	0	na	na	na	na	unreviewed	Sar, Alveolata, Apicomplexa, Aconoidasida, Haemosporida (haemosporidians), Plasmodiidae, Plasmodium, Plasmodium (Laverania), Plasmodium falciparum	332513	0	na	na
A1KQT2	A1KQT2_PLAFA	5	Erythrocyte membrane protein 1	0	3	protozoan	Apicomplexa	21	497	21	13	2002	2020	18	1	Plasmodium falciparum	3331	var13.1	4	malaria	na	1	0	0	na	na	0	0.000352	0.003674	na	na	0.005	pathogenesis	integral component of membrane	host cell surface receptor binding	0.652	Not GPI-anchored	na	0	na	na	na	na	unreviewed	Sar, Alveolata, Apicomplexa, Aconoidasida, Haemosporida (haemosporidians), Plasmodiidae, Plasmodium, Plasmodium (Laverania), Plasmodium falciparum	383307	0	na	na
Q8WS31	Q8WS31_PLAFA	116	Erythrocyte-binding protein	0	6	protozoan	Apicomplexa	2	33	2	1	2002	2019	17	2	Plasmodium falciparum	1210		1	malaria	na	1	1	1	1134..1153	Helical	0	0.627811	0.295834	na	na	1	pathogenesis	integral component of membrane	host cell surface receptor binding	0.627	Not GPI-anchored	na	1	possible	NFLNDLFKKNNKNDLDDFFKNEKEYDDLCD	391:420*	na	unreviewed	Sar, Alveolata, Apicomplexa, Aconoidasida, Haemosporida (haemosporidians), Plasmodiidae, Plasmodium, Plasmodium (Laverania), Plasmodium falciparum	140596	0	na	na
A0A125YKB1	A0A125YKB1_TOXGM	294	Facilitative glucose transporter GT1	0	4	protozoan	Apicomplexa	2	14	1	1	2018	2019	1	2	Toxoplasma gondii (strain ATCC 50611 / Me49)	568	GT1 TGME49_214320	3	toxoplasmosis	na	11	12	11	87..107:119..137:143..165:177..199:219..243:307..327:347..366:373..395:401..429:441..458:470..490	Helical	0	9e-06	0.000441	na	na	0.996	carbohydrate transport	integral component of membrane	transmembrane transporter activity	0.522	Not GPI-anchored	na	0	na	na	na	na	unreviewed	Sar, Alveolata, Apicomplexa, Conoidasida, Coccidia, Eucoccidiorida, Eimeriorina, Sarcocystidae, Toxoplasma, Toxoplasma gondii, Toxoplasma gondii (strain ATCC 50611 / Me49)	61688	0	na	na
Q8IDN0	PFS47_PLAF7	425	Female gametocyte surface protein P47	0	4	protozoan	Apicomplexa	4	62	4	3	2015	2020	5	1	Plasmodium falciparum (isolate 3D7)	439	PFS47 PF47 PF13_0248	2	malaria	na	2	2	0	na	na	0	0.942297	0.685013	26	1..26	1	evasion of host immune response:modulation by symbiont of host cellular process:suppression by symbiont of host innate immune response	anchored component of membrane:cell surface:plasma membrane	na	0.129	Not GPI-anchored	Cell surface:Cell membrane:Lipid-anchor:GPI-anchor:Note=Specifically present on the surface of female gametocytes	0	na	na	na	na	reviewed	Sar, Alveolata, Apicomplexa, Aconoidasida, Haemosporida (haemosporidians), Plasmodiidae, Plasmodium, Plasmodium (Laverania), Plasmodium falciparum, Plasmodium falciparum (isolate 3D7)	50824	0	na	na
A0A113S4M0	A0A113S4M0_PLABE	564	Ferrochelatase	0	1	protozoan	Apicomplexa	4	74	4	4	2001	2018	17	3	Plasmodium berghei	349	FC PBK173_000306500 PBNK65E_000298700 PBNK65NY_000298200 PBSP11A_000298100 PBSP11RLL_000298600	3	malaria	na	0	0	0	na	na	0	5.8e-05	0.000464	na	na	0.006	heme biosynthetic process	mitochondrial inner membrane	ferrochelatase activity	0.548	Not GPI-anchored	Mitochondrion inner membrane	0	na	na	na	na	unreviewed	Sar, Alveolata, Apicomplexa, Aconoidasida, Haemosporida (haemosporidians), Plasmodiidae, Plasmodium, Plasmodium (Vinckeia), Plasmodium berghei	40906	0	na	na
A0A068WWX5	A0A068WWX5_ECHGR	194	Fibronectin type III	0	4	helminthic	Platyhelminthes	3	114	3	3	2001	2009	8	12	Echinococcus granulosus (Hydatid tapeworm)	755	EGR_03277 EgrG_000937100	4	cystic echinococcosis	hydatidosis, hydatid disease	1	1	1	701..723	Helical	1	0.997345	0.989467	20	1..20	1	na	integral component of membrane	na	0.899	Not GPI-anchored	na	0	na	na	na	na	unreviewed	Opisthokonta, Metazoa, Eumetazoa, Bilateria, Protostomia, Spiralia, Lophotrochozoa, Platyhelminthes, Cestoda, Eucestoda, Cyclophyllidea, Taeniidae, Echinococcus, Echinococcus granulosus group, Echinococcus granulosus (Hydatid tapeworm)	83904	0	na	na
A0A068WQC3	A0A068WQC3_ECHGR	679	Fibronectin type III	0	0	helminthic	Platyhelminthes	3	114	3	3	2001	2009	8	12	Echinococcus granulosus (Hydatid tapeworm)	287	EgrG_000067100	4	cystic echinococcosis	hydatidosis, hydatid disease	0	0	0	na	na	0	7e-06	0.000608	na	na	0.006	na	na	na	0.942	Not GPI-anchored	na	0	na	na	na	na	unreviewed	Opisthokonta, Metazoa, Eumetazoa, Bilateria, Protostomia, Spiralia, Lophotrochozoa, Platyhelminthes, Cestoda, Eucestoda, Cyclophyllidea, Taeniidae, Echinococcus, Echinococcus granulosus group, Echinococcus granulosus (Hydatid tapeworm)	31668	0	na	na
A0A5K4E8T7	A0A5K4E8T7_SCHMA	23	Filamin	0	0	helminthic	Platyhelminthes	2	119	2	2	2003	2004	1	17	Schistosoma mansoni (Blood fluke)	2617		3	schistosomiasis	na	0	0	0	na	na	0	7e-06	0.000409	na	na	0.185	na	na	actin binding	0.652	Not GPI-anchored	na	0	na	na	na	na	unreviewed	Opisthokonta, Metazoa, Eumetazoa, Bilateria, Protostomia, Spiralia, Lophotrochozoa, Platyhelminthes, Trematoda, Digenea (flukes), Strigeidida, Schistosomatoidea, Schistosomatidae (blood flukes), Schistosoma, Schistosoma mansoni (Blood fluke)	283318	0	na	na
A0A5K4E821	A0A5K4E821_SCHMA	24	Filamin	0	0	helminthic	Platyhelminthes	2	119	2	2	2003	2004	1	17	Schistosoma mansoni (Blood fluke)	2577		3	schistosomiasis	na	0	0	0	na	na	0	7e-06	0.000409	na	na	0.176	na	na	actin binding	0.627	Not GPI-anchored	na	0	na	na	na	na	unreviewed	Opisthokonta, Metazoa, Eumetazoa, Bilateria, Protostomia, Spiralia, Lophotrochozoa, Platyhelminthes, Trematoda, Digenea (flukes), Strigeidida, Schistosomatoidea, Schistosomatidae (blood flukes), Schistosoma, Schistosoma mansoni (Blood fluke)	278995	0	na	na
Q17229	Q17229_BRUMA	434	Filarial antigen	0	0	ectoparasite	Nematoda	2	50	2	2	1993	2014	21	7	Brugia malayi (Filarial nematode worm)	431		2	filariasis	elephantiasis,lymphatic filariasis	0	0	0	na	na	0	1e-06	0.000249	na	na	0.001	na	cytoplasm:myosin complex:myosin filament	na	0.698	Not GPI-anchored	na	0	na	na	na	na	unreviewed	Opisthokonta, Metazoa, Eumetazoa, Bilateria, Protostomia, Ecdysozoa, Nematoda (roundworms), Chromadorea, Rhabditida, Spirurina, Spiruromorpha, Filarioidea, Onchocercidae, Brugia, Brugia malayi (Filarial nematode worm)	50334	0	na	na
A0A068W928	A0A068W928_ECHGR	167	Furin	1	4	helminthic	Platyhelminthes	1	4	1	1	2013	2013	0	8	Echinococcus granulosus (Hydatid tapeworm)	853	EgrG_000896900	3	cystic echinococcosis	hydatidosis, hydatid disease	2	2	2	20..46:833..852	Helical	0	0.328356	0.020491	na	na	1	na	integral component of membrane	serine-type endopeptidase activity	0.005	Weakly probable	na	0	na	na	na	na	unreviewed	Opisthokonta, Metazoa, Eumetazoa, Bilateria, Protostomia, Spiralia, Lophotrochozoa, Platyhelminthes, Cestoda, Eucestoda, Cyclophyllidea, Taeniidae, Echinococcus, Echinococcus granulosus group, Echinococcus granulosus (Hydatid tapeworm)	93760	0	na	na
H6U3V1	H6U3V1_PLAVI	414	Gamete surface antigen Pvs48/45	0	6	protozoan	Apicomplexa	4	56	4	4	2015	2018	3	3	Plasmodium vivax	450	Pvs48/45 Pvs48 pvs48 PVC01_120011900 PVP01_1208100	4	malaria	na	1	1	1	428..449	Helical	1	0.961837	0.959848	22	1..21	1	na	cell surface:integral component of membrane	na	0.001	Probable	Cell surface	0	na	na	na	na	unreviewed	Sar, Alveolata, Apicomplexa, Aconoidasida, Haemosporida (haemosporidians), Plasmodiidae, Plasmodium, Plasmodium (Plasmodium), Plasmodium vivax	51112	0	na	na
P68874	P230_PLAF7	9	Gametocyte surface protein P230	0	5	protozoan	Apicomplexa	16	439	16	11	1999	2020	21	1	Plasmodium falciparum (isolate 3D7)	3135	PFS230 PF230 S230	1	malaria	na	0	0	0	na	na	1	0.734259	0.619656	20	1..20	0.739	entry into host:pathogenesis	anchored component of plasma membrane:cell surface	na	0.252	Not GPI-anchored	Cell surface:Cell membrane	0	na	na	na	na	reviewed	Sar, Alveolata, Apicomplexa, Aconoidasida, Haemosporida (haemosporidians), Plasmodiidae, Plasmodium, Plasmodium (Laverania), Plasmodium falciparum, Plasmodium falciparum (isolate 3D7)	363218	0	na	na
Q9NFU3	Q9NFU3_PLAFA	584	Gap protein	0	3	protozoan	Apicomplexa	2	89	2	2	2013	2016	3	5	Plasmodium falciparum	341	gap	4	malaria	na	1	1	1	7..26	Helical	0	0.37103	0.233157	na	na	0.898	na	integral component of membrane	na	0.288	Not GPI-anchored	na	0	na	na	na	na	unreviewed	Sar, Alveolata, Apicomplexa, Aconoidasida, Haemosporida (haemosporidians), Plasmodiidae, Plasmodium, Plasmodium (Laverania), Plasmodium falciparum	39176	0	na	na
I1YZZ9	I1YZZ9_BABBO	466	GFP-BSD	0	2	protozoan	Apicomplexa	1	16	1	1	2016	2016	0	5	Babesia bovis	408	gfp-bsd	3	babesiosis	na	0	0	0	na	na	1	0.902798	0.523644	22	1..17	0.792	bioluminescence:generation of precursor metabolites and energy	na	hydrolase activity:zinc ion binding	0.756	Not GPI-anchored	na	0	na	na	na	na	unreviewed	Sar, Alveolata, Apicomplexa, Aconoidasida, Piroplasmida (Piroplasmids), Babesiidae, Babesia, Babesia bovis	44917	0	na	na
S8FBB6	S8FBB6_TOXGM	237	Glucose-6-phosphate isomerase	0	3	protozoan	Apicomplexa	4	62	4	3	2006	2020	14	1	Toxoplasma gondii (strain ATCC 50611 / Me49)	661	GPI TGME49_283780	3	toxoplasmosis	na	1	1	1	46..69	Helical	0	0.006699	0.002687	na	na	0.775	gluconeogenesis:glycolytic process	integral component of membrane	glucose-6-phosphate isomerase activity	0.84	Not GPI-anchored	na	0	na	na	na	na	unreviewed	Sar, Alveolata, Apicomplexa, Conoidasida, Coccidia, Eucoccidiorida, Eimeriorina, Sarcocystidae, Toxoplasma, Toxoplasma gondii, Toxoplasma gondii (strain ATCC 50611 / Me49)	74385	0	na	na
B9PY05	B9PY05_TOXGO	362	Glutamate dehydrogenase	1	0	protozoan	Apicomplexa	1	49	1	1	2009	2009	0	12	Toxoplasma gondii	489	TgIa.2050	3	toxoplasmosis	na	0	0	0	na	na	0	0.000399	0.001043	na	na	0.005	cellular amino acid metabolic process	na	nucleotide binding:oxidoreductase activity, acting on the CH-NH2 group of donors, NAD or NADP as acceptor	0.604	Not GPI-anchored	na	0	na	na	na	na	unreviewed	Sar, Alveolata, Apicomplexa, Conoidasida, Coccidia, Eucoccidiorida, Eimeriorina, Sarcocystidae, Toxoplasma, Toxoplasma gondii	53660	1	164	Proton donor
W6UGF0	W6UGF0_ECHGR	349	Glutamate dehydrogenase	1	0	helminthic	Platyhelminthes	1	46	1	1	2000	2000	0	21	Echinococcus granulosus (Hydatid tapeworm)	508	EGR_04594	3	cystic echinococcosis	hydatidosis, hydatid disease	0	0	0	na	na	0	0.000221	0.000828	na	na	0.005	cellular amino acid metabolic process	na	glutamate dehydrogenase (NAD+) activity:glutamate dehydrogenase (NADP+) activity:nucleotide binding	0.927	Not GPI-anchored	na	0	na	na	na	na	unreviewed	Opisthokonta, Metazoa, Eumetazoa, Bilateria, Protostomia, Spiralia, Lophotrochozoa, Platyhelminthes, Cestoda, Eucestoda, Cyclophyllidea, Taeniidae, Echinococcus, Echinococcus granulosus group, Echinococcus granulosus (Hydatid tapeworm)	56258	1	141	Proton donor
U6J231	U6J231_ECHGR	335	Glutamate dehydrogenase	1	0	helminthic	Platyhelminthes	1	46	1	1	2000	2000	0	21	Echinococcus granulosus (Hydatid tapeworm)	522	EGR_07368 EGR_07368 EgrG_000589100	3	cystic echinococcosis	hydatidosis, hydatid disease	0	0	0	na	na	0	0.001863	0.006315	na	na	0.001	cellular amino acid metabolic process	na	glutamate dehydrogenase (NAD+) activity:glutamate dehydrogenase (NADP+) activity:nucleotide binding	0.855	Not GPI-anchored	na	0	na	na	na	na	unreviewed	Opisthokonta, Metazoa, Eumetazoa, Bilateria, Protostomia, Spiralia, Lophotrochozoa, Platyhelminthes, Cestoda, Eucestoda, Cyclophyllidea, Taeniidae, Echinococcus, Echinococcus granulosus group, Echinococcus granulosus (Hydatid tapeworm)	57720	1	149	Proton donor
A0A4E0RBR4	A0A4E0RBR4_FASHE	329	Glutamate dehydrogenase	0	0	helminthic	Platyhelminthes	2	54	2	2	1995	2000	5	21	Fasciola hepatica (Liver fluke)	534	D915_003019	3	fascioliasis	na	0	0	0	na	na	0	0.001865	0.004102	na	na	0.001	cellular amino acid metabolic process	na	glutamate dehydrogenase (NAD+) activity:glutamate dehydrogenase (NADP+) activity:nucleotide binding	0.091	Not GPI-anchored	na	0	na	na	na	na	unreviewed	Opisthokonta, Metazoa, Eumetazoa, Bilateria, Protostomia, Spiralia, Lophotrochozoa, Platyhelminthes, Trematoda, Digenea (flukes), Plagiorchiida, Echinostomata, Echinostomatoidea, Fasciolidae, Fasciola, Fasciola hepatica (Liver fluke)	58778	1	161	Proton donor
Q25860	Q25860_PLAFA	109	Glutamate rich protein	0	2	protozoan	Apicomplexa	10	284	10	8	2001	2021	20	0	Plasmodium falciparum	1271	glurp	4	malaria	na	0	0	0	na	na	1	0.955553	0.984743	23	1..23	0.977	na	na	na	0.05	Not GPI-anchored	na	0	na	na	na	na	unreviewed	Sar, Alveolata, Apicomplexa, Aconoidasida, Haemosporida (haemosporidians), Plasmodiidae, Plasmodium, Plasmodium (Laverania), Plasmodium falciparum	145477	0	na	na
Q9GTX2	Q9GTX2_PLAFA	113	Glutamate-rich protein	0	2	protozoan	Apicomplexa	9	271	9	7	2001	2021	20	0	Plasmodium falciparum	1236	GLURP	4	malaria	na	0	0	0	na	na	1	0.964083	0.986399	23	1..23	0.926	na	na	na	0.036	Not GPI-anchored	na	0	na	na	na	na	unreviewed	Sar, Alveolata, Apicomplexa, Aconoidasida, Haemosporida (haemosporidians), Plasmodiidae, Plasmodium, Plasmodium (Laverania), Plasmodium falciparum	141482	0	na	na
A0A7I4XTG6	A0A7I4XTG6_HAECO	823	Glutathione peroxidase	1	2	helminthic	Nematoda	1	18	1	1	2011	2011	0	10	Haemonchus contortus (Barber pole worm)	228		3	haemonchosis	barber's pole worm	0	0	0	na	na	1	0.999787	0.993854	16	1..16	0.944	na	na	na	0.773	Not GPI-anchored	na	0	na	na	na	na	unreviewed	Opisthokonta, Metazoa, Eumetazoa, Bilateria, Protostomia, Ecdysozoa, Nematoda (roundworms), Chromadorea, Strongylida, Trichostrongyloidea, Haemonchidae, Haemonchus, Haemonchus contortus (Barber pole worm)	26372	0	na	na
A0A7I4Y6Y2	A0A7I4Y6Y2_HAECO	958	Glutathione peroxidase	1	0	helminthic	Nematoda	1	18	1	1	2011	2011	0	10	Haemonchus contortus (Barber pole worm)	168		3	haemonchosis	barber's pole worm	0	0	0	na	na	0	0.000114	0.000644	na	na	0.001	na	na	na	0.89	Not GPI-anchored	na	0	na	na	na	na	unreviewed	Opisthokonta, Metazoa, Eumetazoa, Bilateria, Protostomia, Ecdysozoa, Nematoda (roundworms), Chromadorea, Strongylida, Trichostrongyloidea, Haemonchidae, Haemonchus, Haemonchus contortus (Barber pole worm)	18913	0	na	na
Q643Y7	Q643Y7_SCHMA	930	Glutathione peroxidase	0	2	helminthic	Platyhelminthes	2	84	2	2	2004	2004	0	17	Schistosoma mansoni (Blood fluke)	179	GPx2	2	schistosomiasis	na	0	0	0	na	na	1	0.997012	0.983819	20	1..20	0.944	response to oxidative stress	na	glutathione peroxidase activity	0.394	Not GPI-anchored	na	0	na	na	na	na	unreviewed	Opisthokonta, Metazoa, Eumetazoa, Bilateria, Protostomia, Spiralia, Lophotrochozoa, Platyhelminthes, Trematoda, Digenea (flukes), Strigeidida, Schistosomatoidea, Schistosomatidae (blood flukes), Schistosoma, Schistosoma mansoni (Blood fluke)	20556	1	62	na
A0A504Z388	A0A504Z388_FASGI	967	Glutathione peroxidase	0	2	helminthic	Platyhelminthes	1	4	1	1	2018	2018	0	3	Fasciola gigantica (Giant liver fluke)	162	FGIG_00941	3	fascioliasis	liver Fluke	0	0	0	na	na	1	0.988221	0.973417	20	1..20	0.944	response to oxidative stress	na	glutathione peroxidase activity	0.493	Not GPI-anchored	na	0	na	na	na	na	unreviewed	Opisthokonta, Metazoa, Eumetazoa, Bilateria, Protostomia, Spiralia, Lophotrochozoa, Platyhelminthes, Trematoda, Digenea (flukes), Plagiorchiida, Echinostomata, Echinostomatoidea, Fasciolidae, Fasciola, Fasciola gigantica (Giant liver fluke)	18546	0	na	na
A0A4E0QUS1	A0A4E0QUS1_FASHE	1002	Glutathione peroxidase	0	2	helminthic	Platyhelminthes	1	4	1	1	2018	2018	0	3	Fasciola hepatica (Liver fluke)	141	D915_011167	3	fascioliasis	na	0	0	0	na	na	1	0.950967	0.606685	31	1..33	1	response to oxidative stress	na	glutathione peroxidase activity	0.89	Not GPI-anchored	na	0	na	na	na	na	unreviewed	Opisthokonta, Metazoa, Eumetazoa, Bilateria, Protostomia, Spiralia, Lophotrochozoa, Platyhelminthes, Trematoda, Digenea (flukes), Plagiorchiida, Echinostomata, Echinostomatoidea, Fasciolidae, Fasciola, Fasciola hepatica (Liver fluke)	16130	0	na	na
A0A2H1BTI6	A0A2H1BTI6_FASHE	1091	Glutathione peroxidase	0	2	helminthic	Platyhelminthes	1	4	1	1	2018	2018	0	3	Fasciola hepatica (Liver fluke)	74	D915_15821	3	fascioliasis	na	0	0	0	na	na	1	0.941135	0.630827	21	1..28	1	response to oxidative stress	na	glutathione peroxidase activity	0.964	Not GPI-anchored	na	0	na	na	na	na	unreviewed	Opisthokonta, Metazoa, Eumetazoa, Bilateria, Protostomia, Spiralia, Lophotrochozoa, Platyhelminthes, Trematoda, Digenea (flukes), Plagiorchiida, Echinostomata, Echinostomatoidea, Fasciolidae, Fasciola, Fasciola hepatica (Liver fluke)	8601	0	na	na
Q00277	GPX1_SCHMA	956	Glutathione peroxidase	0	0	helminthic	Platyhelminthes	2	84	2	2	2004	2004	0	17	Schistosoma mansoni (Blood fluke)	169	GPX1	1	schistosomiasis	na	0	0	0	na	na	0	1.2e-05	0.000883	na	na	0.005	response to oxidative stress	na	glutathione peroxidase activity	0.867	Not GPI-anchored	na	0	na	na	na	na	reviewed	Opisthokonta, Metazoa, Eumetazoa, Bilateria, Protostomia, Spiralia, Lophotrochozoa, Platyhelminthes, Trematoda, Digenea (flukes), Strigeidida, Schistosomatoidea, Schistosomatidae (blood flukes), Schistosoma, Schistosoma mansoni (Blood fluke)	19471	1	43	na
A0A4E0RWQ5	A0A4E0RWQ5_FASHE	1094	Glutathione peroxidase	0	0	helminthic	Platyhelminthes	1	4	1	1	2018	2018	0	3	Fasciola hepatica (Liver fluke)	69	D915_006815	3	fascioliasis	na	0	0	0	na	na	0	0.000779	0.000473	na	na	0.005	response to oxidative stress	na	glutathione peroxidase activity	0.855	Not GPI-anchored	na	0	na	na	na	na	unreviewed	Opisthokonta, Metazoa, Eumetazoa, Bilateria, Protostomia, Spiralia, Lophotrochozoa, Platyhelminthes, Trematoda, Digenea (flukes), Plagiorchiida, Echinostomata, Echinostomatoidea, Fasciolidae, Fasciola, Fasciola hepatica (Liver fluke)	8006	0	na	na
A0A2H1C4Y6	A0A2H1C4Y6_FASHE	934	Glutathione peroxidase	0	0	helminthic	Platyhelminthes	1	4	1	1	2018	2018	0	3	Fasciola hepatica (Liver fluke)	176	D915_10508	3	fascioliasis	na	0	0	0	na	na	0	0.432588	0.414777	na	1..19	0.474	response to oxidative stress	na	glutathione peroxidase activity	0.323	Not GPI-anchored	na	0	na	na	na	na	unreviewed	Opisthokonta, Metazoa, Eumetazoa, Bilateria, Protostomia, Spiralia, Lophotrochozoa, Platyhelminthes, Trematoda, Digenea (flukes), Plagiorchiida, Echinostomata, Echinostomatoidea, Fasciolidae, Fasciola, Fasciola hepatica (Liver fluke)	19825	0	na	na
A0A068WLL3	A0A068WLL3_ECHGR	982	Glutathione S transferase	1	0	helminthic	Platyhelminthes	1	6	1	1	2013	2013	0	8	Echinococcus granulosus (Hydatid tapeworm)	154	EgrG_000538000	3	cystic echinococcosis	hydatidosis, hydatid disease	0	0	0	na	na	0	0.000805	0.000901	na	na	0.173	na	na	glutathione transferase activity	0.855	Not GPI-anchored	na	0	na	na	na	na	unreviewed	Opisthokonta, Metazoa, Eumetazoa, Bilateria, Protostomia, Spiralia, Lophotrochozoa, Platyhelminthes, Cestoda, Eucestoda, Cyclophyllidea, Taeniidae, Echinococcus, Echinococcus granulosus group, Echinococcus granulosus (Hydatid tapeworm)	17923	0	na	na
A0A068WLI9	A0A068WLI9_ECHGR	886	Glutathione S transferase	1	0	helminthic	Platyhelminthes	1	6	1	1	2013	2013	0	8	Echinococcus granulosus (Hydatid tapeworm)	202	EgrG_000535200	3	cystic echinococcosis	hydatidosis, hydatid disease	0	0	0	na	na	0	0.001451	0.001622	na	na	0.001	glutathione metabolic process	na	glutathione transferase activity	0.463	Not GPI-anchored	na	0	na	na	na	na	unreviewed	Opisthokonta, Metazoa, Eumetazoa, Bilateria, Protostomia, Spiralia, Lophotrochozoa, Platyhelminthes, Cestoda, Eucestoda, Cyclophyllidea, Taeniidae, Echinococcus, Echinococcus granulosus group, Echinococcus granulosus (Hydatid tapeworm)	24176	0	na	na
Q8ILQ7	GST_PLAF7	873	Glutathione S-transferase	0	0	protozoan	Apicomplexa	5	152	4	4	1995	2003	8	18	Plasmodium falciparum (isolate 3D7)	211	GST PF14_0187	3	malaria	na	0	0	0	na	na	0	0.000269	0.001459	na	na	0.001	glutathione metabolic process	na	glutathione transferase activity	0.824	Not GPI-anchored	na	0	na	na	na	na	reviewed	Sar, Alveolata, Apicomplexa, Aconoidasida, Haemosporida (haemosporidians), Plasmodiidae, Plasmodium, Plasmodium (Laverania), Plasmodium falciparum, Plasmodium falciparum (isolate 3D7)	24789	0	na	na
A0A2Z6FA39	A0A2Z6FA39_HAELO	818	Glutathione S-transferase	0	0	ectoparasite	Arthropoda	1	16	1	1	2016	2016	0	5	Haemaphysalis longicornis (Bush tick)	230	GST	2	disease vector	bush tick	0	0	0	na	na	0	0.001282	0.002026	na	na	0.001	glutathione metabolic process	na	transferase activity	0.652	Not GPI-anchored	na	0	na	na	na	na	unreviewed	Opisthokonta, Metazoa, Eumetazoa, Bilateria, Protostomia, Ecdysozoa, Panarthropoda, Arthropoda, Chelicerata, Arachnida, Acari, Parasitiformes, Ixodida (ticks), Ixodoidea, Ixodidae (hardbacked ticks), Haemaphysalinae, Haemaphysalis, Haemaphysalis longicornis (Bush tick)	26329	0	na	na
P08515	GST26_SCHJA	852	Glutathione S-transferase class-mu 26 kDa isozyme	0	0	helminthic	Platyhelminthes	3	38	2	2	2009	2013	4	8	Schistosoma japonicum (Blood fluke)	218		1	schistosomiasis	na	0	0	0	na	na	0	0.000807	0.001372	na	na	0.001	glutathione metabolic process	na	glutathione transferase activity	0.698	Not GPI-anchored	na	0	na	na	na	na	reviewed	Opisthokonta, Metazoa, Eumetazoa, Bilateria, Protostomia, Spiralia, Lophotrochozoa, Platyhelminthes, Trematoda, Digenea (flukes), Strigeidida, Schistosomatoidea, Schistosomatidae (blood flukes), Schistosoma, Schistosoma japonicum (Blood fluke)	25499	0	na	na
P30114	GST28_SCHHA	872	Glutathione S-transferase class-mu 28 kDa isozyme	0	0	helminthic	Platyhelminthes	3	94	3	3	1998	2000	2	21	Schistosoma haematobium (Blood fluke)	211		1	schistosomiasis	bilharzia	0	0	0	na	na	0	0.000119	0.001697	na	na	0.001	glutathione metabolic process	na	glutathione transferase activity	0.919	Not GPI-anchored	na	0	na	na	na	na	reviewed	Opisthokonta, Metazoa, Eumetazoa, Bilateria, Protostomia, Spiralia, Lophotrochozoa, Platyhelminthes, Trematoda, Digenea (flukes), Strigeidida, Schistosomatoidea, Schistosomatidae (blood flukes), Schistosoma, Schistosoma haematobium (Blood fluke)	23960	0	na	na
A0A077YEY3	A0A077YEY3_PLACH	881	Glutathione S-transferase, putative	1	0	protozoan	Apicomplexa	1	34	1	1	1999	1999	0	22	Plasmodium chabaudi chabaudi	205	GST PCHAJ_000243300 PCHAS_1024700	4	malaria	na	0	0	0	na	na	0	0.000256	0.001365	na	na	0.006	glutathione metabolic process	na	glutathione transferase activity	0.84	Not GPI-anchored	na	0	na	na	na	na	unreviewed	Sar, Alveolata, Apicomplexa, Aconoidasida, Haemosporida (haemosporidians), Plasmodiidae, Plasmodium, Plasmodium (Vinckeia), Plasmodium chabaudi, Plasmodium chabaudi chabaudi	23930	0	na	na
Q6JVN0	Q6JVN0_HAELO	838	Glutathione transferase	0	0	ectoparasite	Arthropoda	1	16	1	1	2016	2016	0	5	Haemaphysalis longicornis (Bush tick)	223	GST	2	disease vector	bush tick	0	0	0	na	na	0	0.003863	0.008671	na	na	0.001	glutathione metabolic process	na	glutathione transferase activity	0.773	Not GPI-anchored	na	0	na	na	na	na	unreviewed	Opisthokonta, Metazoa, Eumetazoa, Bilateria, Protostomia, Ecdysozoa, Panarthropoda, Arthropoda, Chelicerata, Arachnida, Acari, Parasitiformes, Ixodida (ticks), Ixodoidea, Ixodidae (hardbacked ticks), Haemaphysalinae, Haemaphysalis, Haemaphysalis longicornis (Bush tick)	25717	0	na	na
A0A2H1C1V0	A0A2H1C1V0_FASHE	1011	Glutathione transferase	0	4	helminthic	Platyhelminthes	1	2	1	1	2018	2018	0	3	Fasciola hepatica (Liver fluke)	131	D915_007840 D915_11658	3	fascioliasis	na	2	1	1	12..30	Helical	0	0.026009	0.017199	na	na	0.989	na	integral component of membrane	glutathione transferase activity	0.548	Not GPI-anchored	Membrane:Multi-pass membrane protein	0	na	na	na	na	unreviewed	Opisthokonta, Metazoa, Eumetazoa, Bilateria, Protostomia, Spiralia, Lophotrochozoa, Platyhelminthes, Trematoda, Digenea (flukes), Plagiorchiida, Echinostomata, Echinostomatoidea, Fasciolidae, Fasciola, Fasciola hepatica (Liver fluke)	14998	0	na	na
A0A4E0RYR4	A0A4E0RYR4_FASHE	788	Glutathione transferase	0	0	helminthic	Platyhelminthes	1	2	1	1	2018	2018	0	3	Fasciola hepatica (Liver fluke)	240	D915_001421	3	fascioliasis	na	0	0	0	na	na	0	0.000438	0.001424	na	na	0.001	glutathione metabolic process	na	glutathione transferase activity	0.899	Not GPI-anchored	na	0	na	na	na	na	unreviewed	Opisthokonta, Metazoa, Eumetazoa, Bilateria, Protostomia, Spiralia, Lophotrochozoa, Platyhelminthes, Trematoda, Digenea (flukes), Plagiorchiida, Echinostomata, Echinostomatoidea, Fasciolidae, Fasciola, Fasciola hepatica (Liver fluke)	27325	0	na	na
A0A4E0RVM5	A0A4E0RVM5_FASHE	811	Glutathione transferase	0	0	helminthic	Platyhelminthes	1	2	1	1	2018	2018	0	3	Fasciola hepatica (Liver fluke)	232	D915_010266	3	fascioliasis	na	0	0	0	na	na	0	0.000779	0.001481	na	na	0.001	glutathione metabolic process	na	glutathione transferase activity	0.855	Not GPI-anchored	na	0	na	na	na	na	unreviewed	Opisthokonta, Metazoa, Eumetazoa, Bilateria, Protostomia, Spiralia, Lophotrochozoa, Platyhelminthes, Trematoda, Digenea (flukes), Plagiorchiida, Echinostomata, Echinostomatoidea, Fasciolidae, Fasciola, Fasciola hepatica (Liver fluke)	27046	0	na	na
A0A4E0RUD3	A0A4E0RUD3_FASHE	810	Glutathione transferase	0	0	helminthic	Platyhelminthes	1	2	1	1	2018	2018	0	3	Fasciola hepatica (Liver fluke)	232	D915_008366	3	fascioliasis	na	0	0	0	na	na	0	0.000318	0.000967	na	na	0.001	glutathione metabolic process	na	glutathione transferase activity	0.899	Not GPI-anchored	na	0	na	na	na	na	unreviewed	Opisthokonta, Metazoa, Eumetazoa, Bilateria, Protostomia, Spiralia, Lophotrochozoa, Platyhelminthes, Trematoda, Digenea (flukes), Plagiorchiida, Echinostomata, Echinostomatoidea, Fasciolidae, Fasciola, Fasciola hepatica (Liver fluke)	27124	0	na	na
A0A4E0RQ92	A0A4E0RQ92_FASHE	871	Glutathione transferase	0	0	helminthic	Platyhelminthes	1	2	1	1	2018	2018	0	3	Fasciola hepatica (Liver fluke)	211	D915_001201	3	fascioliasis	na	0	0	0	na	na	0	0.001666	0.004107	na	na	0.001	glutathione metabolic process	na	glutathione transferase activity:isomerase activity	0.909	Not GPI-anchored	na	0	na	na	na	na	unreviewed	Opisthokonta, Metazoa, Eumetazoa, Bilateria, Protostomia, Spiralia, Lophotrochozoa, Platyhelminthes, Trematoda, Digenea (flukes), Plagiorchiida, Echinostomata, Echinostomatoidea, Fasciolidae, Fasciola, Fasciola hepatica (Liver fluke)	24611	0	na	na
A0A4E0RIP8	A0A4E0RIP8_FASHE	804	Glutathione transferase	0	0	helminthic	Platyhelminthes	1	2	1	1	2018	2018	0	3	Fasciola hepatica (Liver fluke)	234	D915_007977	3	fascioliasis	na	0	0	0	na	na	0	0.222865	0.145516	na	1..26	0.203	glutathione metabolic process	na	glutathione transferase activity	0.575	Not GPI-anchored	na	0	na	na	na	na	unreviewed	Opisthokonta, Metazoa, Eumetazoa, Bilateria, Protostomia, Spiralia, Lophotrochozoa, Platyhelminthes, Trematoda, Digenea (flukes), Plagiorchiida, Echinostomata, Echinostomatoidea, Fasciolidae, Fasciola, Fasciola hepatica (Liver fluke)	27236	0	na	na
A0A4E0RFI5	A0A4E0RFI5_FASHE	861	Glutathione transferase	0	0	helminthic	Platyhelminthes	1	2	1	1	2018	2018	0	3	Fasciola hepatica (Liver fluke)	215	D915_002901	3	fascioliasis	na	0	0	0	na	na	0	0.000285	0.001237	na	na	0.001	glutathione metabolic process	na	glutathione transferase activity	0.942	Not GPI-anchored	na	0	na	na	na	na	unreviewed	Opisthokonta, Metazoa, Eumetazoa, Bilateria, Protostomia, Spiralia, Lophotrochozoa, Platyhelminthes, Trematoda, Digenea (flukes), Plagiorchiida, Echinostomata, Echinostomatoidea, Fasciolidae, Fasciola, Fasciola hepatica (Liver fluke)	25197	0	na	na
A0A410SPA4	A0A410SPA4_FASHE	756	Glutathione transferase	0	0	helminthic	Platyhelminthes	1	2	1	1	2018	2018	0	3	Fasciola hepatica (Liver fluke)	254		2	fascioliasis	na	0	0	0	na	na	0	0.000651	0.001725	na	na	0.001	glutathione metabolic process	na	electron transfer activity:glutathione transferase activity	0.604	Not GPI-anchored	na	0	na	na	na	na	unreviewed	Opisthokonta, Metazoa, Eumetazoa, Bilateria, Protostomia, Spiralia, Lophotrochozoa, Platyhelminthes, Trematoda, Digenea (flukes), Plagiorchiida, Echinostomata, Echinostomatoidea, Fasciolidae, Fasciola, Fasciola hepatica (Liver fluke)	28696	0	na	na
A0A2H1CVZ8	A0A2H1CVZ8_FASHE	594	Glutathione transferase	0	0	helminthic	Platyhelminthes	1	2	1	1	2018	2018	0	3	Fasciola hepatica (Liver fluke)	338	D915_00712	3	fascioliasis	na	0	0	0	na	na	0	0.009553	0.003479	na	na	0.001	glutathione metabolic process	na	glutathione transferase activity:translation elongation factor activity	0.84	Not GPI-anchored	na	0	na	na	na	na	unreviewed	Opisthokonta, Metazoa, Eumetazoa, Bilateria, Protostomia, Spiralia, Lophotrochozoa, Platyhelminthes, Trematoda, Digenea (flukes), Plagiorchiida, Echinostomata, Echinostomatoidea, Fasciolidae, Fasciola, Fasciola hepatica (Liver fluke)	38481	0	na	na
A0A2H1CUI3	A0A2H1CUI3_FASHE	973	Glutathione transferase	0	0	helminthic	Platyhelminthes	1	2	1	1	2018	2018	0	3	Fasciola hepatica (Liver fluke)	158	D915_01922	4	fascioliasis	na	0	0	0	na	na	0	0.000891	0.00157	na	na	0.001	glutathione metabolic process	na	glutathione transferase activity	0.96	Not GPI-anchored	na	0	na	na	na	na	unreviewed	Opisthokonta, Metazoa, Eumetazoa, Bilateria, Protostomia, Spiralia, Lophotrochozoa, Platyhelminthes, Trematoda, Digenea (flukes), Plagiorchiida, Echinostomata, Echinostomatoidea, Fasciolidae, Fasciola, Fasciola hepatica (Liver fluke)	18304	0	na	na
A0A2H1C7S5	A0A2H1C7S5_FASHE	830	Glutathione transferase	0	0	helminthic	Platyhelminthes	1	2	1	1	2018	2018	0	3	Fasciola hepatica (Liver fluke)	226	D915_006843 D915_10252	3	fascioliasis	na	0	0	0	na	na	0	0.001944	0.003198	na	na	0.114	glutathione metabolic process	na	glutathione transferase activity	0.604	Not GPI-anchored	na	0	na	na	na	na	unreviewed	Opisthokonta, Metazoa, Eumetazoa, Bilateria, Protostomia, Spiralia, Lophotrochozoa, Platyhelminthes, Trematoda, Digenea (flukes), Plagiorchiida, Echinostomata, Echinostomatoidea, Fasciolidae, Fasciola, Fasciola hepatica (Liver fluke)	25852	0	na	na
A0A2H1C357	A0A2H1C357_FASHE	660	Glutathione transferase	0	0	helminthic	Platyhelminthes	1	2	1	1	2018	2018	0	3	Fasciola hepatica (Liver fluke)	299	D915_11958	3	fascioliasis	na	0	0	0	na	na	0	0.001271	0.00203	na	na	0.002	glutathione metabolic process	na	glutathione transferase activity	0.72	Not GPI-anchored	na	0	na	na	na	na	unreviewed	Opisthokonta, Metazoa, Eumetazoa, Bilateria, Protostomia, Spiralia, Lophotrochozoa, Platyhelminthes, Trematoda, Digenea (flukes), Plagiorchiida, Echinostomata, Echinostomatoidea, Fasciolidae, Fasciola, Fasciola hepatica (Liver fluke)	34268	0	na	na
A0A2H1BT36	A0A2H1BT36_FASHE	770	Glutathione transferase	0	0	helminthic	Platyhelminthes	1	2	1	1	2018	2018	0	3	Fasciola hepatica (Liver fluke)	249	D915_15048	3	fascioliasis	na	0	0	0	na	na	0	0.002996	0.002037	na	na	0.001	glutathione metabolic process	na	glutathione transferase activity	0.773	Not GPI-anchored	na	0	na	na	na	na	unreviewed	Opisthokonta, Metazoa, Eumetazoa, Bilateria, Protostomia, Spiralia, Lophotrochozoa, Platyhelminthes, Trematoda, Digenea (flukes), Plagiorchiida, Echinostomata, Echinostomatoidea, Fasciolidae, Fasciola, Fasciola hepatica (Liver fluke)	29205	0	na	na
A0A4E0RY29	A0A4E0RY29_FASHE	416	Glyceraldehyde 3-phosphate dehydrogenase	0	0	helminthic	Platyhelminthes	2	60	2	2	2014	2015	1	6	Fasciola hepatica (Liver fluke)	447	D915_000635	3	fascioliasis	na	0	0	0	na	na	0	0.000375	0.001026	na	na	0.001	na	na	NAD binding:oxidoreductase activity, acting on the aldehyde or oxo group of donors, NAD or NADP as acceptor	0.789	Not GPI-anchored	na	0	na	na	na	na	unreviewed	Opisthokonta, Metazoa, Eumetazoa, Bilateria, Protostomia, Spiralia, Lophotrochozoa, Platyhelminthes, Trematoda, Digenea (flukes), Plagiorchiida, Echinostomata, Echinostomatoidea, Fasciolidae, Fasciola, Fasciola hepatica (Liver fluke)	49974	0	na	na
A0A7I5E8C8	A0A7I5E8C8_HAECO	550	Glyceraldehyde-3-phosphate dehydrogenase	0	0	helminthic	Nematoda	1	3	1	1	2020	2020	0	1	Haemonchus contortus (Barber pole worm)	356		3	haemonchosis	barber's pole worm	0	0	0	na	na	0	0.000131	0.000751	na	na	0.001	na	na	na	0.428	Not GPI-anchored	na	0	na	na	na	na	unreviewed	Opisthokonta, Metazoa, Eumetazoa, Bilateria, Protostomia, Ecdysozoa, Nematoda (roundworms), Chromadorea, Strongylida, Trichostrongyloidea, Haemonchidae, Haemonchus, Haemonchus contortus (Barber pole worm)	38140	0	na	na
A0A068LJN3	A0A068LJN3_FASHE	593	Glyceraldehyde-3-phosphate dehydrogenase	1	0	helminthic	Platyhelminthes	1	29	1	1	2010	2010	0	11	Fasciola hepatica (Liver fluke)	338	GAPDH D915_007243 D915_10915	2	fascioliasis	na	0	0	0	na	na	0	0.001327	0.001574	na	na	0.001	glucose metabolic process:glycolytic process	na	glyceraldehyde-3-phosphate dehydrogenase (NAD+) (phosphorylating) activity:NAD binding:NADP binding	0.463	Not GPI-anchored	na	0	na	na	na	na	unreviewed	Opisthokonta, Metazoa, Eumetazoa, Bilateria, Protostomia, Spiralia, Lophotrochozoa, Platyhelminthes, Trematoda, Digenea (flukes), Plagiorchiida, Echinostomata, Echinostomatoidea, Fasciolidae, Fasciola, Fasciola hepatica (Liver fluke)	36934	1	153	Nucleophile
Q8I6U8	GBP_PLAF7	175	Glycophorin-binding protein	1	1	protozoan	Apicomplexa	1	6	1	1	1991	1991	0	30	Plasmodium falciparum (isolate 3D7)	824	GBP PF10_0159	3	malaria	na	1	1	0	na	na	0	0.000111	0.000654	na	na	0.99	na	host cell cytoplasm	na	0.493	Not GPI-anchored	Note=Erythrocyte cytoplasm of schizonts:Released into the culture supernatant at the time of schizont rupture:Only a minor fraction of GBP was found to be loosely associated with merozoites (By similarity)	0	na	na	na	na	reviewed	Sar, Alveolata, Apicomplexa, Aconoidasida, Haemosporida (haemosporidians), Plasmodiidae, Plasmodium, Plasmodium (Laverania), Plasmodium falciparum, Plasmodium falciparum (isolate 3D7)	95844	0	na	na
A0A113RNJ2	A0A113RNJ2_PLABE	342	GPI transamidase component GPI16, putative	0	4	protozoan	Apicomplexa	1	5	1	1	2018	2018	0	3	Plasmodium berghei	512	GPI16 PBK173_000206500 PBNK65E_000198600 PBNK65NY_000197800 PBSP11A_000197600 PBSP11RLL_000197500	4	malaria	na	1	1	1	481..501	Helical	1	0.99779	0.972588	20	1..20	0.992	attachment of GPI anchor to protein	GPI-anchor transamidase complex	na	0.954	Not GPI-anchored	na	0	na	na	na	na	unreviewed	Sar, Alveolata, Apicomplexa, Aconoidasida, Haemosporida (haemosporidians), Plasmodiidae, Plasmodium, Plasmodium (Vinckeia), Plasmodium berghei	59867	0	na	na
A0A0Y9VJE0	A0A0Y9VJE0_PLABE	250	GPI-anchored micronemal antigen, putative	0	3	protozoan	Apicomplexa	1	4	1	1	2016	2016	0	5	Plasmodium berghei	625	GAMA PBK173_000121400 PBSP11RLL_000114000	4	malaria	na	1	0	0	na	na	1	0.996951	0.981337	21	1..21	0.944	na	na	na	0	Highly probable	na	0	na	na	na	na	unreviewed	Sar, Alveolata, Apicomplexa, Aconoidasida, Haemosporida (haemosporidians), Plasmodiidae, Plasmodium, Plasmodium (Vinckeia), Plasmodium berghei	71005	0	na	na
Q9GU48	Q9GU48_NEOCA	874	GRA2 protein	0	2	protozoan	Apicomplexa	4	80	4	3	2007	2015	8	6	Neospora caninum (Coccidian parasite)	211	GRA2	4	neosporosis	na	0	0	0	na	na	1	0.997548	0.991926	23	1..23	1	na	na	na	0.428	Not GPI-anchored	na	0	na	na	na	na	unreviewed	Sar, Alveolata, Apicomplexa, Conoidasida, Coccidia, Eucoccidiorida, Eimeriorina, Sarcocystidae, Neospora, Neospora caninum (Coccidian parasite)	22418	0	na	na
E3UV59	E3UV59_WUCBA	878	GST class-pi	0	1	helminthic	Nematoda	1	4	1	1	2016	2016	0	5	Wuchereria bancrofti	208	gst	3	filariasis	elephantiasis,lymphatic filariasis	0	0	0	na	na	0	0.000849	0.001327	na	na	0.006	glutathione metabolic process	na	glutathione transferase activity	0.627	Not GPI-anchored	na	1	possible	TDDRINASDWPSMKS	29:43*	na	unreviewed	Opisthokonta, Metazoa, Eumetazoa, Bilateria, Protostomia, Ecdysozoa, Nematoda (roundworms), Chromadorea, Rhabditida, Spirurina, Spiruromorpha, Filarioidea, Onchocercidae, Wuchereria, Wuchereria bancrofti	24069	0	na	na
Q5DQ94	Q5DQ94_TOXGO	627	Guanine nucleotide-binding protein	0	0	protozoan	Apicomplexa	2	60	2	2	2009	2014	5	7	Toxoplasma gondii	321	RACK1 TGRH88_055700	2	toxoplasmosis	na	0	0	0	na	na	0	0.000147	0.001133	na	na	0.001	na	na	kinase activity	0.493	Not GPI-anchored	na	0	na	na	na	na	unreviewed	Sar, Alveolata, Apicomplexa, Conoidasida, Coccidia, Eucoccidiorida, Eimeriorina, Sarcocystidae, Toxoplasma, Toxoplasma gondii	35147	0	na	na
A0A381MM90	A0A381MM90_LEIIN	644	Guanine nucleotide-binding protein subunit beta-like protein	0	0	protozoan	Euglenozoa	3	36	3	2	2009	2020	11	1	Leishmania infantum	312	LACK LINF_280034700 LINF_280034800	3	leishmaniasis	na	0	0	0	na	na	0	0.016649	0.008237	na	na	0.001	na	ribosome	kinase activity	0.627	Not GPI-anchored	na	0	na	na	na	na	unreviewed	Discoba, Euglenozoa, Kinetoplastea (kinetoplasts), Metakinetoplastina, Trypanosomatida, Trypanosomatidae, Leishmaniinae, Leishmania, Leishmania, Leishmania donovani species complex, Leishmania infantum	34373	0	na	na
P27541	HSP70_BRUMA	243	Heat shock 70 kDa protein	1	0	ectoparasite	Nematoda	1	9	1	1	2014	2014	0	7	Brugia malayi (Filarial nematode worm)	644	HSP70	3	filariasis	elephantiasis,lymphatic filariasis	0	0	0	na	na	0	0.00091	0.004294	na	na	0.001	response to heat	na	ATPase activity:ATP binding	0.741	Not GPI-anchored	na	0	na	na	na	na	reviewed	Opisthokonta, Metazoa, Eumetazoa, Bilateria, Protostomia, Ecdysozoa, Nematoda (roundworms), Chromadorea, Rhabditida, Spirurina, Spiruromorpha, Filarioidea, Onchocercidae, Brugia, Brugia malayi (Filarial nematode worm)	70220	0	na	na
U6L3G1	U6L3G1_EIMTE	670	Heat shock protein	0	0	protozoan	Apicomplexa	2	72	2	2	2011	2012	1	9	Eimeria tenella (Coccidian parasite)	295	ETH_00017510	3	coccidiosis	hemorrhagic cecal coccidiosis	0	0	0	na	na	0	2.1e-05	0.001942	na	na	0.001	na	na	na	0.522	Not GPI-anchored	na	0	na	na	na	na	unreviewed	Sar, Alveolata, Apicomplexa, Conoidasida, Coccidia, Eucoccidiorida, Eimeriorina, Eimeriidae, Eimeria, Eimeria tenella (Coccidian parasite)	32711	0	na	na
C6K8Q9	C6K8Q9_EIMTE	916	Heat shock protein	0	0	protozoan	Apicomplexa	2	72	2	2	2011	2012	1	9	Eimeria tenella (Coccidian parasite)	185		2	coccidiosis	hemorrhagic cecal coccidiosis	0	0	0	na	na	0	0.000202	0.002845	na	na	0.001	na	na	na	0.867	Not GPI-anchored	na	0	na	na	na	na	unreviewed	Sar, Alveolata, Apicomplexa, Conoidasida, Coccidia, Eucoccidiorida, Eimeriorina, Eimeriidae, Eimeria, Eimeria tenella (Coccidian parasite)	20365	0	na	na
C5IFU1	C5IFU1_EIMTE	369	Heat shock protein	0	0	protozoan	Apicomplexa	2	72	2	2	2011	2012	1	9	Eimeria tenella (Coccidian parasite)	484		2	coccidiosis	hemorrhagic cecal coccidiosis	0	0	0	na	na	0	1.4e-05	0.000363	na	na	0.001	na	na	ATPase activity:ATP binding	0.428	Not GPI-anchored	na	0	na	na	na	na	unreviewed	Sar, Alveolata, Apicomplexa, Conoidasida, Coccidia, Eucoccidiorida, Eimeriorina, Eimeriidae, Eimeria, Eimeria tenella (Coccidian parasite)	53513	0	na	na
A0A7J6K4Y6	A0A7J6K4Y6_TOXGO	899	Heat shock protein	0	0	protozoan	Apicomplexa	10	227	10	7	2003	2019	16	2	Toxoplasma gondii	192	TGRH88_076910	3	toxoplasmosis	na	0	0	0	na	na	0	0.00032	0.001963	na	na	0.001	na	na	na	0.021	Not GPI-anchored	na	0	na	na	na	na	unreviewed	Sar, Alveolata, Apicomplexa, Conoidasida, Coccidia, Eucoccidiorida, Eimeriorina, Sarcocystidae, Toxoplasma, Toxoplasma gondii	21035	0	na	na
A0A125YYP6	A0A125YYP6_TOXGM	204	Heat shock protein	0	0	protozoan	Apicomplexa	10	227	10	7	2003	2019	16	2	Toxoplasma gondii (strain ATCC 50611 / Me49)	728	TGME49_251780	3	toxoplasmosis	na	0	0	0	na	na	1	0.000161	0.000457	na	na	0.173	protein folding	na	ATPase activity:ATP binding:hydrolase activity:unfolded protein binding	0.698	Not GPI-anchored	na	0	na	na	na	na	unreviewed	Sar, Alveolata, Apicomplexa, Conoidasida, Coccidia, Eucoccidiorida, Eimeriorina, Sarcocystidae, Toxoplasma, Toxoplasma gondii, Toxoplasma gondii (strain ATCC 50611 / Me49)	78251	0	na	na
D0AA68	D0AA68_TRYB9	274	Heat shock protein 60	1	0	protozoan	Euglenozoa	1	22	1	1	2000	2000	0	21	Trypanosoma brucei gambiense (strain MHOM/CI/86/DAL972)	594	TbgDal_XI16890	3	trypanosomiasis	African trypanosomiasis (African Sleeping Sickness)	0	0	0	na	na	0	0.001781	0.006633	na	na	0.001	protein refolding	na	ATPase activity:ATP binding	0.954	Not GPI-anchored	na	0	na	na	na	na	unreviewed	Discoba, Euglenozoa, Kinetoplastea (kinetoplasts), Metakinetoplastina, Trypanosomatida, Trypanosomatidae, Trypanosoma, Trypanozoon, Trypanosoma brucei, Trypanosoma brucei gambiense, Trypanosoma brucei gambiense (strain MHOM/CI/86/DAL972)	64188	0	na	na
Q07615	Q07615_PLAFA	241	Heat shock protein 70	0	3	protozoan	Apicomplexa	5	121	5	4	1994	2018	24	3	Plasmodium falciparum	652	Pfgrp	3	malaria	na	0	0	0	na	na	1	0.998678	0.995462	21	1..21	1	na	endoplasmic reticulum	ATPase activity:ATP binding	0.824	Not GPI-anchored	na	1	indirect	SGDEDVDSDEL	642:652	na	unreviewed	Sar, Alveolata, Apicomplexa, Aconoidasida, Haemosporida (haemosporidians), Plasmodiidae, Plasmodium, Plasmodium (Laverania), Plasmodium falciparum	72359	0	na	na
Q9U540	Q9U540_TOXGO	233	Heat shock protein 70	0	2	protozoan	Apicomplexa	6	191	6	6	2003	2017	14	4	Toxoplasma gondii	668	BiP TGRH88_051090	2	toxoplasmosis	na	0	1	0	na	na	1	0.996611	0.991156	29	1..29	0.979	na	endoplasmic reticulum	ATPase activity:ATP binding	0.675	Not GPI-anchored	na	0	na	na	na	na	unreviewed	Sar, Alveolata, Apicomplexa, Conoidasida, Coccidia, Eucoccidiorida, Eimeriorina, Sarcocystidae, Toxoplasma, Toxoplasma gondii	73253	0	na	na
Q8IB24	Q8IB24_PLAF7	230	Heat shock protein 70	0	1	protozoan	Apicomplexa	2	25	2	2	2001	2002	1	19	Plasmodium falciparum (isolate 3D7)	677	PF3D7_0818900	3	malaria	na	0	0	0	na	na	0	0.00012	0.001153	na	na	0.001	cellular response to unfolded protein:chaperone cofactor-dependent protein refolding	cytoplasm:nucleus	ATPase activity:ATP binding:heat shock protein binding:misfolded protein binding:protein folding chaperone:unfolded protein binding	0.698	Not GPI-anchored	na	4	match	GGMPGGMPGGMPGGMNFP:KLQPAEIETCMKTIT:KNQLAGKDEYEAKQKEAE:SKIYQDAAGAAGGMPG	636:653-574:588*-596:613*-621:636*	The protein is in the heat shock protein 70 superfamily.:na:na:na	unreviewed	Sar, Alveolata, Apicomplexa, Aconoidasida, Haemosporida (haemosporidians), Plasmodiidae, Plasmodium, Plasmodium (Laverania), Plasmodium falciparum, Plasmodium falciparum (isolate 3D7)	73915	0	na	na
Q8II24	Q8II24_PLAF7	235	Heat shock protein 70	0	0	protozoan	Apicomplexa	2	25	2	2	2001	2002	1	19	Plasmodium falciparum (isolate 3D7)	663	PF3D7_1134000	3	malaria	na	0	0	0	na	na	0	0.000189	0.000223	na	na	0.001	cellular response to unfolded protein:chaperone cofactor-dependent protein refolding:response to heat	cytoplasm:mitochondrion	ATPase activity:ATP binding:heat shock protein binding:misfolded protein binding:protein folding chaperone:unfolded protein binding	0.36	Not GPI-anchored	na	0	na	na	na	na	unreviewed	Sar, Alveolata, Apicomplexa, Aconoidasida, Haemosporida (haemosporidians), Plasmodiidae, Plasmodium, Plasmodium (Laverania), Plasmodium falciparum, Plasmodium falciparum (isolate 3D7)	73297	0	na	na
A0A125YXI9	A0A125YXI9_TOXGM	231	Heat shock protein 70	0	0	protozoan	Apicomplexa	7	201	7	7	2003	2017	14	4	Toxoplasma gondii (strain ATCC 50611 / Me49)	674	HSP70 TGME49_273760	3	toxoplasmosis	na	0	0	0	na	na	0	9e-05	0.001076	na	na	0.001	na	na	ATPase activity:ATP binding:hydrolase activity	0.36	Not GPI-anchored	na	0	na	na	na	na	unreviewed	Sar, Alveolata, Apicomplexa, Conoidasida, Coccidia, Eucoccidiorida, Eimeriorina, Sarcocystidae, Toxoplasma, Toxoplasma gondii, Toxoplasma gondii (strain ATCC 50611 / Me49)	72880	0	na	na
A0A0N7I6P5	A0A0N7I6P5_SCHJA	244	Heat shock protein 70	1	0	helminthic	Platyhelminthes	1	11	1	1	2015	2015	0	6	Schistosoma japonicum (Blood fluke)	640	HSPA8	2	schistosomiasis	na	0	0	0	na	na	0	0.001239	0.003265	na	na	0.001	na	na	ATPase activity:ATP binding	0.428	Not GPI-anchored	na	0	na	na	na	na	unreviewed	Opisthokonta, Metazoa, Eumetazoa, Bilateria, Protostomia, Spiralia, Lophotrochozoa, Platyhelminthes, Trematoda, Digenea (flukes), Strigeidida, Schistosomatoidea, Schistosomatidae (blood flukes), Schistosoma, Schistosoma japonicum (Blood fluke)	70020	0	na	na
E9AHM8	E9AHM8_LEIIN	224	Heat shock protein 83-1	0	0	protozoan	Euglenozoa	3	120	3	3	1999	2019	20	2	Leishmania infantum	686	HSP83 LINJ_33_0350	3	leishmaniasis	na	0	0	0	na	na	0	0.000543	0.001207	na	na	0.001	protein folding	na	ATPase activity:ATP binding:unfolded protein binding	0.548	Not GPI-anchored	na	0	na	na	na	na	unreviewed	Discoba, Euglenozoa, Kinetoplastea (kinetoplasts), Metakinetoplastina, Trypanosomatida, Trypanosomatidae, Leishmaniinae, Leishmania, Leishmania, Leishmania donovani species complex, Leishmania infantum	78786	0	na	na
A0A125YNH2	A0A125YNH2_TOXGM	290	Heat shock protein HSP60	0	0	protozoan	Apicomplexa	2	50	2	1	2009	2018	9	3	Toxoplasma gondii (strain ATCC 50611 / Me49)	575	HSP60 TGME49_247550	3	toxoplasmosis	na	0	0	0	na	na	0	3.6e-05	0.00175	na	na	0.001	protein refolding	na	ATPase activity:ATP binding	0.036	Not GPI-anchored	na	0	na	na	na	na	unreviewed	Sar, Alveolata, Apicomplexa, Conoidasida, Coccidia, Eucoccidiorida, Eimeriorina, Sarcocystidae, Toxoplasma, Toxoplasma gondii, Toxoplasma gondii (strain ATCC 50611 / Me49)	60914	0	na	na
A0A125YVB7	A0A125YVB7_TOXGM	213	Heat shock protein HSP90	0	0	protozoan	Apicomplexa	1	5	1	1	2019	2019	0	2	Toxoplasma gondii (strain ATCC 50611 / Me49)	708	HSP90 TGME49_288380	3	toxoplasmosis	na	0	0	0	na	na	0	6e-05	0.000266	na	na	0.001	protein folding	na	ATPase activity:ATP binding:unfolded protein binding	0.604	Not GPI-anchored	na	0	na	na	na	na	unreviewed	Sar, Alveolata, Apicomplexa, Conoidasida, Coccidia, Eucoccidiorida, Eimeriorina, Sarcocystidae, Toxoplasma, Toxoplasma gondii, Toxoplasma gondii (strain ATCC 50611 / Me49)	81933	0	na	na
A4I4C9	A4I4C9_LEIIN	187	Heat_shock_protein_90_-_putative	0	3	protozoan	Euglenozoa	4	33	4	2	2014	2021	7	0	Leishmania infantum	771	LPG3 LINF_290012700 LINJ_29_0790	3	leishmaniasis	na	0	1	0	na	na	1	0.998049	0.996236	24	1..24	0.914	protein folding	na	ATPase activity:ATP binding:unfolded protein binding	0.288	Not GPI-anchored	na	11	match	FLSAETIKKTIHQYSEFINF:GNTLGRGTEITIELKPDAEQ:HDVEVIFMTDAIDEYVVSQL:LNVSREVLQESRILRVIKKK:LSGDSVARIKKSPVLEDAVN:NNRNRLTKLFRYKSSRSESE:SIMRGQSMSLANQQMTAERV:SSVDLSADDSLLPPDDAEYT:THLRALFGYSEVRKVILTKR:TVSAGDGRGTPIAFQAEVSK:VPNTNIKLYVRRVFITDEFR	221:240*-201:220*-541:560*-401:420*-521:540*-481:500*-641:660*-721:740*-601:620*-21:40*-361:380*	na:na:na:na:na:na:na:na:na:na:na	unreviewed	Discoba, Euglenozoa, Kinetoplastea (kinetoplasts), Metakinetoplastina, Trypanosomatida, Trypanosomatidae, Leishmaniinae, Leishmania, Leishmania, Leishmania donovani species complex, Leishmania infantum	86956	0	na	na
P09841	HGLB_SCHMA	436	Hemoglobinase	1	2	helminthic	Platyhelminthes	1	18	1	1	2014	2014	0	7	Schistosoma mansoni (Blood fluke)	429		1	schistosomiasis	na	0	0	0	na	na	1	0.99916	0.995392	19	1..19	1	proteolysis involved in cellular protein catabolic process	na	cysteine-type endopeptidase activity	0.756	Not GPI-anchored	na	0	na	na	na	na	reviewed	Opisthokonta, Metazoa, Eumetazoa, Bilateria, Protostomia, Spiralia, Lophotrochozoa, Platyhelminthes, Trematoda, Digenea (flukes), Strigeidida, Schistosomatoidea, Schistosomatidae (blood flukes), Schistosoma, Schistosoma mansoni (Blood fluke)	49032	1	151	na
Q86E32	Q86E32_SCHJA	936	High mobility group B1	1	0	helminthic	Platyhelminthes	1	3	1	1	2015	2015	0	6	Schistosoma japonicum (Blood fluke)	176	HMGB1 EWB00_009762	2	schistosomiasis	na	0	0	0	na	na	0	5.7e-05	0.000531	na	na	0.001	na	na	na	0.789	Not GPI-anchored	na	0	na	na	na	na	unreviewed	Opisthokonta, Metazoa, Eumetazoa, Bilateria, Protostomia, Spiralia, Lophotrochozoa, Platyhelminthes, Trematoda, Digenea (flukes), Strigeidida, Schistosomatoidea, Schistosomatidae (blood flukes), Schistosoma, Schistosoma japonicum (Blood fluke)	20772	0	na	na
Q9XZH1	Q9XZH1_PLAFA	591	Histidine-rich protein II	0	1	protozoan	Apicomplexa	6	94	6	5	1991	2007	16	14	Plasmodium falciparum	339		4	malaria	na	0	0	0	na	na	1	0.432974	0.258144	na	na	0.611	na	na	na	0.252	Not GPI-anchored	na	0	na	na	na	na	unreviewed	Sar, Alveolata, Apicomplexa, Aconoidasida, Haemosporida (haemosporidians), Plasmodiidae, Plasmodium, Plasmodium (Laverania), Plasmodium falciparum	35875	0	na	na
A0A143ZVM5	A0A143ZVM5_PLAF7	651	Histidine-rich protein II	1	1	protozoan	Apicomplexa	1	5	1	1	2007	2007	0	14	Plasmodium falciparum (isolate 3D7)	305	PF3D7_0831800	4	malaria	na	0	0	0	na	na	1	0.390543	0.258144	na	na	0.591	na	na	na	0.252	Not GPI-anchored	na	0	na	na	na	na	unreviewed	Sar, Alveolata, Apicomplexa, Aconoidasida, Haemosporida (haemosporidians), Plasmodiidae, Plasmodium, Plasmodium (Laverania), Plasmodium falciparum, Plasmodium falciparum (isolate 3D7)	32409	0	na	na
S8EP32	S8EP32_TOXGM	251	Histone deacetylase	0	0	protozoan	Apicomplexa	1	0	0	1	2021	2021	0	0	Toxoplasma gondii (strain ATCC 50611 / Me49)	624	HDAC2 TGME49_249620	3	toxoplasmosis	na	0	0	0	na	na	0	2e-06	0.000271	na	na	0.001	na	na	metal ion binding:NAD-dependent histone deacetylase activity (H3-K14 specific)	0.548	Not GPI-anchored	na	0	na	na	na	na	unreviewed	Sar, Alveolata, Apicomplexa, Conoidasida, Coccidia, Eucoccidiorida, Eimeriorina, Sarcocystidae, Toxoplasma, Toxoplasma gondii, Toxoplasma gondii (strain ATCC 50611 / Me49)	67482	1	329	Proton acceptor
A0A125YPH4	A0A125YPH4_TOXGM	411	Histone deacetylase	0	0	protozoan	Apicomplexa	1	0	0	1	2021	2021	0	0	Toxoplasma gondii (strain ATCC 50611 / Me49)	451	HDAC3 TGME49_227290	3	toxoplasmosis	na	0	0	0	na	na	0	0.000272	0.000781	na	na	0.001	na	nucleus	metal ion binding:NAD-dependent histone deacetylase activity (H3-K14 specific)	0.323	Not GPI-anchored	Nucleus	0	na	na	na	na	unreviewed	Sar, Alveolata, Apicomplexa, Conoidasida, Coccidia, Eucoccidiorida, Eimeriorina, Sarcocystidae, Toxoplasma, Toxoplasma gondii, Toxoplasma gondii (strain ATCC 50611 / Me49)	50458	1	142	Proton acceptor
A0A7J6K0M9	A0A7J6K0M9_TOXGO	541	Histone deacetylase SIR2	0	2	protozoan	Apicomplexa	1	0	0	1	2021	2021	0	0	Toxoplasma gondii	360	TGRH88_046640	4	toxoplasmosis	na	0	0	0	na	na	1	0.981549	0.902376	18	1..15	0.944	na	na	na	0.824	Not GPI-anchored	na	0	na	na	na	na	unreviewed	Sar, Alveolata, Apicomplexa, Conoidasida, Coccidia, Eucoccidiorida, Eimeriorina, Sarcocystidae, Toxoplasma, Toxoplasma gondii	40008	0	na	na
Q8T9R3	Q8T9R3_LEIIN	1032	Histone H1	0	0	protozoan	Euglenozoa	3	84	3	3	2014	2020	6	1	Leishmania infantum	111	H1 LINF_270018300 LINJ_27_1070	4	leishmaniasis	na	0	0	0	na	na	1	3e-06	0.000368	na	na	0.173	na	na	na	0.074	Not GPI-anchored	na	0	na	na	na	na	unreviewed	Discoba, Euglenozoa, Kinetoplastea (kinetoplasts), Metakinetoplastina, Trypanosomatida, Trypanosomatidae, Leishmaniinae, Leishmania, Leishmania, Leishmania donovani species complex, Leishmania infantum	11162	0	na	na
Q9BJC8	Q9BJC8_LEIIN	1010	Histone H2A	0	0	protozoan	Euglenozoa	6	240	6	6	1999	2017	18	4	Leishmania infantum	132	H2A	2	leishmaniasis	na	0	1	0	na	na	0	4.1e-05	0.002104	na	na	0.491	na	nucleosome:nucleus	DNA binding:protein heterodimerization activity	0.741	Not GPI-anchored	Chromosome:Nucleus	0	na	na	na	na	unreviewed	Discoba, Euglenozoa, Kinetoplastea (kinetoplasts), Metakinetoplastina, Trypanosomatida, Trypanosomatidae, Leishmaniinae, Leishmania, Leishmania, Leishmania donovani species complex, Leishmania infantum	13951	0	na	na
O02612	O02612_LEIIN	1031	Histone H2B	0	0	protozoan	Euglenozoa	4	157	4	4	1999	2017	18	4	Leishmania infantum	111	H2B	2	leishmaniasis	na	0	0	0	na	na	0	3.8e-05	0.000689	na	na	0.001	na	nucleosome:nucleus	DNA binding:protein heterodimerization activity	0.698	Not GPI-anchored	Nucleus	0	na	na	na	na	unreviewed	Discoba, Euglenozoa, Kinetoplastea (kinetoplasts), Metakinetoplastina, Trypanosomatida, Trypanosomatidae, Leishmaniinae, Leishmania, Leishmania, Leishmania donovani species complex, Leishmania infantum	12159	0	na	na
A0A6L0X1D9	A0A6L0X1D9_LEIIN	1006	Histone H4	0	1	protozoan	Euglenozoa	4	157	4	4	1999	2017	18	4	Leishmania infantum	135	LINF_150005000	3	leishmaniasis	na	0	0	0	na	na	0	0.1922	0.014986	na	na	0.001	na	nucleosome:nucleus	DNA binding:protein heterodimerization activity	0.522	Not GPI-anchored	Chromosome:Nucleus	2	indirect	KGSQRRQKKVLRDNIRGITR:VEDIVRCSTAYTEYARKKTV	46:65-96:115	na:na	unreviewed	Discoba, Euglenozoa, Kinetoplastea (kinetoplasts), Metakinetoplastina, Trypanosomatida, Trypanosomatidae, Leishmaniinae, Leishmania, Leishmania, Leishmania donovani species complex, Leishmania infantum	15565	0	na	na
H9NA88	H9NA88_ECHGR	981	Host-protective antigen	0	3	helminthic	Platyhelminthes	30	644	25	15	1996	2021	25	0	Echinococcus granulosus (Hydatid tapeworm)	156	eg95	4	cystic echinococcosis	hydatidosis, hydatid disease	0	1	0	na	na	1	0.986243	0.933788	16	1..16	0.937	na	na	na	0.001	Probable	na	0	na	na	na	na	unreviewed	Opisthokonta, Metazoa, Eumetazoa, Bilateria, Protostomia, Spiralia, Lophotrochozoa, Platyhelminthes, Cestoda, Eucestoda, Cyclophyllidea, Taeniidae, Echinococcus, Echinococcus granulosus group, Echinococcus granulosus (Hydatid tapeworm)	17059	0	na	na
C0LE16	C0LE16_STRRB	300	HSP60	1	0	helminthic	Nematoda	1	12	1	1	2012	2012	0	9	Strongyloides ratti (Parasitic roundworm)	564		3	strongyloidiasis	na	0	0	0	na	na	0	0.000176	0.001527	na	na	0.001	protein refolding	na	ATPase activity:ATP binding	0.288	Not GPI-anchored	na	0	na	na	na	na	unreviewed	Opisthokonta, Metazoa, Eumetazoa, Bilateria, Protostomia, Ecdysozoa, Nematoda (roundworms), Chromadorea, Rhabditida, Tylenchina, Panagrolaimomorpha, Strongyloidoidea, Strongyloididae, Strongyloides, Strongyloides ratti (Parasitic roundworm)	60270	0	na	na
A0A6L0XI79	A0A6L0XI79_LEIIN	240	Hsp70	0	1	protozoan	Euglenozoa	14	296	14	10	1996	2021	25	0	Leishmania infantum	654	LINF_280035800	3	leishmaniasis	na	0	0	0	na	na	0	0.000242	0.002691	na	na	0.001	na	na	ATPase activity:ATP binding	0.575	Not GPI-anchored	na	1	possible	EADDRA	529:534*	na	unreviewed	Discoba, Euglenozoa, Kinetoplastea (kinetoplasts), Metakinetoplastina, Trypanosomatida, Trypanosomatidae, Leishmaniinae, Leishmania, Leishmania, Leishmania donovani species complex, Leishmania infantum	71310	0	na	na
A0A6L0XUJ4	A0A6L0XUJ4_LEIIN	805	Hsp70	0	0	protozoan	Euglenozoa	8	169	8	5	1996	2021	25	0	Leishmania infantum	234	LINF_280035700	4	leishmaniasis	na	0	0	0	na	na	0	7.7e-05	0.000714	na	na	0.001	na	na	ATPase activity:ATP binding	0.394	Not GPI-anchored	na	0	na	na	na	na	unreviewed	Discoba, Euglenozoa, Kinetoplastea (kinetoplasts), Metakinetoplastina, Trypanosomatida, Trypanosomatidae, Leishmaniinae, Leishmania, Leishmania, Leishmania donovani species complex, Leishmania infantum	25809	0	na	na
O45038	O45038_SCHJA	242	HSP70	0	2	helminthic	Platyhelminthes	2	31	2	2	2010	2012	2	9	Schistosoma japonicum (Blood fluke)	648		2	schistosomiasis	na	0	0	0	na	na	1	0.996257	0.991873	17	1..17	0.759	na	endoplasmic reticulum lumen	ATPase activity:ATP binding	0.773	Not GPI-anchored	Endoplasmic reticulum lumen	0	na	na	na	na	unreviewed	Opisthokonta, Metazoa, Eumetazoa, Bilateria, Protostomia, Spiralia, Lophotrochozoa, Platyhelminthes, Trematoda, Digenea (flukes), Strigeidida, Schistosomatoidea, Schistosomatidae (blood flukes), Schistosoma, Schistosoma japonicum (Blood fluke)	71486	0	na	na
W6V2P2	W6V2P2_ECHGR	797	Hydatid disease diagnostic antigen P-29	0	1	helminthic	Platyhelminthes	2	0	0	1	2020	2021	1	0	Echinococcus granulosus (Hydatid tapeworm)	238	P29 P-29 EGR_04939	2	cystic echinococcosis	hydatidosis, hydatid disease	0	0	0	na	na	0	4.2e-05	0.000575	na	na	0.001	na	cytoplasm	na	0.652	Not GPI-anchored	na	1	match	EAQKAKTKLEEVRLDLDSDKTKLKNAKTAEQKAK	144:177	na	unreviewed	Opisthokonta, Metazoa, Eumetazoa, Bilateria, Protostomia, Spiralia, Lophotrochozoa, Platyhelminthes, Cestoda, Eucestoda, Cyclophyllidea, Taeniidae, Echinococcus, Echinococcus granulosus group, Echinococcus granulosus (Hydatid tapeworm)	27097	0	na	na
A0A7J6K3V0	A0A7J6K3V0_TOXGO	354	Hydrolase	0	0	protozoan	Apicomplexa	2	27	2	2	2017	2017	0	4	Toxoplasma gondii	501	TGRH88_069200	4	toxoplasmosis	na	0	0	0	na	na	0	0.003223	0.003869	na	na	0.056	na	na	hydrolase activity	0.463	Not GPI-anchored	na	0	na	na	na	na	unreviewed	Sar, Alveolata, Apicomplexa, Conoidasida, Coccidia, Eucoccidiorida, Eimeriorina, Sarcocystidae, Toxoplasma, Toxoplasma gondii	53149	0	na	na
A4I0F4	A4I0F4_LEIIN	776	Hydrophilic acylated surface protein b	0	0	protozoan	Euglenozoa	1	7	1	1	2016	2016	0	5	Leishmania infantum	247	HASPB LINF_230018700 LINJ_23_1220	4	leishmaniasis	na	0	0	0	na	na	0	7e-06	0.001673	na	na	0.001	na	na	na	0.323	Not GPI-anchored	na	0	na	na	na	na	unreviewed	Discoba, Euglenozoa, Kinetoplastea (kinetoplasts), Metakinetoplastina, Trypanosomatida, Trypanosomatidae, Leishmaniinae, Leishmania, Leishmania, Leishmania donovani species complex, Leishmania infantum	26142	0	na	na
Q962F6	Q962F6_LEIDO	373	Hypothetical membrane protein P9	0	3	protozoan	Euglenozoa	1	13	1	1	2018	2018	0	3	Leishmania donovani	482	P9 CGC20_28755 LDHU3_36.3240	4	leishmaniasis	Visceral leishmaniasis	4	4	4	91..110:161..186:234..255:267..286	Helical	0	2.5e-05	0.002236	na	na	1	na	integral component of membrane	na	0.773	Not GPI-anchored	na	0	na	na	na	na	unreviewed	Discoba, Euglenozoa, Kinetoplastea (kinetoplasts), Metakinetoplastina, Trypanosomatida, Trypanosomatidae, Leishmaniinae, Leishmania, Leishmania, Leishmania donovani species complex, Leishmania donovani	52225	0	na	na
M1RFN9	M1RFN9_EIMTE	484	Immune mapped protein 1	0	0	protozoan	Apicomplexa	2	20	2	2	2017	2020	3	1	Eimeria tenella (Coccidian parasite)	397	IMP1	2	coccidiosis	hemorrhagic cecal coccidiosis	0	0	0	na	na	0	0	0.001235	na	na	0.006	na	na	na	0.72	Not GPI-anchored	na	0	na	na	na	na	unreviewed	Sar, Alveolata, Apicomplexa, Conoidasida, Coccidia, Eucoccidiorida, Eimeriorina, Eimeriidae, Eimeria, Eimeria tenella (Coccidian parasite)	41751	0	na	na
F4MKA6	F4MKA6_EIMMA	510	Immune mapped protein 1	0	0	protozoan	Apicomplexa	1	3	1	1	2020	2020	0	1	Eimeria maxima (Coccidian parasite)	376	imp-1	2	coccidiosis	na	0	0	0	na	na	0	7e-06	0.002149	na	na	0.001	na	na	na	0.948	Not GPI-anchored	na	0	na	na	na	na	unreviewed	Sar, Alveolata, Apicomplexa, Conoidasida, Coccidia, Eucoccidiorida, Eimeriorina, Eimeriidae, Eimeria, Eimeria maxima (Coccidian parasite)	39786	0	na	na
B9PY37	B9PY37_TOXGO	479	Immune mapped protein-1	1	0	protozoan	Apicomplexa	1	45	1	1	2012	2012	0	9	Toxoplasma gondii	400	TgIa.1760 TGRH88_018780	2	toxoplasmosis	na	0	0	0	na	na	0	2e-06	0.000669	na	na	0.001	na	na	na	0.288	Not GPI-anchored	na	0	na	na	na	na	unreviewed	Sar, Alveolata, Apicomplexa, Conoidasida, Coccidia, Eucoccidiorida, Eimeriorina, Sarcocystidae, Toxoplasma, Toxoplasma gondii	43492	0	na	na
A0A078K998	A0A078K998_9APIC	548	Inhibitor of cysteine proteases	0	2	protozoan	Apicomplexa	1	0	0	1	2020	2020	0	1	Plasmodium yoelii	357	PY17X_0816300 PYYM_0816000	4	malaria	na	0	0	0	na	na	1	0.995328	0.992263	21	1..21	1	na	na	peptidase activity	0.575	Not GPI-anchored	na	0	na	na	na	na	unreviewed	Sar, Alveolata, Apicomplexa, Aconoidasida, Haemosporida (haemosporidians), Plasmodiidae, Plasmodium, Plasmodium (Vinckeia), Plasmodium yoelii	40328	0	na	na
Q8WQX2	Q8WQX2_LEIDO	642	Inosine-uridine preferring nucleoside hydrolase	0	0	protozoan	Euglenozoa	10	252	10	7	2005	2019	14	2	Leishmania donovani	314	iunh CGC20_39000 CGC21_5445 LdCL_180021000 LDHU3_18.2000	2	leishmaniasis	Visceral leishmaniasis	0	0	0	na	na	0	6.3e-05	0.000945	na	na	0.071	metabolic process	na	purine nucleosidase activity	0.018	Not GPI-anchored	na	0	na	na	na	na	unreviewed	Discoba, Euglenozoa, Kinetoplastea (kinetoplasts), Metakinetoplastina, Trypanosomatida, Trypanosomatidae, Leishmaniinae, Leishmania, Leishmania, Leishmania donovani species complex, Leishmania donovani	34239	0	na	na
A0A4Z2DIM3	A0A4Z2DIM3_SCHJA	152	Integral membrane protein	1	4	helminthic	Platyhelminthes	2	52	1	1	2004	2004	0	17	Schistosoma japonicum (Blood fluke)	894	EWB00_000575	4	schistosomiasis	na	17	17	17	29..47:59..81:87..110:117..144:150..170:217..242:254..274:286..303:323..344:351..376:396..414:426..449:469..495:507..529:549..571:686..708:728..746	Helical	0	0	0.000627	na	na	0.996	transmembrane transport	integral component of membrane	na	0.756	Not GPI-anchored	Membrane:Multi-pass membrane protein	0	na	na	na	na	unreviewed	Opisthokonta, Metazoa, Eumetazoa, Bilateria, Protostomia, Spiralia, Lophotrochozoa, Platyhelminthes, Trematoda, Digenea (flukes), Strigeidida, Schistosomatoidea, Schistosomatidae (blood flukes), Schistosoma, Schistosoma japonicum (Blood fluke)	100451	0	na	na
Q7KAU3	Q7KAU3_PLAFA	122	Karyopherin beta	1	0	protozoan	Apicomplexa	1	5	1	1	2005	2005	0	16	Plasmodium falciparum	1123		4	malaria	na	0	0	0	na	na	0	3.5e-05	0.000909	na	na	0.001	protein import into nucleus	cytoplasm:nucleus	na	0.807	Not GPI-anchored	Cytoplasm:Nucleus	0	na	na	na	na	unreviewed	Sar, Alveolata, Apicomplexa, Aconoidasida, Haemosporida (haemosporidians), Plasmodiidae, Plasmodium, Plasmodium (Laverania), Plasmodium falciparum	127353	0	na	na
A0A1B0Z6M4	A0A1B0Z6M4_LEIIN	1061	Kinetoplastid membrane protein-11	0	1	protozoan	Euglenozoa	9	297	9	7	2000	2017	17	4	Leishmania infantum	92	KMP-11	3	leishmaniasis	na	0	0	0	na	na	0	0.000126	0.00058	na	na	0.001	defense response:positive regulation of cell population proliferation	cytoplasm:microtubule	na	0.675	Not GPI-anchored	Cytoplasm:cytoskeleton	1	possible	FADKPDESTLSPEMKEHYEK	31:50*	na	unreviewed	Discoba, Euglenozoa, Kinetoplastea (kinetoplasts), Metakinetoplastina, Trypanosomatida, Trypanosomatidae, Leishmaniinae, Leishmania, Leishmania, Leishmania donovani species complex, Leishmania infantum	11263	0	na	na
Q94593	Q94593_LEIIN	257	Leishmanolysin	0	6	protozoan	Euglenozoa	4	148	3	3	1999	2009	10	12	Leishmania infantum	617	gp63	3	leishmaniasis	na	1	2	1	595..616	Helical	1	0.006741	0.024334	na	na	0.973	cell adhesion	integral component of membrane:plasma membrane	metal ion binding:metalloendopeptidase activity	0.004	Probable	Cell membrane:Lipid-anchor:GPI-anchor:Membrane	0	na	na	na	na	unreviewed	Discoba, Euglenozoa, Kinetoplastea (kinetoplasts), Metakinetoplastina, Trypanosomatida, Trypanosomatidae, Leishmaniinae, Leishmania, Leishmania, Leishmania donovani species complex, Leishmania infantum	65985	0	na	na
Q25274	Q25274_LEIDO	245	Leishmanolysin	0	5	protozoan	Euglenozoa	9	338	8	7	2002	2016	14	5	Leishmania donovani	639	GP63	2	leishmaniasis	Visceral leishmaniasis	1	2	1	597..624	Helical	1	0.023209	0.049255	na	na	0.977	cell adhesion	integral component of membrane:plasma membrane	metal ion binding:metalloendopeptidase activity	0.98	Not GPI-anchored	Cell membrane:Lipid-anchor:GPI-anchor:Membrane	0	na	na	na	na	unreviewed	Discoba, Euglenozoa, Kinetoplastea (kinetoplasts), Metakinetoplastina, Trypanosomatida, Trypanosomatidae, Leishmaniinae, Leishmania, Leishmania, Leishmania donovani species complex, Leishmania donovani	68817	0	na	na
Q25273	Q25273_LEIDO	269	Leishmanolysin	0	4	protozoan	Euglenozoa	9	338	8	7	2002	2016	14	5	Leishmania donovani	599	GP63	2	leishmaniasis	Visceral leishmaniasis	0	1	0	na	na	1	0.021368	0.049255	na	na	0.906	cell adhesion	plasma membrane	metal ion binding:metalloendopeptidase activity	0	Highly probable	Cell membrane:Lipid-anchor:GPI-anchor:Membrane	0	na	na	na	na	unreviewed	Discoba, Euglenozoa, Kinetoplastea (kinetoplasts), Metakinetoplastina, Trypanosomatida, Trypanosomatidae, Leishmaniinae, Leishmania, Leishmania, Leishmania donovani species complex, Leishmania donovani	63833	0	na	na
G7YH85	G7YH85_CLOSI	275	Leucine aminopeptidase	1	0	helminthic	Platyhelminthes	1	15	1	1	2014	2014	0	7	Clonorchis sinensis (Chinese liver fluke)	594	CLF_107824	4	clonorchiasis	na	0	0	0	na	na	0	7.3e-05	0.004188	na	na	0.001	na	na	aminopeptidase activity	0.867	Not GPI-anchored	na	0	na	na	na	na	unreviewed	Opisthokonta, Metazoa, Eumetazoa, Bilateria, Protostomia, Spiralia, Lophotrochozoa, Platyhelminthes, Trematoda, Digenea (flukes), Opisthorchiida, Opisthorchiata, Opisthorchiidae, Clonorchis, Clonorchis sinensis (Chinese liver fluke)	66444	0	na	na
A0A504YWR8	A0A504YWR8_FASGI	795	Leucine aminopeptidase	0	0	helminthic	Platyhelminthes	2	39	2	2	2011	2013	2	8	Fasciola gigantica (Giant liver fluke)	238	FGIG_00410	3	fascioliasis	liver Fluke	0	0	0	na	na	0	0.006909	0.004093	na	na	0.001	na	cytoplasm	manganese ion binding:metalloaminopeptidase activity	0.575	Not GPI-anchored	na	0	na	na	na	na	unreviewed	Opisthokonta, Metazoa, Eumetazoa, Bilateria, Protostomia, Spiralia, Lophotrochozoa, Platyhelminthes, Trematoda, Digenea (flukes), Plagiorchiida, Echinostomata, Echinostomatoidea, Fasciolidae, Fasciola, Fasciola gigantica (Giant liver fluke)	26003	0	na	na
A0A345G0S4	A0A345G0S4_FASHE	334	Leucyl aminopeptidase	0	0	helminthic	Platyhelminthes	7	131	7	6	2011	2020	9	1	Fasciola hepatica (Liver fluke)	523		2	fascioliasis	na	0	0	0	na	na	0	9.5e-05	0.001516	na	na	0.001	na	cytoplasm	manganese ion binding:metalloaminopeptidase activity	0.36	Not GPI-anchored	na	0	na	na	na	na	unreviewed	Opisthokonta, Metazoa, Eumetazoa, Bilateria, Protostomia, Spiralia, Lophotrochozoa, Platyhelminthes, Trematoda, Digenea (flukes), Plagiorchiida, Echinostomata, Echinostomatoidea, Fasciolidae, Fasciola, Fasciola hepatica (Liver fluke)	56404	0	na	na
A0A0Y9T7C4	A0A0Y9T7C4_PLABE	636	Liver merozoite formation protein	1	2	protozoan	Apicomplexa	1	38	1	1	2011	2011	0	10	Plasmodium berghei	317	PALM PBK173_000006000 PBNK65E_000005700 PBNK65NY_000005700 PBSP11A_000005700 PBSP11RLL_000005700	4	malaria	na	0	0	0	na	na	1	0.976189	0.948544	22	1..22	0.998	na	na	na	0.154	Not GPI-anchored	na	0	na	na	na	na	unreviewed	Sar, Alveolata, Apicomplexa, Aconoidasida, Haemosporida (haemosporidians), Plasmodiidae, Plasmodium, Plasmodium (Vinckeia), Plasmodium berghei	37617	0	na	na
Q25893	Q25893_PLAFA	45	Liver stage antigen	0	3	protozoan	Apicomplexa	17	600	15	14	1995	2013	18	8	Plasmodium falciparum	1909	LSA-1	4	malaria	na	1	1	1	7..26	Helical	0	0.759443	0.71762	23	na	1	actin filament bundle assembly	integral component of membrane	actin filament binding	0.789	Not GPI-anchored	na	0	na	na	na	na	unreviewed	Sar, Alveolata, Apicomplexa, Aconoidasida, Haemosporida (haemosporidians), Plasmodiidae, Plasmodium, Plasmodium (Laverania), Plasmodium falciparum	230155	0	na	na
A0A143ZZD7	A0A143ZZD7_PLAF7	117	Liver stage antigen 1	0	4	protozoan	Apicomplexa	9	403	9	9	1995	2013	18	8	Plasmodium falciparum (isolate 3D7)	1162	PF3D7_1036400	4	malaria	na	1	1	1	7..26	Helical	0	0.769319	0.71762	23	na	1	actin filament bundle assembly	integral component of membrane	actin filament binding	0.824	Not GPI-anchored	na	37	match	LTMSNVKNVSQTNFKSLLRNLGVS:DLEQERRAKEKLQEQ:DVLAEDLYGRLEIPA:EDLIEKNENLDDLDE:EKNENLDDLDEGIEK:ENKLNKEGKLIEHII:EQQSDLEQERLAKEK:ERLAKEKLQEQQSDL:HVLSHNSYEKTKNNE:IEKSSEELSEEKIKK:IENTNRESITTNVEG:KEGKLIEHIINDDDD:KIIKNSEKDEIIKSN:LEDLIEKNENLDDLD:LEIPAIELPSENERG:LPQDNRGNSRDSKEI:NKEKEKFIKSLFHIF:NLDDLDEGIEKSSEE:NNKFFDKDKELTMSN:NSRDSKEISIIENTN:NSYEKTKNNENNKFF:PNDKSLYDEHIKKYK:QDNRGNSRDSKEISI:QEKLAKEKLQGQQSD:QERRAK…	84:107*-216:230*;250:264;386:400;403:417;420:434;437:451;471:485;505:519;522:536;556:570;828:842;845:859;862:876-899:913*-1060:1074*-1064:1078*-114:128*-178:192*;263:277;280:294;297:311;314:328;331:345;365:379;450:464;484:498;586:600;603:617;739:753;773:787;807:821-169:183*;186:200;271:285;288:302;305:319;322:336;339:353;373:387;458:472;492:506;594:608;611:625;730:744;747:761;815:829-59:73*-1076:…	na:na:na:na:na:na:na:na:na:na:na:na:na:na:na:na:na:na:na:na:na:na:na:na:na:na:na:na:na:na:na:na:na:na:na:na:na	unreviewed	Sar, Alveolata, Apicomplexa, Aconoidasida, Haemosporida (haemosporidians), Plasmodiidae, Plasmodium, Plasmodium (Laverania), Plasmodium falciparum, Plasmodium falciparum (isolate 3D7)	138994	0	na	na
C7DU40	C7DU40_PLAFA	80	Liver stage antigen 3	0	3	protozoan	Apicomplexa	6	164	6	5	2000	2008	8	13	Plasmodium falciparum	1586	LSA-3	4	malaria	na	2	2	2	45..63:1467..1500	Helical	0	1.8e-05	0.00091	na	na	0.999	na	integral component of membrane	na	0.182	Not GPI-anchored	na	0	na	na	na	na	unreviewed	Sar, Alveolata, Apicomplexa, Aconoidasida, Haemosporida (haemosporidians), Plasmodiidae, Plasmodium, Plasmodium (Laverania), Plasmodium falciparum	178777	0	na	na
C7DU36	C7DU36_PLAFA	85	Liver stage antigen 3	0	3	protozoan	Apicomplexa	6	164	6	5	2000	2008	8	13	Plasmodium falciparum	1482	LSA-3	4	malaria	na	2	2	2	45..64:1363..1396	Helical	0	2.1e-05	0.000817	na	na	0.999	na	integral component of membrane	na	0.182	Not GPI-anchored	na	0	na	na	na	na	unreviewed	Sar, Alveolata, Apicomplexa, Aconoidasida, Haemosporida (haemosporidians), Plasmodiidae, Plasmodium, Plasmodium (Laverania), Plasmodium falciparum	168145	0	na	na
C7DU34	C7DU34_PLAFA	92	Liver stage antigen 3	0	3	protozoan	Apicomplexa	6	164	6	5	2000	2008	8	13	Plasmodium falciparum	1426	LSA-3	4	malaria	na	2	2	2	45..64:1307..1340	Helical	0	2.1e-05	0.000817	na	na	0.999	na	integral component of membrane	na	0.182	Not GPI-anchored	na	0	na	na	na	na	unreviewed	Sar, Alveolata, Apicomplexa, Aconoidasida, Haemosporida (haemosporidians), Plasmodiidae, Plasmodium, Plasmodium (Laverania), Plasmodium falciparum	161969	0	na	na
C7DU32	C7DU32_PLAFA	108	Liver stage antigen 3	0	3	protozoan	Apicomplexa	6	164	6	5	2000	2008	8	13	Plasmodium falciparum	1273	LSA-3	4	malaria	na	2	2	2	45..64:1155..1188	Helical	0	2.1e-05	0.000817	na	na	0.999	na	integral component of membrane	na	0.182	Not GPI-anchored	na	0	na	na	na	na	unreviewed	Sar, Alveolata, Apicomplexa, Aconoidasida, Haemosporida (haemosporidians), Plasmodiidae, Plasmodium, Plasmodium (Laverania), Plasmodium falciparum	145722	0	na	na
C7DU29	C7DU29_PLAFA	103	Liver stage antigen 3	0	3	protozoan	Apicomplexa	6	164	6	5	2000	2008	8	13	Plasmodium falciparum	1313	LSA-3	4	malaria	na	2	2	2	45..64:1195..1228	Helical	0	2.1e-05	0.000817	na	na	0.999	na	integral component of membrane	na	0.182	Not GPI-anchored	na	0	na	na	na	na	unreviewed	Sar, Alveolata, Apicomplexa, Aconoidasida, Haemosporida (haemosporidians), Plasmodiidae, Plasmodium, Plasmodium (Laverania), Plasmodium falciparum	149902	0	na	na
C7DU26	C7DU26_PLAFA	89	Liver stage antigen 3	0	3	protozoan	Apicomplexa	6	164	6	5	2000	2008	8	13	Plasmodium falciparum	1446	LSA-3	4	malaria	na	2	2	2	45..64:1327..1360	Helical	0	2.1e-05	0.000817	na	na	0.999	na	integral component of membrane	na	0.216	Not GPI-anchored	na	0	na	na	na	na	unreviewed	Sar, Alveolata, Apicomplexa, Aconoidasida, Haemosporida (haemosporidians), Plasmodiidae, Plasmodium, Plasmodium (Laverania), Plasmodium falciparum	163942	0	na	na
C7DU24	C7DU24_PLAFA	82	Liver stage antigen 3	0	3	protozoan	Apicomplexa	6	164	6	5	2000	2008	8	13	Plasmodium falciparum	1538	LSA-3	4	malaria	na	2	2	2	45..64:1419..1452	Helical	0	2.1e-05	0.000817	na	na	0.999	na	integral component of membrane	na	0.182	Not GPI-anchored	na	0	na	na	na	na	unreviewed	Sar, Alveolata, Apicomplexa, Aconoidasida, Haemosporida (haemosporidians), Plasmodiidae, Plasmodium, Plasmodium (Laverania), Plasmodium falciparum	174038	0	na	na
C7DU23	C7DU23_PLAFA	83	Liver stage antigen 3	0	3	protozoan	Apicomplexa	6	164	6	5	2000	2008	8	13	Plasmodium falciparum	1514	LSA-3	4	malaria	na	2	2	2	45..64:1395..1428	Helical	0	2.1e-05	0.000817	na	na	0.999	na	integral component of membrane	na	0.182	Not GPI-anchored	na	0	na	na	na	na	unreviewed	Sar, Alveolata, Apicomplexa, Aconoidasida, Haemosporida (haemosporidians), Plasmodiidae, Plasmodium, Plasmodium (Laverania), Plasmodium falciparum	171405	0	na	na
C7DU21	C7DU21_PLAFA	78	Liver stage antigen 3	0	3	protozoan	Apicomplexa	6	164	6	5	2000	2008	8	13	Plasmodium falciparum	1641	LSA-3	4	malaria	na	2	2	2	45..64:1522..1555	Helical	0	2.1e-05	0.000817	na	na	0.999	na	integral component of membrane	na	0.182	Not GPI-anchored	na	0	na	na	na	na	unreviewed	Sar, Alveolata, Apicomplexa, Aconoidasida, Haemosporida (haemosporidians), Plasmodiidae, Plasmodium, Plasmodium (Laverania), Plasmodium falciparum	184138	0	na	na
O96275	O96275_PLAF7	81	Liver stage antigen 3	0	2	protozoan	Apicomplexa	6	164	6	5	2000	2008	8	13	Plasmodium falciparum (isolate 3D7)	1558	PF3D7_0220000	4	malaria	na	2	2	0	na	na	0	2.1e-05	0.000817	na	na	0.999	na	na	na	0.216	Not GPI-anchored	na	1	match	LEESQVNDDIFNSLVKSVQQEQQHNV	198:223*	na	unreviewed	Sar, Alveolata, Apicomplexa, Aconoidasida, Haemosporida (haemosporidians), Plasmodiidae, Plasmodium, Plasmodium (Laverania), Plasmodium falciparum, Plasmodium falciparum (isolate 3D7)	175659	0	na	na
Q9U0P0	Q9U0P0_PLAFA	57	Liver stage antigen-3	0	3	protozoan	Apicomplexa	6	164	6	5	2000	2008	8	13	Plasmodium falciparum	1786	LSA-3	4	malaria	na	2	2	2	45..63:1667..1700	Helical	0	1.8e-05	0.00091	na	na	0.999	na	integral component of membrane	na	0.182	Not GPI-anchored	na	0	na	na	na	na	unreviewed	Sar, Alveolata, Apicomplexa, Aconoidasida, Haemosporida (haemosporidians), Plasmodiidae, Plasmodium, Plasmodium (Laverania), Plasmodium falciparum	200102	0	na	na
C0KKG7	C0KKG7_EIMAC	607	L-lactate dehydrogenase	1	0	protozoan	Apicomplexa	1	62	1	1	2010	2010	0	11	Eimeria acervulina (Coccidian parasite)	330	LDH	2	coccidiosis	na	0	0	0	na	na	0	0.005605	0.008979	na	na	0.202	carbohydrate metabolic process:carboxylic acid metabolic process	na	oxidoreductase activity, acting on the CH-OH group of donors, NAD or NADP as acceptor	0.604	Not GPI-anchored	na	0	na	na	na	na	unreviewed	Sar, Alveolata, Apicomplexa, Conoidasida, Coccidia, Eucoccidiorida, Eimeriorina, Eimeriidae, Eimeria, Eimeria acervulina (Coccidian parasite)	35819	1	187	Proton acceptor
A0A125YWC9	A0A125YWC9_TOXGM	608	L-lactate dehydrogenase	0	0	protozoan	Apicomplexa	1	12	1	1	2018	2018	0	3	Toxoplasma gondii (strain ATCC 50611 / Me49)	329	LDH1 TGME49_232350	3	toxoplasmosis	na	0	0	0	na	na	0	0.004239	0.004899	na	na	0.212	carbohydrate metabolic process:carboxylic acid metabolic process	na	oxidoreductase activity, acting on the CH-OH group of donors, NAD or NADP as acceptor	0.548	Not GPI-anchored	na	0	na	na	na	na	unreviewed	Sar, Alveolata, Apicomplexa, Conoidasida, Coccidia, Eucoccidiorida, Eimeriorina, Sarcocystidae, Toxoplasma, Toxoplasma gondii, Toxoplasma gondii (strain ATCC 50611 / Me49)	35548	1	188	Proton acceptor
A0A125YSM5	A0A125YSM5_TOXGM	343	L-lactate dehydrogenase	0	0	protozoan	Apicomplexa	3	73	3	3	2009	2016	7	5	Toxoplasma gondii (strain ATCC 50611 / Me49)	511	MDH TGME49_318430	3	toxoplasmosis	na	0	0	0	na	na	0	0.000578	0.002707	na	na	0.057	carbohydrate metabolic process:carboxylic acid metabolic process	na	oxidoreductase activity, acting on the CH-OH group of donors, NAD or NADP as acceptor	0.909	Not GPI-anchored	na	0	na	na	na	na	unreviewed	Sar, Alveolata, Apicomplexa, Conoidasida, Coccidia, Eucoccidiorida, Eimeriorina, Sarcocystidae, Toxoplasma, Toxoplasma gondii, Toxoplasma gondii (strain ATCC 50611 / Me49)	54761	0	na	na
A0A125YPI5	A0A125YPI5_TOXGM	614	L-lactate dehydrogenase	0	0	protozoan	Apicomplexa	1	12	1	1	2018	2018	0	3	Toxoplasma gondii (strain ATCC 50611 / Me49)	326	LDH2 TGME49_291040	3	toxoplasmosis	na	0	0	0	na	na	0	0.003555	0.010034	na	na	0.308	carbohydrate metabolic process:carboxylic acid metabolic process	na	oxidoreductase activity, acting on the CH-OH group of donors, NAD or NADP as acceptor	0.627	Not GPI-anchored	na	0	na	na	na	na	unreviewed	Sar, Alveolata, Apicomplexa, Conoidasida, Coccidia, Eucoccidiorida, Eimeriorina, Sarcocystidae, Toxoplasma, Toxoplasma gondii, Toxoplasma gondii (strain ATCC 50611 / Me49)	35334	1	186	Proton acceptor
A1XBB5	A1XBB5_EIMAC	1025	Macrophage migration inhibitory factor	0	0	protozoan	Apicomplexa	1	8	1	1	2017	2017	0	4	Eimeria acervulina (Coccidian parasite)	115	MIF EAH_00052960	2	coccidiosis	na	0	0	0	na	na	0	0.000996	0.001626	na	na	0.159	na	na	na	0.014	Not GPI-anchored	na	0	na	na	na	na	unreviewed	Sar, Alveolata, Apicomplexa, Conoidasida, Coccidia, Eucoccidiorida, Eimeriorina, Eimeriidae, Eimeria, Eimeria acervulina (Coccidian parasite)	12456	0	na	na
A1XBB4	A1XBB4_EIMTE	1024	Macrophage migration inhibitory factor	0	0	protozoan	Apicomplexa	1	8	1	1	2017	2017	0	4	Eimeria tenella (Coccidian parasite)	115	MIF ETH_00034390	2	coccidiosis	hemorrhagic cecal coccidiosis	0	0	0	na	na	0	0.000542	0.002217	na	na	0.061	na	na	na	0.675	Not GPI-anchored	na	0	na	na	na	na	unreviewed	Sar, Alveolata, Apicomplexa, Conoidasida, Coccidia, Eucoccidiorida, Eimeriorina, Eimeriidae, Eimeria, Eimeria tenella (Coccidian parasite)	12034	0	na	na
A0A077YBE9	A0A077YBE9_9APIC	1023	Macrophage migration inhibitory factor	1	0	protozoan	Apicomplexa	1	10	1	1	2010	2010	0	11	Plasmodium yoelii	116	PY17X_1446500 PYYM_1448100	3	malaria	na	0	0	0	na	na	0	0.000177	0.001405	na	na	0.001	na	na	na	0.789	Not GPI-anchored	na	0	na	na	na	na	unreviewed	Sar, Alveolata, Apicomplexa, Aconoidasida, Haemosporida (haemosporidians), Plasmodiidae, Plasmodium, Plasmodium (Vinckeia), Plasmodium yoelii	12835	0	na	na
S8F4K6	S8F4K6_TOXGM	409	MAG1	0	2	protozoan	Apicomplexa	3	57	3	3	2006	2018	12	3	Toxoplasma gondii (strain ATCC 50611 / Me49)	452	MAG1 TGME49_270240	4	toxoplasmosis	na	0	1	0	na	na	1	0.909047	0.692968	30	1..25	0.996	na	na	na	0.675	Not GPI-anchored	na	0	na	na	na	na	unreviewed	Sar, Alveolata, Apicomplexa, Conoidasida, Coccidia, Eucoccidiorida, Eimeriorina, Sarcocystidae, Toxoplasma, Toxoplasma gondii, Toxoplasma gondii (strain ATCC 50611 / Me49)	49180	0	na	na
P12812	P40_SCHMA	556	Major egg antigen	1	1	helminthic	Platyhelminthes	2	17	1	1	1994	2002	8	19	Schistosoma mansoni (Blood fluke)	354		2	schistosomiasis	na	0	0	0	na	na	0	1.7e-05	0.000552	na	na	0.002	na	na	na	0.937	Not GPI-anchored	na	1	match	PKSDNQIKAVPAS	234:246*	This is the immunodominant epitope of Sm-p40 antigen. The natural epitope was linked to cholera toxin B subunit. The epitope sequence was defined by a reference given in the article. The epitope was linked to cholera toxin B subunit in all assays.	reviewed	Opisthokonta, Metazoa, Eumetazoa, Bilateria, Protostomia, Spiralia, Lophotrochozoa, Platyhelminthes, Trematoda, Digenea (flukes), Strigeidida, Schistosomatoidea, Schistosomatidae (blood flukes), Schistosoma, Schistosoma mansoni (Blood fluke)	39428	0	na	na
W6NDZ3	W6NDZ3_HAECO	426	Major sperm protein	1	3	helminthic	Nematoda	1	15	1	1	2015	2015	0	6	Haemonchus contortus (Barber pole worm)	439	HCOI_01343500	3	haemonchosis	barber's pole worm	1	1	1	255..273	Helical	0	5e-06	0.00021	na	na	0.753	translation	cytoskeleton:integral component of membrane:ribosome	structural constituent of ribosome	0.323	Not GPI-anchored	na	0	na	na	na	na	unreviewed	Opisthokonta, Metazoa, Eumetazoa, Bilateria, Protostomia, Ecdysozoa, Nematoda (roundworms), Chromadorea, Strongylida, Trichostrongyloidea, Haemonchidae, Haemonchus, Haemonchus contortus (Barber pole worm)	49017	0	na	na
A0A7I4YC42	A0A7I4YC42_HAECO	305	Major sperm protein	1	2	helminthic	Nematoda	1	15	1	1	2015	2015	0	6	Haemonchus contortus (Barber pole worm)	561		4	haemonchosis	barber's pole worm	1	1	1	498..516	Helical	0	0.000133	0.000831	na	na	0.894	na	na	na	0.789	Not GPI-anchored	na	0	na	na	na	na	unreviewed	Opisthokonta, Metazoa, Eumetazoa, Bilateria, Protostomia, Ecdysozoa, Nematoda (roundworms), Chromadorea, Strongylida, Trichostrongyloidea, Haemonchidae, Haemonchus, Haemonchus contortus (Barber pole worm)	64959	0	na	na
W6NAL3	W6NAL3_HAECO	1003	Major sperm protein	1	0	helminthic	Nematoda	1	15	1	1	2015	2015	0	6	Haemonchus contortus (Barber pole worm)	140	HCOI_00466100	4	haemonchosis	barber's pole worm	0	0	0	na	na	0	1.8e-05	0.001886	na	na	0.159	na	cytoskeleton	na	0.675	Not GPI-anchored	na	0	na	na	na	na	unreviewed	Opisthokonta, Metazoa, Eumetazoa, Bilateria, Protostomia, Ecdysozoa, Nematoda (roundworms), Chromadorea, Strongylida, Trichostrongyloidea, Haemonchidae, Haemonchus, Haemonchus contortus (Barber pole worm)	13848	0	na	na
U6PIG3	U6PIG3_HAECO	971	Major sperm protein	1	0	helminthic	Nematoda	1	15	1	1	2015	2015	0	6	Haemonchus contortus (Barber pole worm)	160	HCOI_01491300	4	haemonchosis	barber's pole worm	0	0	0	na	na	0	1.8e-05	0.000882	na	na	0.001	na	cytoskeleton	na	0.604	Not GPI-anchored	na	0	na	na	na	na	unreviewed	Opisthokonta, Metazoa, Eumetazoa, Bilateria, Protostomia, Ecdysozoa, Nematoda (roundworms), Chromadorea, Strongylida, Trichostrongyloidea, Haemonchidae, Haemonchus, Haemonchus contortus (Barber pole worm)	18275	0	na	na
Q546B5	Q546B5_EIMTE	758	Major sporozoite surface antigen	0	2	protozoan	Apicomplexa	1	25	1	1	2016	2016	0	5	Eimeria tenella (Coccidian parasite)	253	sag1	2	coccidiosis	hemorrhagic cecal coccidiosis	0	0	0	na	na	1	0.99983	0.998193	23	1..23	0.881	na	na	na	0.021	Not GPI-anchored	na	0	na	na	na	na	unreviewed	Sar, Alveolata, Apicomplexa, Conoidasida, Coccidia, Eucoccidiorida, Eimeriorina, Eimeriidae, Eimeria, Eimeria tenella (Coccidian parasite)	27137	0	na	na
P04926	EXP1_PLAFA	968	Malaria protein EXP-1	0	6	protozoan	Apicomplexa	6	133	5	4	1998	2015	17	6	Plasmodium falciparum	162	EXP-1	2	malaria	na	1	1	1	80..101	Helical	1	0.979596	0.989168	22	1..22	1	na	integral component of membrane:symbiont-containing vacuole membrane	na	0.675	Not GPI-anchored	Parasitophorous vacuole membrane	13	indirect	GLVLYNTEKGRHPFKIGSSD:VLLGGVGLVL:YKLATSVLAGLLGVVSTVLLGG:ANPDADSESNGEPNA:DLISDMIKKEEELVE:DPADNANPDADSESN:GVGLVLYNTEKGRHP:KEEELVEVNKRKSKY:KKGSGEPLIDVHDLI:KLATSVLAGLLGVVS:LGVVSTVLLGGVGLV:RKSKYKLATSVLAGLL:VEVNKRKSKYKLATS	97:116*-91:100*-74:95*-121:135*-52:66*-116:130*-95:109*-60:74*-40:54*-75:89*-85:99*-70:85*-65:79*	na:Imported from the TopBank database (internal database of LIAI) and recurated.:na:na:na:na:na:na:na:na:na:na:na	reviewed	Sar, Alveolata, Apicomplexa, Aconoidasida, Haemosporida (haemosporidians), Plasmodiidae, Plasmodium, Plasmodium (Laverania), Plasmodium falciparum	17450	0	na	na
A0A1D3PYU9	A0A1D3PYU9_PLABE	77	Merozoite adhesive erythrocytic binding protein	1	6	protozoan	Apicomplexa	1	32	1	1	2002	2002	0	19	Plasmodium berghei	1651	MAEBL PBNK65E_000173400	3	malaria	na	1	1	1	1600..1620	Helical	1	0.997513	0.986935	23	1..23	0.988	pathogenesis	integral component of membrane	na	0.428	Not GPI-anchored	Membrane:Single-pass type I membrane protein	0	na	na	na	na	unreviewed	Sar, Alveolata, Apicomplexa, Aconoidasida, Haemosporida (haemosporidians), Plasmodiidae, Plasmodium, Plasmodium (Vinckeia), Plasmodium berghei	193608	0	na	na
A0A1C6YET4	A0A1C6YET4_PLABE	96	Merozoite adhesive erythrocytic binding protein	1	6	protozoan	Apicomplexa	1	32	1	1	2002	2002	0	19	Plasmodium berghei	1404	MAEBL PBNK65NY_000172700	3	malaria	na	1	1	1	1353..1373	Helical	1	0.997513	0.986935	23	1..23	1	pathogenesis	integral component of membrane	na	0.36	Not GPI-anchored	Membrane:Single-pass type I membrane protein	0	na	na	na	na	unreviewed	Sar, Alveolata, Apicomplexa, Aconoidasida, Haemosporida (haemosporidians), Plasmodiidae, Plasmodium, Plasmodium (Vinckeia), Plasmodium berghei	164231	0	na	na
A0A0Y9WFQ0	A0A0Y9WFQ0_PLABE	53	Merozoite adhesive erythrocytic binding protein	1	6	protozoan	Apicomplexa	1	32	1	1	2002	2002	0	19	Plasmodium berghei	1820	MAEBL PBK173_000181700	3	malaria	na	1	1	1	1769..1789	Helical	1	0.997513	0.986935	23	1..23	0.988	pathogenesis	integral component of membrane	na	0.463	Not GPI-anchored	Membrane:Single-pass type I membrane protein	0	na	na	na	na	unreviewed	Sar, Alveolata, Apicomplexa, Aconoidasida, Haemosporida (haemosporidians), Plasmodiidae, Plasmodium, Plasmodium (Vinckeia), Plasmodium berghei	213793	0	na	na
A6YQP7	A6YQP7_BABBO	606	Merozoite surface antigen 1	0	3	protozoan	Apicomplexa	4	47	4	3	1993	2017	24	4	Babesia bovis	330	MSA-1	4	babesiosis	na	0	0	0	na	na	1	0.998985	0.991281	21	1..21	0.997	na	na	na	0.001	Probable	na	0	na	na	na	na	unreviewed	Sar, Alveolata, Apicomplexa, Aconoidasida, Piroplasmida (Piroplasmids), Babesiidae, Babesia, Babesia bovis	36126	0	na	na
A0A173M292	A0A173M292_BABBO	600	Merozoite surface antigen 1	0	3	protozoan	Apicomplexa	4	47	4	3	1993	2017	24	4	Babesia bovis	333	MSA-1	4	babesiosis	na	0	0	0	na	na	1	0.998998	0.984078	19	1..16	0.889	na	na	na	0.002	Probable	na	0	na	na	na	na	unreviewed	Sar, Alveolata, Apicomplexa, Aconoidasida, Piroplasmida (Piroplasmids), Babesiidae, Babesia, Babesia bovis	36234	0	na	na
O00786	O00786_PLAFA	734	Merozoite surface antigen 2	0	6	protozoan	Apicomplexa	9	177	8	6	1992	2009	17	12	Plasmodium falciparum	264	MSA2	4	malaria	na	1	0	0	na	na	0	0.297403	0.238586	na	na	0.77	cell adhesion	anchored component of membrane:plasma membrane	na	0	Highly probable	Cell membrane:Lipid-anchor:GPI-anchor:Membrane	1	possible	QNTSDSQKECTDGNK	212:226	na	unreviewed	Sar, Alveolata, Apicomplexa, Aconoidasida, Haemosporida (haemosporidians), Plasmodiidae, Plasmodium, Plasmodium (Laverania), Plasmodium falciparum	28006	0	na	na
B7SXD3	B7SXD3_PLAFA	676	Merozoite surface antigen 2	0	6	protozoan	Apicomplexa	23	365	19	10	1991	2021	30	0	Plasmodium falciparum	289	msp2	4	malaria	na	1	0	0	na	na	0	0.29491	0.201533	na	na	0.805	cell adhesion	anchored component of membrane:plasma membrane	na	0	Highly probable	Cell membrane:Lipid-anchor:GPI-anchor:Membrane	12	indirect	APENKGTGQHGHMHG:CTDGNKENCGAATSL:GHMHGSRNNHPQNTS:GQHGHMHG:LISATLVLSFAIFI:LSIINFFIFVTFNIKNESKY:NESKYSNTFINNAYNMSIR:NFFIFVTFNIKNESK:NNHPQNTSDSQKECTDGNKEN:NTSDSQKE:RNNHPQNTSDSQKECTDGNK:SNTFINNA	216:230-246:260-226:240-223:230-276:289-7:26*-22:40*-11:25*-233:253-238:245-232:251-27:34	na:na:na:na:na:na:na:na:na:na:na:na	unreviewed	Sar, Alveolata, Apicomplexa, Aconoidasida, Haemosporida (haemosporidians), Plasmodiidae, Plasmodium, Plasmodium (Laverania), Plasmodium falciparum	29448	0	na	na
Q25954	Q25954_PLAFA	682	Merozoite surface antigen 2	0	5	protozoan	Apicomplexa	15	176	13	8	1999	2021	22	0	Plasmodium falciparum	287		4	malaria	na	1	0	0	na	na	0	0.308195	0.257592	na	na	0.832	cell adhesion	anchored component of membrane:plasma membrane	na	0	Highly probable	Cell membrane:Lipid-anchor:GPI-anchor:Membrane	0	na	na	na	na	unreviewed	Sar, Alveolata, Apicomplexa, Aconoidasida, Haemosporida (haemosporidians), Plasmodiidae, Plasmodium, Plasmodium (Laverania), Plasmodium falciparum	28583	0	na	na
O96920	O96920_PLAFA	735	Merozoite surface antigen 2	0	5	protozoan	Apicomplexa	8	90	7	5	1999	2010	11	11	Plasmodium falciparum	264	MSP-2	4	malaria	na	1	0	0	na	na	0	0.285915	0.238917	na	na	0.82	cell adhesion	anchored component of membrane:plasma membrane	na	0	Highly probable	Cell membrane:Lipid-anchor:GPI-anchor:Membrane	0	na	na	na	na	unreviewed	Sar, Alveolata, Apicomplexa, Aconoidasida, Haemosporida (haemosporidians), Plasmodiidae, Plasmodium, Plasmodium (Laverania), Plasmodium falciparum	27653	0	na	na
B7SXI7	B7SXI7_PLAFA	654	Merozoite surface antigen 2	0	5	protozoan	Apicomplexa	15	176	13	8	1999	2021	22	0	Plasmodium falciparum	302	msp2	4	malaria	na	1	0	0	na	na	0	0.288596	0.233123	na	na	0.855	cell adhesion	anchored component of membrane:plasma membrane	na	0	Highly probable	Cell membrane:Lipid-anchor:GPI-anchor:Membrane	0	na	na	na	na	unreviewed	Sar, Alveolata, Apicomplexa, Aconoidasida, Haemosporida (haemosporidians), Plasmodiidae, Plasmodium, Plasmodium (Laverania), Plasmodium falciparum	29995	0	na	na
B7SXH7	B7SXH7_PLAFA	641	Merozoite surface antigen 2	0	5	protozoan	Apicomplexa	15	176	13	8	1999	2021	22	0	Plasmodium falciparum	315	msp2	4	malaria	na	1	0	0	na	na	0	0.364855	0.257592	na	na	0.831	cell adhesion	anchored component of membrane:plasma membrane	na	0	Highly probable	Cell membrane:Lipid-anchor:GPI-anchor:Membrane	0	na	na	na	na	unreviewed	Sar, Alveolata, Apicomplexa, Aconoidasida, Haemosporida (haemosporidians), Plasmodiidae, Plasmodium, Plasmodium (Laverania), Plasmodium falciparum	30461	0	na	na
B7SXE1	B7SXE1_PLAFA	691	Merozoite surface antigen 2	0	5	protozoan	Apicomplexa	15	176	13	8	1999	2021	22	0	Plasmodium falciparum	280	msp2	4	malaria	na	1	0	0	na	na	0	0.251704	0.232084	na	na	0.812	cell adhesion	anchored component of membrane:plasma membrane	na	0	Highly probable	Cell membrane:Lipid-anchor:GPI-anchor:Membrane	0	na	na	na	na	unreviewed	Sar, Alveolata, Apicomplexa, Aconoidasida, Haemosporida (haemosporidians), Plasmodiidae, Plasmodium, Plasmodium (Laverania), Plasmodium falciparum	29614	0	na	na
B7SXC6	B7SXC6_PLAFA	629	Merozoite surface antigen 2	0	5	protozoan	Apicomplexa	15	176	13	8	1999	2021	22	0	Plasmodium falciparum	320	msp2	4	malaria	na	1	0	0	na	na	0	0.376613	0.197325	na	na	0.823	cell adhesion	anchored component of membrane:plasma membrane	na	0	Highly probable	Cell membrane:Lipid-anchor:GPI-anchor:Membrane	0	na	na	na	na	unreviewed	Sar, Alveolata, Apicomplexa, Aconoidasida, Haemosporida (haemosporidians), Plasmodiidae, Plasmodium, Plasmodium (Laverania), Plasmodium falciparum	32513	0	na	na
B7SXB7	B7SXB7_PLAFA	622	Merozoite surface antigen 2	0	5	protozoan	Apicomplexa	15	176	13	8	1999	2021	22	0	Plasmodium falciparum	325	msp2	4	malaria	na	1	0	0	na	na	0	0.373079	0.221249	na	na	0.816	cell adhesion	anchored component of membrane:plasma membrane	na	0	Highly probable	Cell membrane:Lipid-anchor:GPI-anchor:Membrane	0	na	na	na	na	unreviewed	Sar, Alveolata, Apicomplexa, Aconoidasida, Haemosporida (haemosporidians), Plasmodiidae, Plasmodium, Plasmodium (Laverania), Plasmodium falciparum	31657	0	na	na
B7SXA4	B7SXA4_PLAFA	668	Merozoite surface antigen 2	0	5	protozoan	Apicomplexa	15	176	13	8	1999	2021	22	0	Plasmodium falciparum	295	msp2	4	malaria	na	1	0	0	na	na	0	0.361718	0.251493	na	na	0.804	cell adhesion	anchored component of membrane:plasma membrane	na	0	Highly probable	Cell membrane:Lipid-anchor:GPI-anchor:Membrane	0	na	na	na	na	unreviewed	Sar, Alveolata, Apicomplexa, Aconoidasida, Haemosporida (haemosporidians), Plasmodiidae, Plasmodium, Plasmodium (Laverania), Plasmodium falciparum	29635	0	na	na
B7SX90	B7SX90_PLAFA	667	Merozoite surface antigen 2	0	5	protozoan	Apicomplexa	19	302	17	8	1992	2021	29	0	Plasmodium falciparum	296	msp2	4	malaria	na	1	0	0	na	na	0	0.318601	0.23654	na	na	0.774	cell adhesion	anchored component of membrane:plasma membrane	na	0	Highly probable	Cell membrane:Lipid-anchor:GPI-anchor:Membrane	0	na	na	na	na	unreviewed	Sar, Alveolata, Apicomplexa, Aconoidasida, Haemosporida (haemosporidians), Plasmodiidae, Plasmodium, Plasmodium (Laverania), Plasmodium falciparum	30768	0	na	na
B7SX64	B7SX64_PLAFA	659	Merozoite surface antigen 2	0	5	protozoan	Apicomplexa	15	176	13	8	1999	2021	22	0	Plasmodium falciparum	300	msp2	4	malaria	na	1	0	0	na	na	0	0.327705	0.221249	na	na	0.804	cell adhesion	anchored component of membrane:plasma membrane	na	0	Highly probable	Cell membrane:Lipid-anchor:GPI-anchor:Membrane	0	na	na	na	na	unreviewed	Sar, Alveolata, Apicomplexa, Aconoidasida, Haemosporida (haemosporidians), Plasmodiidae, Plasmodium, Plasmodium (Laverania), Plasmodium falciparum	29812	0	na	na
B7SX17	B7SX17_PLAFA	754	Merozoite surface antigen 2	0	5	protozoan	Apicomplexa	15	176	13	8	1999	2021	22	0	Plasmodium falciparum	256	msp2	4	malaria	na	1	0	0	na	na	0	0.249672	0.232084	na	na	0.703	cell adhesion	anchored component of membrane:plasma membrane	na	0	Highly probable	Cell membrane:Lipid-anchor:GPI-anchor:Membrane	0	na	na	na	na	unreviewed	Sar, Alveolata, Apicomplexa, Aconoidasida, Haemosporida (haemosporidians), Plasmodiidae, Plasmodium, Plasmodium (Laverania), Plasmodium falciparum	27071	0	na	na
Q3LUR1	Q3LUR1_BABBO	719	Merozoite surface antigen 2a/b	0	3	protozoan	Apicomplexa	1	4	1	1	2019	2019	0	2	Babesia bovis	267	msa	4	babesiosis	na	0	0	0	na	na	1	0.999031	0.987668	21	1..21	0.944	na	na	na	0.001	Probable	na	0	na	na	na	na	unreviewed	Sar, Alveolata, Apicomplexa, Aconoidasida, Piroplasmida (Piroplasmids), Babesiidae, Babesia, Babesia bovis	29720	0	na	na
Q3LUQ6	Q3LUQ6_BABBO	708	Merozoite surface antigen 2a/b	0	3	protozoan	Apicomplexa	1	4	1	1	2019	2019	0	2	Babesia bovis	270	msa	4	babesiosis	na	0	0	0	na	na	1	0.999686	0.992399	21	1..22	0.944	na	na	na	0	Highly probable	na	0	na	na	na	na	unreviewed	Sar, Alveolata, Apicomplexa, Aconoidasida, Piroplasmida (Piroplasmids), Babesiidae, Babesia, Babesia bovis	29829	0	na	na
Q3LUQ2	Q3LUQ2_BABBO	639	Merozoite surface antigen 2a2	0	3	protozoan	Apicomplexa	1	4	1	1	2019	2019	0	2	Babesia bovis	316	msa BBOV_I003000	4	babesiosis	na	0	0	0	na	na	1	0.998984	0.99306	21	1..22	0.941	na	na	na	0	Highly probable	na	0	na	na	na	na	unreviewed	Sar, Alveolata, Apicomplexa, Aconoidasida, Piroplasmida (Piroplasmids), Babesiidae, Babesia, Babesia bovis	34897	0	na	na
A6YQR5	A6YQR5_BABBO	727	Merozoite surface antigen 2c	0	3	protozoan	Apicomplexa	6	98	6	5	2003	2017	14	4	Babesia bovis	265	MSA-2c msa-2c	4	babesiosis	na	0	0	0	na	na	1	0.991022	0.926347	21	1..21	0.999	na	na	na	0	Highly probable	na	0	na	na	na	na	unreviewed	Sar, Alveolata, Apicomplexa, Aconoidasida, Piroplasmida (Piroplasmids), Babesiidae, Babesia, Babesia bovis	29708	0	na	na
D7RTB6	D7RTB6_BABBO	728	Merozoite surface antigen 2c	0	2	protozoan	Apicomplexa	6	98	6	5	2003	2017	14	4	Babesia bovis	265	msa-2c	4	babesiosis	na	0	0	0	na	na	0	0.924683	0.604655	19	1..19	0.997	na	na	na	0.001	Probable	na	0	na	na	na	na	unreviewed	Sar, Alveolata, Apicomplexa, Aconoidasida, Piroplasmida (Piroplasmids), Babesiidae, Babesia, Babesia bovis	29620	0	na	na
Q7YSU2	Q7YSU2_SARNE	699	Merozoite surface antigen SAG1	1	3	protozoan	Apicomplexa	2	9	1	1	2005	2009	4	12	Sarcocystis neurona	276	SAG1	2	sarcocystosis	myeloencephalitis	0	0	0	na	na	1	0.999111	0.970601	22	1..22	1	na	membrane	na	0.001	Probable	na	0	na	na	na	na	unreviewed	Sar, Alveolata, Apicomplexa, Conoidasida, Coccidia, Eucoccidiorida, Eimeriorina, Sarcocystidae, Sarcocystis, Sarcocystis neurona	28351	0	na	na
Q9BN13	Q9BN13_BABBO	590	Merozoite surface antigen-1	0	3	protozoan	Apicomplexa	4	47	4	3	1993	2017	24	4	Babesia bovis	339	MSA-1	4	babesiosis	na	0	0	0	na	na	1	0.999411	0.987657	18	1..18	0.997	na	na	na	0.001	Probable	na	0	na	na	na	na	unreviewed	Sar, Alveolata, Apicomplexa, Aconoidasida, Piroplasmida (Piroplasmids), Babesiidae, Babesia, Babesia bovis	37553	0	na	na
A6YQQ3	A6YQQ3_BABBO	612	Merozoite surface antigen-1	0	3	protozoan	Apicomplexa	4	47	4	3	1993	2017	24	4	Babesia bovis	328	MSA-1	4	babesiosis	na	1	0	0	na	na	1	0.998362	0.985038	21	1..21	0.999	na	na	na	0	Highly probable	na	0	na	na	na	na	unreviewed	Sar, Alveolata, Apicomplexa, Aconoidasida, Piroplasmida (Piroplasmids), Babesiidae, Babesia, Babesia bovis	36160	0	na	na
A6YQP8	A6YQP8_BABBO	630	Merozoite surface antigen-1	0	3	protozoan	Apicomplexa	4	47	4	3	1993	2017	24	4	Babesia bovis	319	MSA-1	4	babesiosis	na	0	0	0	na	na	1	0.999869	0.994512	20	1..20	0.998	na	na	na	0.001	Probable	na	0	na	na	na	na	unreviewed	Sar, Alveolata, Apicomplexa, Aconoidasida, Piroplasmida (Piroplasmids), Babesiidae, Babesia, Babesia bovis	34678	0	na	na
A0A173M291	A0A173M291_BABBO	609	Merozoite surface antigen-1	0	3	protozoan	Apicomplexa	4	47	4	3	1993	2017	24	4	Babesia bovis	329	MSA-1	4	babesiosis	na	0	0	0	na	na	1	0.999603	0.99288	21	1..21	0.943	na	na	na	0.001	Probable	na	0	na	na	na	na	unreviewed	Sar, Alveolata, Apicomplexa, Aconoidasida, Piroplasmida (Piroplasmids), Babesiidae, Babesia, Babesia bovis	36117	0	na	na
T2HFZ9	T2HFZ9_BABBO	598	Merozoite surface antigen-2a1	0	3	protozoan	Apicomplexa	1	9	1	1	2016	2016	0	5	Babesia bovis	335	MSA-2a1	4	babesiosis	na	0	0	0	na	na	1	0.999171	0.994072	21	1..22	0.996	na	na	na	0	Highly probable	na	0	na	na	na	na	unreviewed	Sar, Alveolata, Apicomplexa, Aconoidasida, Piroplasmida (Piroplasmids), Babesiidae, Babesia, Babesia bovis	36806	0	na	na
Q3LUQ3	Q3LUQ3_BABBO	640	Merozoite surface antigen-2a1	0	3	protozoan	Apicomplexa	2	13	2	2	2016	2019	3	2	Babesia bovis	316	msa BBOV_I003010	4	babesiosis	na	0	0	0	na	na	1	0.998981	0.991385	21	1..22	0.941	na	na	na	0	Highly probable	na	0	na	na	na	na	unreviewed	Sar, Alveolata, Apicomplexa, Aconoidasida, Piroplasmida (Piroplasmids), Babesiidae, Babesia, Babesia bovis	34940	0	na	na
A0A0D6A0Q4	A0A0D6A0Q4_BABBO	646	Merozoite surface antigen-2a1	0	3	protozoan	Apicomplexa	3	32	3	3	2010	2017	7	4	Babesia bovis	311	MSA-2b	4	babesiosis	na	0	0	0	na	na	1	0.999028	0.991482	21	1..22	0.996	na	na	na	0.001	Probable	na	0	na	na	na	na	unreviewed	Sar, Alveolata, Apicomplexa, Aconoidasida, Piroplasmida (Piroplasmids), Babesiidae, Babesia, Babesia bovis	34436	0	na	na
X2KXV1	X2KXV1_BABBO	731	Merozoite surface antigen-2b	0	3	protozoan	Apicomplexa	3	32	3	3	2010	2017	7	4	Babesia bovis	265	MSA-2b	4	babesiosis	na	0	0	0	na	na	1	0.999233	0.992793	21	1..22	0.996	na	na	na	0	Highly probable	na	0	na	na	na	na	unreviewed	Sar, Alveolata, Apicomplexa, Aconoidasida, Piroplasmida (Piroplasmids), Babesiidae, Babesia, Babesia bovis	29619	0	na	na
U6C7T3	U6C7T3_BABBO	710	Merozoite surface antigen-2b	0	3	protozoan	Apicomplexa	3	32	3	3	2010	2017	7	4	Babesia bovis	270	MSA-2b	4	babesiosis	na	0	0	0	na	na	1	0.99945	0.990252	21	1..22	0.944	na	na	na	0	Highly probable	na	0	na	na	na	na	unreviewed	Sar, Alveolata, Apicomplexa, Aconoidasida, Piroplasmida (Piroplasmids), Babesiidae, Babesia, Babesia bovis	29814	0	na	na
T2HHS3	T2HHS3_BABBO	701	Merozoite surface antigen-2b	0	3	protozoan	Apicomplexa	3	32	3	3	2010	2017	7	4	Babesia bovis	275	MSA-2b	4	babesiosis	na	0	0	0	na	na	1	0.999359	0.994968	21	1..22	0.941	na	na	na	0	Highly probable	na	0	na	na	na	na	unreviewed	Sar, Alveolata, Apicomplexa, Aconoidasida, Piroplasmida (Piroplasmids), Babesiidae, Babesia, Babesia bovis	30511	0	na	na
T2HG84	T2HG84_BABBO	746	Merozoite surface antigen-2b	0	3	protozoan	Apicomplexa	3	32	3	3	2010	2017	7	4	Babesia bovis	262	MSA-2b	4	babesiosis	na	0	0	0	na	na	1	0.999469	0.994968	21	1..22	0.996	na	na	na	0	Highly probable	na	0	na	na	na	na	unreviewed	Sar, Alveolata, Apicomplexa, Aconoidasida, Piroplasmida (Piroplasmids), Babesiidae, Babesia, Babesia bovis	29357	0	na	na
T2HG12	T2HG12_BABBO	723	Merozoite surface antigen-2b	0	3	protozoan	Apicomplexa	3	32	3	3	2010	2017	7	4	Babesia bovis	266	MSA-2b	4	babesiosis	na	0	0	0	na	na	1	0.999349	0.991941	21	1..22	0.997	na	na	na	0	Highly probable	na	0	na	na	na	na	unreviewed	Sar, Alveolata, Apicomplexa, Aconoidasida, Piroplasmida (Piroplasmids), Babesiidae, Babesia, Babesia bovis	29645	0	na	na
T2HG06	T2HG06_BABBO	722	Merozoite surface antigen-2b	0	3	protozoan	Apicomplexa	3	32	3	3	2010	2017	7	4	Babesia bovis	266	MSA-2b	4	babesiosis	na	0	0	0	na	na	1	0.999129	0.98587	21	1..21	0.995	na	na	na	0	Highly probable	na	0	na	na	na	na	unreviewed	Sar, Alveolata, Apicomplexa, Aconoidasida, Piroplasmida (Piroplasmids), Babesiidae, Babesia, Babesia bovis	29496	0	na	na
T2HFN2	T2HFN2_BABBO	745	Merozoite surface antigen-2b	0	3	protozoan	Apicomplexa	3	32	3	3	2010	2017	7	4	Babesia bovis	262	MSA-2b	4	babesiosis	na	0	0	0	na	na	1	0.996989	0.979992	21	1..22	0.993	na	na	na	0	Highly probable	na	0	na	na	na	na	unreviewed	Sar, Alveolata, Apicomplexa, Aconoidasida, Piroplasmida (Piroplasmids), Babesiidae, Babesia, Babesia bovis	29366	0	na	na
T2HFH4	T2HFH4_BABBO	702	Merozoite surface antigen-2b	0	3	protozoan	Apicomplexa	3	32	3	3	2010	2017	7	4	Babesia bovis	274	MSA-2b	4	babesiosis	na	0	0	0	na	na	1	0.999199	0.992973	21	1..22	0.941	na	na	na	0	Highly probable	na	0	na	na	na	na	unreviewed	Sar, Alveolata, Apicomplexa, Aconoidasida, Piroplasmida (Piroplasmids), Babesiidae, Babesia, Babesia bovis	30330	0	na	na
Q3LUR3	Q3LUR3_BABBO	685	Merozoite surface antigen-2b	0	3	protozoan	Apicomplexa	4	36	4	3	2010	2019	9	2	Babesia bovis	284	msa	4	babesiosis	na	1	0	0	na	na	1	0.999047	0.992763	21	1..22	0.996	na	na	na	0	Highly probable	na	0	na	na	na	na	unreviewed	Sar, Alveolata, Apicomplexa, Aconoidasida, Piroplasmida (Piroplasmids), Babesiidae, Babesia, Babesia bovis	31543	0	na	na
Q3LUQ1	Q3LUQ1_BABBO	683	Merozoite surface antigen-2b	0	3	protozoan	Apicomplexa	4	36	4	3	2010	2019	9	2	Babesia bovis	287	msa BBOV_I002990	4	babesiosis	na	1	0	0	na	na	1	0.999181	0.99306	21	1..22	0.996	na	na	na	0	Highly probable	na	0	na	na	na	na	unreviewed	Sar, Alveolata, Apicomplexa, Aconoidasida, Piroplasmida (Piroplasmids), Babesiidae, Babesia, Babesia bovis	31978	0	na	na
M1VBN5	M1VBN5_BABBO	705	Merozoite surface antigen-2b	0	3	protozoan	Apicomplexa	3	32	3	3	2010	2017	7	4	Babesia bovis	273	MSA-2b	4	babesiosis	na	1	0	0	na	na	1	0.999296	0.992915	21	1..22	0.996	na	na	na	0	Highly probable	na	0	na	na	na	na	unreviewed	Sar, Alveolata, Apicomplexa, Aconoidasida, Piroplasmida (Piroplasmids), Babesiidae, Babesia, Babesia bovis	30449	0	na	na
M1V277	M1V277_BABBO	743	Merozoite surface antigen-2b	0	3	protozoan	Apicomplexa	3	32	3	3	2010	2017	7	4	Babesia bovis	262	MSA-2b	4	babesiosis	na	0	0	0	na	na	1	0.999328	0.989549	21	1..22	0.996	na	na	na	0	Highly probable	na	0	na	na	na	na	unreviewed	Sar, Alveolata, Apicomplexa, Aconoidasida, Piroplasmida (Piroplasmids), Babesiidae, Babesia, Babesia bovis	29072	0	na	na
A0A0D6A0T7	A0A0D6A0T7_BABBO	663	Merozoite surface antigen-2b	0	3	protozoan	Apicomplexa	3	32	3	3	2010	2017	7	4	Babesia bovis	298	MSA-2b	4	babesiosis	na	0	0	0	na	na	1	0.997074	0.975252	21	1..22	0.996	na	na	na	0	Highly probable	na	0	na	na	na	na	unreviewed	Sar, Alveolata, Apicomplexa, Aconoidasida, Piroplasmida (Piroplasmids), Babesiidae, Babesia, Babesia bovis	32594	0	na	na
A0A0D6A0F8	A0A0D6A0F8_BABBO	681	Merozoite surface antigen-2b	0	3	protozoan	Apicomplexa	4	36	4	3	2010	2019	9	2	Babesia bovis	287	MSA-2b	4	babesiosis	na	0	0	0	na	na	1	0.999339	0.991886	21	1..22	0.941	na	na	na	0	Highly probable	na	0	na	na	na	na	unreviewed	Sar, Alveolata, Apicomplexa, Aconoidasida, Piroplasmida (Piroplasmids), Babesiidae, Babesia, Babesia bovis	31797	0	na	na
A0A0D6A070	A0A0D6A070_BABBO	704	Merozoite surface antigen-2b	0	3	protozoan	Apicomplexa	3	32	3	3	2010	2017	7	4	Babesia bovis	273	MSA-2b	4	babesiosis	na	0	0	0	na	na	1	0.9993	0.994234	21	1..22	0.996	na	na	na	0	Highly probable	na	0	na	na	na	na	unreviewed	Sar, Alveolata, Apicomplexa, Aconoidasida, Piroplasmida (Piroplasmids), Babesiidae, Babesia, Babesia bovis	30392	0	na	na
A0A0D6A047	A0A0D6A047_BABBO	703	Merozoite surface antigen-2b	0	3	protozoan	Apicomplexa	3	32	3	3	2010	2017	7	4	Babesia bovis	273	MSA-2b	4	babesiosis	na	1	0	0	na	na	1	0.999312	0.991959	21	1..22	0.996	na	na	na	0	Highly probable	na	0	na	na	na	na	unreviewed	Sar, Alveolata, Apicomplexa, Aconoidasida, Piroplasmida (Piroplasmids), Babesiidae, Babesia, Babesia bovis	30417	0	na	na
A0A0D6A046	A0A0D6A046_BABBO	687	Merozoite surface antigen-2b	0	3	protozoan	Apicomplexa	3	32	3	3	2010	2017	7	4	Babesia bovis	282	MSA-2b	4	babesiosis	na	0	0	0	na	na	1	0.999394	0.994087	21	1..22	0.997	na	na	na	0.001	Probable	na	0	na	na	na	na	unreviewed	Sar, Alveolata, Apicomplexa, Aconoidasida, Piroplasmida (Piroplasmids), Babesiidae, Babesia, Babesia bovis	31314	0	na	na
A0A0D6A038	A0A0D6A038_BABBO	738	Merozoite surface antigen-2b	0	3	protozoan	Apicomplexa	3	32	3	3	2010	2017	7	4	Babesia bovis	263	MSA-2b	4	babesiosis	na	0	0	0	na	na	1	0.999355	0.994956	21	1..22	0.997	na	na	na	0.001	Probable	na	0	na	na	na	na	unreviewed	Sar, Alveolata, Apicomplexa, Aconoidasida, Piroplasmida (Piroplasmids), Babesiidae, Babesia, Babesia bovis	29505	0	na	na
A0A0D6A037	A0A0D6A037_BABBO	690	Merozoite surface antigen-2b	0	3	protozoan	Apicomplexa	3	32	3	3	2010	2017	7	4	Babesia bovis	280	MSA-2b	4	babesiosis	na	0	0	0	na	na	1	0.999277	0.9935	21	1..22	0.941	na	na	na	0	Highly probable	na	0	na	na	na	na	unreviewed	Sar, Alveolata, Apicomplexa, Aconoidasida, Piroplasmida (Piroplasmids), Babesiidae, Babesia, Babesia bovis	30797	0	na	na
A0A0D6A005	A0A0D6A005_BABBO	698	Merozoite surface antigen-2b	0	3	protozoan	Apicomplexa	4	36	4	3	2010	2019	9	2	Babesia bovis	276	MSA-2b	4	babesiosis	na	0	0	0	na	na	1	0.999373	0.993615	21	1..22	0.944	na	na	na	0	Highly probable	na	0	na	na	na	na	unreviewed	Sar, Alveolata, Apicomplexa, Aconoidasida, Piroplasmida (Piroplasmids), Babesiidae, Babesia, Babesia bovis	30456	0	na	na
A0A0D6A002	A0A0D6A002_BABBO	720	Merozoite surface antigen-2b	0	3	protozoan	Apicomplexa	3	32	3	3	2010	2017	7	4	Babesia bovis	266	MSA-2b	4	babesiosis	na	0	0	0	na	na	1	0.999564	0.991921	21	1..22	0.996	na	na	na	0	Highly probable	na	0	na	na	na	na	unreviewed	Sar, Alveolata, Apicomplexa, Aconoidasida, Piroplasmida (Piroplasmids), Babesiidae, Babesia, Babesia bovis	29590	0	na	na
X5F9P9	X5F9P9_BABBO	749	Merozoite surface antigen-2c	0	3	protozoan	Apicomplexa	6	98	6	5	2003	2017	14	4	Babesia bovis	261	msa-2c	4	babesiosis	na	0	0	0	na	na	1	0.986653	0.830414	21	1..21	0.998	na	na	na	0	Highly probable	na	0	na	na	na	na	unreviewed	Sar, Alveolata, Apicomplexa, Aconoidasida, Piroplasmida (Piroplasmids), Babesiidae, Babesia, Babesia bovis	29176	0	na	na
X5F2T1	X5F2T1_BABBO	748	Merozoite surface antigen-2c	0	3	protozoan	Apicomplexa	6	98	6	5	2003	2017	14	4	Babesia bovis	261	msa-2c	4	babesiosis	na	0	0	0	na	na	1	0.921549	0.830786	23	1..23	0.998	na	na	na	0	Highly probable	na	0	na	na	na	na	unreviewed	Sar, Alveolata, Apicomplexa, Aconoidasida, Piroplasmida (Piroplasmids), Babesiidae, Babesia, Babesia bovis	29223	0	na	na
U6C7T6	U6C7T6_BABBO	730	Merozoite surface antigen-2c	0	3	protozoan	Apicomplexa	6	98	6	5	2003	2017	14	4	Babesia bovis	265	MSA-2c	4	babesiosis	na	0	0	0	na	na	1	0.847748	0.643143	23	1..23	0.998	na	na	na	0.001	Probable	na	0	na	na	na	na	unreviewed	Sar, Alveolata, Apicomplexa, Aconoidasida, Piroplasmida (Piroplasmids), Babesiidae, Babesia, Babesia bovis	29931	0	na	na
U6C5X4	U6C5X4_BABBO	741	Merozoite surface antigen-2c	0	3	protozoan	Apicomplexa	6	98	6	5	2003	2017	14	4	Babesia bovis	263	MSA-2c	4	babesiosis	na	1	0	0	na	na	1	0.989248	0.919805	21	1..21	1	na	na	na	0	Highly probable	na	0	na	na	na	na	unreviewed	Sar, Alveolata, Apicomplexa, Aconoidasida, Piroplasmida (Piroplasmids), Babesiidae, Babesia, Babesia bovis	29360	0	na	na
A0A0D6A051	A0A0D6A051_BABBO	725	Merozoite surface antigen-2c	0	3	protozoan	Apicomplexa	7	102	7	5	2003	2019	16	2	Babesia bovis	265	MSA-2c	4	babesiosis	na	0	0	0	na	na	1	0.990683	0.914914	21	1..21	0.943	na	na	na	0	Highly probable	na	0	na	na	na	na	unreviewed	Sar, Alveolata, Apicomplexa, Aconoidasida, Piroplasmida (Piroplasmids), Babesiidae, Babesia, Babesia bovis	29551	0	na	na
A0A023VW70	A0A023VW70_BABBO	724	Merozoite surface antigen-2c	0	3	protozoan	Apicomplexa	7	102	7	5	2003	2019	16	2	Babesia bovis	265		4	babesiosis	na	0	0	0	na	na	1	0.986506	0.892832	21	1..21	1	na	na	na	0	Highly probable	na	0	na	na	na	na	unreviewed	Sar, Alveolata, Apicomplexa, Aconoidasida, Piroplasmida (Piroplasmids), Babesiidae, Babesia, Babesia bovis	29629	0	na	na
Q8I1L1	Q8I1L1_PLAVI	61	Merozoite surface antigens	0	8	protozoan	Apicomplexa	12	422	12	10	1996	2020	24	1	Plasmodium vivax	1769	MSP1	1	malaria	na	1	1	1	1740..1765	Helical	1	0.998476	0.998278	19	1..19	1	pathogenesis	integral component of membrane:plasma membrane	na	0	Highly probable	Cell membrane:Lipid-anchor:GPI-anchor:Membrane	2	indirect	LEYYLREKAKMAGTLIIPES:SKDQIKKLTSLKNKLERRQN	398:417-1100:1119	Eighty-six 20-mers peptides were synthesized to span the entire PvMSP-1 protein from the Belem strain of P. vivax.:Eighty-six 20-mers peptides were synthesized to span the entire PvMSP-1 protein from the Belem strain of P. vivax.	unreviewed	Sar, Alveolata, Apicomplexa, Aconoidasida, Haemosporida (haemosporidians), Plasmodiidae, Plasmodium, Plasmodium (Plasmodium), Plasmodium vivax	197499	0	na	na
M1VKG0	M1VKG0_PLAFA	67	Merozoite surface antigens	0	8	protozoan	Apicomplexa	51	1859	43	25	1991	2020	29	1	Plasmodium falciparum	1739	msp1	4	malaria	na	1	1	1	1720..1738	Helical	1	0.93413	0.988295	19	1..19	1	pathogenesis	integral component of membrane:plasma membrane	na	0	Highly probable	Cell membrane:Lipid-anchor:GPI-anchor:Membrane	63	indirect	CECTKPDSYPLFDGIFCSSSN:ECKCLLNYKQEGDKCVENPNPTCNE:EDYEKSKKDYEELL:EEEITTKGASAQSGT:GASAQSGTSGTSGTS:GLFHKEKMILNEEEITTKGA:GTSGTSAQSGTSGTS:GYRKPLDNIKDNVGKMEDYIKK:HGFKYLIDGYEEINELLYKLN:KEKMILNEEEITTKG:KLNSLNNPHNVLQNFSVFFNK:LDNIKDNVGKMEDY:LPRSNTSSGASPPAD:NISQHQCVKKQCPENSGCFRHLDEREECKCLLNYKQEGDKCVENPNPT:NNGGCDADAKCTEEDSGSNGKKITC:NSGCFRHLDEREECKCLLNYKQEGD:NTSSGASPPADASDS:PPADASDSDAKSYAD:PSSRSNTLPRSN:SGPSGPS…	1701:1721-1652:1676-525:538-55:69*-62:76*-44:63*-89:103-262:283-201:221-48:62*-1114:1134-267:280-141:155-1626:1673-1677:1701-1640:1664-145:159-152:166-134:145-124:138-127:141-1692:1716-138:152-438:452-1150:1170-120:134-117:131-69:83*;111:125-20:38*-20:39*-218:231-1472:1489-1463:1480-1481:1498-507:520-474:487-568:581-460:473-612:626-575:589-636:650-495:509-432:445-480:493-595:608-879:893-1319:1333…	na:na:na:na:na:na:na:na:na:na:na:na:na:This is the EGF-like domain 1 of the MSP1 protein (19kDa fragment).:na:na:na:na:na:na:na:na:na:na:na:na:na:na:na:na:na:The sequence source was designated as Z35327.1.:The sequence source was designated as Z35327.1.:The sequence source was designated as Z35327.1.:na:na:na:na:na:na:na:na:na:na:na:na:na:na:na:na:na:na:na:na:na:na:na:na:na:na:na:na:na	unreviewed	Sar, Alveolata, Apicomplexa, Aconoidasida, Haemosporida (haemosporidians), Plasmodiidae, Plasmodium, Plasmodium (Laverania), Plasmodium falciparum	197287	0	na	na
Q8I1M7	Q8I1M7_PLAVI	71	Merozoite surface antigens	0	7	protozoan	Apicomplexa	16	512	16	12	1996	2020	24	1	Plasmodium vivax	1727	MSP1	4	malaria	na	1	1	1	1698..1723	Helical	1	0.998616	0.997797	19	1..19	1	pathogenesis	integral component of membrane:plasma membrane	na	0	Highly probable	Cell membrane:Lipid-anchor:GPI-anchor:Membrane	0	na	na	na	na	unreviewed	Sar, Alveolata, Apicomplexa, Aconoidasida, Haemosporida (haemosporidians), Plasmodiidae, Plasmodium, Plasmodium (Plasmodium), Plasmodium vivax	194108	0	na	na
Q8I1L8	Q8I1L8_PLAVI	68	Merozoite surface antigens	0	7	protozoan	Apicomplexa	15	490	15	11	1996	2020	24	1	Plasmodium vivax	1739	MSP1	4	malaria	na	1	1	1	1710..1735	Helical	1	0.998569	0.997797	19	1..19	1	pathogenesis	integral component of membrane:plasma membrane	na	0	Highly probable	Cell membrane:Lipid-anchor:GPI-anchor:Membrane	0	na	na	na	na	unreviewed	Sar, Alveolata, Apicomplexa, Aconoidasida, Haemosporida (haemosporidians), Plasmodiidae, Plasmodium, Plasmodium (Plasmodium), Plasmodium vivax	194747	0	na	na
Q8I1K7	Q8I1K7_PLAVI	75	Merozoite surface antigens	0	7	protozoan	Apicomplexa	11	400	11	9	1998	2020	22	1	Plasmodium vivax	1706	MSP1	4	malaria	na	1	1	1	1677..1702	Helical	1	0.998726	0.998109	19	1..19	1	pathogenesis	integral component of membrane:plasma membrane	na	0	Highly probable	Cell membrane:Lipid-anchor:GPI-anchor:Membrane	0	na	na	na	na	unreviewed	Sar, Alveolata, Apicomplexa, Aconoidasida, Haemosporida (haemosporidians), Plasmodiidae, Plasmodium, Plasmodium (Plasmodium), Plasmodium vivax	192076	0	na	na
Q8I1K6	Q8I1K6_PLAVI	74	Merozoite surface antigens	0	7	protozoan	Apicomplexa	11	400	11	9	1998	2020	22	1	Plasmodium vivax	1708	MSP1	4	malaria	na	1	1	1	1679..1704	Helical	1	0.998442	0.998278	19	1..19	1	pathogenesis	integral component of membrane:plasma membrane	na	0	Highly probable	Cell membrane:Lipid-anchor:GPI-anchor:Membrane	0	na	na	na	na	unreviewed	Sar, Alveolata, Apicomplexa, Aconoidasida, Haemosporida (haemosporidians), Plasmodiidae, Plasmodium, Plasmodium (Plasmodium), Plasmodium vivax	191826	0	na	na
Q8I1K5	Q8I1K5_PLAVI	63	Merozoite surface antigens	0	7	protozoan	Apicomplexa	11	400	11	9	1998	2020	22	1	Plasmodium vivax	1758	MSP1	4	malaria	na	1	1	1	1729..1754	Helical	1	0.998513	0.998278	19	1..19	1	pathogenesis	integral component of membrane:plasma membrane	na	0	Highly probable	Cell membrane:Lipid-anchor:GPI-anchor:Membrane	0	na	na	na	na	unreviewed	Sar, Alveolata, Apicomplexa, Aconoidasida, Haemosporida (haemosporidians), Plasmodiidae, Plasmodium, Plasmodium (Plasmodium), Plasmodium vivax	196764	0	na	na
Q8I0M9	Q8I0M9_PLAVI	70	Merozoite surface antigens	0	7	protozoan	Apicomplexa	11	400	11	9	1998	2020	22	1	Plasmodium vivax	1728	MSP1	4	malaria	na	1	1	1	1699..1724	Helical	1	0.998602	0.997764	19	1..19	1	pathogenesis	integral component of membrane:plasma membrane	na	0	Highly probable	Cell membrane:Lipid-anchor:GPI-anchor:Membrane	0	na	na	na	na	unreviewed	Sar, Alveolata, Apicomplexa, Aconoidasida, Haemosporida (haemosporidians), Plasmodiidae, Plasmodium, Plasmodium (Plasmodium), Plasmodium vivax	194181	0	na	na
Q6LBT0	Q6LBT0_PLAFA	79	Merozoite surface antigens	0	7	protozoan	Apicomplexa	48	1799	42	25	1991	2020	29	1	Plasmodium falciparum	1639	msp1	2	malaria	na	1	1	1	1620..1638	Helical	1	0.980646	0.989168	19	1..19	1	pathogenesis	integral component of membrane:plasma membrane	na	0	Highly probable	Cell membrane:Lipid-anchor:GPI-anchor:Membrane	0	na	na	na	na	unreviewed	Sar, Alveolata, Apicomplexa, Aconoidasida, Haemosporida (haemosporidians), Plasmodiidae, Plasmodium, Plasmodium (Laverania), Plasmodium falciparum	187619	0	na	na
Q25645	Q25645_PLABE	56	Merozoite surface antigens	1	7	protozoan	Apicomplexa	1	43	1	1	2002	2002	0	19	Plasmodium berghei	1787		4	malaria	na	1	1	1	1758..1784	Helical	1	0.996188	0.98169	19	1..19	1	pathogenesis	integral component of membrane:plasma membrane	na	0	Highly probable	Cell membrane:Lipid-anchor:GPI-anchor:Membrane	0	na	na	na	na	unreviewed	Sar, Alveolata, Apicomplexa, Aconoidasida, Haemosporida (haemosporidians), Plasmodiidae, Plasmodium, Plasmodium (Vinckeia), Plasmodium berghei	198157	0	na	na
F1BZ55	F1BZ55_PLAVI	66	Merozoite surface antigens	0	7	protozoan	Apicomplexa	31	776	27	15	1994	2020	26	1	Plasmodium vivax	1748	MSP1	4	malaria	na	1	1	1	1719..1744	Helical	1	0.998372	0.998278	19	1..19	1	pathogenesis	integral component of membrane:plasma membrane	na	0	Highly probable	Cell membrane:Lipid-anchor:GPI-anchor:Membrane	0	na	na	na	na	unreviewed	Sar, Alveolata, Apicomplexa, Aconoidasida, Haemosporida (haemosporidians), Plasmodiidae, Plasmodium, Plasmodium (Plasmodium), Plasmodium vivax	195602	0	na	na
F1BZ53	F1BZ53_PLAVI	69	Merozoite surface antigens	0	7	protozoan	Apicomplexa	11	400	11	9	1998	2020	22	1	Plasmodium vivax	1731	MSP1	4	malaria	na	1	1	1	1702..1727	Helical	1	0.998442	0.998278	19	1..19	1	pathogenesis	integral component of membrane:plasma membrane	na	0	Highly probable	Cell membrane:Lipid-anchor:GPI-anchor:Membrane	0	na	na	na	na	unreviewed	Sar, Alveolata, Apicomplexa, Aconoidasida, Haemosporida (haemosporidians), Plasmodiidae, Plasmodium, Plasmodium (Plasmodium), Plasmodium vivax	193485	0	na	na
E3WDI0	E3WDI0_PLAVI	73	Merozoite surface antigens	0	7	protozoan	Apicomplexa	15	490	15	11	1996	2020	24	1	Plasmodium vivax	1719	pvmsp1	4	malaria	na	1	1	1	1690..1715	Helical	1	0.998467	0.99777	19	1..19	1	pathogenesis	integral component of membrane:plasma membrane	na	0	Highly probable	Cell membrane:Lipid-anchor:GPI-anchor:Membrane	0	na	na	na	na	unreviewed	Sar, Alveolata, Apicomplexa, Aconoidasida, Haemosporida (haemosporidians), Plasmodiidae, Plasmodium, Plasmodium (Plasmodium), Plasmodium vivax	194215	0	na	na
D5FPB1	D5FPB1_PLAMA	64	Merozoite surface antigens	0	7	protozoan	Apicomplexa	2	22	2	2	2010	2019	9	2	Plasmodium malariae	1751	MSP1	4	malaria	na	1	1	1	1723..1748	Helical	1	0.999384	0.99909	19	1..19	1	pathogenesis	integral component of membrane:plasma membrane	na	0	Highly probable	Cell membrane:Lipid-anchor:GPI-anchor:Membrane	0	na	na	na	na	unreviewed	Sar, Alveolata, Apicomplexa, Aconoidasida, Haemosporida (haemosporidians), Plasmodiidae, Plasmodium, Plasmodium (Plasmodium), Plasmodium malariae	196078	0	na	na
D4AFL2	D4AFL2_PLAKN	51	Merozoite surface antigens	1	7	protozoan	Apicomplexa	1	43	1	1	2009	2009	0	12	Plasmodium knowlesi	1832	msp1	4	malaria	na	1	1	1	1803..1828	Helical	1	0.999495	0.997956	19	1..19	1	pathogenesis	integral component of membrane:plasma membrane	na	0	Highly probable	Cell membrane:Lipid-anchor:GPI-anchor:Membrane	0	na	na	na	na	unreviewed	Sar, Alveolata, Apicomplexa, Aconoidasida, Haemosporida (haemosporidians), Plasmodiidae, Plasmodium, Plasmodium (Plasmodium), Plasmodium knowlesi	204344	0	na	na
B9A1D4	B9A1D4_PLACH	58	Merozoite surface antigens	0	7	protozoan	Apicomplexa	6	176	6	5	1996	2012	16	9	Plasmodium chabaudi chabaudi	1785	msp1	4	malaria	na	1	1	1	1756..1782	Helical	1	0.994977	0.984125	19	1..19	1	pathogenesis	integral component of membrane:plasma membrane	na	0.001	Probable	Cell membrane:Lipid-anchor:GPI-anchor:Membrane	0	na	na	na	na	unreviewed	Sar, Alveolata, Apicomplexa, Aconoidasida, Haemosporida (haemosporidians), Plasmodiidae, Plasmodium, Plasmodium (Vinckeia), Plasmodium chabaudi, Plasmodium chabaudi chabaudi	198888	0	na	na
B9A1D2	B9A1D2_PLACH	59	Merozoite surface antigens	0	7	protozoan	Apicomplexa	6	176	6	5	1996	2012	16	9	Plasmodium chabaudi chabaudi	1777	msp1	4	malaria	na	1	1	1	1748..1774	Helical	1	0.994809	0.983241	19	1..19	1	pathogenesis	integral component of membrane:plasma membrane	na	0.001	Probable	Cell membrane:Lipid-anchor:GPI-anchor:Membrane	0	na	na	na	na	unreviewed	Sar, Alveolata, Apicomplexa, Aconoidasida, Haemosporida (haemosporidians), Plasmodiidae, Plasmodium, Plasmodium (Vinckeia), Plasmodium chabaudi, Plasmodium chabaudi chabaudi	199015	0	na	na
A7BG19	A7BG19_PLAKN	52	Merozoite surface antigens	1	7	protozoan	Apicomplexa	1	43	1	1	2009	2009	0	12	Plasmodium knowlesi	1821	msp1 MSP1 PKNOH_S06431000	4	malaria	na	1	1	1	1792..1817	Helical	1	0.999529	0.997881	19	1..19	1	pathogenesis	integral component of membrane:plasma membrane	na	0	Highly probable	Cell membrane:Lipid-anchor:GPI-anchor:Membrane	0	na	na	na	na	unreviewed	Sar, Alveolata, Apicomplexa, Aconoidasida, Haemosporida (haemosporidians), Plasmodiidae, Plasmodium, Plasmodium (Plasmodium), Plasmodium knowlesi	202288	0	na	na
A0A1D3JMS5	A0A1D3JMS5_PLAMA	55	Merozoite surface antigens	0	7	protozoan	Apicomplexa	2	22	2	2	2010	2019	9	2	Plasmodium malariae	1803	MSP1 PMUG01_07042000	4	malaria	na	1	1	1	1775..1800	Helical	1	0.999384	0.99909	19	1..19	1	pathogenesis	integral component of membrane:plasma membrane	na	0	Highly probable	Cell membrane:Lipid-anchor:GPI-anchor:Membrane	0	na	na	na	na	unreviewed	Sar, Alveolata, Apicomplexa, Aconoidasida, Haemosporida (haemosporidians), Plasmodiidae, Plasmodium, Plasmodium (Plasmodium), Plasmodium malariae	205689	0	na	na
A0A1C6YE36	A0A1C6YE36_PLABE	54	Merozoite surface antigens	0	7	protozoan	Apicomplexa	3	106	3	3	2002	2018	16	3	Plasmodium berghei	1808	MSP1 PBNK65NY_000166300	4	malaria	na	1	1	1	1779..1805	Helical	1	0.996188	0.98169	19	1..19	1	pathogenesis	integral component of membrane:plasma membrane	na	0	Highly probable	Cell membrane:Lipid-anchor:GPI-anchor:Membrane	0	na	na	na	na	unreviewed	Sar, Alveolata, Apicomplexa, Aconoidasida, Haemosporida (haemosporidians), Plasmodiidae, Plasmodium, Plasmodium (Vinckeia), Plasmodium berghei	200027	0	na	na
A0A077Y7Y3	A0A077Y7Y3_9APIC	60	Merozoite surface antigens	1	7	protozoan	Apicomplexa	1	43	1	1	2002	2002	0	19	Plasmodium yoelii	1772	PY17X_0834400 PYYM_0834100	4	malaria	na	1	1	1	1743..1769	Helical	1	0.995184	0.983995	19	1..19	1	pathogenesis	integral component of membrane:plasma membrane	na	0	Highly probable	Cell membrane:Lipid-anchor:GPI-anchor:Membrane	0	na	na	na	na	unreviewed	Sar, Alveolata, Apicomplexa, Aconoidasida, Haemosporida (haemosporidians), Plasmodiidae, Plasmodium, Plasmodium (Vinckeia), Plasmodium yoelii	197231	0	na	na
Q27343	Q27343_THEAN	688	Merozoite surface glycoprotein	0	5	protozoan	Apicomplexa	2	75	2	2	1999	2014	15	7	Theileria annulata	281	Tams1	4	theileriosis	tropical theileriosis,East Coast fever	1	1	1	261..280	Helical	1	0.990937	0.987472	22	1..22	1	na	integral component of membrane	na	0.006	Weakly probable	na	0	na	na	na	na	unreviewed	Sar, Alveolata, Apicomplexa, Aconoidasida, Piroplasmida (Piroplasmids), Theileriidae, Theileria, Theileria annulata	32245	0	na	na
Q9GSA3	Q9GSA3_9APIC	463	Merozoite surface protein	0	4	protozoan	Apicomplexa	6	151	6	6	2001	2013	12	8	Plasmodium yoelii	409	pag-2 msp-8 PY17X_1103300 PYYM_1104400	2	malaria	na	1	1	1	388..408	Helical	1	0.99286	0.985011	24	1..22	1	na	integral component of membrane	na	0.216	Not GPI-anchored	na	0	na	na	na	na	unreviewed	Sar, Alveolata, Apicomplexa, Aconoidasida, Haemosporida (haemosporidians), Plasmodiidae, Plasmodium, Plasmodium (Vinckeia), Plasmodium yoelii	46842	0	na	na
Q04075	Q04075_BABBI	377	Merozoite surface protein	1	2	protozoan	Apicomplexa	1	13	1	1	2014	2014	0	7	Babesia bigemina	480	p58	4	babesiosis	na	0	0	0	na	na	1	0.983113	0.97661	21	1..21	0.965	na	na	na	0.182	Not GPI-anchored	na	0	na	na	na	na	unreviewed	Sar, Alveolata, Apicomplexa, Aconoidasida, Piroplasmida (Piroplasmids), Babesiidae, Babesia, Babesia bigemina	53795	0	na	na
A0A1B1E111	A0A1B1E111_9APIC	91	Merozoite surface protein	1	2	protozoan	Apicomplexa	1	32	1	1	2004	2004	0	17	Plasmodium coatneyi	1426	PCOAH_00031450	4	malaria	na	0	0	0	na	na	1	0.931225	0.796769	25	1..25	0.928	na	na	na	0.463	Not GPI-anchored	na	0	na	na	na	na	unreviewed	Sar, Alveolata, Apicomplexa, Aconoidasida, Haemosporida (haemosporidians), Plasmodiidae, Plasmodium, Plasmodium coatneyi	155048	0	na	na
Q8IJ53	Q8IJ53_PLAF7	440	Merozoite surface protein	0	0	protozoan	Apicomplexa	147	4855	63	37	1991	2021	30	0	Plasmodium falciparum (isolate 3D7)	424	PF3D7_1035600	4	malaria	na	0	0	0	na	na	0	0.102452	0.240256	na	na	0.266	na	na	na	0.824	Not GPI-anchored	na	0	na	na	na	na	unreviewed	Sar, Alveolata, Apicomplexa, Aconoidasida, Haemosporida (haemosporidians), Plasmodiidae, Plasmodium, Plasmodium (Laverania), Plasmodium falciparum, Plasmodium falciparum (isolate 3D7)	48196	0	na	na
A0A1G4GVL4	A0A1G4GVL4_PLAVI	49	Merozoite surface protein 1 paralog	0	5	protozoan	Apicomplexa	3	33	3	3	2014	2018	4	3	Plasmodium vivax	1866	PVT01_070034400	4	malaria	na	1	1	1	1845..1864	Helical	1	0.936221	0.988357	27	1..27	1	na	integral component of membrane	na	0	Highly probable	na	0	na	na	na	na	unreviewed	Sar, Alveolata, Apicomplexa, Aconoidasida, Haemosporida (haemosporidians), Plasmodiidae, Plasmodium, Plasmodium (Plasmodium), Plasmodium vivax	215906	0	na	na
Q868U4	Q868U4_PLAFA	333	Merozoite surface protein 10	0	5	protozoan	Apicomplexa	1	14	1	1	2017	2017	0	4	Plasmodium falciparum	524	MSP10	4	malaria	na	1	1	1	507..523	Helical	1	0.816204	0.811806	25	1..25	1	na	integral component of membrane	na	0.004	Probable	na	0	na	na	na	na	unreviewed	Sar, Alveolata, Apicomplexa, Aconoidasida, Haemosporida (haemosporidians), Plasmodiidae, Plasmodium, Plasmodium (Laverania), Plasmodium falciparum	61249	0	na	na
Q3MNE9	Q3MNE9_PLAVI	379	Merozoite surface protein 10	0	3	protozoan	Apicomplexa	2	27	2	2	2009	2014	5	7	Plasmodium vivax	479		4	malaria	na	1	0	0	na	na	1	0.992577	0.981804	28	1..28	0.824	na	na	na	0.003	Probable	na	0	na	na	na	na	unreviewed	Sar, Alveolata, Apicomplexa, Aconoidasida, Haemosporida (haemosporidians), Plasmodiidae, Plasmodium, Plasmodium (Plasmodium), Plasmodium vivax	52333	0	na	na
Q25950	Q25950_PLAFA	744	Merozoite surface protein 2	0	5	protozoan	Apicomplexa	21	278	16	9	1991	2021	30	0	Plasmodium falciparum	262	MSA-2	4	malaria	na	1	0	0	na	na	0	0.24975	0.211906	na	na	0.764	cell adhesion	anchored component of membrane:plasma membrane	na	0	Highly probable	Cell membrane:Lipid-anchor:GPI-anchor:Membrane	0	na	na	na	na	unreviewed	Sar, Alveolata, Apicomplexa, Aconoidasida, Haemosporida (haemosporidians), Plasmodiidae, Plasmodium, Plasmodium (Laverania), Plasmodium falciparum	26808	0	na	na
A0A7D5NHR3	A0A7D5NHR3_PLAFA	549	Merozoite surface protein 3	0	3	protozoan	Apicomplexa	20	650	19	13	1994	2017	23	4	Plasmodium falciparum	356	MSP-3	4	malaria	na	0	0	0	na	na	1	0.876692	0.71517	25	1..25	0.999	na	na	na	0.698	Not GPI-anchored	na	9	indirect	AKEASSYDYILGWEFGGGVPEHKKEEN:AQNLISKNQNNNEKN:EKEQSNENNDQKKDM:ENDDVLDEKEEEAEE:NDFSGGEFLWPGYTE:NEEETESEISEDEEE:NSQIENEENVNTTIT:SSYDYILGWEFGGGV:WEFGGGVPEHKKEEN	184:210-302:316-286:300-228:242*-60:74*-252:266*-44:58*-188:202*-196:210*	The sequence was described in the section of Materials and Methods. The middle part (residues 220-230) of the peptide was almost identical to the MSP-6<sub>182-192</sub> peptide with the exception of a V229 to A191 substitution.:na:na:na:na:na:na:na:na	unreviewed	Sar, Alveolata, Apicomplexa, Aconoidasida, Haemosporida (haemosporidians), Plasmodiidae, Plasmodium, Plasmodium (Laverania), Plasmodium falciparum	40392	0	na	na
A0A1G4GZ26	A0A1G4GZ26_PLAVI	170	Merozoite surface protein 3	1	3	protozoan	Apicomplexa	1	16	1	1	2013	2013	0	8	Plasmodium vivax	852	PVT01_100033600	4	malaria	na	0	1	0	na	na	1	0.99664	0.992504	23	1..23	0.999	na	na	na	0.493	Not GPI-anchored	na	1	possible	AEDAAEEAKEAAKK	649:662	na	unreviewed	Sar, Alveolata, Apicomplexa, Aconoidasida, Haemosporida (haemosporidians), Plasmodiidae, Plasmodium, Plasmodium (Plasmodium), Plasmodium vivax	90560	0	na	na
X2CLS7	X2CLS7_PLAVI	149	Merozoite surface protein 3	1	2	protozoan	Apicomplexa	1	16	1	1	2013	2013	0	8	Plasmodium vivax	907	MSP3E1 MSP3E	4	malaria	na	0	0	0	na	na	1	0.841828	0.930429	25	1..25	0.924	na	na	na	0.522	Not GPI-anchored	na	0	na	na	na	na	unreviewed	Sar, Alveolata, Apicomplexa, Aconoidasida, Haemosporida (haemosporidians), Plasmodiidae, Plasmodium, Plasmodium (Plasmodium), Plasmodium vivax	96841	0	na	na
A0A7D5SIE1	A0A7D5SIE1_PLAFA	502	Merozoite surface protein 3	0	2	protozoan	Apicomplexa	21	677	20	14	1994	2017	23	4	Plasmodium falciparum	383	MSP-3	4	malaria	na	0	0	0	na	na	1	0.783113	0.66576	25	1..25	0.998	na	na	na	0.72	Not GPI-anchored	na	0	na	na	na	na	unreviewed	Sar, Alveolata, Apicomplexa, Aconoidasida, Haemosporida (haemosporidians), Plasmodiidae, Plasmodium, Plasmodium (Laverania), Plasmodium falciparum	43664	0	na	na
A0A7D5SGG3	A0A7D5SGG3_PLAFA	491	Merozoite surface protein 3	0	2	protozoan	Apicomplexa	21	677	20	14	1994	2017	23	4	Plasmodium falciparum	394	MSP-3	4	malaria	na	0	0	0	na	na	1	0.800818	0.660984	25	1..25	0.998	na	na	na	0.675	Not GPI-anchored	na	0	na	na	na	na	unreviewed	Sar, Alveolata, Apicomplexa, Aconoidasida, Haemosporida (haemosporidians), Plasmodiidae, Plasmodium, Plasmodium (Laverania), Plasmodium falciparum	45207	0	na	na
A0A564ZYQ0	A0A564ZYQ0_PLAVI	151	Merozoite surface protein 3	1	2	protozoan	Apicomplexa	1	16	1	1	2013	2013	0	8	Plasmodium vivax	898	PVP01_1031300	4	malaria	na	0	0	0	na	na	1	0.801782	0.788232	25	1..25	0.862	na	na	na	0.36	Not GPI-anchored	na	0	na	na	na	na	unreviewed	Sar, Alveolata, Apicomplexa, Aconoidasida, Haemosporida (haemosporidians), Plasmodiidae, Plasmodium, Plasmodium (Plasmodium), Plasmodium vivax	96526	0	na	na
A0A564ZYC2	A0A564ZYC2_PLAVI	172	Merozoite surface protein 3	1	2	protozoan	Apicomplexa	1	16	1	1	2013	2013	0	8	Plasmodium vivax	845	PVP01_1031700	4	malaria	na	0	0	0	na	na	1	0.867533	0.939404	25	1..20	0.869	na	na	na	0.036	Not GPI-anchored	na	0	na	na	na	na	unreviewed	Sar, Alveolata, Apicomplexa, Aconoidasida, Haemosporida (haemosporidians), Plasmodiidae, Plasmodium, Plasmodium (Plasmodium), Plasmodium vivax	91567	0	na	na
A0A564ZWJ1	A0A564ZWJ1_PLAVI	120	Merozoite surface protein 3	1	2	protozoan	Apicomplexa	1	16	1	1	2013	2013	0	8	Plasmodium vivax	1126	PVP01_1031400	4	malaria	na	0	0	0	na	na	1	0.863186	0.866145	24	1..24	0.865	na	na	na	0.216	Not GPI-anchored	na	0	na	na	na	na	unreviewed	Sar, Alveolata, Apicomplexa, Aconoidasida, Haemosporida (haemosporidians), Plasmodiidae, Plasmodium, Plasmodium (Plasmodium), Plasmodium vivax	119956	0	na	na
A0A564ZWH3	A0A564ZWH3_PLAVI	184	Merozoite surface protein 3	1	2	protozoan	Apicomplexa	1	16	1	1	2013	2013	0	8	Plasmodium vivax	784	PVP01_1031500	4	malaria	na	0	0	0	na	na	1	0.979827	0.994671	19	1..19	0.936	na	na	na	0.463	Not GPI-anchored	na	0	na	na	na	na	unreviewed	Sar, Alveolata, Apicomplexa, Aconoidasida, Haemosporida (haemosporidians), Plasmodiidae, Plasmodium, Plasmodium (Plasmodium), Plasmodium vivax	84778	0	na	na
A0A1G4HEU7	A0A1G4HEU7_PLAVI	218	Merozoite surface protein 3	1	2	protozoan	Apicomplexa	1	16	1	1	2013	2013	0	8	Plasmodium vivax	701	PVC01_100040600	4	malaria	na	0	0	0	na	na	1	0.973886	0.99501	19	1..19	0.926	na	na	na	0.428	Not GPI-anchored	na	0	na	na	na	na	unreviewed	Sar, Alveolata, Apicomplexa, Aconoidasida, Haemosporida (haemosporidians), Plasmodiidae, Plasmodium, Plasmodium (Plasmodium), Plasmodium vivax	76423	0	na	na
A0A1G4HEN5	A0A1G4HEN5_PLAVI	119	Merozoite surface protein 3	1	2	protozoan	Apicomplexa	1	16	1	1	2013	2013	0	8	Plasmodium vivax	1150	PVC01_100040200	4	malaria	na	0	0	0	na	na	1	0.832025	0.9421	24	1..24	0.812	na	na	na	0.548	Not GPI-anchored	na	0	na	na	na	na	unreviewed	Sar, Alveolata, Apicomplexa, Aconoidasida, Haemosporida (haemosporidians), Plasmodiidae, Plasmodium, Plasmodium (Plasmodium), Plasmodium vivax	123559	0	na	na
A0A1G4HEL5	A0A1G4HEL5_PLAVI	263	Merozoite surface protein 3	1	2	protozoan	Apicomplexa	1	16	1	1	2013	2013	0	8	Plasmodium vivax	607	PVC01_100040800	4	malaria	na	0	0	0	na	na	1	0.93919	0.962583	25	1..20	0.871	na	na	na	0.109	Not GPI-anchored	na	0	na	na	na	na	unreviewed	Sar, Alveolata, Apicomplexa, Aconoidasida, Haemosporida (haemosporidians), Plasmodiidae, Plasmodium, Plasmodium (Plasmodium), Plasmodium vivax	66020	0	na	na
A0A1G4HEJ4	A0A1G4HEJ4_PLAVI	514	Merozoite surface protein 3	1	2	protozoan	Apicomplexa	1	16	1	1	2013	2013	0	8	Plasmodium vivax	374	PVC01_100039500	4	malaria	na	0	0	0	na	na	1	0.693922	0.81865	26	1..23	0.805	na	na	na	0.043	Not GPI-anchored	na	0	na	na	na	na	unreviewed	Sar, Alveolata, Apicomplexa, Aconoidasida, Haemosporida (haemosporidians), Plasmodiidae, Plasmodium, Plasmodium (Plasmodium), Plasmodium vivax	40462	0	na	na
A0A1G4HEJ1	A0A1G4HEJ1_PLAVI	147	Merozoite surface protein 3	1	2	protozoan	Apicomplexa	1	16	1	1	2013	2013	0	8	Plasmodium vivax	907	PVC01_100039900	4	malaria	na	0	0	0	na	na	1	0.813851	0.788232	25	1..25	0.863	na	na	na	0.323	Not GPI-anchored	na	0	na	na	na	na	unreviewed	Sar, Alveolata, Apicomplexa, Aconoidasida, Haemosporida (haemosporidians), Plasmodiidae, Plasmodium, Plasmodium (Plasmodium), Plasmodium vivax	97030	0	na	na
A0A1G4HEG9	A0A1G4HEG9_PLAVI	164	Merozoite surface protein 3	1	2	protozoan	Apicomplexa	1	16	1	1	2013	2013	0	8	Plasmodium vivax	861	PVC01_100040700	4	malaria	na	0	0	0	na	na	1	0.91869	0.863879	25	1..25	0.865	na	na	na	0.323	Not GPI-anchored	na	0	na	na	na	na	unreviewed	Sar, Alveolata, Apicomplexa, Aconoidasida, Haemosporida (haemosporidians), Plasmodiidae, Plasmodium, Plasmodium (Plasmodium), Plasmodium vivax	93930	0	na	na
A0A1G4HEG0	A0A1G4HEG0_PLAVI	435	Merozoite surface protein 3	1	2	protozoan	Apicomplexa	1	16	1	1	2013	2013	0	8	Plasmodium vivax	430	PVC01_100039700	4	malaria	na	0	1	0	na	na	1	0.657324	0.604073	26	1..20	0.987	na	na	na	0.026	Not GPI-anchored	na	0	na	na	na	na	unreviewed	Sar, Alveolata, Apicomplexa, Aconoidasida, Haemosporida (haemosporidians), Plasmodiidae, Plasmodium, Plasmodium (Plasmodium), Plasmodium vivax	46209	0	na	na
A0A1G4GZ78	A0A1G4GZ78_PLAVI	222	Merozoite surface protein 3	1	2	protozoan	Apicomplexa	1	16	1	1	2013	2013	0	8	Plasmodium vivax	692	PVT01_100034800	4	malaria	na	0	0	0	na	na	1	0.87704	0.977467	24	1..23	0.879	na	na	na	0.493	Not GPI-anchored	na	0	na	na	na	na	unreviewed	Sar, Alveolata, Apicomplexa, Aconoidasida, Haemosporida (haemosporidians), Plasmodiidae, Plasmodium, Plasmodium (Plasmodium), Plasmodium vivax	75209	0	na	na
A0A1G4GZ76	A0A1G4GZ76_PLAVI	219	Merozoite surface protein 3	1	2	protozoan	Apicomplexa	1	16	1	1	2013	2013	0	8	Plasmodium vivax	697	PVT01_100034500	4	malaria	na	0	0	0	na	na	1	0.928304	0.987174	22	1..22	0.827	na	na	na	0.252	Not GPI-anchored	na	0	na	na	na	na	unreviewed	Sar, Alveolata, Apicomplexa, Aconoidasida, Haemosporida (haemosporidians), Plasmodiidae, Plasmodium, Plasmodium (Plasmodium), Plasmodium vivax	75898	0	na	na
A0A1G4GZ64	A0A1G4GZ64_PLAVI	123	Merozoite surface protein 3	1	2	protozoan	Apicomplexa	1	16	1	1	2013	2013	0	8	Plasmodium vivax	1122	PVT01_100034700	4	malaria	na	0	0	0	na	na	1	0.836491	0.866145	24	1..24	0.865	na	na	na	0.463	Not GPI-anchored	na	0	na	na	na	na	unreviewed	Sar, Alveolata, Apicomplexa, Aconoidasida, Haemosporida (haemosporidians), Plasmodiidae, Plasmodium, Plasmodium (Plasmodium), Plasmodium vivax	120771	0	na	na
A0A1G4GZ47	A0A1G4GZ47_PLAVI	146	Merozoite surface protein 3	1	2	protozoan	Apicomplexa	1	16	1	1	2013	2013	0	8	Plasmodium vivax	907	PVT01_100034600	4	malaria	na	0	0	0	na	na	1	0.915585	0.871518	25	1..25	0.867	na	na	na	0.043	Not GPI-anchored	na	0	na	na	na	na	unreviewed	Sar, Alveolata, Apicomplexa, Aconoidasida, Haemosporida (haemosporidians), Plasmodiidae, Plasmodium, Plasmodium (Plasmodium), Plasmodium vivax	98067	0	na	na
A0A564ZXR9	A0A564ZXR9_PLAVI	124	Merozoite surface protein 3	1	0	protozoan	Apicomplexa	1	16	1	1	2013	2013	0	8	Plasmodium vivax	1107	PVP01_1031200	4	malaria	na	0	0	0	na	na	0	0.208621	0.531118	31	na	0.221	na	na	na	0.741	Not GPI-anchored	na	0	na	na	na	na	unreviewed	Sar, Alveolata, Apicomplexa, Aconoidasida, Haemosporida (haemosporidians), Plasmodiidae, Plasmodium, Plasmodium (Plasmodium), Plasmodium vivax	118733	0	na	na
A0A1G4HEH9	A0A1G4HEH9_PLAVI	99	Merozoite surface protein 3	1	0	protozoan	Apicomplexa	1	16	1	1	2013	2013	0	8	Plasmodium vivax	1354	PVC01_100040000	4	malaria	na	0	0	0	na	na	0	0.087203	0.420132	na	na	0.137	signal transduction	membrane	na	0.741	Not GPI-anchored	na	0	na	na	na	na	unreviewed	Sar, Alveolata, Apicomplexa, Aconoidasida, Haemosporida (haemosporidians), Plasmodiidae, Plasmodium, Plasmodium (Plasmodium), Plasmodium vivax	143340	0	na	na
A0A1G4GZ96	A0A1G4GZ96_PLAVI	543	Merozoite surface protein 3	1	0	protozoan	Apicomplexa	1	16	1	1	2013	2013	0	8	Plasmodium vivax	359	PVT01_100034000	4	malaria	na	0	0	0	na	na	0	0.149575	0.420132	na	na	0.139	na	na	na	0.652	Not GPI-anchored	na	0	na	na	na	na	unreviewed	Sar, Alveolata, Apicomplexa, Aconoidasida, Haemosporida (haemosporidians), Plasmodiidae, Plasmodium, Plasmodium (Plasmodium), Plasmodium vivax	40235	0	na	na
A0A1G4EC46	A0A1G4EC46_PLAVI	129	Merozoite surface protein 3	1	0	protozoan	Apicomplexa	1	16	1	1	2013	2013	0	8	Plasmodium vivax	1081	PVT01_000067100	4	malaria	na	0	0	0	na	na	0	0.143156	0.420132	na	na	0.138	na	na	na	0.652	Not GPI-anchored	na	0	na	na	na	na	unreviewed	Sar, Alveolata, Apicomplexa, Aconoidasida, Haemosporida (haemosporidians), Plasmodiidae, Plasmodium, Plasmodium (Plasmodium), Plasmodium vivax	114611	0	na	na
A0A1G4E772	A0A1G4E772_PLAVI	106	Merozoite surface protein 3	1	0	protozoan	Apicomplexa	1	16	1	1	2013	2013	0	8	Plasmodium vivax	1300	PVT01_000074900	4	malaria	na	0	0	0	na	na	0	0.137392	0.420132	na	na	0.138	na	na	na	0.773	Not GPI-anchored	na	0	na	na	na	na	unreviewed	Sar, Alveolata, Apicomplexa, Aconoidasida, Haemosporida (haemosporidians), Plasmodiidae, Plasmodium, Plasmodium (Plasmodium), Plasmodium vivax	138468	0	na	na
O76244	O76244_PLAFA	706	Merozoite surface protein 4	0	4	protozoan	Apicomplexa	11	274	11	9	2000	2017	17	4	Plasmodium falciparum	272	MSP4 msp4	4	malaria	na	2	2	2	6..32:246..271	Helical	0	0.210823	0.261039	na	na	1	na	integral component of membrane	na	0.001	Probable	na	0	na	na	na	na	unreviewed	Sar, Alveolata, Apicomplexa, Aconoidasida, Haemosporida (haemosporidians), Plasmodiidae, Plasmodium, Plasmodium (Laverania), Plasmodium falciparum	30549	0	na	na
Q8T6V1	Q8T6V1_PLAVI	820	Merozoite surface protein 4	0	2	protozoan	Apicomplexa	2	57	2	2	2002	2017	15	4	Plasmodium vivax	230	MSP4	4	malaria	na	1	0	0	na	na	1	0.413219	0.466883	na	1..25	0.984	na	na	na	0.004	Probable	na	0	na	na	na	na	unreviewed	Sar, Alveolata, Apicomplexa, Aconoidasida, Haemosporida (haemosporidians), Plasmodiidae, Plasmodium, Plasmodium (Plasmodium), Plasmodium vivax	23347	0	na	na
Q8WSM7	Q8WSM7_PLACH	875	Merozoite surface protein 4/5	0	5	protozoan	Apicomplexa	4	126	4	4	2002	2004	2	17	Plasmodium chabaudi chabaudi	210	MSP4/5	4	malaria	na	1	1	1	191..209	Helical	1	0.909757	0.806786	23	1..23	1	na	integral component of membrane	na	0.001	Probable	na	0	na	na	na	na	unreviewed	Sar, Alveolata, Apicomplexa, Aconoidasida, Haemosporida (haemosporidians), Plasmodiidae, Plasmodium, Plasmodium (Vinckeia), Plasmodium chabaudi, Plasmodium chabaudi chabaudi	22143	0	na	na
Q9NJW2	Q9NJW2_9APIC	868	Merozoite surface protein 4/5	0	4	protozoan	Apicomplexa	6	187	6	5	2000	2020	20	1	Plasmodium yoelii	213	MSP4/5 PY17X_0305000 PYYM_0305300	4	malaria	na	2	2	2	6..23:194..212	Helical	0	0.655166	0.493048	na	na	1	na	integral component of membrane	na	0.003	Probable	na	0	na	na	na	na	unreviewed	Sar, Alveolata, Apicomplexa, Aconoidasida, Haemosporida (haemosporidians), Plasmodiidae, Plasmodium, Plasmodium (Vinckeia), Plasmodium yoelii	23232	0	na	na
A0A509AD37	A0A509AD37_PLABA	889	Merozoite surface protein 4/5	0	4	protozoan	Apicomplexa	3	106	3	3	2002	2005	3	16	Plasmodium berghei (strain Anka)	201	PBANKA_0304400	4	malaria	na	2	1	1	174..200	Helical	0	0.773377	0.618159	25	1..25	1	na	integral component of membrane	na	0.001	Probable	na	0	na	na	na	na	unreviewed	Sar, Alveolata, Apicomplexa, Aconoidasida, Haemosporida (haemosporidians), Plasmodiidae, Plasmodium, Plasmodium (Vinckeia), Plasmodium berghei, Plasmodium berghei (strain Anka)	21621	0	na	na
A0A1D3LB88	A0A1D3LB88_PLACH	876	Merozoite surface protein 4/5, putative	0	5	protozoan	Apicomplexa	3	101	3	3	2002	2004	2	17	Plasmodium chabaudi chabaudi	209	MSP4 5 PCHCB_000035100	4	malaria	na	1	1	1	190..208	Helical	1	0.857938	0.867052	23	1..23	1	na	integral component of membrane	na	0.003	Probable	na	0	na	na	na	na	unreviewed	Sar, Alveolata, Apicomplexa, Aconoidasida, Haemosporida (haemosporidians), Plasmodiidae, Plasmodium, Plasmodium (Vinckeia), Plasmodium chabaudi, Plasmodium chabaudi chabaudi	22016	0	na	na
Q8T6V0	Q8T6V0_PLAVI	497	Merozoite surface protein 5	0	5	protozoan	Apicomplexa	2	57	2	2	2002	2017	15	4	Plasmodium vivax	387	MSP5	4	malaria	na	1	1	1	368..386	Helical	1	0.682939	0.801503	23	1..23	1	na	integral component of membrane	na	0.001	Probable	na	0	na	na	na	na	unreviewed	Sar, Alveolata, Apicomplexa, Aconoidasida, Haemosporida (haemosporidians), Plasmodiidae, Plasmodium, Plasmodium (Plasmodium), Plasmodium vivax	41009	0	na	na
O76245	O76245_PLAFA	707	Merozoite surface protein 5	0	4	protozoan	Apicomplexa	6	196	6	6	2001	2017	16	4	Plasmodium falciparum	272	MSP5 msp5	4	malaria	na	2	2	2	6..23:247..271	Helical	0	0.093107	0.111203	na	na	1	na	integral component of membrane	na	0.005	Weakly probable	na	0	na	na	na	na	unreviewed	Sar, Alveolata, Apicomplexa, Aconoidasida, Haemosporida (haemosporidians), Plasmodiidae, Plasmodium, Plasmodium (Laverania), Plasmodium falciparum	30974	0	na	na
C5HWI1	C5HWI1_PLAFA	562	Merozoite surface protein 7	1	3	protozoan	Apicomplexa	1	18	1	1	2004	2004	0	17	Plasmodium falciparum	351		4	malaria	na	0	0	0	na	na	1	0.834268	0.932438	21	1..21	1	na	na	na	0.756	Not GPI-anchored	na	9	indirect	DDNEENNDDDNTYEL:FENVDDDAVENEQED:GLFGKNVLSKVKAQS:KKEYEDFVLNSKEYD:NNDSHFENVDDDAVE:SKEYDIIKNLIIMFG:SYAKQNSHLSEKKIK:TFLGQNNDSHFENVD:YKKFLEYSFNLLNTM	103:117*-133:147*-163:177*-248:262*-128:142*-258:272*-318:332*-123:137*-337:351*	na:na:na:na:na:na:na:na:na	unreviewed	Sar, Alveolata, Apicomplexa, Aconoidasida, Haemosporida (haemosporidians), Plasmodiidae, Plasmodium, Plasmodium (Laverania), Plasmodium falciparum	41334	0	na	na
A0A564ZWG0	A0A564ZWG0_PLAVI	364	Merozoite surface protein 8	0	5	protozoan	Apicomplexa	2	14	2	1	2017	2021	4	0	Plasmodium vivax	487	PVP01_1032600	4	malaria	na	1	1	1	465..486	Helical	1	0.995399	0.996692	22	1..22	1	na	integral component of membrane	na	0.001	Probable	na	0	na	na	na	na	unreviewed	Sar, Alveolata, Apicomplexa, Aconoidasida, Haemosporida (haemosporidians), Plasmodiidae, Plasmodium, Plasmodium (Plasmodium), Plasmodium vivax	54732	0	na	na
Q964F8	Q964F8_PLAFA	267	Merozoite surface protein 8	0	4	protozoan	Apicomplexa	10	168	10	7	2001	2021	20	0	Plasmodium falciparum	604	MSP8	4	malaria	na	1	1	1	582..603	Helical	1	0.886847	0.974455	25	1..25	1	na	integral component of membrane	na	0.011	Not GPI-anchored	na	0	na	na	na	na	unreviewed	Sar, Alveolata, Apicomplexa, Aconoidasida, Haemosporida (haemosporidians), Plasmodiidae, Plasmodium, Plasmodium (Laverania), Plasmodium falciparum	70151	0	na	na
A0A1D3SBZ5	A0A1D3SBZ5_PLABE	443	Merozoite surface protein 8	0	4	protozoan	Apicomplexa	2	7	2	1	2008	2020	12	1	Plasmodium berghei	422	MSP8 PBNK65E_000260100 PBSP11RLL_000259400	4	malaria	na	1	1	1	388..410	Helical	1	0.985803	0.946392	24	1..22	1	na	integral component of membrane	na	0.548	Not GPI-anchored	na	0	na	na	na	na	unreviewed	Sar, Alveolata, Apicomplexa, Aconoidasida, Haemosporida (haemosporidians), Plasmodiidae, Plasmodium, Plasmodium (Vinckeia), Plasmodium berghei	48277	0	na	na
A0A1G4HL18	A0A1G4HL18_PLAVI	131	Merozoite surface protein 9	0	3	protozoan	Apicomplexa	3	43	3	2	2004	2020	16	1	Plasmodium vivax	1031	PVC01_140052500	4	malaria	na	0	0	0	na	na	1	0.991754	0.990231	22	1..22	0.871	signal transduction	membrane	na	0.109	Not GPI-anchored	na	1	possible	EAAPENAEPVHENA	784:797*;798:811	na	unreviewed	Sar, Alveolata, Apicomplexa, Aconoidasida, Haemosporida (haemosporidians), Plasmodiidae, Plasmodium, Plasmodium (Plasmodium), Plasmodium vivax	111511	0	na	na
Q6W9J3	Q6W9J3_PLABE	256	Merozoite surface protein 9	0	2	protozoan	Apicomplexa	1	0	0	1	2020	2020	0	1	Plasmodium berghei	618	msp-9 PBNK65E_000461000 PBNK65NY_000459700 PBSP11A_000460700	2	malaria	na	0	0	0	na	na	1	0.987534	0.987774	22	1..22	0.913	na	na	na	0.807	Not GPI-anchored	na	0	na	na	na	na	unreviewed	Sar, Alveolata, Apicomplexa, Aconoidasida, Haemosporida (haemosporidians), Plasmodiidae, Plasmodium, Plasmodium (Vinckeia), Plasmodium berghei	69610	0	na	na
A0A384KRT7	A0A384KRT7_PLAKH	215	Merozoite surface protein 9	1	2	protozoan	Apicomplexa	1	32	1	1	2004	2004	0	17	Plasmodium knowlesi (strain H)	707	PKNH_1448000	4	malaria	na	0	0	0	na	na	1	0.993533	0.992108	22	na	0.815	na	na	na	0.575	Not GPI-anchored	na	0	na	na	na	na	unreviewed	Sar, Alveolata, Apicomplexa, Aconoidasida, Haemosporida (haemosporidians), Plasmodiidae, Plasmodium, Plasmodium (Plasmodium), Plasmodium knowlesi, Plasmodium knowlesi (strain H)	80400	0	na	na
C6KSX0	PF12_PLAF7	570	Merozoite surface protein P12	1	5	protozoan	Apicomplexa	1	13	1	1	2011	2011	0	10	Plasmodium falciparum (isolate 3D7)	347	PF12 PFF0615c	1	malaria	na	1	1	0	na	na	1	0.996295	0.996528	25	1..25	1	entry into host	anchored component of plasma membrane:apical part of cell:cell surface:symbiont-containing vacuolar space	na	0.003	Probable	[Merozoite surface protein P12]: Cell surface:Cell membrane:Lipid-anchor:GPI-anchor:Note=Present on the surface of merozoite:processed form]: Cell surface:Note=Shed from the merozoite surface	0	na	na	na	na	reviewed	Sar, Alveolata, Apicomplexa, Aconoidasida, Haemosporida (haemosporidians), Plasmodiidae, Plasmodium, Plasmodium (Laverania), Plasmodium falciparum, Plasmodium falciparum (isolate 3D7)	39434	0	na	na
Q8ID66	PF92_PLAF7	179	Merozoite surface protein P92	0	5	protozoan	Apicomplexa	2	16	2	2	2011	2016	5	5	Plasmodium falciparum (isolate 3D7)	796	PF92 PF13_0338	1	malaria	na	1	1	0	na	na	1	0.99265	0.987154	26	1..26	1	na	anchored component of membrane:cell surface:plasma membrane	na	0.002	Probable	Cell surface:Cell membrane:Lipid-anchor:GPI-anchor:Note=Present on the surface of merozoite	0	na	na	na	na	reviewed	Sar, Alveolata, Apicomplexa, Aconoidasida, Haemosporida (haemosporidians), Plasmodiidae, Plasmodium, Plasmodium (Laverania), Plasmodium falciparum, Plasmodium falciparum (isolate 3D7)	92728	0	na	na
K6V1R5	K6V1R5_PLACD	176	Merozoite surface protein-9	1	2	protozoan	Apicomplexa	1	32	1	1	2004	2004	0	17	Plasmodium cynomolgi (strain B)	818	PCYB_145430	4	malaria	na	0	0	0	na	na	1	0.996484	0.997752	22	1..22	0.872	na	na	na	0.252	Not GPI-anchored	na	0	na	na	na	na	unreviewed	Sar, Alveolata, Apicomplexa, Aconoidasida, Haemosporida (haemosporidians), Plasmodiidae, Plasmodium, Plasmodium (Plasmodium), Plasmodium cynomolgi, Plasmodium cynomolgi (strain B)	90042	0	na	na
A0A1B1E781	A0A1B1E781_9APIC	186	Merozoite surface protein-9	1	2	protozoan	Apicomplexa	1	32	1	1	2004	2004	0	17	Plasmodium coatneyi	779	PCOAH_00053980	4	malaria	na	0	0	0	na	na	1	0.996504	0.992351	17	1..17	0.871	na	na	na	0.36	Not GPI-anchored	na	0	na	na	na	na	unreviewed	Sar, Alveolata, Apicomplexa, Aconoidasida, Haemosporida (haemosporidians), Plasmodiidae, Plasmodium, Plasmodium coatneyi	87431	0	na	na
A0A3S7WVI9	A0A3S7WVI9_LEIDO	474	Methionine aminopeptidase	1	0	protozoan	Euglenozoa	1	20	1	1	2012	2012	0	9	Leishmania donovani	401	CGC20_9060 CGC21_19320 LdCL_190010400 LDHU3_19.0600	3	leishmaniasis	Visceral leishmaniasis	0	0	0	na	na	0	6e-06	0.001209	na	na	0.001	protein initiator methionine removal	na	metal ion binding:metalloaminopeptidase activity	0.154	Not GPI-anchored	na	0	na	na	na	na	unreviewed	Discoba, Euglenozoa, Kinetoplastea (kinetoplasts), Metakinetoplastina, Trypanosomatida, Trypanosomatidae, Leishmaniinae, Leishmania, Leishmania, Leishmania donovani species complex, Leishmania donovani	44940	0	na	na
A4IDL2	A4IDL2_LEIIN	558	Methyltransferase	0	0	protozoan	Euglenozoa	1	7	1	1	2020	2020	0	1	Leishmania infantum	353	LINF_360031200 LINJ_36_2510	3	leishmaniasis	na	0	0	0	na	na	0	0.000237	0.001202	na	na	0.001	methylation:steroid biosynthetic process	na	methyltransferase activity	0.698	Not GPI-anchored	na	0	na	na	na	na	unreviewed	Discoba, Euglenozoa, Kinetoplastea (kinetoplasts), Metakinetoplastina, Trypanosomatida, Trypanosomatidae, Leishmaniinae, Leishmania, Leishmania, Leishmania donovani species complex, Leishmania infantum	39861	0	na	na
A0A125YRT0	A0A125YRT0_TOXGM	226	Micronemal protein 8	0	3	protozoan	Apicomplexa	4	89	4	3	2010	2021	11	0	Toxoplasma gondii (strain ATCC 50611 / Me49)	684	MIC8 TGME49_245490	4	toxoplasmosis	na	1	1	1	606..627	Helical	1	0.879742	0.206785	na	1..18	0.999	na	integral component of membrane	calcium ion binding	0.06	Not GPI-anchored	na	0	na	na	na	na	unreviewed	Sar, Alveolata, Apicomplexa, Conoidasida, Coccidia, Eucoccidiorida, Eimeriorina, Sarcocystidae, Toxoplasma, Toxoplasma gondii, Toxoplasma gondii (strain ATCC 50611 / Me49)	74647	0	na	na
A0A125YP11	A0A125YP11_TOXGM	284	Micronemal protein MIC4	0	3	protozoan	Apicomplexa	5	192	5	4	2005	2021	16	0	Toxoplasma gondii (strain ATCC 50611 / Me49)	580	MIC4 TGME49_208030	4	toxoplasmosis	na	0	0	0	na	na	1	0.995659	0.702617	25	1..25	1	proteolysis	extracellular region	na	0.84	Not GPI-anchored	na	0	na	na	na	na	unreviewed	Sar, Alveolata, Apicomplexa, Conoidasida, Coccidia, Eucoccidiorida, Eimeriorina, Sarcocystidae, Toxoplasma, Toxoplasma gondii, Toxoplasma gondii (strain ATCC 50611 / Me49)	63021	0	na	na
A0A140GN71	A0A140GN71_EIMAC	158	Microneme 3	0	0	protozoan	Apicomplexa	1	9	1	1	2016	2016	0	5	Eimeria acervulina (Coccidian parasite)	868		2	coccidiosis	na	0	0	0	na	na	0	0.000295	0.00047	na	na	0.001	na	na	na	0.773	Not GPI-anchored	na	0	na	na	na	na	unreviewed	Sar, Alveolata, Apicomplexa, Conoidasida, Coccidia, Eucoccidiorida, Eimeriorina, Eimeriidae, Eimeria, Eimeria acervulina (Coccidian parasite)	93038	0	na	na
P90611	P90611_TOXGO	801	Microneme protein	0	3	protozoan	Apicomplexa	13	284	13	10	2009	2021	12	0	Toxoplasma gondii	235	MIC5	4	toxoplasmosis	na	1	1	1	64..85	Helical	1	0.394607	0.37299	na	1..27	0.988	na	integral component of membrane	na	0.522	Not GPI-anchored	na	0	na	na	na	na	unreviewed	Sar, Alveolata, Apicomplexa, Conoidasida, Coccidia, Eucoccidiorida, Eimeriorina, Sarcocystidae, Toxoplasma, Toxoplasma gondii	26283	0	na	na
A0A125YWL1	A0A125YWL1_TOXGM	390	Microneme protein 13	1	2	protozoan	Apicomplexa	1	19	1	1	2013	2013	0	8	Toxoplasma gondii (strain ATCC 50611 / Me49)	468	MIC13 TGME49_260190	4	toxoplasmosis	na	0	0	0	na	na	1	0.999665	0.994554	22	1..22	1	na	na	na	0.575	Not GPI-anchored	na	0	na	na	na	na	unreviewed	Sar, Alveolata, Apicomplexa, Conoidasida, Coccidia, Eucoccidiorida, Eimeriorina, Sarcocystidae, Toxoplasma, Toxoplasma gondii, Toxoplasma gondii (strain ATCC 50611 / Me49)	51460	0	na	na
F6IA05	F6IA05_EIMMA	669	Microneme protein 2	1	2	protozoan	Apicomplexa	1	11	1	1	2015	2015	0	6	Eimeria maxima (Coccidian parasite)	295	mic2	4	coccidiosis	na	0	0	0	na	na	1	0.999434	0.995559	21	1..21	0.944	na	na	na	0.937	Not GPI-anchored	na	0	na	na	na	na	unreviewed	Sar, Alveolata, Apicomplexa, Conoidasida, Coccidia, Eucoccidiorida, Eimeriorina, Eimeriidae, Eimeria, Eimeria maxima (Coccidian parasite)	30604	0	na	na
B6VCV4	B6VCV4_EIMTE	135	Microneme protein 3	0	2	protozoan	Apicomplexa	1	3	1	1	2017	2017	0	4	Eimeria tenella (Coccidian parasite)	988	mic3	1	coccidiosis	hemorrhagic cecal coccidiosis	0	0	0	na	na	1	0.929446	0.817223	20	na	1	na	na	na	0.493	Not GPI-anchored	na	0	na	na	na	na	unreviewed	Sar, Alveolata, Apicomplexa, Conoidasida, Coccidia, Eucoccidiorida, Eimeriorina, Eimeriidae, Eimeria, Eimeria tenella (Coccidian parasite)	105644	0	na	na
G0LEU8	G0LEU8_EIMMA	952	Microneme protein 7	1	2	protozoan	Apicomplexa	1	18	1	1	2015	2015	0	6	Eimeria maxima (Coccidian parasite)	172	mic7 EMWEY_00048180	4	coccidiosis	na	0	0	0	na	na	1	0.999954	0.997656	20	1..20	0.944	na	na	na	0.675	Not GPI-anchored	na	0	na	na	na	na	unreviewed	Sar, Alveolata, Apicomplexa, Conoidasida, Coccidia, Eucoccidiorida, Eimeriorina, Eimeriidae, Eimeria, Eimeria maxima (Coccidian parasite)	18244	0	na	na
C1KAC7	C1KAC7_EIMTE	583	Microneme protein Etmic-2	0	2	protozoan	Apicomplexa	9	165	9	5	2005	2020	15	1	Eimeria tenella (Coccidian parasite)	342	MIC2	2	coccidiosis	hemorrhagic cecal coccidiosis	0	0	0	na	na	1	0.996678	0.99178	21	1..21	0.944	na	na	na	0.72	Not GPI-anchored	na	0	na	na	na	na	unreviewed	Sar, Alveolata, Apicomplexa, Conoidasida, Coccidia, Eucoccidiorida, Eimeriorina, Eimeriidae, Eimeria, Eimeria tenella (Coccidian parasite)	35041	0	na	na
A0A125YMF8	A0A125YMF8_TOXGM	403	Microneme protein MIC1	0	2	protozoan	Apicomplexa	7	199	7	6	2006	2020	14	1	Toxoplasma gondii (strain ATCC 50611 / Me49)	456	MIC1 TGME49_291890	4	toxoplasmosis	na	0	0	0	na	na	1	0.999887	0.990132	23	1..16	1	na	na	na	0.026	Not GPI-anchored	na	0	na	na	na	na	unreviewed	Sar, Alveolata, Apicomplexa, Conoidasida, Coccidia, Eucoccidiorida, Eimeriorina, Sarcocystidae, Toxoplasma, Toxoplasma gondii, Toxoplasma gondii (strain ATCC 50611 / Me49)	48629	0	na	na
S8GGF0	S8GGF0_TOXGM	36	Microneme protein MIC12	0	2	protozoan	Apicomplexa	1	8	1	1	2018	2018	0	3	Toxoplasma gondii (strain ATCC 50611 / Me49)	2182	MIC12 TGME49_267680	4	toxoplasmosis	na	0	0	0	na	na	1	0.999425	0.985584	27	1..27	0.997	na	na	calcium ion binding	0.043	Not GPI-anchored	na	0	na	na	na	na	unreviewed	Sar, Alveolata, Apicomplexa, Conoidasida, Coccidia, Eucoccidiorida, Eimeriorina, Sarcocystidae, Toxoplasma, Toxoplasma gondii, Toxoplasma gondii (strain ATCC 50611 / Me49)	233824	0	na	na
S8F9G8	S8F9G8_TOXGM	188	Microneme protein MIC2	0	2	protozoan	Apicomplexa	6	316	6	6	2005	2018	13	3	Toxoplasma gondii (strain ATCC 50611 / Me49)	769	MIC2 TGME49_201780	4	toxoplasmosis	na	0	1	0	na	na	1	0.952597	0.859773	26	1..26	1	na	na	na	0.522	Not GPI-anchored	na	0	na	na	na	na	unreviewed	Sar, Alveolata, Apicomplexa, Conoidasida, Coccidia, Eucoccidiorida, Eimeriorina, Sarcocystidae, Toxoplasma, Toxoplasma gondii, Toxoplasma gondii (strain ATCC 50611 / Me49)	82634	0	na	na
A0A125YUG9	A0A125YUG9_TOXGM	501	Microneme protein MIC3	0	3	protozoan	Apicomplexa	22	437	20	13	2003	2021	18	0	Toxoplasma gondii (strain ATCC 50611 / Me49)	383	MIC3 TGME49_319560	4	toxoplasmosis	na	0	0	0	na	na	1	0.99994	0.947184	26	1..26	1	na	na	na	0.394	Not GPI-anchored	na	1	possible	ALPIQKSVQLGSFDKV	26:41*	na	unreviewed	Sar, Alveolata, Apicomplexa, Conoidasida, Coccidia, Eucoccidiorida, Eimeriorina, Sarcocystidae, Toxoplasma, Toxoplasma gondii, Toxoplasma gondii (strain ATCC 50611 / Me49)	40528	0	na	na
Q9XYH7	MIC6_TOXGO	566	Microneme protein MIC6	0	6	protozoan	Apicomplexa	5	140	5	5	2009	2019	10	2	Toxoplasma gondii	349	MIC6	1	toxoplasmosis	na	1	1	1	290..310	Helical	1	0.998471	0.76767	16	1..23	1	cell adhesion:pathogenesis	cytoplasmic vesicle:extracellular region:integral component of membrane:microneme membrane	calcium ion binding	0.36	Not GPI-anchored	Cytoplasmic vesicle:secretory vesicle:microneme membrane:Single-pass type I membrane protein:Secreted:Note=Released as soluble 35 kDa protein after proteolytic processing of the C-terminus (PubMed:11861763)	0	na	na	na	na	reviewed	Sar, Alveolata, Apicomplexa, Conoidasida, Coccidia, Eucoccidiorida, Eimeriorina, Sarcocystidae, Toxoplasma, Toxoplasma gondii	36656	0	na	na
A0A125YJF8	A0A125YJF8_TOXGM	883	Microneme protein TgMIC11	1	2	protozoan	Apicomplexa	2	28	2	1	2013	2014	1	7	Toxoplasma gondii (strain ATCC 50611 / Me49)	204	MIC11 TGME49_204530	4	toxoplasmosis	na	0	0	0	na	na	1	0.904407	0.912092	22	1..22	1	na	na	na	0.36	Not GPI-anchored	na	0	na	na	na	na	unreviewed	Sar, Alveolata, Apicomplexa, Conoidasida, Coccidia, Eucoccidiorida, Eimeriorina, Sarcocystidae, Toxoplasma, Toxoplasma gondii, Toxoplasma gondii (strain ATCC 50611 / Me49)	22433	0	na	na
Q8WRS0	Q8WRS0_NEOCA	398	Microneme-associated protein	0	2	protozoan	Apicomplexa	8	188	8	7	2005	2016	11	5	Neospora caninum (Coccidian parasite)	460	MIC1	4	neosporosis	na	0	0	0	na	na	1	0.999776	0.994104	19	1..19	0.944	na	na	na	0.773	Not GPI-anchored	na	0	na	na	na	na	unreviewed	Sar, Alveolata, Apicomplexa, Conoidasida, Coccidia, Eucoccidiorida, Eimeriorina, Sarcocystidae, Neospora, Neospora caninum (Coccidian parasite)	49159	0	na	na
U6KYW0	U6KYW0_EIMTE	121	Mitogen-activated protein kinase	0	0	protozoan	Apicomplexa	1	8	1	1	2017	2017	0	4	Eimeria tenella (Coccidian parasite)	1125	ETH_00004180	3	coccidiosis	hemorrhagic cecal coccidiosis	0	0	0	na	na	0	8.6e-05	0.00168	na	na	0.001	na	na	ATP binding:MAP kinase activity:protein serine kinase activity:protein threonine kinase activity	0.288	Not GPI-anchored	na	0	na	na	na	na	unreviewed	Sar, Alveolata, Apicomplexa, Conoidasida, Coccidia, Eucoccidiorida, Eimeriorina, Eimeriidae, Eimeria, Eimeria tenella (Coccidian parasite)	124965	0	na	na
U6KYP4	U6KYP4_EIMTE	270	Mitogen-activated protein kinase	0	0	protozoan	Apicomplexa	1	8	1	1	2017	2017	0	4	Eimeria tenella (Coccidian parasite)	598	ETH_00035055	3	coccidiosis	hemorrhagic cecal coccidiosis	0	0	0	na	na	0	5.1e-05	0.000657	na	na	0.002	na	na	ATP binding:MAP kinase activity:protein serine kinase activity:protein threonine kinase activity	0.72	Not GPI-anchored	na	0	na	na	na	na	unreviewed	Sar, Alveolata, Apicomplexa, Conoidasida, Coccidia, Eucoccidiorida, Eimeriorina, Eimeriidae, Eimeria, Eimeria tenella (Coccidian parasite)	64995	0	na	na
U6KNQ2	U6KNQ2_EIMTE	314	Mitogen-activated protein kinase	0	0	protozoan	Apicomplexa	1	8	1	1	2017	2017	0	4	Eimeria tenella (Coccidian parasite)	551	ETH_00005380	3	coccidiosis	hemorrhagic cecal coccidiosis	0	0	0	na	na	1	6.2e-05	0.009228	na	na	0.173	na	na	ATP binding:MAP kinase activity:protein serine kinase activity:protein threonine kinase activity	0.937	Not GPI-anchored	na	0	na	na	na	na	unreviewed	Sar, Alveolata, Apicomplexa, Conoidasida, Coccidia, Eucoccidiorida, Eimeriorina, Eimeriidae, Eimeria, Eimeria tenella (Coccidian parasite)	63318	0	na	na
U6GM49	U6GM49_EIMAC	254	Mitogen-activated protein kinase	0	0	protozoan	Apicomplexa	1	8	1	1	2017	2017	0	4	Eimeria acervulina (Coccidian parasite)	621	EAH_00011750	3	coccidiosis	na	0	0	0	na	na	0	2.5e-05	0.000657	na	na	0.001	na	na	ATP binding:MAP kinase activity:protein serine kinase activity:protein threonine kinase activity	0.942	Not GPI-anchored	na	0	na	na	na	na	unreviewed	Sar, Alveolata, Apicomplexa, Conoidasida, Coccidia, Eucoccidiorida, Eimeriorina, Eimeriidae, Eimeria, Eimeria acervulina (Coccidian parasite)	66692	0	na	na
U6GEP5	U6GEP5_EIMAC	318	Mitogen-activated protein kinase	0	0	protozoan	Apicomplexa	1	8	1	1	2017	2017	0	4	Eimeria acervulina (Coccidian parasite)	547	EAH_00008150	3	coccidiosis	na	0	0	0	na	na	0	1e-06	0.009715	na	na	0.001	na	na	ATP binding:MAP kinase activity:protein serine kinase activity:protein threonine kinase activity	0.972	Not GPI-anchored	na	0	na	na	na	na	unreviewed	Sar, Alveolata, Apicomplexa, Conoidasida, Coccidia, Eucoccidiorida, Eimeriorina, Eimeriidae, Eimeria, Eimeria acervulina (Coccidian parasite)	62433	0	na	na
S8EUF0	S8EUF0_TOXGM	107	Mitogen-activated protein kinase	0	0	protozoan	Apicomplexa	2	14	2	1	2017	2020	3	1	Toxoplasma gondii (strain ATCC 50611 / Me49)	1298	TGME49_312570	3	toxoplasmosis	na	0	0	0	na	na	0	4.6e-05	0.003088	na	na	0.001	na	na	ATP binding:MAP kinase activity:protein serine kinase activity:protein threonine kinase activity	0.824	Not GPI-anchored	na	0	na	na	na	na	unreviewed	Sar, Alveolata, Apicomplexa, Conoidasida, Coccidia, Eucoccidiorida, Eimeriorina, Sarcocystidae, Toxoplasma, Toxoplasma gondii, Toxoplasma gondii (strain ATCC 50611 / Me49)	136204	0	na	na
Q9GR08	Q9GR08_PLAFA	386	Mitogen-activated protein kinase	1	0	protozoan	Apicomplexa	1	10	1	1	1996	1996	0	25	Plasmodium falciparum	472	map2	3	malaria	na	0	0	0	na	na	0	7.8e-05	0.00073	na	na	0.001	na	na	ATP binding:MAP kinase activity:protein serine kinase activity:protein threonine kinase activity	0.741	Not GPI-anchored	na	0	na	na	na	na	unreviewed	Sar, Alveolata, Apicomplexa, Aconoidasida, Haemosporida (haemosporidians), Plasmodiidae, Plasmodium, Plasmodium (Laverania), Plasmodium falciparum	55024	0	na	na
Q2QDG8	Q2QDG8_TOXGO	227	Mitogen-activated protein kinase	0	0	protozoan	Apicomplexa	2	14	2	1	2017	2020	3	1	Toxoplasma gondii	683	MAPK2	1	toxoplasmosis	na	0	0	0	na	na	0	1.2e-05	0.000373	na	na	0.001	na	na	ATP binding:MAP kinase activity:protein serine kinase activity:protein threonine kinase activity	0.96	Not GPI-anchored	na	0	na	na	na	na	unreviewed	Sar, Alveolata, Apicomplexa, Conoidasida, Coccidia, Eucoccidiorida, Eimeriorina, Sarcocystidae, Toxoplasma, Toxoplasma gondii	73303	0	na	na
F0VN88	F0VN88_NEOCL	104	Mitogen-activated protein kinase	0	0	protozoan	Apicomplexa	1	13	1	1	2017	2017	0	4	Neospora caninum (strain Liverpool)	1308	BN1204_056080 NCLIV_056080	3	neosporosis	na	0	0	0	na	na	0	1.8e-05	0.00189	na	na	0.001	na	na	ATP binding:MAP kinase activity:protein serine kinase activity:protein threonine kinase activity	0.89	Not GPI-anchored	na	0	na	na	na	na	unreviewed	Sar, Alveolata, Apicomplexa, Conoidasida, Coccidia, Eucoccidiorida, Eimeriorina, Sarcocystidae, Neospora, Neospora caninum (Coccidian parasite), Neospora caninum (strain Liverpool)	136066	0	na	na
F0VID6	F0VID6_NEOCL	220	Mitogen-activated protein kinase	0	0	protozoan	Apicomplexa	1	13	1	1	2017	2017	0	4	Neospora caninum (strain Liverpool)	697	BN1204_032840 NCLIV_032840	3	neosporosis	na	0	0	0	na	na	0	1.6e-05	0.000373	na	na	0.001	na	na	ATP binding:MAP kinase activity:protein serine kinase activity:protein threonine kinase activity	0.675	Not GPI-anchored	na	0	na	na	na	na	unreviewed	Sar, Alveolata, Apicomplexa, Conoidasida, Coccidia, Eucoccidiorida, Eimeriorina, Sarcocystidae, Neospora, Neospora caninum (Coccidian parasite), Neospora caninum (strain Liverpool)	76388	0	na	na
A0A125YQE4	A0A125YQE4_TOXGM	317	Mitogen-activated protein kinase	0	0	protozoan	Apicomplexa	2	14	2	1	2017	2020	3	1	Toxoplasma gondii (strain ATCC 50611 / Me49)	548	TGME49_207820	3	toxoplasmosis	na	0	0	0	na	na	0	2.7e-05	0.027866	na	na	0.001	na	na	ATP binding:MAP kinase activity:protein serine kinase activity:protein threonine kinase activity	0.604	Not GPI-anchored	na	0	na	na	na	na	unreviewed	Sar, Alveolata, Apicomplexa, Conoidasida, Coccidia, Eucoccidiorida, Eimeriorina, Sarcocystidae, Toxoplasma, Toxoplasma gondii, Toxoplasma gondii (strain ATCC 50611 / Me49)	62242	0	na	na
Q4DHP2	Q4DHP2_TRYCC	352	Mitogen-activated protein kinase	0	3	protozoan	Euglenozoa	1	8	1	1	2017	2017	0	4	Trypanosoma cruzi (strain CL Brener)	506	Tc00.1047053511491.80	3	trypanosomiasis	Chagas disease	1	1	1	26..46	Helical	0	0.000695	0.001779	na	na	0.86	na	integral component of membrane	ATP binding:MAP kinase activity:protein serine kinase activity:protein threonine kinase activity	0.919	Not GPI-anchored	na	0	na	na	na	na	unreviewed	Discoba, Euglenozoa, Kinetoplastea (kinetoplasts), Metakinetoplastina, Trypanosomatida, Trypanosomatidae, Trypanosoma, Schizotrypanum, Trypanosoma cruzi, Trypanosoma cruzi (strain CL Brener)	57955	0	na	na
Q9U6V4	Q9U6V4_LEIDO	534	Mitogen-activated protein kinase	0	0	protozoan	Euglenozoa	1	29	1	1	2017	2017	0	4	Leishmania donovani	363	LdCL_190020600 LDHU3_19.1800	3	leishmaniasis	Visceral leishmaniasis	0	0	0	na	na	0	0.000127	0.000356	na	na	0.001	na	na	ATP binding:MAP kinase activity:protein serine kinase activity:protein threonine kinase activity	0.698	Not GPI-anchored	na	0	na	na	na	na	unreviewed	Discoba, Euglenozoa, Kinetoplastea (kinetoplasts), Metakinetoplastina, Trypanosomatida, Trypanosomatidae, Leishmaniinae, Leishmania, Leishmania, Leishmania donovani species complex, Leishmania donovani	41455	0	na	na
Q4D3A0	Q4D3A0_TRYCC	537	Mitogen-activated protein kinase	0	0	protozoan	Euglenozoa	1	8	1	1	2017	2017	0	4	Trypanosoma cruzi (strain CL Brener)	362	Tc00.1047053511299.70	3	trypanosomiasis	Chagas disease	0	0	0	na	na	0	0.000346	0.00069	na	na	0.001	na	na	ATP binding:MAP kinase activity:protein serine kinase activity:protein threonine kinase activity	0.807	Not GPI-anchored	na	0	na	na	na	na	unreviewed	Discoba, Euglenozoa, Kinetoplastea (kinetoplasts), Metakinetoplastina, Trypanosomatida, Trypanosomatidae, Trypanosoma, Schizotrypanum, Trypanosoma cruzi, Trypanosoma cruzi (strain CL Brener)	41692	0	na	na
Q4D0A7	Q4D0A7_TRYCC	518	Mitogen-activated protein kinase	0	0	protozoan	Euglenozoa	1	8	1	1	2017	2017	0	4	Trypanosoma cruzi (strain CL Brener)	372	Tc00.1047053509553.60	3	trypanosomiasis	Chagas disease	0	0	0	na	na	0	5e-05	0.000652	na	na	0.001	na	na	ATP binding:MAP kinase activity:protein serine kinase activity:protein threonine kinase activity	0.909	Not GPI-anchored	na	0	na	na	na	na	unreviewed	Discoba, Euglenozoa, Kinetoplastea (kinetoplasts), Metakinetoplastina, Trypanosomatida, Trypanosomatidae, Trypanosoma, Schizotrypanum, Trypanosoma cruzi, Trypanosoma cruzi (strain CL Brener)	42902	0	na	na
Q4CSB9	Q4CSB9_TRYCC	561	Mitogen-activated protein kinase	0	0	protozoan	Euglenozoa	1	8	1	1	2017	2017	0	4	Trypanosoma cruzi (strain CL Brener)	352	Tc00.1047053504167.30	3	trypanosomiasis	Chagas disease	0	0	0	na	na	0	0.000178	0.00072	na	na	0.001	na	na	ATP binding:MAP kinase activity:protein serine kinase activity:protein threonine kinase activity	0.84	Not GPI-anchored	na	0	na	na	na	na	unreviewed	Discoba, Euglenozoa, Kinetoplastea (kinetoplasts), Metakinetoplastina, Trypanosomatida, Trypanosomatidae, Trypanosoma, Schizotrypanum, Trypanosoma cruzi, Trypanosoma cruzi (strain CL Brener)	39846	0	na	na
Q4CR01	Q4CR01_TRYCC	407	Mitogen-activated protein kinase	0	0	protozoan	Euglenozoa	1	8	1	1	2017	2017	0	4	Trypanosoma cruzi (strain CL Brener)	453	Tc00.1047053506007.40	3	trypanosomiasis	Chagas disease	0	0	0	na	na	0	4.5e-05	0.000383	na	na	0.001	na	na	ATP binding:MAP kinase activity:protein serine kinase activity:protein threonine kinase activity	0.773	Not GPI-anchored	na	0	na	na	na	na	unreviewed	Discoba, Euglenozoa, Kinetoplastea (kinetoplasts), Metakinetoplastina, Trypanosomatida, Trypanosomatidae, Trypanosoma, Schizotrypanum, Trypanosoma cruzi, Trypanosoma cruzi (strain CL Brener)	50995	0	na	na
A0A3S7X2Z6	A0A3S7X2Z6_LEIDO	461	Mitogen-activated protein kinase	0	0	protozoan	Euglenozoa	1	29	1	1	2017	2017	0	4	Leishmania donovani	410	CGC20_7505 CGC21_35000 LdCL_300008800 LDHU3_30.0520	3	leishmaniasis	Visceral leishmaniasis	0	0	0	na	na	0	0.00014	0.002347	na	na	0.001	na	na	ATP binding:MAP kinase activity:protein serine kinase activity:protein threonine kinase activity	0.756	Not GPI-anchored	na	0	na	na	na	na	unreviewed	Discoba, Euglenozoa, Kinetoplastea (kinetoplasts), Metakinetoplastina, Trypanosomatida, Trypanosomatidae, Leishmaniinae, Leishmania, Leishmania, Leishmania donovani species complex, Leishmania donovani	46316	0	na	na
A0A3S7WSP5	A0A3S7WSP5_LEIDO	292	Mitogen-activated protein kinase	0	0	protozoan	Euglenozoa	1	29	1	1	2017	2017	0	4	Leishmania donovani	573	CGC20_16850 CGC21_33695 LdCL_130021100 LDHU3_13.1890	3	leishmaniasis	Visceral leishmaniasis	1	0	0	na	na	0	0.000646	0.003824	na	na	0.053	na	na	ATP binding:MAP kinase activity:protein serine kinase activity:protein threonine kinase activity	0.252	Not GPI-anchored	na	0	na	na	na	na	unreviewed	Discoba, Euglenozoa, Kinetoplastea (kinetoplasts), Metakinetoplastina, Trypanosomatida, Trypanosomatidae, Leishmaniinae, Leishmania, Leishmania, Leishmania donovani species complex, Leishmania donovani	64039	0	na	na
A0A3S7WR45	A0A3S7WR45_LEIDO	494	Mitogen-activated protein kinase	0	0	protozoan	Euglenozoa	1	29	1	1	2017	2017	0	4	Leishmania donovani	388	CGC20_35845 CGC21_23600 LdCL_100012100 LDHU3_10.0840	3	leishmaniasis	Visceral leishmaniasis	0	0	0	na	na	0	0.000211	0.001703	na	na	0.001	na	na	ATP binding:MAP kinase activity:protein serine kinase activity:protein threonine kinase activity	0.741	Not GPI-anchored	na	0	na	na	na	na	unreviewed	Discoba, Euglenozoa, Kinetoplastea (kinetoplasts), Metakinetoplastina, Trypanosomatida, Trypanosomatidae, Leishmaniinae, Leishmania, Leishmania, Leishmania donovani species complex, Leishmania donovani	43880	0	na	na
A0A3Q8IVR8	A0A3Q8IVR8_LEIDO	404	Mitogen-activated protein kinase	0	0	protozoan	Euglenozoa	1	29	1	1	2017	2017	0	4	Leishmania donovani	456	LdCL_360012700 LDHU3_36.0980	3	leishmaniasis	Visceral leishmaniasis	0	0	0	na	na	0	1.3e-05	0.000222	na	na	0.001	na	na	ATP binding:MAP kinase activity:protein serine kinase activity:protein threonine kinase activity	0.909	Not GPI-anchored	na	0	na	na	na	na	unreviewed	Discoba, Euglenozoa, Kinetoplastea (kinetoplasts), Metakinetoplastina, Trypanosomatida, Trypanosomatidae, Leishmaniinae, Leishmania, Leishmania, Leishmania donovani species complex, Leishmania donovani	50347	0	na	na
A0A3Q8II44	A0A3Q8II44_LEIDO	544	Mitogen-activated protein kinase	0	0	protozoan	Euglenozoa	1	29	1	1	2017	2017	0	4	Leishmania donovani	358	CGC20_18870 CGC20_18885 CGC21_15680 CGC21_18645 CGC21_18660 CGC21_18675 CGC21_2420 CGC21_2435 CGC21_2450 CGC21_34735 CGC21_34750 LdCL_360075900 LdCL_360076200 LdCL_360076500 LdCL_360076800 LdCL_360077100 LdCL_360077400 LdCL_360077700 LdCL_360078000 LdCL_360078300 LdCL_360078600 LdCL_360078900 LdCL_360079200 LdCL_360079500 LdCL_360079800 LdCL_360080100	3	leishmaniasis	Visceral leishmaniasis	0	0	0	na	na	0	0.000193	0.001091	na	na	0.001	na	na	ATP binding:MAP kinase activity:protein serine kinase activity:protein threonine kinase activity	0.773	Not GPI-anchored	na	0	na	na	na	na	unreviewed	Discoba, Euglenozoa, Kinetoplastea (kinetoplasts), Metakinetoplastina, Trypanosomatida, Trypanosomatidae, Leishmaniinae, Leishmania, Leishmania, Leishmania donovani species complex, Leishmania donovani	41067	0	na	na
A7XLD6	A7XLD6_PLAFA	39	MRP2	0	4	protozoan	Apicomplexa	1	4	1	1	2016	2016	0	5	Plasmodium falciparum	2133	mrp2	2	malaria	na	12	11	10	132..160:180..203:402..428:434..453:521..539:1427..1453:1473..1495:1549..1568:1574..1592:1654..1676	Helical	0	0.001856	0.001532	na	na	0.998	na	integral component of membrane	ATPase-coupled transmembrane transporter activity:ATP binding	0.867	Not GPI-anchored	na	0	na	na	na	na	unreviewed	Sar, Alveolata, Apicomplexa, Aconoidasida, Haemosporida (haemosporidians), Plasmodiidae, Plasmodium, Plasmodium (Laverania), Plasmodium falciparum	251339	0	na	na
X5CWL8	X5CWL8_BABBO	647	MSA-2a1	0	3	protozoan	Apicomplexa	1	9	1	1	2016	2016	0	5	Babesia bovis	311		4	babesiosis	na	0	0	0	na	na	1	0.99926	0.994956	21	1..22	0.996	na	na	na	0	Highly probable	na	0	na	na	na	na	unreviewed	Sar, Alveolata, Apicomplexa, Aconoidasida, Piroplasmida (Piroplasmids), Babesiidae, Babesia, Babesia bovis	34164	0	na	na
X5CHW1	X5CHW1_BABBO	661	MSA-2a1	0	3	protozoan	Apicomplexa	1	9	1	1	2016	2016	0	5	Babesia bovis	299		4	babesiosis	na	0	0	0	na	na	1	0.999187	0.993615	21	1..22	0.996	na	na	na	0.001	Probable	na	0	na	na	na	na	unreviewed	Sar, Alveolata, Apicomplexa, Aconoidasida, Piroplasmida (Piroplasmids), Babesiidae, Babesia, Babesia bovis	32861	0	na	na
Q95VZ0	Q95VZ0_9APIC	626	MSP7-like protein	1	2	protozoan	Apicomplexa	1	18	1	1	2004	2004	0	17	Plasmodium yoelii	323	MSP7 PY17X_1354100 PYYM_1350800	4	malaria	na	0	0	0	na	na	1	0.998924	0.997737	22	1..22	0.944	na	na	na	0.627	Not GPI-anchored	na	0	na	na	na	na	unreviewed	Sar, Alveolata, Apicomplexa, Aconoidasida, Haemosporida (haemosporidians), Plasmodiidae, Plasmodium, Plasmodium (Vinckeia), Plasmodium yoelii	36216	0	na	na
A1BQX7	A1BQX7_TRISP	468	Multi cystatin-like domain protein	0	2	helminthic	Nematoda	2	19	2	2	2012	2013	1	8	Trichinella spiralis (Trichina worm)	406	mcd-1 T01_11790	2	trichinellosis	na	0	0	0	na	na	1	0.998353	0.986769	18	1..18	0.944	na	na	na	0.129	Not GPI-anchored	na	0	na	na	na	na	unreviewed	Opisthokonta, Metazoa, Eumetazoa, Bilateria, Protostomia, Ecdysozoa, Nematoda (roundworms), Enoplea, Dorylaimia, Trichinellida, Trichinellidae, Trichinella, Trichinella spiralis (Trichina worm)	45970	0	na	na
A0A4E0RCV5	A0A4E0RCV5_FASHE	84	Multi-domain cystatin	1	2	helminthic	Platyhelminthes	1	208	1	1	2003	2003	0	18	Fasciola hepatica (Liver fluke)	1499	D915_004028	4	fascioliasis	na	0	0	0	na	na	1	0.982807	0.926103	20	1..20	0.87	na	na	cysteine-type endopeptidase inhibitor activity	0.522	Not GPI-anchored	na	0	na	na	na	na	unreviewed	Opisthokonta, Metazoa, Eumetazoa, Bilateria, Protostomia, Spiralia, Lophotrochozoa, Platyhelminthes, Trematoda, Digenea (flukes), Plagiorchiida, Echinostomata, Echinostomatoidea, Fasciolidae, Fasciola, Fasciola hepatica (Liver fluke)	171981	0	na	na
Q5WRA3	Q5WRA3_PLABE	43	Multidrug resistance-associated protein 2	0	4	protozoan	Apicomplexa	1	4	1	1	2016	2016	0	5	Plasmodium berghei	1939		4	malaria	na	12	11	10	134..159:179..202:345..371:377..398:462..481:1278..1301:1333..1355:1409..1428:1434..1452:1514..1536	Helical	0	4e-06	0.000815	na	na	0.998	na	integral component of membrane	ATPase-coupled transmembrane transporter activity:ATP binding	0.463	Not GPI-anchored	na	0	na	na	na	na	unreviewed	Sar, Alveolata, Apicomplexa, Aconoidasida, Haemosporida (haemosporidians), Plasmodiidae, Plasmodium, Plasmodium (Vinckeia), Plasmodium berghei	227457	0	na	na
Q24799	MYPH_ECHGR	906	Myophilin	0	0	helminthic	Platyhelminthes	1	5	1	1	2016	2016	0	5	Echinococcus granulosus (Hydatid tapeworm)	190		2	cystic echinococcosis	hydatidosis, hydatid disease	0	0	0	na	na	0	2.4e-05	0.000964	na	na	0.005	na	na	na	0.522	Not GPI-anchored	na	0	na	na	na	na	reviewed	Opisthokonta, Metazoa, Eumetazoa, Bilateria, Protostomia, Spiralia, Lophotrochozoa, Platyhelminthes, Cestoda, Eucestoda, Cyclophyllidea, Taeniidae, Echinococcus, Echinococcus granulosus group, Echinococcus granulosus (Hydatid tapeworm)	21246	0	na	na
A0A068WKR6	A0A068WKR6_ECHGR	766	Myophilin	0	0	helminthic	Platyhelminthes	1	5	1	1	2016	2016	0	5	Echinococcus granulosus (Hydatid tapeworm)	251	EgrG_000595600	3	cystic echinococcosis	hydatidosis, hydatid disease	0	0	0	na	na	0	3.5e-05	0.000619	na	na	0.001	na	na	na	0.972	Not GPI-anchored	na	0	na	na	na	na	unreviewed	Opisthokonta, Metazoa, Eumetazoa, Bilateria, Protostomia, Spiralia, Lophotrochozoa, Platyhelminthes, Cestoda, Eucestoda, Cyclophyllidea, Taeniidae, Echinococcus, Echinococcus granulosus group, Echinococcus granulosus (Hydatid tapeworm)	28121	0	na	na
D0VAX0	D0VAX0_FASHE	893	Myosin regulatory light chain	0	0	helminthic	Platyhelminthes	1	1	0	1	2020	2020	0	1	Fasciola hepatica (Liver fluke)	197		2	fascioliasis	na	0	0	0	na	na	0	1e-06	0.000416	na	na	0.001	na	na	calcium ion binding	0.05	Not GPI-anchored	na	0	na	na	na	na	unreviewed	Opisthokonta, Metazoa, Eumetazoa, Bilateria, Protostomia, Spiralia, Lophotrochozoa, Platyhelminthes, Trematoda, Digenea (flukes), Plagiorchiida, Echinostomata, Echinostomatoidea, Fasciolidae, Fasciola, Fasciola hepatica (Liver fluke)	22687	0	na	na
U6L463	U6L463_EIMTE	656	NAD+-dependent deacetylase	0	0	protozoan	Apicomplexa	1	4	1	1	2016	2016	0	5	Eimeria tenella (Coccidian parasite)	302	Sir2 ETH_00033350	2	coccidiosis	hemorrhagic cecal coccidiosis	0	0	0	na	na	0	0.006423	0.003344	na	na	0.001	na	na	NAD+ binding:transferase activity	0.773	Not GPI-anchored	na	0	na	na	na	na	unreviewed	Sar, Alveolata, Apicomplexa, Conoidasida, Coccidia, Eucoccidiorida, Eimeriorina, Eimeriidae, Eimeria, Eimeria tenella (Coccidian parasite)	33370	0	na	na
A0A7J6JVX4	A0A7J6JVX4_TOXGO	248	NTPase II	0	2	protozoan	Apicomplexa	2	27	2	2	2017	2017	0	4	Toxoplasma gondii	628	TGRH88_066160	3	toxoplasmosis	na	0	0	0	na	na	1	0.994958	0.959826	18	1..25	1	na	na	na	0.909	Not GPI-anchored	na	0	na	na	na	na	unreviewed	Sar, Alveolata, Apicomplexa, Conoidasida, Coccidia, Eucoccidiorida, Eimeriorina, Sarcocystidae, Toxoplasma, Toxoplasma gondii	69585	0	na	na
G4VQR7	G4VQR7_SCHMA	885	Nucleoside diphosphate kinase	0	0	helminthic	Platyhelminthes	1	0	0	1	2020	2020	0	1	Schistosoma mansoni (Blood fluke)	203		3	schistosomiasis	na	0	0	0	na	na	0	6.1e-05	0.000273	na	na	0.024	CTP biosynthetic process:GTP biosynthetic process:UTP biosynthetic process	na	nucleoside diphosphate kinase activity	0.975	Not GPI-anchored	na	0	na	na	na	na	unreviewed	Opisthokonta, Metazoa, Eumetazoa, Bilateria, Protostomia, Spiralia, Lophotrochozoa, Platyhelminthes, Trematoda, Digenea (flukes), Strigeidida, Schistosomatoidea, Schistosomatidae (blood flukes), Schistosoma, Schistosoma mansoni (Blood fluke)	23042	0	na	na
G4LY79	G4LY79_SCHMA	992	Nucleoside diphosphate kinase	0	0	helminthic	Platyhelminthes	1	0	0	1	2020	2020	0	1	Schistosoma mansoni (Blood fluke)	149		3	schistosomiasis	na	0	0	0	na	na	0	0.000976	0.000406	na	na	0.009	CTP biosynthetic process:GTP biosynthetic process:UTP biosynthetic process	na	nucleoside diphosphate kinase activity	0.824	Not GPI-anchored	na	0	na	na	na	na	unreviewed	Opisthokonta, Metazoa, Eumetazoa, Bilateria, Protostomia, Spiralia, Lophotrochozoa, Platyhelminthes, Trematoda, Digenea (flukes), Strigeidida, Schistosomatoidea, Schistosomatidae (blood flukes), Schistosoma, Schistosoma mansoni (Blood fluke)	17314	0	na	na
A0A5K4EXB2	A0A5K4EXB2_SCHMA	217	Nucleoside diphosphate kinase	0	0	helminthic	Platyhelminthes	1	0	0	1	2020	2020	0	1	Schistosoma mansoni (Blood fluke)	703		3	schistosomiasis	na	0	0	0	na	na	0	4e-06	0.00032	na	na	0.001	CTP biosynthetic process:GTP biosynthetic process:UTP biosynthetic process	na	nucleoside diphosphate kinase activity	0.493	Not GPI-anchored	na	0	na	na	na	na	unreviewed	Opisthokonta, Metazoa, Eumetazoa, Bilateria, Protostomia, Spiralia, Lophotrochozoa, Platyhelminthes, Trematoda, Digenea (flukes), Strigeidida, Schistosomatoidea, Schistosomatidae (blood flukes), Schistosoma, Schistosoma mansoni (Blood fluke)	78885	0	na	na
A0A5K4ETS2	A0A5K4ETS2_SCHMA	521	Nucleoside diphosphate kinase	0	0	helminthic	Platyhelminthes	1	0	0	1	2020	2020	0	1	Schistosoma mansoni (Blood fluke)	369		3	schistosomiasis	na	0	0	0	na	na	0	0.0002	0.002114	na	na	0.001	CTP biosynthetic process:GTP biosynthetic process:UTP biosynthetic process	na	ATP binding:nucleoside diphosphate kinase activity	0.789	Not GPI-anchored	na	0	na	na	na	na	unreviewed	Opisthokonta, Metazoa, Eumetazoa, Bilateria, Protostomia, Spiralia, Lophotrochozoa, Platyhelminthes, Trematoda, Digenea (flukes), Strigeidida, Schistosomatoidea, Schistosomatidae (blood flukes), Schistosoma, Schistosoma mansoni (Blood fluke)	41632	0	na	na
A0A3Q0KSG5	A0A3Q0KSG5_SCHMA	205	Nucleoside diphosphate kinase	0	0	helminthic	Platyhelminthes	1	0	0	1	2020	2020	0	1	Schistosoma mansoni (Blood fluke)	724		3	schistosomiasis	na	0	0	0	na	na	0	4e-06	0.00032	na	na	0.001	CTP biosynthetic process:GTP biosynthetic process:UTP biosynthetic process	na	nucleoside diphosphate kinase activity	0.493	Not GPI-anchored	na	0	na	na	na	na	unreviewed	Opisthokonta, Metazoa, Eumetazoa, Bilateria, Protostomia, Spiralia, Lophotrochozoa, Platyhelminthes, Trematoda, Digenea (flukes), Strigeidida, Schistosomatoidea, Schistosomatidae (blood flukes), Schistosoma, Schistosoma mansoni (Blood fluke)	81434	0	na	na
A0A3Q0KJ78	A0A3Q0KJ78_SCHMA	1001	Nucleoside diphosphate kinase	0	0	helminthic	Platyhelminthes	1	0	0	1	2020	2020	0	1	Schistosoma mansoni (Blood fluke)	143		3	schistosomiasis	na	0	0	0	na	na	0	0.001423	0.00113	na	na	0.001	CTP biosynthetic process:GTP biosynthetic process:UTP biosynthetic process	na	nucleoside diphosphate kinase activity	0.756	Not GPI-anchored	na	0	na	na	na	na	unreviewed	Opisthokonta, Metazoa, Eumetazoa, Bilateria, Protostomia, Spiralia, Lophotrochozoa, Platyhelminthes, Trematoda, Digenea (flukes), Strigeidida, Schistosomatoidea, Schistosomatidae (blood flukes), Schistosoma, Schistosoma mansoni (Blood fluke)	16072	0	na	na
A0A1K9ZUQ0	A0A1K9ZUQ0_PLAVI	848	Ookinete surface protein Pvs25	0	4	protozoan	Apicomplexa	17	569	16	12	2000	2019	19	2	Plasmodium vivax	219	Pvs25 PVP01_0616100	4	malaria	na	1	1	1	195..218	Helical	1	0.999937	0.995261	22	1..22	1	na	cell surface:integral component of membrane	calcium ion binding	0.129	Not GPI-anchored	na	0	na	na	na	na	unreviewed	Sar, Alveolata, Apicomplexa, Aconoidasida, Haemosporida (haemosporidians), Plasmodiidae, Plasmodium, Plasmodium (Plasmodium), Plasmodium vivax	24484	0	na	na
A0A3Q8GZ95	A0A3Q8GZ95_PLAVI	859	Ookinete surface protein Pvs28	0	5	protozoan	Apicomplexa	7	326	6	6	2000	2015	15	6	Plasmodium vivax	216	Pvs28	4	malaria	na	1	1	1	195..215	Helical	1	0.999971	0.999048	22	1..22	1	na	cell surface:integral component of membrane	na	0	Highly probable	na	0	na	na	na	na	unreviewed	Sar, Alveolata, Apicomplexa, Aconoidasida, Haemosporida (haemosporidians), Plasmodiidae, Plasmodium, Plasmodium (Plasmodium), Plasmodium vivax	23392	0	na	na
Q26267	Q26267_TOXGO	1092	Orf protein	1	0	protozoan	Apicomplexa	1	3	1	1	2014	2014	0	7	Toxoplasma gondii	74	orf	4	toxoplasmosis	na	0	0	0	na	na	0	0.001302	0.00242	na	na	0.001	na	na	na	0.627	Not GPI-anchored	na	0	na	na	na	na	unreviewed	Sar, Alveolata, Apicomplexa, Conoidasida, Coccidia, Eucoccidiorida, Eimeriorina, Sarcocystidae, Toxoplasma, Toxoplasma gondii	8465	0	na	na
Q24935	Q24935_EIMTE	229	Organellar heat shock protein	0	0	protozoan	Apicomplexa	2	72	2	2	2011	2012	1	9	Eimeria tenella (Coccidian parasite)	677	hsp70	2	coccidiosis	hemorrhagic cecal coccidiosis	0	0	0	na	na	1	0.347065	0.123893	na	1..15	0.199	protein folding	na	ATPase activity:ATP binding:unfolded protein binding	0.773	Not GPI-anchored	na	0	na	na	na	na	unreviewed	Sar, Alveolata, Apicomplexa, Conoidasida, Coccidia, Eucoccidiorida, Eimeriorina, Eimeriidae, Eimeria, Eimeria tenella (Coccidian parasite)	73027	0	na	na
Q8I5D2	ABRA_PLAF7	201	p101/acidic basic repeat antigen	1	5	protozoan	Apicomplexa	1	23	1	1	1998	1998	0	23	Plasmodium falciparum (isolate 3D7)	743	ABRA PFL1385c	1	malaria	na	0	0	0	na	na	1	0.984213	0.975769	23	na	0.926	na	cell surface:membrane:symbiont-containing vacuole	na	0.074	Not GPI-anchored	Cell surface:Parasitophorous vacuole:Note=At the merozoite surface and within the parasitophorous vacuole	6	match	ANNSANNGKKNNAEE:ENDVLNQETEEEMEK:LKNKIFPKKKEDNQAVDT:NIISCNKNDKNQ:VPPTQSKKKNKNET:YKAYVSYKKRKAQEK	99:113*-639:653*-448:465*-19:30*-518:531*-395:409*	na:na:na:na:na:na	reviewed	Sar, Alveolata, Apicomplexa, Aconoidasida, Haemosporida (haemosporidians), Plasmodiidae, Plasmodium, Plasmodium (Laverania), Plasmodium falciparum, Plasmodium falciparum (isolate 3D7)	86623	0	na	na
O96988	O96988_THEPA	212	p67 surface antigen	0	4	protozoan	Apicomplexa	17	438	17	12	1995	2021	26	0	Theileria parva (East coast fever infection agent)	709	p67	4	theileriosis	tropical theileriosis,East Coast fever	1	1	1	686..708	Helical	1	0.960235	0.954252	17	1..17	0.997	na	integral component of membrane	na	0.018	Not GPI-anchored	na	0	na	na	na	na	unreviewed	Sar, Alveolata, Apicomplexa, Aconoidasida, Piroplasmida (Piroplasmids), Theileriidae, Theileria, Theileria parva (East coast fever infection agent)	75372	0	na	na
O96987	O96987_THEPA	196	p67 surface antigen	0	4	protozoan	Apicomplexa	17	438	17	12	1995	2021	26	0	Theileria parva (East coast fever infection agent)	751	p67	4	theileriosis	tropical theileriosis,East Coast fever	1	1	1	728..750	Helical	1	0.957802	0.953114	17	1..17	0.997	na	integral component of membrane	na	0.014	Not GPI-anchored	na	0	na	na	na	na	unreviewed	Sar, Alveolata, Apicomplexa, Aconoidasida, Piroplasmida (Piroplasmids), Theileriidae, Theileria, Theileria parva (East coast fever infection agent)	79224	0	na	na
O96986	O96986_THEPA	198	p67 surface antigen	0	4	protozoan	Apicomplexa	17	438	17	12	1995	2021	26	0	Theileria parva (East coast fever infection agent)	750	p67	4	theileriosis	tropical theileriosis,East Coast fever	1	1	1	727..749	Helical	1	0.958373	0.949856	17	1..17	0.941	na	integral component of membrane	na	0.01	Not GPI-anchored	na	0	na	na	na	na	unreviewed	Sar, Alveolata, Apicomplexa, Aconoidasida, Piroplasmida (Piroplasmids), Theileriidae, Theileria, Theileria parva (East coast fever infection agent)	79375	0	na	na
M9VU17	M9VU17_PLAFA	1095	p8	1	0	protozoan	Apicomplexa	1	20	1	1	1999	1999	0	22	Plasmodium falciparum	67		2	malaria	na	0	0	0	na	na	0	0.000852	0.000545	na	na	0.001	nucleotide-excision repair:transcription initiation from RNA polymerase II promoter	transcription factor TFIIH core complex	na	0.675	Not GPI-anchored	Nucleus	0	na	na	na	na	unreviewed	Sar, Alveolata, Apicomplexa, Aconoidasida, Haemosporida (haemosporidians), Plasmodiidae, Plasmodium, Plasmodium (Laverania), Plasmodium falciparum	7855	0	na	na
J7LVN2	J7LVN2_HAELO	157	Paramyosin	0	0	ectoparasite	Arthropoda	1	6	1	1	2017	2017	0	4	Haemaphysalis longicornis (Bush tick)	873		2	disease vector	bush tick	0	0	0	na	na	0	1e-06	0.000472	na	na	0.001	na	myosin complex	na	0.741	Not GPI-anchored	na	0	na	na	na	na	unreviewed	Opisthokonta, Metazoa, Eumetazoa, Bilateria, Protostomia, Ecdysozoa, Panarthropoda, Arthropoda, Chelicerata, Arachnida, Acari, Parasitiformes, Ixodida (ticks), Ixodoidea, Ixodidae (hardbacked ticks), Haemaphysalinae, Haemaphysalis, Haemaphysalis longicornis (Bush tick)	102006	0	na	na
Q01202	MYSP_BRUMA	156	Paramyosin	0	0	ectoparasite	Nematoda	3	83	3	3	1991	2004	13	17	Brugia malayi (Filarial nematode worm)	880		2	filariasis	elephantiasis,lymphatic filariasis	0	0	0	na	na	0	0.000461	0.000804	na	na	0.001	na	myofibril:myosin complex:myosin filament	na	0.522	Not GPI-anchored	Cytoplasm:myofibril:Note=Thick filaments of the myofibrils	0	na	na	na	na	reviewed	Opisthokonta, Metazoa, Eumetazoa, Bilateria, Protostomia, Ecdysozoa, Nematoda (roundworms), Chromadorea, Rhabditida, Spirurina, Spiruromorpha, Filarioidea, Onchocercidae, Brugia, Brugia malayi (Filarial nematode worm)	101904	0	na	na
A3RLX8	A3RLX8_TRISP	155	Paramyosin	0	0	helminthic	Nematoda	7	185	7	6	2008	2020	12	1	Trichinella spiralis (Trichina worm)	885	unc-15 T01_6538	2	trichinellosis	na	0	0	0	na	na	0	0.000665	0.000505	na	na	0.001	locomotion:positive regulation of ovulation:positive regulation of sarcomere organization:skeletal muscle myosin thick filament assembly	A band:myosin complex:myosin filament	cytoskeletal protein binding:protein kinase binding:SH3 domain binding	0.428	Not GPI-anchored	na	0	na	na	na	na	unreviewed	Opisthokonta, Metazoa, Eumetazoa, Bilateria, Protostomia, Ecdysozoa, Nematoda (roundworms), Enoplea, Dorylaimia, Trichinellida, Trichinellidae, Trichinella, Trichinella spiralis (Trichina worm)	102316	0	na	na
A0A3Q0KD88	A0A3Q0KD88_SCHMA	160	Paramyosin	0	1	helminthic	Platyhelminthes	24	795	21	18	1993	2017	24	4	Schistosoma mansoni (Blood fluke)	866		3	schistosomiasis	na	0	0	0	na	na	0	2.3e-05	0.000348	na	na	0.001	na	myofibril:myosin complex:myosin filament	na	0.493	Not GPI-anchored	Cytoplasm:myofibril	10	indirect	AENNLQITEHKRLQLAN:AERTVTVRRVGPGGRAV:FERQYKELQTQAEDDRR:LDGALKAKQSAESKLEG:LDSQLNRLKSLTDDLQR:NSELIRRAKAAESLASD:RLKSLVNDLTDKNNLLE:SRTIYRGVSPSTTRLES:TESHVKISRTIYRGVSP:YEAQILNYSKAKSSLES	584:600*-830:846*-760:776*-151:167*-168:184*-355:371*-399:415*-13:29*-6:22*-210:226*	na:na:na:na:na:na:na:na:na:na	unreviewed	Opisthokonta, Metazoa, Eumetazoa, Bilateria, Protostomia, Spiralia, Lophotrochozoa, Platyhelminthes, Trematoda, Digenea (flukes), Strigeidida, Schistosomatoidea, Schistosomatidae (blood flukes), Schistosoma, Schistosoma mansoni (Blood fluke)	100520	0	na	na
W6V9J4	W6V9J4_ECHGR	144	Paramyosin	0	0	helminthic	Platyhelminthes	1	9	1	1	2018	2018	0	3	Echinococcus granulosus (Hydatid tapeworm)	931	EGR_01800	4	cystic echinococcosis	hydatidosis, hydatid disease	0	0	0	na	na	0	2e-05	0.0004	na	na	0.001	na	myofibril:myosin complex	na	0.741	Not GPI-anchored	Cytoplasm:myofibril	0	na	na	na	na	unreviewed	Opisthokonta, Metazoa, Eumetazoa, Bilateria, Protostomia, Spiralia, Lophotrochozoa, Platyhelminthes, Cestoda, Eucestoda, Cyclophyllidea, Taeniidae, Echinococcus, Echinococcus granulosus group, Echinococcus granulosus (Hydatid tapeworm)	106748	0	na	na
W6V1T0	W6V1T0_ECHGR	444	Paramyosin	0	0	helminthic	Platyhelminthes	1	9	1	1	2018	2018	0	3	Echinococcus granulosus (Hydatid tapeworm)	422	EGR_00181	4	cystic echinococcosis	hydatidosis, hydatid disease	0	0	0	na	na	0	0.001617	0.005402	na	na	0.001	na	na	na	0.627	Not GPI-anchored	na	0	na	na	na	na	unreviewed	Opisthokonta, Metazoa, Eumetazoa, Bilateria, Protostomia, Spiralia, Lophotrochozoa, Platyhelminthes, Cestoda, Eucestoda, Cyclophyllidea, Taeniidae, Echinococcus, Echinococcus granulosus group, Echinococcus granulosus (Hydatid tapeworm)	48069	0	na	na
W6UDZ9	W6UDZ9_ECHGR	154	Paramyosin	0	0	helminthic	Platyhelminthes	4	67	3	3	2001	2018	17	3	Echinococcus granulosus (Hydatid tapeworm)	892	EGR_05524	3	cystic echinococcosis	hydatidosis, hydatid disease	0	0	0	na	na	0	0.003284	0.00093	na	na	0.001	na	myofibril:myosin complex:myosin filament	na	0.015	Not GPI-anchored	Cytoplasm:myofibril	0	na	na	na	na	unreviewed	Opisthokonta, Metazoa, Eumetazoa, Bilateria, Protostomia, Spiralia, Lophotrochozoa, Platyhelminthes, Cestoda, Eucestoda, Cyclophyllidea, Taeniidae, Echinococcus, Echinococcus granulosus group, Echinococcus granulosus (Hydatid tapeworm)	101691	0	na	na
H2KQQ2	H2KQQ2_CLOSI	143	Paramyosin	0	0	helminthic	Platyhelminthes	2	45	2	2	2012	2018	6	3	Clonorchis sinensis (Chinese liver fluke)	934	CLF_104434	4	clonorchiasis	na	0	0	0	na	na	0	4.2e-05	0.000381	na	na	0.001	na	myofibril:myosin complex	na	0.919	Not GPI-anchored	Cytoplasm:myofibril	0	na	na	na	na	unreviewed	Opisthokonta, Metazoa, Eumetazoa, Bilateria, Protostomia, Spiralia, Lophotrochozoa, Platyhelminthes, Trematoda, Digenea (flukes), Opisthorchiida, Opisthorchiata, Opisthorchiidae, Clonorchis, Clonorchis sinensis (Chinese liver fluke)	107425	0	na	na
G7YVG6	G7YVG6_CLOSI	924	Paramyosin	0	0	helminthic	Platyhelminthes	2	45	2	2	2012	2018	6	3	Clonorchis sinensis (Chinese liver fluke)	181	CLF_111867	4	clonorchiasis	na	0	0	0	na	na	0	1.4e-05	0.001428	na	na	0.001	na	na	na	0.756	Not GPI-anchored	na	0	na	na	na	na	unreviewed	Opisthokonta, Metazoa, Eumetazoa, Bilateria, Protostomia, Spiralia, Lophotrochozoa, Platyhelminthes, Trematoda, Digenea (flukes), Opisthorchiida, Opisthorchiata, Opisthorchiidae, Clonorchis, Clonorchis sinensis (Chinese liver fluke)	20641	0	na	na
G7YKY5	G7YKY5_CLOSI	139	Paramyosin	0	0	helminthic	Platyhelminthes	2	45	2	2	2012	2018	6	3	Clonorchis sinensis (Chinese liver fluke)	979	CLF_110625	4	clonorchiasis	na	0	0	0	na	na	0	4.6e-05	0.001943	na	na	0.001	na	na	na	0.84	Not GPI-anchored	na	0	na	na	na	na	unreviewed	Opisthokonta, Metazoa, Eumetazoa, Bilateria, Protostomia, Spiralia, Lophotrochozoa, Platyhelminthes, Trematoda, Digenea (flukes), Opisthorchiida, Opisthorchiata, Opisthorchiidae, Clonorchis, Clonorchis sinensis (Chinese liver fluke)	110723	0	na	na
A0A504Z290	A0A504Z290_FASGI	161	Paramyosin	0	0	helminthic	Platyhelminthes	4	138	4	3	1997	2018	21	3	Fasciola gigantica (Giant liver fluke)	865	FGIG_02459	3	fascioliasis	liver Fluke	0	0	0	na	na	0	1.4e-05	0.000323	na	na	0.001	na	myofibril:myosin complex:myosin filament	na	0.36	Not GPI-anchored	Cytoplasm:myofibril	0	na	na	na	na	unreviewed	Opisthokonta, Metazoa, Eumetazoa, Bilateria, Protostomia, Spiralia, Lophotrochozoa, Platyhelminthes, Trematoda, Digenea (flukes), Plagiorchiida, Echinostomata, Echinostomatoidea, Fasciolidae, Fasciola, Fasciola gigantica (Giant liver fluke)	99484	0	na	na
A0A504Y988	A0A504Y988_FASGI	171	Paramyosin	0	0	helminthic	Platyhelminthes	2	93	2	2	1997	2013	16	8	Fasciola gigantica (Giant liver fluke)	847	FGIG_00412	4	fascioliasis	liver Fluke	0	0	0	na	na	0	5e-06	0.001046	na	na	0.001	na	myofibril:myosin complex	na	0.84	Not GPI-anchored	Cytoplasm:myofibril	0	na	na	na	na	unreviewed	Opisthokonta, Metazoa, Eumetazoa, Bilateria, Protostomia, Spiralia, Lophotrochozoa, Platyhelminthes, Trematoda, Digenea (flukes), Plagiorchiida, Echinostomata, Echinostomatoidea, Fasciolidae, Fasciola, Fasciola gigantica (Giant liver fluke)	97237	0	na	na
A0A4Z2CQG1	A0A4Z2CQG1_SCHJA	419	Paramyosin	0	0	helminthic	Platyhelminthes	18	597	16	14	1994	2017	23	4	Schistosoma japonicum (Blood fluke)	445	EWB00_008384	4	schistosomiasis	na	0	0	0	na	na	0	0.000469	0.001398	na	na	0.001	na	na	na	0.252	Not GPI-anchored	na	0	na	na	na	na	unreviewed	Opisthokonta, Metazoa, Eumetazoa, Bilateria, Protostomia, Spiralia, Lophotrochozoa, Platyhelminthes, Trematoda, Digenea (flukes), Strigeidida, Schistosomatoidea, Schistosomatidae (blood flukes), Schistosoma, Schistosoma japonicum (Blood fluke)	51579	0	na	na
A0A7J6KED6	A0A7J6KED6_TOXGO	929	Peptidyl-prolyl cis-trans isomerase	0	2	protozoan	Apicomplexa	6	82	6	5	2005	2019	14	2	Toxoplasma gondii	179	TGRH88_000250	3	toxoplasmosis	na	0	0	0	na	na	1	0.999917	0.998601	17	1..17	0.944	na	na	na	0.675	Not GPI-anchored	na	0	na	na	na	na	unreviewed	Sar, Alveolata, Apicomplexa, Conoidasida, Coccidia, Eucoccidiorida, Eimeriorina, Sarcocystidae, Toxoplasma, Toxoplasma gondii	19638	0	na	na
S8F8Y9	S8F8Y9_TOXGM	118	Perforin-like protein 1	0	0	protozoan	Apicomplexa	4	73	4	4	2011	2019	8	2	Toxoplasma gondii (strain ATCC 50611 / Me49)	1161	PLP1 TGME49_204130	4	toxoplasmosis	na	1	0	0	na	na	0	0.014655	0.002486	na	na	0.005	na	na	na	0.06	Not GPI-anchored	na	0	na	na	na	na	unreviewed	Sar, Alveolata, Apicomplexa, Conoidasida, Coccidia, Eucoccidiorida, Eimeriorina, Sarcocystidae, Toxoplasma, Toxoplasma gondii, Toxoplasma gondii (strain ATCC 50611 / Me49)	125506	0	na	na
Q9GSG5	Q9GSG5_TOXGO	897	Peroxiredoxin	1	0	protozoan	Apicomplexa	1	49	1	1	2009	2009	0	12	Toxoplasma gondii	196	Prx TGRH88_059900	2	toxoplasmosis	na	0	0	0	na	na	0	0.000178	0.000965	na	na	0.171	na	na	peroxidase activity:peroxiredoxin activity	0.698	Not GPI-anchored	na	0	na	na	na	na	unreviewed	Sar, Alveolata, Apicomplexa, Conoidasida, Coccidia, Eucoccidiorida, Eimeriorina, Sarcocystidae, Toxoplasma, Toxoplasma gondii	21722	1	51	Cysteine sulfenic acid (-SOH) intermediate
Q7Z0T1	Q7Z0T1_SCHJA	448	Phosphoglycerate kinase	0	0	helminthic	Platyhelminthes	3	110	3	3	1995	2015	20	6	Schistosoma japonicum (Blood fluke)	420		2	schistosomiasis	na	0	0	0	na	na	0	0.015348	0.005661	na	na	0.001	glycolytic process	na	ATP binding:phosphoglycerate kinase activity	0.756	Not GPI-anchored	na	0	na	na	na	na	unreviewed	Opisthokonta, Metazoa, Eumetazoa, Bilateria, Protostomia, Spiralia, Lophotrochozoa, Platyhelminthes, Trematoda, Digenea (flukes), Strigeidida, Schistosomatoidea, Schistosomatidae (blood flukes), Schistosoma, Schistosoma japonicum (Blood fluke)	44829	0	na	na
Q45UT3	Q45UT3_FASHE	429	Phosphoglycerate kinase	0	0	helminthic	Platyhelminthes	5	29	5	3	2010	2019	9	2	Fasciola hepatica (Liver fluke)	437		2	fascioliasis	na	0	0	0	na	na	0	0.000432	0.000534	na	na	0.001	glycolytic process	na	ATP binding:phosphoglycerate kinase activity	0.675	Not GPI-anchored	na	0	na	na	na	na	unreviewed	Opisthokonta, Metazoa, Eumetazoa, Bilateria, Protostomia, Spiralia, Lophotrochozoa, Platyhelminthes, Trematoda, Digenea (flukes), Plagiorchiida, Echinostomata, Echinostomatoidea, Fasciolidae, Fasciola, Fasciola hepatica (Liver fluke)	47000	0	na	na
S8GJT7	S8GJT7_TOXGM	592	Phosphoglycerate mutase	0	0	protozoan	Apicomplexa	1	9	1	1	2016	2016	0	5	Toxoplasma gondii (strain ATCC 50611 / Me49)	339	PGMII TGME49_297060	1	toxoplasmosis	na	0	0	0	na	na	0	0.000171	0.001526	na	na	0.001	glycolytic process	na	phosphoglycerate mutase activity	0.72	Not GPI-anchored	na	0	na	na	na	na	unreviewed	Sar, Alveolata, Apicomplexa, Conoidasida, Coccidia, Eucoccidiorida, Eimeriorina, Sarcocystidae, Toxoplasma, Toxoplasma gondii, Toxoplasma gondii (strain ATCC 50611 / Me49)	38160	0	na	na
A0A7J6KE10	A0A7J6KE10_TOXGO	340	Phosphoglycerate mutase	0	0	protozoan	Apicomplexa	1	9	1	1	2016	2016	0	5	Toxoplasma gondii	514	TGRH88_001590	4	toxoplasmosis	na	1	0	0	na	na	0	0.000549	0.000371	na	na	0.406	na	na	na	0.698	Not GPI-anchored	na	0	na	na	na	na	unreviewed	Sar, Alveolata, Apicomplexa, Conoidasida, Coccidia, Eucoccidiorida, Eimeriorina, Sarcocystidae, Toxoplasma, Toxoplasma gondii	55889	0	na	na
A0A7J6K4N3	A0A7J6K4N3_TOXGO	381	Phosphopyruvate hydratase	0	0	protozoan	Apicomplexa	2	4	1	1	2016	2018	2	3	Toxoplasma gondii	475	TGRH88_082400	3	toxoplasmosis	na	0	0	0	na	na	0	0.000204	0.00382	na	na	0.001	na	na	na	0.937	Not GPI-anchored	Cytoplasm	0	na	na	na	na	unreviewed	Sar, Alveolata, Apicomplexa, Conoidasida, Coccidia, Eucoccidiorida, Eimeriorina, Sarcocystidae, Toxoplasma, Toxoplasma gondii	52114	0	na	na
Q2HXR1	Q2HXR1_TOXGO	653	Phosphorylase family protein	1	0	protozoan	Apicomplexa	1	49	1	1	2009	2009	0	12	Toxoplasma gondii	303	TGRH88_050160	2	toxoplasmosis	na	0	0	0	na	na	0	0.000245	0.000343	na	na	0.001	nucleoside metabolic process	na	uridine phosphorylase activity	0.72	Not GPI-anchored	na	0	na	na	na	na	unreviewed	Sar, Alveolata, Apicomplexa, Conoidasida, Coccidia, Eucoccidiorida, Eimeriorina, Sarcocystidae, Toxoplasma, Toxoplasma gondii	33043	0	na	na
A0A0V1B071	A0A0V1B071_TRISP	178	Plasminogen	0	4	helminthic	Nematoda	1	19	1	1	2019	2019	0	2	Trichinella spiralis (Trichina worm)	801	PLG T01_10356	4	trichinellosis	na	1	2	1	718..740	Helical	1	0.997177	0.971937	24	1..24	1	na	integral component of membrane	na	0.463	Not GPI-anchored	na	0	na	na	na	na	unreviewed	Opisthokonta, Metazoa, Eumetazoa, Bilateria, Protostomia, Ecdysozoa, Nematoda (roundworms), Enoplea, Dorylaimia, Trichinellida, Trichinellidae, Trichinella, Trichinella spiralis (Trichina worm)	92326	0	na	na
A0A0V1BBD4	A0A0V1BBD4_TRISP	203	Plasminogen	0	2	helminthic	Nematoda	1	19	1	1	2019	2019	0	2	Trichinella spiralis (Trichina worm)	728	PLG T01_13647	4	trichinellosis	na	0	0	0	na	na	1	0.999703	0.995681	18	1..18	0.926	na	na	serine-type endopeptidase activity	0.909	Not GPI-anchored	na	0	na	na	na	na	unreviewed	Opisthokonta, Metazoa, Eumetazoa, Bilateria, Protostomia, Ecdysozoa, Nematoda (roundworms), Enoplea, Dorylaimia, Trichinellida, Trichinellidae, Trichinella, Trichinella spiralis (Trichina worm)	82812	0	na	na
A0A0V1BPX0	A0A0V1BPX0_TRISP	159	Plasminogen	0	1	helminthic	Nematoda	1	19	1	1	2019	2019	0	2	Trichinella spiralis (Trichina worm)	867	Plg T01_7658	4	trichinellosis	na	1	0	0	na	na	0	0.943267	0.91294	23	1..23	1	na	na	serine-type endopeptidase activity	0.05	Not GPI-anchored	na	0	na	na	na	na	unreviewed	Opisthokonta, Metazoa, Eumetazoa, Bilateria, Protostomia, Ecdysozoa, Nematoda (roundworms), Enoplea, Dorylaimia, Trichinellida, Trichinellidae, Trichinella, Trichinella spiralis (Trichina worm)	97939	0	na	na
A3FKK1	A3FKK1_TOXGO	95	PMCA-like calcium ATPase A1	1	3	protozoan	Apicomplexa	1	25	1	1	2015	2015	0	6	Toxoplasma gondii	1405	A1	2	toxoplasmosis	na	9	5	4	154..173:185..204:421..445:465..491	Helical	0	0.007093	0.009917	na	na	1	na	integral component of membrane	ATPase activity:ATP binding	0.394	Not GPI-anchored	na	0	na	na	na	na	unreviewed	Sar, Alveolata, Apicomplexa, Conoidasida, Coccidia, Eucoccidiorida, Eimeriorina, Sarcocystidae, Toxoplasma, Toxoplasma gondii	152779	0	na	na
Q27043	Q27043_THEPA	320	Polymorphic immunodominant molecule	0	5	protozoan	Apicomplexa	3	16	3	3	2008	2019	11	2	Theileria parva (East coast fever infection agent)	543	PIM	2	theileriosis	tropical theileriosis,East Coast fever	3	3	3	433..455:467..488:494..517	Helical	1	0.996475	0.998671	19	1..19	1	na	integral component of membrane	copper ion transmembrane transporter activity	0.36	Not GPI-anchored	na	0	na	na	na	na	unreviewed	Sar, Alveolata, Apicomplexa, Aconoidasida, Piroplasmida (Piroplasmids), Theileriidae, Theileria, Theileria parva (East coast fever infection agent)	60026	0	na	na
Q2TL92	Q2TL92_TOXGO	948	Profilin	0	1	protozoan	Apicomplexa	1	1	0	1	2021	2021	0	0	Toxoplasma gondii	173	SZ-1	2	toxoplasmosis	na	0	0	0	na	na	0	3.1e-05	0.001332	na	na	0.011	actin cytoskeleton organization:cytoplasmic actin-based contraction involved in cell motility	actin cytoskeleton:cytoplasm	actin monomer binding:phospholipid binding	0.004	Probable	Cytoplasm:cytoskeleton	0	na	na	na	na	unreviewed	Sar, Alveolata, Apicomplexa, Conoidasida, Coccidia, Eucoccidiorida, Eimeriorina, Sarcocystidae, Toxoplasma, Toxoplasma gondii	18472	0	na	na
U6MGG2	U6MGG2_EIMMA	954	Profilin	1	0	protozoan	Apicomplexa	1	24	1	1	2010	2010	0	11	Eimeria maxima (Coccidian parasite)	172	EMWEY_00034320	3	coccidiosis	na	0	0	0	na	na	0	8e-05	0.000882	na	na	0.001	na	na	actin binding	0.909	Not GPI-anchored	na	0	na	na	na	na	unreviewed	Sar, Alveolata, Apicomplexa, Conoidasida, Coccidia, Eucoccidiorida, Eimeriorina, Eimeriidae, Eimeria, Eimeria maxima (Coccidian parasite)	19086	0	na	na
A0T1D2	A0T1D2_EIMTE	955	Profilin	0	0	protozoan	Apicomplexa	4	128	4	4	2005	2011	6	10	Eimeria tenella (Coccidian parasite)	170	3-1E	2	coccidiosis	hemorrhagic cecal coccidiosis	0	0	0	na	na	0	0.000105	0.001271	na	na	0.001	actin cytoskeleton organization:cytoplasmic actin-based contraction involved in cell motility	actin cytoskeleton:cytoplasm	actin monomer binding:phospholipid binding	0.879	Not GPI-anchored	Cytoplasm:cytoskeleton	0	na	na	na	na	unreviewed	Sar, Alveolata, Apicomplexa, Conoidasida, Coccidia, Eucoccidiorida, Eimeriorina, Eimeriidae, Eimeria, Eimeria tenella (Coccidian parasite)	18518	0	na	na
A4IAQ8	A4IAQ8_LEIIN	674	Prohibitin	0	5	protozoan	Euglenozoa	1	22	1	1	2018	2018	0	3	Leishmania infantum	292	LINF_350005800 LINJ_35_0070	3	leishmaniasis	na	1	1	1	12..36	Helical	0	0.005562	0.004073	na	na	0.791	na	integral component of membrane:mitochondrial inner membrane	na	0.698	Not GPI-anchored	Mitochondrion inner membrane	1	match	VRVLYQPNVENLYHIYRHIGVNYAETVL	104:131*	na	unreviewed	Discoba, Euglenozoa, Kinetoplastea (kinetoplasts), Metakinetoplastina, Trypanosomatida, Trypanosomatidae, Leishmaniinae, Leishmania, Leishmania, Leishmania donovani species complex, Leishmania infantum	32311	0	na	na
A4HX59	A4HX59_LEIIN	715	Prohibitin	0	2	protozoan	Euglenozoa	1	22	1	1	2018	2018	0	3	Leishmania infantum	268	LINF_160022200 LINJ_16_1710	3	leishmaniasis	na	0	0	0	na	na	1	0.260156	0.469083	na	na	0.594	na	mitochondrial inner membrane	na	0.522	Not GPI-anchored	Mitochondrion inner membrane	0	na	na	na	na	unreviewed	Discoba, Euglenozoa, Kinetoplastea (kinetoplasts), Metakinetoplastina, Trypanosomatida, Trypanosomatidae, Leishmaniinae, Leishmania, Leishmania, Leishmania donovani species complex, Leishmania infantum	30230	0	na	na
A0A7J6K0U6	A0A7J6K0U6_TOXGO	522	Proteasome endopeptidase complex	0	1	protozoan	Apicomplexa	1	0	0	1	2021	2021	0	0	Toxoplasma gondii	369	TGRH88_043360	4	toxoplasmosis	na	0	0	0	na	na	1	0.678794	0.337119	na	1..24	0.932	na	proteasome complex	na	0.604	Not GPI-anchored	Nucleus	0	na	na	na	na	unreviewed	Sar, Alveolata, Apicomplexa, Conoidasida, Coccidia, Eucoccidiorida, Eimeriorina, Sarcocystidae, Toxoplasma, Toxoplasma gondii	39242	0	na	na
A0A125YZI2	A0A125YZI2_TOXGM	781	Proteasome subunit alpha type	0	0	protozoan	Apicomplexa	1	0	0	1	2021	2021	0	0	Toxoplasma gondii (strain ATCC 50611 / Me49)	245	TGME49_258150	3	toxoplasmosis	na	0	0	0	na	na	0	2.3e-05	0.000494	na	na	0.001	ubiquitin-dependent protein catabolic process	cytoplasm:nucleus:proteasome core complex, alpha-subunit complex	hydrolase activity	0.652	Not GPI-anchored	Cytoplasm:Nucleus	0	na	na	na	na	unreviewed	Sar, Alveolata, Apicomplexa, Conoidasida, Coccidia, Eucoccidiorida, Eimeriorina, Sarcocystidae, Toxoplasma, Toxoplasma gondii, Toxoplasma gondii (strain ATCC 50611 / Me49)	27081	0	na	na
A0A125YVM9	A0A125YVM9_TOXGM	752	Proteasome subunit alpha type	0	0	protozoan	Apicomplexa	1	0	0	1	2021	2021	0	0	Toxoplasma gondii (strain ATCC 50611 / Me49)	258	TGME49_249590	3	toxoplasmosis	na	0	0	0	na	na	0	0.00011	0.000936	na	na	0.001	proteasome-mediated ubiquitin-dependent protein catabolic process	cytoplasm:nucleus:proteasome core complex, alpha-subunit complex	hydrolase activity	0.84	Not GPI-anchored	Cytoplasm:Nucleus	0	na	na	na	na	unreviewed	Sar, Alveolata, Apicomplexa, Conoidasida, Coccidia, Eucoccidiorida, Eimeriorina, Sarcocystidae, Toxoplasma, Toxoplasma gondii, Toxoplasma gondii (strain ATCC 50611 / Me49)	28279	0	na	na
A0A125YSB6	A0A125YSB6_TOXGM	750	Proteasome subunit alpha type	0	0	protozoan	Apicomplexa	1	0	0	1	2021	2021	0	0	Toxoplasma gondii (strain ATCC 50611 / Me49)	260	TGME49_216450	3	toxoplasmosis	na	0	0	0	na	na	0	7.5e-05	0.00199	na	na	0.005	ubiquitin-dependent protein catabolic process	cytoplasm:nucleus:proteasome core complex, alpha-subunit complex	hydrolase activity	0.463	Not GPI-anchored	Cytoplasm:Nucleus	0	na	na	na	na	unreviewed	Sar, Alveolata, Apicomplexa, Conoidasida, Coccidia, Eucoccidiorida, Eimeriorina, Sarcocystidae, Toxoplasma, Toxoplasma gondii, Toxoplasma gondii (strain ATCC 50611 / Me49)	27939	0	na	na
A0A125YQC4	A0A125YQC4_TOXGM	761	Proteasome subunit alpha type	0	0	protozoan	Apicomplexa	1	0	0	1	2021	2021	0	0	Toxoplasma gondii (strain ATCC 50611 / Me49)	252	TGME49_239500	3	toxoplasmosis	na	0	0	0	na	na	0	3.9e-05	0.000293	na	na	0.001	ubiquitin-dependent protein catabolic process	cytoplasm:nucleus:proteasome core complex, alpha-subunit complex	threonine-type endopeptidase activity	0.84	Not GPI-anchored	Cytoplasm:Nucleus	0	na	na	na	na	unreviewed	Sar, Alveolata, Apicomplexa, Conoidasida, Coccidia, Eucoccidiorida, Eimeriorina, Sarcocystidae, Toxoplasma, Toxoplasma gondii, Toxoplasma gondii (strain ATCC 50611 / Me49)	27937	0	na	na
Q5DFE9	Q5DFE9_SCHJA	802	Proteasome subunit alpha type	1	0	helminthic	Platyhelminthes	1	10	1	1	2010	2010	0	11	Schistosoma japonicum (Blood fluke)	235	EWB00_006774	2	schistosomiasis	na	0	0	0	na	na	0	0.00051	0.000642	na	na	0.001	ubiquitin-dependent protein catabolic process	cytoplasm:nucleus:proteasome core complex, alpha-subunit complex	hydrolase activity	0.741	Not GPI-anchored	Cytoplasm:Nucleus	0	na	na	na	na	unreviewed	Opisthokonta, Metazoa, Eumetazoa, Bilateria, Protostomia, Spiralia, Lophotrochozoa, Platyhelminthes, Trematoda, Digenea (flukes), Strigeidida, Schistosomatoidea, Schistosomatidae (blood flukes), Schistosoma, Schistosoma japonicum (Blood fluke)	25902	0	na	na
C1LLI6	C1LLI6_SCHJA	740	Proteasome subunit alpha type	1	0	helminthic	Platyhelminthes	1	10	1	1	2010	2010	0	11	Schistosoma japonicum (Blood fluke)	263		2	schistosomiasis	na	0	0	0	na	na	0	4.6e-05	0.000578	na	na	0.001	ubiquitin-dependent protein catabolic process	cytoplasm:nucleus:proteasome core complex, alpha-subunit complex	hydrolase activity	0.855	Not GPI-anchored	Cytoplasm:Nucleus	0	na	na	na	na	unreviewed	Opisthokonta, Metazoa, Eumetazoa, Bilateria, Protostomia, Spiralia, Lophotrochozoa, Platyhelminthes, Trematoda, Digenea (flukes), Strigeidida, Schistosomatoidea, Schistosomatidae (blood flukes), Schistosoma, Schistosoma japonicum (Blood fluke)	29229	0	na	na
C1LK00	C1LK00_SCHJA	778	Proteasome subunit alpha type	1	0	helminthic	Platyhelminthes	1	10	1	1	2010	2010	0	11	Schistosoma japonicum (Blood fluke)	247	psma4	2	schistosomiasis	na	0	0	0	na	na	0	5.5e-05	0.000421	na	na	0.001	ubiquitin-dependent protein catabolic process	cytoplasm:nucleus:proteasome core complex, alpha-subunit complex	threonine-type endopeptidase activity	0.824	Not GPI-anchored	Cytoplasm:Nucleus	0	na	na	na	na	unreviewed	Opisthokonta, Metazoa, Eumetazoa, Bilateria, Protostomia, Spiralia, Lophotrochozoa, Platyhelminthes, Trematoda, Digenea (flukes), Strigeidida, Schistosomatoidea, Schistosomatidae (blood flukes), Schistosoma, Schistosoma japonicum (Blood fluke)	27769	0	na	na
C1LFX5	C1LFX5_SCHJA	733	Proteasome subunit alpha type	1	0	helminthic	Platyhelminthes	1	10	1	1	2010	2010	0	11	Schistosoma japonicum (Blood fluke)	264	EWB00_003705	2	schistosomiasis	na	0	0	0	na	na	0	3.6e-05	0.00041	na	na	0.001	ubiquitin-dependent protein catabolic process	cytoplasm:nucleus:proteasome core complex, alpha-subunit complex	hydrolase activity	0.756	Not GPI-anchored	Cytoplasm:Nucleus	0	na	na	na	na	unreviewed	Opisthokonta, Metazoa, Eumetazoa, Bilateria, Protostomia, Spiralia, Lophotrochozoa, Platyhelminthes, Trematoda, Digenea (flukes), Strigeidida, Schistosomatoidea, Schistosomatidae (blood flukes), Schistosoma, Schistosoma japonicum (Blood fluke)	29872	0	na	na
B9VRG0	B9VRG0_SCHJA	773	Proteasome subunit alpha type	1	0	helminthic	Platyhelminthes	1	10	1	1	2010	2010	0	11	Schistosoma japonicum (Blood fluke)	248		2	schistosomiasis	na	0	0	0	na	na	0	0.000151	0.001322	na	na	0.001	proteasome-mediated ubiquitin-dependent protein catabolic process	cytoplasm:nucleus:proteasome core complex, alpha-subunit complex	na	0.675	Not GPI-anchored	Cytoplasm:Nucleus	0	na	na	na	na	unreviewed	Opisthokonta, Metazoa, Eumetazoa, Bilateria, Protostomia, Spiralia, Lophotrochozoa, Platyhelminthes, Trematoda, Digenea (flukes), Strigeidida, Schistosomatoidea, Schistosomatidae (blood flukes), Schistosoma, Schistosoma japonicum (Blood fluke)	27345	0	na	na
Q8I2V9	Q8I2V9_PLAF7	339	Protein disulfide isomerase	1	3	protozoan	Apicomplexa	1	7	1	1	2009	2009	0	12	Plasmodium falciparum (isolate 3D7)	515	PF3D7_0919400	4	malaria	na	1	1	1	9..28	Helical	0	0.857086	0.563657	31	na	0.998	protein folding:response to endoplasmic reticulum stress	endoplasmic reticulum:integral component of membrane	protein disulfide isomerase activity	0.522	Not GPI-anchored	na	0	na	na	na	na	unreviewed	Sar, Alveolata, Apicomplexa, Aconoidasida, Haemosporida (haemosporidians), Plasmodiidae, Plasmodium, Plasmodium (Laverania), Plasmodium falciparum, Plasmodium falciparum (isolate 3D7)	61001	0	na	na
Q8II23	Q8II23_PLAF7	441	Protein disulfide isomerase	1	2	protozoan	Apicomplexa	1	7	1	1	2009	2009	0	12	Plasmodium falciparum (isolate 3D7)	423	PF3D7_1134100	4	malaria	na	0	0	0	na	na	1	0.901348	0.766046	23	na	0.988	protein folding	endoplasmic reticulum lumen	electron transfer activity:protein disulfide isomerase activity	0.675	Not GPI-anchored	na	0	na	na	na	na	unreviewed	Sar, Alveolata, Apicomplexa, Aconoidasida, Haemosporida (haemosporidians), Plasmodiidae, Plasmodium, Plasmodium (Laverania), Plasmodium falciparum, Plasmodium falciparum (isolate 3D7)	49195	0	na	na
Q8I7Z7	Q8I7Z7_LEIDO	1009	Protein disulfide isomerase	0	2	protozoan	Euglenozoa	3	87	3	3	2012	2017	5	4	Leishmania donovani	133	PDI CGC21_24065 LdCL_060016000	4	leishmaniasis	Visceral leishmaniasis	0	0	0	na	na	1	0.999987	0.998647	23	1..23	1	na	na	protein disulfide isomerase activity	0.741	Not GPI-anchored	na	0	na	na	na	na	unreviewed	Discoba, Euglenozoa, Kinetoplastea (kinetoplasts), Metakinetoplastina, Trypanosomatida, Trypanosomatidae, Leishmaniinae, Leishmania, Leishmania, Leishmania donovani species complex, Leishmania donovani	14895	0	na	na
Q9GRI2	Q9GRI2_PLAFA	370	Protein disulfide-isomerase	1	2	protozoan	Apicomplexa	1	7	1	1	2009	2009	0	12	Plasmodium falciparum	483	PDI	3	malaria	na	0	1	0	na	na	1	0.98402	0.960092	26	1..24	0.997	na	endoplasmic reticulum lumen	protein disulfide isomerase activity	0.604	Not GPI-anchored	Endoplasmic reticulum lumen	0	na	na	na	na	unreviewed	Sar, Alveolata, Apicomplexa, Aconoidasida, Haemosporida (haemosporidians), Plasmodiidae, Plasmodium, Plasmodium (Laverania), Plasmodium falciparum	55475	0	na	na
Q5W968	Q5W968_NEOCA	388	Protein disulfide-isomerase	0	2	protozoan	Apicomplexa	4	93	4	4	2009	2019	10	2	Neospora caninum (Coccidian parasite)	471	PDI	2	neosporosis	na	0	0	0	na	na	1	0.999837	0.995837	22	1..24	1	na	endoplasmic reticulum lumen	protein disulfide isomerase activity	0.323	Not GPI-anchored	Endoplasmic reticulum lumen	0	na	na	na	na	unreviewed	Sar, Alveolata, Apicomplexa, Conoidasida, Coccidia, Eucoccidiorida, Eimeriorina, Sarcocystidae, Neospora, Neospora caninum (Coccidian parasite)	52913	0	na	na
B3VA16	B3VA16_LEIDO	380	Protein disulfide-isomerase	0	2	protozoan	Euglenozoa	3	87	3	3	2012	2017	5	4	Leishmania donovani	477	PDI	3	leishmaniasis	Visceral leishmaniasis	0	1	0	na	na	1	0.999944	0.998011	20	1..20	0.999	na	endoplasmic reticulum lumen	protein disulfide isomerase activity	0.741	Not GPI-anchored	Endoplasmic reticulum lumen	0	na	na	na	na	unreviewed	Discoba, Euglenozoa, Kinetoplastea (kinetoplasts), Metakinetoplastina, Trypanosomatida, Trypanosomatidae, Leishmaniinae, Leishmania, Leishmania, Leishmania donovani species complex, Leishmania donovani	52378	0	na	na
A0A0B2W0H8	A0A0B2W0H8_TOXCA	813	Protein embryonic gonad	1	0	helminthic	Nematoda	1	79	1	1	2003	2003	0	18	Toxocara canis (Canine roundworm)	231	eg Tcan_06602	4	toxocariasis	Ocular Larva Migrans,Visceral Larva Migrans,Visceral toxocariasis, Ocular toxocariasis	0	0	0	na	na	0	0.001964	0.006702	na	na	0.001	na	nucleus	DNA-binding transcription factor activity:sequence-specific DNA binding:zinc ion binding	0.978	Not GPI-anchored	Nucleus	0	na	na	na	na	unreviewed	Opisthokonta, Metazoa, Eumetazoa, Bilateria, Protostomia, Ecdysozoa, Nematoda (roundworms), Chromadorea, Rhabditida, Spirurina, Ascaridomorpha, Ascaridoidea, Toxocaridae, Toxocara, Toxocara canis (Canine roundworm)	25547	0	na	na
F0VGS6	F0VGS6_NEOCL	694	Protein kinase	0	0	protozoan	Apicomplexa	1	13	1	1	2017	2017	0	4	Neospora caninum (strain Liverpool)	279	BN1204_027080 NCLIV_027080	4	neosporosis	na	0	0	0	na	na	0	0.000225	0.000366	na	na	0.001	na	na	calcium ion binding:kinase activity	0.428	Not GPI-anchored	na	0	na	na	na	na	unreviewed	Sar, Alveolata, Apicomplexa, Conoidasida, Coccidia, Eucoccidiorida, Eimeriorina, Sarcocystidae, Neospora, Neospora caninum (Coccidian parasite), Neospora caninum (strain Liverpool)	31960	0	na	na
F0VG52	F0VG52_NEOCL	389	Protein kinase	0	0	protozoan	Apicomplexa	1	13	1	1	2017	2017	0	4	Neospora caninum (strain Liverpool)	469	BN1204_024840 NCLIV_024840	4	neosporosis	na	0	0	0	na	na	0	0.000231	0.003691	na	na	0.001	na	na	ATP binding:protein kinase activity	0.855	Not GPI-anchored	na	0	na	na	na	na	unreviewed	Sar, Alveolata, Apicomplexa, Conoidasida, Coccidia, Eucoccidiorida, Eimeriorina, Sarcocystidae, Neospora, Neospora caninum (Coccidian parasite), Neospora caninum (strain Liverpool)	51614	0	na	na
A0A7J6KA51	A0A7J6KA51_TOXGO	62	Protein kinase	0	0	protozoan	Apicomplexa	15	311	15	11	2002	2020	18	1	Toxoplasma gondii	1766	TGRH88_031550	4	toxoplasmosis	na	0	0	0	na	na	1	0.019442	0.005037	na	na	0.172	na	na	kinase activity	0.789	Not GPI-anchored	na	0	na	na	na	na	unreviewed	Sar, Alveolata, Apicomplexa, Conoidasida, Coccidia, Eucoccidiorida, Eimeriorina, Sarcocystidae, Toxoplasma, Toxoplasma gondii	184074	0	na	na
A0A7J6K3F8	A0A7J6K3F8_TOXGO	102	Protein kinase	0	0	protozoan	Apicomplexa	15	311	15	11	2002	2020	18	1	Toxoplasma gondii	1318	TGRH88_075390	4	toxoplasmosis	na	0	0	0	na	na	0	5e-05	0.008803	na	na	0.001	na	na	kinase activity	0.154	Not GPI-anchored	na	0	na	na	na	na	unreviewed	Sar, Alveolata, Apicomplexa, Conoidasida, Coccidia, Eucoccidiorida, Eimeriorina, Sarcocystidae, Toxoplasma, Toxoplasma gondii	141479	0	na	na
A0A7J6K1E1	A0A7J6K1E1_TOXGO	762	Protein kinase	0	0	protozoan	Apicomplexa	15	311	15	11	2002	2020	18	1	Toxoplasma gondii	252	TGRH88_070450	4	toxoplasmosis	na	0	0	0	na	na	0	3.7e-05	0.000513	na	na	0.001	na	na	kinase activity	0.463	Not GPI-anchored	na	0	na	na	na	na	unreviewed	Sar, Alveolata, Apicomplexa, Conoidasida, Coccidia, Eucoccidiorida, Eimeriorina, Sarcocystidae, Toxoplasma, Toxoplasma gondii	29093	0	na	na
A0A125YMZ6	A0A125YMZ6_TOXGM	357	Protein kinase	0	0	protozoan	Apicomplexa	15	311	15	11	2002	2020	18	1	Toxoplasma gondii (strain ATCC 50611 / Me49)	494	TGME49_226540	4	toxoplasmosis	na	1	0	0	na	na	0	2.3e-05	0.000629	na	na	0.161	na	na	ATP binding:calmodulin-dependent protein kinase activity	0.627	Not GPI-anchored	na	0	na	na	na	na	unreviewed	Sar, Alveolata, Apicomplexa, Conoidasida, Coccidia, Eucoccidiorida, Eimeriorina, Sarcocystidae, Toxoplasma, Toxoplasma gondii, Toxoplasma gondii (strain ATCC 50611 / Me49)	54689	0	na	na
O44002	O44002_TOXGO	492	Protein kinase 3	1	0	protozoan	Apicomplexa	1	29	1	1	2013	2013	0	8	Toxoplasma gondii	394	tpk3	3	toxoplasmosis	na	0	0	0	na	na	0	2e-06	0.002095	na	na	0.001	na	na	ATP binding:protein serine/threonine kinase activity	0.927	Not GPI-anchored	na	0	na	na	na	na	unreviewed	Sar, Alveolata, Apicomplexa, Conoidasida, Coccidia, Eucoccidiorida, Eimeriorina, Sarcocystidae, Toxoplasma, Toxoplasma gondii	44498	0	na	na
O97155	O97155_TOXGO	632	Protein kinase 5	1	0	protozoan	Apicomplexa	1	18	1	1	2014	2014	0	7	Toxoplasma gondii	319	tpk5	2	toxoplasmosis	na	0	0	0	na	na	0	3e-05	0.000911	na	na	0.001	na	na	ATP binding:protein kinase activity	0.899	Not GPI-anchored	na	0	na	na	na	na	unreviewed	Sar, Alveolata, Apicomplexa, Conoidasida, Coccidia, Eucoccidiorida, Eimeriorina, Sarcocystidae, Toxoplasma, Toxoplasma gondii	36653	0	na	na
S8EXE8	S8EXE8_TOXGM	211	Protein kinase 6	0	0	protozoan	Apicomplexa	2	40	2	2	2016	2017	1	4	Toxoplasma gondii (strain ATCC 50611 / Me49)	711	CDPK2 TGME49_225490	4	toxoplasmosis	na	0	0	0	na	na	0	0.000813	0.003898	na	na	0.002	na	na	ATP binding:calcium ion binding:calmodulin-dependent protein kinase activity:starch binding	0.627	Not GPI-anchored	na	0	na	na	na	na	unreviewed	Sar, Alveolata, Apicomplexa, Conoidasida, Coccidia, Eucoccidiorida, Eimeriorina, Sarcocystidae, Toxoplasma, Toxoplasma gondii, Toxoplasma gondii (strain ATCC 50611 / Me49)	79134	0	na	na
A0A0V1BSK0	A0A0V1BSK0_TRISP	423	Protein spitz	0	3	helminthic	Nematoda	1	29	1	1	2018	2018	0	3	Trichinella spiralis (Trichina worm)	441	spi T01_13138	4	trichinellosis	na	5	5	5	35..55:67..88:157..181:188..206:344..369	Helical	0	0.000514	0.000479	na	na	1	epidermal growth factor receptor signaling pathway	integral component of membrane	epidermal growth factor receptor binding:receptor ligand activity	0.72	Not GPI-anchored	na	0	na	na	na	na	unreviewed	Opisthokonta, Metazoa, Eumetazoa, Bilateria, Protostomia, Ecdysozoa, Nematoda (roundworms), Enoplea, Dorylaimia, Trichinellida, Trichinellidae, Trichinella, Trichinella spiralis (Trichina worm)	49652	0	na	na
E5S1K9	E5S1K9_TRISP	849	Protein spitz	0	1	helminthic	Nematoda	1	29	1	1	2018	2018	0	3	Trichinella spiralis (Trichina worm)	219	spi T01_13138	4	trichinellosis	na	1	1	0	na	na	0	0.011603	0.002042	na	na	0.974	epidermal growth factor receptor signaling pathway	na	epidermal growth factor receptor binding:receptor ligand activity	0.741	Not GPI-anchored	na	0	na	na	na	na	unreviewed	Opisthokonta, Metazoa, Eumetazoa, Bilateria, Protostomia, Ecdysozoa, Nematoda (roundworms), Enoplea, Dorylaimia, Trichinellida, Trichinellidae, Trichinella, Trichinella spiralis (Trichina worm)	24689	0	na	na
A0A0V1B562	A0A0V1B562_TRISP	785	Protein vestigial	0	0	helminthic	Nematoda	1	12	1	1	2017	2017	0	4	Trichinella spiralis (Trichina worm)	241	vg T01_13733	4	trichinellosis	na	0	0	0	na	na	0	6.4e-05	0.001623	na	na	0.001	regulation of transcription, DNA-templated	nucleus	na	0.972	Not GPI-anchored	Nucleus	0	na	na	na	na	unreviewed	Opisthokonta, Metazoa, Eumetazoa, Bilateria, Protostomia, Ecdysozoa, Nematoda (roundworms), Enoplea, Dorylaimia, Trichinellida, Trichinellidae, Trichinella, Trichinella spiralis (Trichina worm)	26738	0	na	na
Q8N003	Q8N003_TOXGO	483	Putative bradyzoite-specific surface protein	1	2	protozoan	Apicomplexa	1	13	1	1	2014	2014	0	7	Toxoplasma gondii	398	SRS9 TGRH88_006920	2	toxoplasmosis	na	0	1	0	na	na	1	0.815486	0.428486	na	na	0.998	na	membrane	na	0.005	Weakly probable	na	0	na	na	na	na	unreviewed	Sar, Alveolata, Apicomplexa, Conoidasida, Coccidia, Eucoccidiorida, Eimeriorina, Sarcocystidae, Toxoplasma, Toxoplasma gondii	41480	0	na	na
[truncated: 358 more rows]
[truncated: 46 more columns]

## Sheet: Exposed candidates
#UniProt ID	Entry_name	Cluster #	Representative Protein Name	Warning	Accessibility	Class	Phylum	NoOfPubs	CitedBy	h-index	g-index	FirstYear	LastYear	NoOfYears	LastTo2021	Organism	Protein Length	Gene names	Protein Existence	Disease	Other disease names	phobius_TM	TMHMM	TMCount	Transmembrane	TM note	phobius_SP	targetP	signalP	Cleavage site	Signal peptide	Vacceed	GO biological process	GO cellular component	GO molecular function	GPI_FPrate	GPI_Desc	Subcellular location	NoOfEpitopes	EpitopeType	Epitopes	Epi_start_end	Epi_comments	Status	Taxonomic lineage (ALL)	Mass	ActiveCount	Active site	Active Note
[truncated: 485 more rows]
[truncated: 46 more columns]

[truncated: 1 more sheets: Non-exposed candidates]
