# Supplementary material for: Compilation of parasitic immunogenic proteins from 30 years of published research using machine learning and natural language processing
Source: Sci Rep. 2022 Jun 20;12:10349. doi: 10.1038/s41598-022-13790-1 (PMC9208253; doi:10.1038/s41598-022-13790-1)
Supplement: Supplementary file 10 — Supplementary Information 10. [file 41598_2022_13790_MOESM10_ESM.xlsx]

## Sheet: Vacceed ML performance measures
Algorithm	Accuracy	Error Rate	Sensitivity	False Positive Rate	Specificity	Positive Predictive Value	Negative Predictive Value
Ensemble	89.28	10.72	91.34	12.78	87.22	87.72	90.97

## Sheet: Negatives
Entry	Entry name	Status	Protein names	Organism	Length	Subcellular location [CC]
Q9XQQ6	RK14_TOXGO	reviewed	50S ribosomal protein L14, apicoplast	Toxoplasma gondii	121	Plastid, apicoplast.
Q9TMN0	RR12_TOXGO	reviewed	Apicoplast 30S ribosomal protein S12	Toxoplasma gondii	121	Plastid, apicoplast.
P86292	CADF1_PLAFX	reviewed	Cofilin/actin-depolymerizing factor homolog 1 (PfADF1)	Plasmodium falciparum (isolate HB3)	122	Cytoplasm {ECO:0000250|UniProtKB:Q03048}. Cytoplasm, cytoskeleton {ECO:0000250|UniProtKB:Q03048}.
Q8IER7	RPB11_PLAF7	reviewed	Probable DNA-directed RNA polymerase II subunit RPB11 (RNA polymerase II subunit B11) (DNA-directed RNA polymerase II subunit J)	Plasmodium falciparum (isolate 3D7)	126	Nucleus {ECO:0000250}.
Q4XS21	RPB11_PLACH	reviewed	Probable DNA-directed RNA polymerase II subunit RPB11 (RNA polymerase II subunit B11) (DNA-directed RNA polymerase II subunit J)	Plasmodium chabaudi	126	Nucleus {ECO:0000250}.
P86293	CADF2_PLAFX	reviewed	Cofilin/actin-depolymerizing factor homolog 2 (PfADF2)	Plasmodium falciparum (isolate HB3)	143	Cytoplasm {ECO:0000250|UniProtKB:Q03048}. Cytoplasm, cytoskeleton {ECO:0000250|UniProtKB:Q03048}.
Q8IIS0	DTD_PLAF7	reviewed	D-aminoacyl-tRNA deacylase (DTD) (EC 3.1.1.96) (D-Tyrosyl-tRNA(Tyr) deacylase) (Gly-tRNA(Ala) deacylase) (Gly-tRNA(Gly) deacylase)	Plasmodium falciparum (isolate 3D7)	164	Cytoplasm {ECO:0000269|PubMed:20007323}.
Q8I2J4	PROF_PLAF7	reviewed	Profilin	Plasmodium falciparum (isolate 3D7)	171	Cytoplasm, cytoskeleton {ECO:0000250|UniProtKB:P07274}.
P84152	TCTP_PLAKN	reviewed	Translationally-controlled tumor protein homolog (TCTP)	Plasmodium knowlesi	171	Cytoplasm {ECO:0000250}.
Q9XYU2	TCTP_PLAYO	reviewed	Translationally-controlled tumor protein homolog (TCTP)	Plasmodium yoelii yoelii	171	Cytoplasm {ECO:0000250}.
Q8I3Z5	TCTP_PLAF7	reviewed	Translationally-controlled tumor protein homolog (TCTP)	Plasmodium falciparum (isolate 3D7)	171	Cytoplasm {ECO:0000250}.
B8QYR5	PROF_PLABE	reviewed	Profilin	Plasmodium berghei	174	Cytoplasm, cytoskeleton {ECO:0000250|UniProtKB:P07274}.
Q7KQL3	ARF1_PLAF7	reviewed	ADP-ribosylation factor 1 (pfARF1)	Plasmodium falciparum (isolate 3D7)	181	Golgi apparatus {ECO:0000250|UniProtKB:P19146}.
Q8I236	KAD6_PLAF7	reviewed	Adenylate kinase isoenzyme 6 homolog (AK6) (EC 2.7.4.3) (Dual activity adenylate kinase/ATPase) (AK/ATPase) (PfAKLP1)	Plasmodium falciparum (isolate 3D7)	186	Cytoplasm {ECO:0000255|HAMAP-Rule:MF_03173, ECO:0000269|PubMed:22819813}.
Q8IED5	FER_PLAF7	reviewed	Ferredoxin, apicoplast	Plasmodium falciparum (isolate 3D7)	194	Plastid, apicoplast {ECO:0000305|PubMed:17251200}.
Q8IAY6	SODF_PLAF7	reviewed	Superoxide dismutase [Fe] (EC 1.15.1.1) (FeSOD)	Plasmodium falciparum (isolate 3D7)	198	Cytoplasm {ECO:0000305}.
Q8IBP3	ITPA_PLAF7	reviewed	Inosine triphosphate pyrophosphatase (ITPase) (Inosine triphosphatase) (EC 3.6.1.9) (Non-canonical purine NTP pyrophosphatase) (Non-standard purine NTP pyrophosphatase) (Nucleoside-triphosphate diphosphatase) (Nucleoside-triphosphate pyrophosphatase) (NTPase)	Plasmodium falciparum (isolate 3D7)	198	Cytoplasm {ECO:0000255|HAMAP-Rule:MF_03148}.
Q9XQQ7	RR4_TOXGO	reviewed	Apicoplast 30S ribosomal protein S4	Toxoplasma gondii	198	Plastid, apicoplast.
Q8I4V5	UTP11_PLAF7	reviewed	Probable U3 small nucleolar RNA-associated protein 11 (U3 snoRNA-associated protein 11)	Plasmodium falciparum (isolate 3D7)	212	Nucleus, nucleolus {ECO:0000250}.
Q6LFD5	RK18_PLAF7	reviewed	Putative 50S ribosomal protein L18, apicoplastic	Plasmodium falciparum (isolate 3D7)	213	Plastid, apicoplast {ECO:0000305}.
Q8IIK4	PDX2_PLAF7	reviewed	Pyridoxal 5'-phosphate synthase subunit Pdx2 (EC 4.3.3.6) (Pyridoxal 5'-phosphate synthase glutaminase subunit) (EC 3.5.1.2)	Plasmodium falciparum (isolate 3D7)	219	Cytoplasm {ECO:0000269|PubMed:16339145}.
B3LC82	RU1C_PLAKH	reviewed	U1 small nuclear ribonucleoprotein C (U1 snRNP C) (U1-C) (U1C)	Plasmodium knowlesi (strain H)	228	Nucleus {ECO:0000255|HAMAP-Rule:MF_03153}.
Q9MTD5	RR2_TOXGO	reviewed	30S ribosomal protein S2, apicoplast	Toxoplasma gondii	233	Plastid, apicoplast.
A5JZQ2	RU1C_PLAVS	reviewed	U1 small nuclear ribonucleoprotein C (U1 snRNP C) (U1-C) (U1C)	Plasmodium vivax (strain Salvador I)	240	Nucleus {ECO:0000255|HAMAP-Rule:MF_03153}.
O97313	RS3A_PLAF7	reviewed	40S ribosomal protein S3a	Plasmodium falciparum (isolate 3D7)	262	Cytoplasm {ECO:0000255|HAMAP-Rule:MF_03122}.
B9PVB9	IF6_TOXGV	reviewed	Eukaryotic translation initiation factor 6 (eIF-6)	Toxoplasma gondii (strain ATCC 50861 / VEG)	264	Cytoplasm {ECO:0000255|HAMAP-Rule:MF_03132}. Nucleus, nucleolus {ECO:0000255|HAMAP-Rule:MF_03132}. Note=Shuttles between cytoplasm and nucleus/nucleolus. {ECO:0000255|HAMAP-Rule:MF_03132}.
P04927	SANT_PLAFF	reviewed	S-antigen protein	Plasmodium falciparum (isolate FC27 / Papua New Guinea)	265	Parasitophorous vacuole.
Q9MTE5	RK2_TOXGO	reviewed	50S ribosomal protein L2, apicoplast	Toxoplasma gondii	267	Plastid, apicoplast.
Q8IE47	SIR5_PLAF7	reviewed	NAD-dependent protein deacylase Sir2A (EC 2.3.1.-) (Regulatory protein SIR2 homolog A)	Plasmodium falciparum (isolate 3D7)	273	Nucleus, nucleolus. Chromosome, telomere. Note=Spreads out from the telomere over a distance of at least 20-40 kb and is an important component of the heterochromatin complex around Rep20, a region that lies adjacent to the regulatory 5'-UTR element of telomeric var genes. May relocate to the cytoplasm during the multiple rounds of DNA synthesis and nuclear mitosis in trophozoite stage.
Q8MPF7	RSSA_TOXGO	reviewed	40S ribosomal protein SA	Toxoplasma gondii	287	Cytoplasm {ECO:0000255|HAMAP-Rule:MF_03015}.
P61075	CDC2H_PLAF7	reviewed	Cell division control protein 2 homolog (EC 2.7.11.22) (EC 2.7.11.23)	Plasmodium falciparum (isolate 3D7)	288	Cytoplasm {ECO:0000250}.
Q7RM49	CDC2H_PLAYO	reviewed	Cell division control protein 2 homolog (EC 2.7.11.22) (EC 2.7.11.23)	Plasmodium yoelii yoelii	289	Cytoplasm {ECO:0000250}.
C6KT50	PDX1_PLAF7	reviewed	Pyridoxal 5'-phosphate synthase subunit Pdx1 (PLP synthase subunit Pdx1) (EC 4.3.3.6)	Plasmodium falciparum (isolate 3D7)	301	Cytoplasm {ECO:0000269|PubMed:16339145}.
Q8I4V8	FKB35_PLAF7	reviewed	Peptidyl-prolyl cis-trans isomerase FKBP35 (EC 5.2.1.8) (PfFKBP35)	Plasmodium falciparum (isolate 3D7)	304	Cytoplasm {ECO:0000269|PubMed:15850699}. Nucleus {ECO:0000269|PubMed:15850699}. Note=During the asexual blood stage, predominantly localizes to the cytoplasm of ring stage parasites and then translocates to the nucleus during the differentiation into trophozoites and schizonts. {ECO:0000269|PubMed:15850699}.
P04928	SANT_PLAFN	reviewed	S-antigen protein	Plasmodium falciparum (isolate NF7 / Ghana)	309	Parasitophorous vacuole.
P13664	P30_TOXGO	reviewed	Major surface antigen p30	Toxoplasma gondii	336	Parasitophorous vacuole. Note=Surface of extra- and intracellular tachyzoites and also component of the vesicular network within the parasitophorous vacuole.
Q8I4V2	RBM22_PLAF7	reviewed	Pre-mRNA-splicing factor PFL2310w (Pre-mRNA-splicing factor RBM22 homolog)	Plasmodium falciparum (isolate 3D7)	357	Nucleus {ECO:0000250|UniProtKB:P38241}.
C6KT68	FENR_PLAF7	reviewed	Ferredoxin--NADP reductase, apicoplast (EC 1.18.1.2)	Plasmodium falciparum (isolate 3D7)	371	Plastid, apicoplast {ECO:0000305}.
P09593	SANT_PLAFV	reviewed	S-antigen protein	Plasmodium falciparum (isolate v1)	375	Parasitophorous vacuole.
Q8I4X0	ACT1_PLAF7	reviewed	Actin-1 (Actin I)	Plasmodium falciparum (isolate 3D7)	376	Cytoplasm, cytoskeleton.
P86288	ACT2_PLAFX	reviewed	Actin-2 (Actin II)	Plasmodium falciparum (isolate HB3)	376	Cytoplasm, cytoskeleton {ECO:0000305}.
Q8I1T8	ASNA_PLAF7	reviewed	ATPase ASNA1 homolog (EC 3.6.-.-) (Arsenical pump-driving ATPase homolog) (Arsenite-stimulated ATPase)	Plasmodium falciparum (isolate 3D7)	379	Cytoplasm {ECO:0000255|HAMAP-Rule:MF_03112}. Endoplasmic reticulum {ECO:0000255|HAMAP-Rule:MF_03112}.
Q7RMI2	ASNA_PLAYO	reviewed	ATPase ASNA1 homolog (EC 3.6.-.-) (Arsenical pump-driving ATPase homolog) (Arsenite-stimulated ATPase)	Plasmodium yoelii yoelii	380	Cytoplasm {ECO:0000255|HAMAP-Rule:MF_03112}. Endoplasmic reticulum {ECO:0000255|HAMAP-Rule:MF_03112}.
Q4XUG7	EFTS_PLACH	reviewed	Elongation factor Ts, mitochondrial (EF-Ts) (EF-TsMt)	Plasmodium chabaudi	380	Mitochondrion {ECO:0000255|HAMAP-Rule:MF_03135}.
O97235	EFTS_PLAF7	reviewed	Elongation factor Ts, mitochondrial (EF-Ts) (EF-TsMt)	Plasmodium falciparum (isolate 3D7)	390	Mitochondrion {ECO:0000255|HAMAP-Rule:MF_03135}.
A5KB67	EFTS_PLAVS	reviewed	Elongation factor Ts, mitochondrial (EF-Ts) (EF-TsMt)	Plasmodium vivax (strain Salvador I)	390	Mitochondrion {ECO:0000255|HAMAP-Rule:MF_03135}.
B9PGU1	ASNA_TOXGV	reviewed	ATPase ASNA1 homolog (EC 3.6.-.-) (Arsenical pump-driving ATPase homolog) (Arsenite-stimulated ATPase)	Toxoplasma gondii (strain ATCC 50861 / VEG)	397	Cytoplasm {ECO:0000255|HAMAP-Rule:MF_03112}. Endoplasmic reticulum {ECO:0000255|HAMAP-Rule:MF_03112}.
Q9TMM9	EFTU_TOXGO	reviewed	Elongation factor Tu, apicoplast (EF-Tu)	Toxoplasma gondii	401	Plastid, apicoplast.
Q8ILW6	NMT_PLAF7	reviewed	Glycylpeptide N-tetradecanoyltransferase (EC 2.3.1.97) (Myristoyl-CoA:protein N-myristoyltransferase) (NMT) (Peptide N-myristoyltransferase)	Plasmodium falciparum (isolate 3D7)	410	Cytoplasm {ECO:0000305}.
Q25820	EFTU_PLAF7	reviewed	Elongation factor Tu, apicoplast (EF-Tu)	Plasmodium falciparum (isolate 3D7)	410	Plastid, apicoplast.
Q4XWV5	OAT_PLACH	reviewed	Ornithine aminotransferase (EC 2.6.1.13) (Ornithine--oxo-acid aminotransferase)	Plasmodium chabaudi	414	Cytoplasm {ECO:0000305}.
Q8IEF6	MYB1_PLAF7	reviewed	Myb1 protein (PfMyb1)	Plasmodium falciparum (isolate 3D7)	414	Nucleus {ECO:0000269|PubMed:15500927, ECO:0000269|PubMed:15663925}.
Q8IDQ0	LIPA_PLAF7	reviewed	Lipoyl synthase, apicoplast (EC 2.8.1.8) (Lipoate synthase) (LS) (Lip-syn) (Lipoic acid synthase)	Plasmodium falciparum (isolate 3D7)	415	Plastid, apicoplast {ECO:0000255|HAMAP-Rule:MF_03123}.
Q08168	HRP_PLABE	reviewed	58 kDa phosphoprotein (Heat shock-related protein) (HRP)	Plasmodium berghei	423	Cytoplasm {ECO:0000269|PubMed:9010839}.
A5K2F3	PURA_PLAVS	reviewed	Adenylosuccinate synthetase (AMPSase) (AdSS) (EC 6.3.4.4) (IMP--aspartate ligase)	Plasmodium vivax (strain Salvador I)	437	Cytoplasm {ECO:0000255|HAMAP-Rule:MF_03125}.
Q4YU52	PURA_PLABA	reviewed	Adenylosuccinate synthetase (AMPSase) (AdSS) (EC 6.3.4.4) (IMP--aspartate ligase)	Plasmodium berghei (strain Anka)	439	Cytoplasm {ECO:0000255|HAMAP-Rule:MF_03125}.
Q9U8D3	PURA_PLAFA	reviewed	Adenylosuccinate synthetase (AMPSase) (AdSS) (EC 6.3.4.4) (IMP--aspartate ligase)	Plasmodium falciparum	442	Cytoplasm {ECO:0000255|HAMAP-Rule:MF_03125}.
A5K883	LIPA_PLAVS	reviewed	Lipoyl synthase, apicoplast (EC 2.8.1.8) (Lipoate synthase) (LS) (Lip-syn) (Lipoic acid synthase)	Plasmodium vivax (strain Salvador I)	442	Plastid, apicoplast {ECO:0000255|HAMAP-Rule:MF_03123}.
B3L8F2	LIPA_PLAKH	reviewed	Lipoyl synthase, apicoplast (EC 2.8.1.8) (Lipoate synthase) (LS) (Lip-syn) (Lipoic acid synthase)	Plasmodium knowlesi (strain H)	442	Plastid, apicoplast {ECO:0000255|HAMAP-Rule:MF_03123}.
Q00080	EF1A_PLAFK	reviewed	Elongation factor 1-alpha (EF-1-alpha)	Plasmodium falciparum (isolate K1 / Thailand)	443	Cytoplasm.
Q9UAE6	ENO1_TOXGO	reviewed	Enolase 1 (EC 4.2.1.11) (2-phospho-D-glycerate hydro-lyase 1) (2-phosphoglycerate dehydratase 1)	Toxoplasma gondii	444	Cytoplasm {ECO:0000250}.
P10878	TBB_TOXGO	reviewed	Tubulin beta chain (Beta-tubulin)	Toxoplasma gondii	449	Cytoplasm, cytoskeleton.
P34787	TBG_PLAFO	reviewed	Tubulin gamma chain (Gamma-tubulin)	Plasmodium falciparum (isolate NF54)	452	Cytoplasm, cytoskeleton, microtubule organizing center, centrosome {ECO:0000305}.
P14642	TBA_PLAFK	reviewed	Tubulin alpha chain	Plasmodium falciparum (isolate K1 / Thailand)	453	Cytoplasm, cytoskeleton.
P46925	PLM2_PLAFA	reviewed	Plasmepsin-2 (EC 3.4.23.39) (Aspartic hemoglobinase II) (PFAPD)	Plasmodium falciparum	453	Vacuole.
O00834	MIC1_TOXGO	reviewed	Micronemal protein 1	Toxoplasma gondii	456	Cytoplasmic vesicle, secretory vesicle, microneme {ECO:0000269|PubMed:11157983, ECO:0000269|PubMed:15684324, ECO:0000269|PubMed:18818666}.
O96693	DXR_PLAFX	reviewed	1-deoxy-D-xylulose 5-phosphate reductoisomerase, apicoplastic (1-deoxyxylulose-5-phosphate reductoisomerase) (DOXP reductoisomerase) (DXP reductoisomerase) (EC 1.1.1.267)	Plasmodium falciparum (isolate HB3)	488	Plastid, apicoplast {ECO:0000269|PubMed:10477522}.
O15770	GSHR_PLAF7	reviewed	Glutathione reductase (GR) (GRase) (EC 1.8.1.7)	Plasmodium falciparum (isolate 3D7)	500	Cytoplasm {ECO:0000250}.
Q7RBD6	LIPA_PLAYO	reviewed	Lipoyl synthase, apicoplast (EC 2.8.1.8) (Lipoate synthase) (LS) (Lip-syn) (Lipoic acid synthase)	Plasmodium yoelii yoelii	502	Plastid, apicoplast {ECO:0000255|HAMAP-Rule:MF_03123}.
Q9XZD5	CATA_TOXGO	reviewed	Peroxisomal catalase (EC 1.11.1.6)	Toxoplasma gondii	502	Peroxisome.
Q8I295	ISPH_PLAF7	reviewed	4-hydroxy-3-methylbut-2-enyl diphosphate reductase, apicoplast (HMBPP reductase) (EC 1.17.7.4)	Plasmodium falciparum (isolate 3D7)	535	Plastid, apicoplast {ECO:0000305}.
Q86G50	LIPA_TOXGO	reviewed	Lipoyl synthase, apicoplast (EC 2.8.1.8) (Lipoate synthase) (LS) (Lip-syn) (Lipoic acid synthase)	Toxoplasma gondii	543	Plastid, apicoplast {ECO:0000255|HAMAP-Rule:MF_03123, ECO:0000269|PubMed:12860390}.
Q4VRV8	IMDH_TOXGO	reviewed	Inosine-5'-monophosphate dehydrogenase (IMP dehydrogenase) (IMPD) (IMPDH) (EC 1.1.1.205)	Toxoplasma gondii	551	Cytoplasm {ECO:0000255|HAMAP-Rule:MF_03156, ECO:0000269|PubMed:15917510}.
A0A509AFG4	CDPK3_PLABA	reviewed	Calcium-dependent protein kinase 3 (EC 2.7.11.1) (PbCDPK3)	Plasmodium berghei (strain Anka)	554	Cytoplasm {ECO:0000269|PubMed:16430692}.
Q9NJU9	CDPK3_PLAF7	reviewed	Calcium-dependent protein kinase 3 (EC 2.7.11.1) (PfCDPK3)	Plasmodium falciparum (isolate 3D7)	562	Cytoplasm {ECO:0000250|UniProtKB:A0A509AFG4}.
P21422	RPOC1_PLAF7	reviewed	DNA-directed RNA polymerase subunit beta' (EC 2.7.7.6) (PEP) (Plastid-encoded RNA polymerase subunit beta') (RNA polymerase subunit beta')	Plasmodium falciparum (isolate 3D7)	575	Plastid, apicoplast.
Q9XZH7	MIC4_TOXGO	reviewed	Micronemal protein 4	Toxoplasma gondii	580	Cytoplasmic vesicle, secretory vesicle, microneme {ECO:0000269|PubMed:11053441, ECO:0000269|PubMed:11157983}.
Q03400	SANT_PLAF7	reviewed	S-antigen protein	Plasmodium falciparum (isolate 3D7)	585	Parasitophorous vacuole.
P18240	G6PI_PLAFA	reviewed	Glucose-6-phosphate isomerase (GPI) (EC 5.3.1.9) (Phosphoglucose isomerase) (PGI) (Phosphohexose isomerase) (PHI)	Plasmodium falciparum	591	Cytoplasm.
P61076	TRXR2_PLAF7	reviewed	Thioredoxin reductase 2 (TrxR2) (EC 1.8.1.9)	Plasmodium falciparum (isolate 3D7)	617	Cytoplasm {ECO:0000250}.
Q8I5P7	SYSC_PLAF7	reviewed	Serine--tRNA ligase, cytoplasmic (EC 6.1.1.11) (Seryl-tRNA synthetase) (SerRS) (Seryl-tRNA(Ser/Sec) synthetase)	Plasmodium falciparum (isolate 3D7)	618	Cytoplasm {ECO:0000250|UniProtKB:P49591}.
P13821	SANT_PLAFW	reviewed	S-antigen protein	Plasmodium falciparum (isolate Wellcome)	640	Parasitophorous vacuole.
Q05866	BIP_PLAFO	reviewed	Endoplasmic reticulum chaperone BiP (EC 3.6.4.10) (78 kDa glucose-regulated protein homolog) (GRP-78 homolog) (Binding-immunoglobulin protein homolog) (BiP)	Plasmodium falciparum (isolate NF54)	655	Endoplasmic reticulum lumen {ECO:0000250|UniProtKB:P11021}.
B6KG46	CATIN_TOXGV	reviewed	Cactin	Toxoplasma gondii (strain ATCC 50861 / VEG)	688	Nucleus. Note=Localizes in the nucleus throughout the entire tachyzoite cell cycle.
B3L2G0	TRM5_PLAKH	reviewed	tRNA (guanine(37)-N1)-methyltransferase (EC 2.1.1.228) (M1G-methyltransferase) (tRNA [GM37] methyltransferase) (tRNA methyltransferase 5 homolog)	Plasmodium knowlesi (strain H)	698	Mitochondrion matrix {ECO:0000255|HAMAP-Rule:MF_03152}. Nucleus {ECO:0000255|HAMAP-Rule:MF_03152}. Cytoplasm {ECO:0000255|HAMAP-Rule:MF_03152}. Note=Predominantly in the mitochondria and in the nucleus. {ECO:0000255|HAMAP-Rule:MF_03152}.
P34940	CH60_PLAFG	reviewed	Chaperonin CPN60, mitochondrial	Plasmodium falciparum (isolate FCR-3 / Gambia)	700	Mitochondrion matrix {ECO:0000250}.
Q8IIJ9	CATC_PLAF7	reviewed	Probable cathepsin C (EC 3.4.22.-)	Plasmodium falciparum (isolate 3D7)	700	Lysosome.
Q8I5D2	ABRA_PLAF7	reviewed	101 kDa malaria antigen (Acidic basic repeat antigen) (p101)	Plasmodium falciparum (isolate 3D7)	743	Cell surface {ECO:0000250}. Parasitophorous vacuole {ECO:0000250}. Note=At the merozoite surface and within the parasitophorous vacuole. {ECO:0000250}.
Q8I5R7	SYP_PLAF7	reviewed	Proline--tRNA ligase (EC 6.1.1.15) (Prolyl-tRNA synthetase) (ProRS)	Plasmodium falciparum (isolate 3D7)	746	Cytoplasm {ECO:0000250}.
C0H537	TRM5_PLAF7	reviewed	tRNA (guanine(37)-N1)-methyltransferase (EC 2.1.1.228) (M1G-methyltransferase) (tRNA [GM37] methyltransferase) (tRNA methyltransferase 5 homolog)	Plasmodium falciparum (isolate 3D7)	781	Mitochondrion matrix {ECO:0000255|HAMAP-Rule:MF_03152}. Nucleus {ECO:0000255|HAMAP-Rule:MF_03152}. Cytoplasm {ECO:0000255|HAMAP-Rule:MF_03152}. Note=Predominantly in the mitochondria and in the nucleus. {ECO:0000255|HAMAP-Rule:MF_03152}.
Q8I6U8	GBP_PLAF7	reviewed	Glycophorin-binding protein (GBP-130)	Plasmodium falciparum (isolate 3D7)	824	Note=Erythrocyte cytoplasm of schizonts. Released into the culture supernatant at the time of schizont rupture. Only a minor fraction of GBP was found to be loosely associated with merozoites (By similarity). {ECO:0000250}.
Q25802	RPOC2_PLAF7	reviewed	DNA-directed RNA polymerase subunit beta'' (EC 2.7.7.6) (PEP) (Plastid-encoded RNA polymerase subunit beta'') (RNA polymerase subunit beta'')	Plasmodium falciparum (isolate 3D7)	960	Plastid, apicoplast.
P21421	RPOB_PLAF7	reviewed	DNA-directed RNA polymerase subunit beta (EC 2.7.7.6) (PEP) (Plastid-encoded RNA polymerase subunit beta) (RNA polymerase subunit beta)	Plasmodium falciparum (isolate 3D7)	1024	Plastid, apicoplast.
Q9MTD3	RPOB_TOXGO	reviewed	DNA-directed RNA polymerase subunit beta (EC 2.7.7.6) (PEP) (Plastid-encoded RNA polymerase subunit beta) (RNA polymerase subunit beta)	Toxoplasma gondii	1051	Plastid, apicoplast.
O96935	AMP1_PLAFQ	reviewed	M1 family aminopeptidase (EC 3.4.11.-) (Pfa-M1)	Plasmodium falciparum (isolate FcB1 / Columbia)	1085	Cytoplasm. Cytoplasm, cytosol.
P30315	DPOD1_PLAFK	reviewed	DNA polymerase delta catalytic subunit (EC 2.7.7.7)	Plasmodium falciparum (isolate K1 / Thailand)	1094	Nucleus.
Q8IED2	SMC2_PLAF7	reviewed	Structural maintenance of chromosomes protein 2	Plasmodium falciparum (isolate 3D7)	1218	Nucleus {ECO:0000250|UniProtKB:O95347}.
P41001	TOP2_PLAFK	reviewed	DNA topoisomerase 2 (EC 5.6.2.2) (DNA topoisomerase II)	Plasmodium falciparum (isolate K1 / Thailand)	1398	Nucleus.
Q8IL84	MCA2_PLAF7	reviewed	Metacaspase-2 (EC 3.4.22.-) (PfMCA2)	Plasmodium falciparum (isolate 3D7)	2020	Cytoplasm {ECO:0000269|PubMed:29317266}.
C6KSQ6	RAD50_PLAF7	reviewed	Probable DNA repair protein RAD50	Plasmodium falciparum (isolate 3D7)	2236	Nucleus {ECO:0000250}. Chromosome, telomere {ECO:0000250}.
S8GIB3	BFD1_TOXGM	reviewed	Bradyzoite-formation deficient protein 1	Toxoplasma gondii (strain ATCC 50611 / Me49)	2415	Nucleus {ECO:0000269|PubMed:31955846}.
Q8IE95	SETVS_PLAF7	reviewed	Variant-silencing SET domain-containing protein (PfSETvs) (EC 2.1.1.359) (SET domain-containing protein 2) (PfSET2)	Plasmodium falciparum (isolate 3D7)	2548	Nucleus {ECO:0000269|PubMed:23823717}. Chromosome {ECO:0000269|PubMed:23823717}. Note=Localizes along the entire gene body of silent var genes, including the transcription start site of var genes and the respective intronic antisense promoter.
Q8IBG1	DYHC1_PLAF7	reviewed	Dynein heavy chain-like protein MAL7P1.162	Plasmodium falciparum (isolate 3D7)	4985	Cytoplasm, cytoskeleton {ECO:0000250}.
Q8IID4	DYHC2_PLAF7	reviewed	Dynein heavy chain-like protein PF11_0240	Plasmodium falciparum (isolate 3D7)	5251	Cytoplasm, cytoskeleton {ECO:0000250}.
A0A3R8B3U4	A0A3R8B3U4_TOXGO	unreviewed	Proteasome subunit alpha type	Toxoplasma gondii CAST	252	Cytoplasm {ECO:0000256|ARBA:ARBA00004496, ECO:0000256|RuleBase:RU000551}. Nucleus {ECO:0000256|ARBA:ARBA00004123, ECO:0000256|RuleBase:RU000551}.
A0A2T6IZP3	A0A2T6IZP3_TOXGO	unreviewed	Proteasome subunit alpha type	Toxoplasma gondii TgCATBr9	258	Cytoplasm {ECO:0000256|ARBA:ARBA00004496, ECO:0000256|RuleBase:RU000551}. Nucleus {ECO:0000256|ARBA:ARBA00004123, ECO:0000256|RuleBase:RU000551}.
A0A2T6IG85	A0A2T6IG85_TOXGO	unreviewed	Proteasome subunit alpha type	Toxoplasma gondii TgCATBr9	260	Cytoplasm {ECO:0000256|ARBA:ARBA00004496, ECO:0000256|RuleBase:RU000551}. Nucleus {ECO:0000256|ARBA:ARBA00004123, ECO:0000256|RuleBase:RU000551}.
A0A125YGJ5	A0A125YGJ5_TOXGM	unreviewed	Phosphomannomutase (EC 5.4.2.8)	Toxoplasma gondii (strain ATCC 50611 / Me49)	259	Cytoplasm {ECO:0000256|ARBA:ARBA00004496, ECO:0000256|RuleBase:RU361118}.
A0A2G8XZD1	A0A2G8XZD1_TOXGO	unreviewed	Serine/threonine-protein phosphatase 2A activator (EC 5.2.1.8) (Phosphotyrosyl phosphatase activator)	Toxoplasma gondii COUG	726	Cytoplasm {ECO:0000256|ARBA:ARBA00004496, ECO:0000256|RuleBase:RU361210}.
A0A0F7UQ25	A0A0F7UQ25_TOXGV	unreviewed	Protein pelota homolog (EC 3.1.-.-)	Toxoplasma gondii (strain ATCC 50861 / VEG)	405	Cytoplasm {ECO:0000256|ARBA:ARBA00004496, ECO:0000256|RuleBase:RU362019}. Nucleus {ECO:0000256|RuleBase:RU362019}.
A0A125YTV0	A0A125YTV0_TOXGM	unreviewed	Ribosome assembly factor mrt4	Toxoplasma gondii (strain ATCC 50611 / Me49)	228	Cytoplasm {ECO:0000256|ARBA:ARBA00004496, ECO:0000256|RuleBase:RU364039}. Nucleus, nucleolus {ECO:0000256|ARBA:ARBA00004604, ECO:0000256|RuleBase:RU364039}.
A0A2G8XVM2	A0A2G8XVM2_TOXGO	unreviewed	T-complex protein 1 subunit eta (TCP-1-eta) (CCT-eta)	Toxoplasma gondii COUG	546	Cytoplasm {ECO:0000256|ARBA:ARBA00004496, ECO:0000256|RuleBase:RU365042}.
A0A125YPL3	A0A125YPL3_TOXGM	unreviewed	U6 snRNA-associated Sm-like protein LSm1	Toxoplasma gondii (strain ATCC 50611 / Me49)	171	Cytoplasm {ECO:0000256|ARBA:ARBA00004496, ECO:0000256|RuleBase:RU365047}. Cytoplasm, P-body {ECO:0000256|ARBA:ARBA00004201, ECO:0000256|RuleBase:RU365047}.
S8G9R6	S8G9R6_TOXGM	unreviewed	Uncharacterized protein	Toxoplasma gondii (strain ATCC 50611 / Me49)	384	Cytoplasm {ECO:0000256|ARBA:ARBA00004496}.
S8FBX3	S8FBX3_TOXGM	unreviewed	PI31_Prot_C domain-containing protein	Toxoplasma gondii (strain ATCC 50611 / Me49)	457	Cytoplasm {ECO:0000256|ARBA:ARBA00004496}.
S8FB68	S8FB68_TOXGM	unreviewed	Tubulin-folding cofactor E	Toxoplasma gondii (strain ATCC 50611 / Me49)	781	Cytoplasm {ECO:0000256|ARBA:ARBA00004496}.
Q1JSK1	Q1JSK1_TOXGO	unreviewed	16S rRNA (uracil(1498)-N(3))-methyltransferase (EC 2.1.1.193)	Toxoplasma gondii	188	Cytoplasm {ECO:0000256|ARBA:ARBA00004496}.
B9Q7M0	B9Q7M0_TOXGV	unreviewed	Ribosomal RNA-processing protein 4	Toxoplasma gondii (strain ATCC 50861 / VEG)	356	Cytoplasm {ECO:0000256|ARBA:ARBA00004496}.
A0A7J6KEF1	A0A7J6KEF1_TOXGO	unreviewed	Putative TCP-1 chaperonin	Toxoplasma gondii	663	Cytoplasm {ECO:0000256|ARBA:ARBA00004496}.
A0A7J6K740	A0A7J6K740_TOXGO	unreviewed	CCT-epsilon (T-complex protein 1 subunit epsilon)	Toxoplasma gondii	662	Cytoplasm {ECO:0000256|ARBA:ARBA00004496}.
A0A7J6JVK8	A0A7J6JVK8_TOXGO	unreviewed	Cysteine-rich PDZ-binding protein (Cysteine-rich interactor of PDZ three)	Toxoplasma gondii	156	Cytoplasm {ECO:0000256|ARBA:ARBA00004496}.
A0A425HVS7	A0A425HVS7_TOXGO	unreviewed	Putative 26S proteasome regulatory subunit 7 (EC 3.6.1.3)	Toxoplasma gondii CAST	476	Cytoplasm {ECO:0000256|ARBA:ARBA00004496}.
A0A3R7YN90	A0A3R7YN90_TOXGO	unreviewed	16S rRNA (uracil(1498)-N(3))-methyltransferase (EC 2.1.1.193)	Toxoplasma gondii CAST	482	Cytoplasm {ECO:0000256|ARBA:ARBA00004496}.
A0A2T6IYH6	A0A2T6IYH6_TOXGO	unreviewed	RNA helicase (UPF2 interacting domain) protein	Toxoplasma gondii TgCATBr9	1539	Cytoplasm {ECO:0000256|ARBA:ARBA00004496}.
A0A2T6IV54	A0A2T6IV54_TOXGO	unreviewed	Signal recognition particle subunit SRP72	Toxoplasma gondii TgCATBr9	731	Cytoplasm {ECO:0000256|ARBA:ARBA00004496}.
A0A2T6IKF9	A0A2T6IKF9_TOXGO	unreviewed	Signal recognition particle 14kd protein	Toxoplasma gondii TgCATBr9	172	Cytoplasm {ECO:0000256|ARBA:ARBA00004496}.
A0A2T6IK14	A0A2T6IK14_TOXGO	unreviewed	Putative autophagy-related cysteine peptidase atg4	Toxoplasma gondii TgCATBr9	3755	Cytoplasm {ECO:0000256|ARBA:ARBA00004496}.
A0A2T6IJT4	A0A2T6IJT4_TOXGO	unreviewed	T-complex protein 1 subunit gamma	Toxoplasma gondii TgCATBr9	556	Cytoplasm {ECO:0000256|ARBA:ARBA00004496}.
A0A2G8XYD8	A0A2G8XYD8_TOXGO	unreviewed	CCT-theta	Toxoplasma gondii COUG	556	Cytoplasm {ECO:0000256|ARBA:ARBA00004496}.
A0A2G8XTR8	A0A2G8XTR8_TOXGO	unreviewed	Putative IMPACT	Toxoplasma gondii COUG	482	Cytoplasm {ECO:0000256|ARBA:ARBA00004496}.
A0A2G8XNM0	A0A2G8XNM0_TOXGO	unreviewed	Phosphorylated adapter RNA export protein (RNA U small nuclear RNA export adapter protein)	Toxoplasma gondii COUG	347	Cytoplasm {ECO:0000256|ARBA:ARBA00004496}.
A0A139XSI4	A0A139XSI4_TOXGO	unreviewed	Signal recognition particle 68 kDa protein	Toxoplasma gondii ARI	678	Cytoplasm {ECO:0000256|ARBA:ARBA00004496}.
A0A125YUI8	A0A125YUI8_TOXGM	unreviewed	T-complex protein 1 subunit delta	Toxoplasma gondii (strain ATCC 50611 / Me49)	542	Cytoplasm {ECO:0000256|ARBA:ARBA00004496}.
A0A125YT32	A0A125YT32_TOXGG	unreviewed	Putative tat-binding family protein (EC 3.6.4.3)	Toxoplasma gondii (strain ATCC 50853 / GT1)	409	Cytoplasm {ECO:0000256|ARBA:ARBA00004496}.
A0A125YSN1	A0A125YSN1_TOXGM	unreviewed	Eukaryotic peptide chain release factor subunit 1	Toxoplasma gondii (strain ATCC 50611 / Me49)	814	Cytoplasm {ECO:0000256|ARBA:ARBA00004496}.
A0A125YLV5	A0A125YLV5_TOXGM	unreviewed	Phosphopyruvate hydratase (EC 4.2.1.11)	Toxoplasma gondii (strain ATCC 50611 / Me49)	475	Cytoplasm {ECO:0000256|ARBA:ARBA00004496}.
A0A0F7V374	A0A0F7V374_TOXGV	unreviewed	Uncharacterized protein	Toxoplasma gondii (strain ATCC 50861 / VEG)	581	Cytoplasm {ECO:0000256|ARBA:ARBA00004496}.
A0A086QZ01	A0A086QZ01_TOXGO	unreviewed	Signal recognition particle SRP54 protein	Toxoplasma gondii MAS	582	Cytoplasm {ECO:0000256|ARBA:ARBA00004496}.
A0A086PHF3	A0A086PHF3_TOXGO	unreviewed	Phosphorylated adapter RNA export protein (RNA U small nuclear RNA export adapter protein)	Toxoplasma gondii VAND	374	Cytoplasm {ECO:0000256|ARBA:ARBA00004496}.
A0A086MAM1	A0A086MAM1_TOXGO	unreviewed	Mago binding protein	Toxoplasma gondii RUB	250	Cytoplasm {ECO:0000256|ARBA:ARBA00004496}.
A0A086M948	A0A086M948_TOXGO	unreviewed	Rab3 GTPase-activating protein catalytic subunit	Toxoplasma gondii RUB	2679	Cytoplasm {ECO:0000256|ARBA:ARBA00004496}.
A0A086M863	A0A086M863_TOXGO	unreviewed	Putative signal recognition particle 68 kDa protein	Toxoplasma gondii RUB	526	Cytoplasm {ECO:0000256|ARBA:ARBA00004496}.
A0A086LLX5	A0A086LLX5_TOXGO	unreviewed	Putative histamine-releasing factor	Toxoplasma gondii RUB	171	Cytoplasm {ECO:0000256|ARBA:ARBA00004496}.
A0A086JQ70	A0A086JQ70_TOXGO	unreviewed	CCT-beta	Toxoplasma gondii p89	601	Cytoplasm {ECO:0000256|ARBA:ARBA00004496}.
A0A086JNP8	A0A086JNP8_TOXGO	unreviewed	Putative signal recognition particle 68 kDa protein	Toxoplasma gondii GAB2-2007-GAL-DOM2	668	Cytoplasm {ECO:0000256|ARBA:ARBA00004496}.
S8G4U4	S8G4U4_TOXGM	unreviewed	COP9 signalosome complex subunit 2	Toxoplasma gondii (strain ATCC 50611 / Me49)	680	Cytoplasm {ECO:0000256|ARBA:ARBA00004496}. Nucleus {ECO:0000256|ARBA:ARBA00004123}.
A0A2T6IXX7	A0A2T6IXX7_TOXGO	unreviewed	Ubiquitin	Toxoplasma gondii TgCATBr9	129	Cytoplasm {ECO:0000256|ARBA:ARBA00004496}. Nucleus {ECO:0000256|ARBA:ARBA00004123}.
A0A2T6IWE0	A0A2T6IWE0_TOXGO	unreviewed	Methyltransferase	Toxoplasma gondii TgCATBr9	383	Cytoplasm {ECO:0000256|ARBA:ARBA00004496}. Nucleus {ECO:0000256|ARBA:ARBA00004123}.
A0A139XZV4	A0A139XZV4_TOXGO	unreviewed	Snurportin-1	Toxoplasma gondii ARI	814	Cytoplasm {ECO:0000256|ARBA:ARBA00004496}. Nucleus {ECO:0000256|ARBA:ARBA00004123}.
A0A125YWR7	A0A125YWR7_TOXGM	unreviewed	Btz domain-containing protein	Toxoplasma gondii (strain ATCC 50611 / Me49)	409	Cytoplasm {ECO:0000256|ARBA:ARBA00004496}. Nucleus {ECO:0000256|ARBA:ARBA00004123}.
A0A125YL91	A0A125YL91_TOXGM	unreviewed	Proteasome subunit alpha1, putative (EC 3.4.25.1)	Toxoplasma gondii (strain ATCC 50611 / Me49)	253	Cytoplasm {ECO:0000256|ARBA:ARBA00004496}. Nucleus {ECO:0000256|ARBA:ARBA00004123}.
A0A125YS99	A0A125YS99_TOXGM	unreviewed	Eukaryotic translation initiation factor 3 subunit B (eIF3b) (Eukaryotic translation initiation factor 3 subunit 9)	Toxoplasma gondii (strain ATCC 50611 / Me49)	756	Cytoplasm {ECO:0000256|HAMAP-Rule:MF_03001, ECO:0000256|PIRNR:PIRNR036424}.
A0A0F7UU03	A0A0F7UU03_TOXGV	unreviewed	Eukaryotic translation initiation factor 3 subunit C (eIF3c) (Eukaryotic translation initiation factor 3 subunit 8)	Toxoplasma gondii (strain ATCC 50861 / VEG)	1104	Cytoplasm {ECO:0000256|HAMAP-Rule:MF_03002}.
A0A125YQR1	A0A125YQR1_TOXGG	unreviewed	Eukaryotic translation initiation factor 3 subunit E (eIF3e) (Eukaryotic translation initiation factor 3 subunit 6)	Toxoplasma gondii (strain ATCC 50853 / GT1)	601	Cytoplasm {ECO:0000256|HAMAP-Rule:MF_03004}.
Q1JTC8	Q1JTC8_TOXGO	unreviewed	Eukaryotic translation initiation factor 3 subunit G (eIF3g) (Eukaryotic translation initiation factor 3 RNA-binding subunit) (eIF-3 RNA-binding subunit) (Eukaryotic translation initiation factor 3 subunit 4)	Toxoplasma gondii	295	Cytoplasm {ECO:0000256|HAMAP-Rule:MF_03006}.
A0A2G8XQ48	A0A2G8XQ48_TOXGO	unreviewed	Eukaryotic translation initiation factor 3 subunit H (eIF3h)	Toxoplasma gondii COUG	600	Cytoplasm {ECO:0000256|HAMAP-Rule:MF_03007}.
A0A425I4L0	A0A425I4L0_TOXGO	unreviewed	Eukaryotic translation initiation factor 3 subunit I (eIF3i)	Toxoplasma gondii CAST	335	Cytoplasm {ECO:0000256|HAMAP-Rule:MF_03008}.
A0A125YTI0	A0A125YTI0_TOXGM	unreviewed	Eukaryotic translation initiation factor 3 subunit K (eIF3k) (eIF-3 p25)	Toxoplasma gondii (strain ATCC 50611 / Me49)	269	Cytoplasm {ECO:0000256|HAMAP-Rule:MF_03010}.
A0A139Y5Z8	A0A139Y5Z8_TOXGO	unreviewed	Eukaryotic translation initiation factor 3 subunit L (eIF3l)	Toxoplasma gondii ARI	639	Cytoplasm {ECO:0000256|HAMAP-Rule:MF_03011}.
A0A125YQV0	A0A125YQV0_TOXGM	unreviewed	Eukaryotic translation initiation factor 3 subunit M (eIF3m)	Toxoplasma gondii (strain ATCC 50611 / Me49)	463	Cytoplasm {ECO:0000256|HAMAP-Rule:MF_03012}.
A0A086PTV3	A0A086PTV3_TOXGO	unreviewed	Cytosolic Fe-S cluster assembly factor NUBP1 homolog	Toxoplasma gondii MAS	420	Cytoplasm {ECO:0000256|HAMAP-Rule:MF_03038}.
A0A086M4J3	A0A086M4J3_TOXGO	unreviewed	40S ribosomal protein S3a	Toxoplasma gondii RUB	259	Cytoplasm {ECO:0000256|HAMAP-Rule:MF_03122}.
A0A125YFR1	A0A125YFR1_TOXGM	unreviewed	Adenylosuccinate synthetase (AMPSase) (AdSS) (EC 6.3.4.4) (IMP--aspartate ligase)	Toxoplasma gondii (strain ATCC 50611 / Me49)	460	Cytoplasm {ECO:0000256|HAMAP-Rule:MF_03125}.
A0A2T6ISX2	A0A2T6ISX2_TOXGO	unreviewed	Eukaryotic translation initiation factor 6 (eIF-6)	Toxoplasma gondii TgCATBr9	237	Cytoplasm {ECO:0000256|HAMAP-Rule:MF_03132}. Nucleus, nucleolus {ECO:0000256|HAMAP-Rule:MF_03132}. Note=Shuttles between cytoplasm and nucleus/nucleolus. {ECO:0000256|HAMAP-Rule:MF_03132}.
A0A125YMV5	A0A125YMV5_TOXGM	unreviewed	Inosine triphosphate pyrophosphatase (ITPase) (Inosine triphosphatase) (EC 3.6.1.9) (Non-canonical purine NTP pyrophosphatase) (Non-standard purine NTP pyrophosphatase) (Nucleoside-triphosphate diphosphatase) (Nucleoside-triphosphate pyrophosphatase) (NTPase)	Toxoplasma gondii (strain ATCC 50611 / Me49)	222	Cytoplasm {ECO:0000256|HAMAP-Rule:MF_03148}.
A0A086LKT5	A0A086LKT5_TOXGO	unreviewed	Putative tRNA (cytidine(32)/guanosine(34)-2'-O)-methyltransferase (EC 2.1.1.205) (2'-O-ribose RNA methyltransferase TRM7 homolog)	Toxoplasma gondii RUB	406	Cytoplasm {ECO:0000256|HAMAP-Rule:MF_03162}.
A0A125YQA6	A0A125YQA6_TOXGM	unreviewed	Obg-like ATPase 1	Toxoplasma gondii (strain ATCC 50611 / Me49)	396	Cytoplasm {ECO:0000256|HAMAP-Rule:MF_03167}.
A0A2T6IKX8	A0A2T6IKX8_TOXGO	unreviewed	Methionine aminopeptidase 2 (MAP 2) (MetAP 2) (EC 3.4.11.18) (Peptidase M)	Toxoplasma gondii TgCATBr9	480	Cytoplasm {ECO:0000256|HAMAP-Rule:MF_03175}.
A0A151HB40	A0A151HB40_TOXGO	unreviewed	Probable tRNA N6-adenosine threonylcarbamoyltransferase (EC 2.3.1.234) (t(6)A37 threonylcarbamoyladenosine biosynthesis protein) (tRNA threonylcarbamoyladenosine biosynthesis protein)	Toxoplasma gondii TgCatPRC2	580	Cytoplasm {ECO:0000256|HAMAP-Rule:MF_03180}. Nucleus {ECO:0000256|HAMAP-Rule:MF_03180}.
S7W0F4	S7W0F4_TOXGG	unreviewed	Probable ATP-dependent 6-phosphofructokinase (ATP-PFK) (Phosphofructokinase) (EC 2.7.1.11) (Phosphohexokinase)	Toxoplasma gondii (strain ATCC 50853 / GT1)	1399	Cytoplasm {ECO:0000256|HAMAP-Rule:MF_03185}.
A0A7J6K1P1	A0A7J6K1P1_TOXGO	unreviewed	Pyrophosphate--fructose 6-phosphate 1-phosphotransferase (EC 2.7.1.90) (6-phosphofructokinase, pyrophosphate dependent) (PPi-dependent phosphofructokinase) (PPi-PFK) (Pyrophosphate-dependent 6-phosphofructose-1-kinase)	Toxoplasma gondii	1335	Cytoplasm {ECO:0000256|HAMAP-Rule:MF_03185}.
A0A2G8YB64	A0A2G8YB64_TOXGO	unreviewed	Protein-lysine N-methyltransferase TGCOUG_249010 (EC 2.1.1.-)	Toxoplasma gondii COUG	540	Cytoplasm {ECO:0000256|HAMAP-Rule:MF_03188}.
B9QM39	B9QM39_TOXGV	unreviewed	Ribokinase (RK) (EC 2.7.1.15)	Toxoplasma gondii (strain ATCC 50861 / VEG)	439	Cytoplasm {ECO:0000256|HAMAP-Rule:MF_03215}. Nucleus {ECO:0000256|HAMAP-Rule:MF_03215}.
A0A086J8N8	A0A086J8N8_TOXGO	unreviewed	Proteasome subunit beta	Toxoplasma gondii p89	272	Cytoplasm {ECO:0000256|PIRNR:PIRNR001213}. Nucleus {ECO:0000256|PIRNR:PIRNR001213}.
S7VV30	S7VV30_TOXGG	unreviewed	O-phosphoseryl-tRNA(Sec) selenium transferase (EC 2.9.1.2) (Selenocysteine synthase) (Selenocysteinyl-tRNA(Sec) synthase) (Sep-tRNA:Sec-tRNA synthase)	Toxoplasma gondii (strain ATCC 50853 / GT1)	617	Cytoplasm {ECO:0000256|PIRNR:PIRNR017689}.
A0A086M874	A0A086M874_TOXGO	unreviewed	Proteasome subunit alpha type	Toxoplasma gondii RUB	245	Cytoplasm {ECO:0000256|RuleBase:RU000551}. Nucleus {ECO:0000256|RuleBase:RU000551}.
A0A139Y982	A0A139Y982_TOXGO	unreviewed	D-aminoacyl-tRNA deacylase (EC 3.1.1.96)	Toxoplasma gondii ARI	223	Cytoplasm {ECO:0000256|RuleBase:RU003470}.
A0A2G8YCK8	A0A2G8YCK8_TOXGO	unreviewed	Proteasome subunit beta	Toxoplasma gondii COUG	309	Cytoplasm {ECO:0000256|RuleBase:RU004203}. Nucleus {ECO:0000256|ARBA:ARBA00004123, ECO:0000256|RuleBase:RU004203}.
A0A125YJ30	A0A125YJ30_TOXGM	unreviewed	Proteasome subunit beta	Toxoplasma gondii (strain ATCC 50611 / Me49)	191	Cytoplasm {ECO:0000256|RuleBase:RU004203}. Nucleus {ECO:0000256|ARBA:ARBA00004123, ECO:0000256|RuleBase:RU004203}.
A0A086M4Q3	A0A086M4Q3_TOXGO	unreviewed	Ubiquitin-related modifier 1	Toxoplasma gondii RUB	175	Cytoplasm {ECO:0000256|RuleBase:RU361182}.
A0A2T6J138	A0A2T6J138_TOXGO	unreviewed	Polyadenylate-binding protein (PABP)	Toxoplasma gondii TgCATBr9	769	Cytoplasm {ECO:0000256|RuleBase:RU362004}.
A0A2T6IDW6	A0A2T6IDW6_TOXGO	unreviewed	Hypoxanthine phosphoribosyltransferase (EC 2.4.2.8)	Toxoplasma gondii TgCATBr9	279	Cytoplasm {ECO:0000256|RuleBase:RU364099}.
S8ENJ8	S8ENJ8_TOXGM	unreviewed	Glutathione reductase (EC 1.8.1.7)	Toxoplasma gondii (strain ATCC 50611 / Me49)	487	Cytoplasm {ECO:0000256|RuleBase:RU365016}.
A0A0F7US58	A0A0F7US58_TOXGV	unreviewed	GPN-loop GTPase (EC 3.6.5.-)	Toxoplasma gondii (strain ATCC 50861 / VEG)	433	Cytoplasm {ECO:0000256|RuleBase:RU365059}. Nucleus {ECO:0000256|RuleBase:RU365059}.
A0A2T6ISV9	A0A2T6ISV9_TOXGO	unreviewed	Vesicle-fusing ATPase (EC 3.6.4.6)	Toxoplasma gondii TgCATBr9	751	Cytoplasm {ECO:0000256|RuleBase:RU367045}.
A0A3R7YIR1	A0A3R7YIR1_TOXGO	unreviewed	Nuclear nucleic acid-binding protein C1D	Toxoplasma gondii CAST	268	Cytoplasm {ECO:0000256|RuleBase:RU368003}. Nucleus, nucleolus {ECO:0000256|RuleBase:RU368003}. Nucleus {ECO:0000256|ARBA:ARBA00004123, ECO:0000256|RuleBase:RU368003}.
A0A0F7UYV7	A0A0F7UYV7_TOXGV	unreviewed	Dynein light chain roadblock	Toxoplasma gondii (strain ATCC 50861 / VEG)	102	Cytoplasm, cytoskeleton {ECO:0000256|ARBA:ARBA00004245, ECO:0000256|PIRNR:PIRNR009998}.
S8EXL4	S8EXL4_TOXGM	unreviewed	KIF-binding protein	Toxoplasma gondii (strain ATCC 50611 / Me49)	1190	Cytoplasm, cytoskeleton {ECO:0000256|ARBA:ARBA00004245}.
S8EMW4	S8EMW4_TOXGM	unreviewed	SF-assemblin/beta giardin protein	Toxoplasma gondii (strain ATCC 50611 / Me49)	202	Cytoplasm, cytoskeleton {ECO:0000256|ARBA:ARBA00004245}.
A0A3R8BWQ5	A0A3R8BWQ5_TOXGO	unreviewed	Putative SF-assemblin	Toxoplasma gondii CAST	268	Cytoplasm, cytoskeleton {ECO:0000256|ARBA:ARBA00004245}.
A0A2T6IWS9	A0A2T6IWS9_TOXGO	unreviewed	Putative dynein light chain roadblock-type 2	Toxoplasma gondii TgCATBr9	125	Cytoplasm, cytoskeleton {ECO:0000256|ARBA:ARBA00004245}.
A0A2T6ITG2	A0A2T6ITG2_TOXGO	unreviewed	Growth arrest-specific protein 8	Toxoplasma gondii TgCATBr9	492	Cytoplasm, cytoskeleton {ECO:0000256|ARBA:ARBA00004245}.
A0A2T6IID8	A0A2T6IID8_TOXGO	unreviewed	Myosin F	Toxoplasma gondii TgCATBr9	1953	Cytoplasm, cytoskeleton {ECO:0000256|ARBA:ARBA00004245}.
A0A151HCG7	A0A151HCG7_TOXGO	unreviewed	Dynactin subunit 6	Toxoplasma gondii TgCatPRC2	233	Cytoplasm, cytoskeleton {ECO:0000256|ARBA:ARBA00004245}.
A0A0F7VDN6	A0A0F7VDN6_TOXGV	unreviewed	SF-assemblin, putative	Toxoplasma gondii (strain ATCC 50861 / VEG)	238	Cytoplasm, cytoskeleton {ECO:0000256|ARBA:ARBA00004245}.
A0A0F7V0J2	A0A0F7V0J2_TOXGV	unreviewed	SF-assemblin, putative	Toxoplasma gondii (strain ATCC 50861 / VEG)	341	Cytoplasm, cytoskeleton {ECO:0000256|ARBA:ARBA00004245}.
A0A086M6B7	A0A086M6B7_TOXGO	unreviewed	Putative PF2 arrest specific protein 8/11	Toxoplasma gondii RUB	467	Cytoplasm, cytoskeleton {ECO:0000256|ARBA:ARBA00004245}.
A0A086LWQ1	A0A086LWQ1_TOXGO	unreviewed	Actin-like protein ALP4	Toxoplasma gondii RUB	473	Cytoplasm, cytoskeleton {ECO:0000256|ARBA:ARBA00004245}.
Q2TL92	Q2TL92_TOXGO	unreviewed	Profilin	Toxoplasma gondii	173	Cytoplasm, cytoskeleton {ECO:0000256|PIRNR:PIRNR022993}.
A0A125YJN0	A0A125YJN0_TOXGM	unreviewed	Tubulin-specific chaperone A	Toxoplasma gondii (strain ATCC 50611 / Me49)	189	Cytoplasm, cytoskeleton {ECO:0000256|RuleBase:RU364030}.
A0A086LU87	A0A086LU87_TOXGO	unreviewed	tRNA (guanine(37)-N1)-methyltransferase (EC 2.1.1.228) (M1G-methyltransferase) (tRNA [GM37] methyltransferase) (tRNA methyltransferase 5 homolog)	Toxoplasma gondii RUB	894	Mitochondrion matrix {ECO:0000256|HAMAP-Rule:MF_03152}. Nucleus {ECO:0000256|HAMAP-Rule:MF_03152}. Cytoplasm {ECO:0000256|HAMAP-Rule:MF_03152}. Note=Predominantly in the mitochondria and in the nucleus. {ECO:0000256|HAMAP-Rule:MF_03152}.
A0A0F7URF7	A0A0F7URF7_TOXGV	unreviewed	Splicing factor YJU2	Toxoplasma gondii (strain ATCC 50861 / VEG)	443	Nucleus {ECO:0000256|ARBA:ARBA00004123, ECO:0000256|HAMAP-Rule:MF_03226}.
S7UJW5	S7UJW5_TOXGG	unreviewed	Structural maintenance of chromosomes protein	Toxoplasma gondii (strain ATCC 50853 / GT1)	1225	Nucleus {ECO:0000256|ARBA:ARBA00004123, ECO:0000256|PIRNR:PIRNR005719}.
A0A2T6IY79	A0A2T6IY79_TOXGO	unreviewed	Mnd1 family protein	Toxoplasma gondii TgCATBr9	201	Nucleus {ECO:0000256|ARBA:ARBA00004123, ECO:0000256|PIRNR:PIRNR026991}.
A0A086LVD8	A0A086LVD8_TOXGO	unreviewed	Inhibitor of growth protein	Toxoplasma gondii RUB	497	Nucleus {ECO:0000256|ARBA:ARBA00004123, ECO:0000256|RuleBase:RU361213}.
A0A125YV46	A0A125YV46_TOXGM	unreviewed	GTP-binding nuclear protein	Toxoplasma gondii (strain ATCC 50611 / Me49)	229	Nucleus {ECO:0000256|ARBA:ARBA00004123, ECO:0000256|RuleBase:RU363057}.
A0A2T6IHE0	A0A2T6IHE0_TOXGO	unreviewed	Transcription elongation factor 1 homolog	Toxoplasma gondii TgCATBr9	226	Nucleus {ECO:0000256|ARBA:ARBA00004123, ECO:0000256|RuleBase:RU364033}.
A0A125YJP8	A0A125YJP8_TOXGM	unreviewed	Mediator of RNA polymerase II transcription subunit 7	Toxoplasma gondii (strain ATCC 50611 / Me49)	260	Nucleus {ECO:0000256|ARBA:ARBA00004123, ECO:0000256|RuleBase:RU364060}.
A0A139XWS5	A0A139XWS5_TOXGO	unreviewed	Mediator of RNA polymerase II transcription subunit 31	Toxoplasma gondii ARI	209	Nucleus {ECO:0000256|ARBA:ARBA00004123, ECO:0000256|RuleBase:RU364129}.
A0A425HQV8	A0A425HQV8_TOXGO	unreviewed	U2 snRNP auxiliary factor large subunit	Toxoplasma gondii CAST	553	Nucleus {ECO:0000256|ARBA:ARBA00004123, ECO:0000256|RuleBase:RU364135}.
A0A2G8Y2A7	A0A2G8Y2A7_TOXGO	unreviewed	DNA repair protein RAD51 homolog	Toxoplasma gondii COUG	355	Nucleus {ECO:0000256|ARBA:ARBA00004123, ECO:0000256|RuleBase:RU364139}.
A0A2G8Y0T0	A0A2G8Y0T0_TOXGO	unreviewed	Mediator of RNA polymerase II transcription subunit 6 (Mediator complex subunit 6)	Toxoplasma gondii COUG	364	Nucleus {ECO:0000256|ARBA:ARBA00004123, ECO:0000256|RuleBase:RU364143}.
A0A086MC00	A0A086MC00_TOXGO	unreviewed	Mediator of RNA polymerase II transcription subunit 6 (Mediator complex subunit 6)	Toxoplasma gondii RUB	377	Nucleus {ECO:0000256|ARBA:ARBA00004123, ECO:0000256|RuleBase:RU364143}.
A0A086QUM2	A0A086QUM2_TOXGO	unreviewed	DNA replication licensing factor MCM7 (EC 3.6.4.12)	Toxoplasma gondii MAS	866	Nucleus {ECO:0000256|ARBA:ARBA00004123, ECO:0000256|RuleBase:RU365012}.
A0A2T6IEU7	A0A2T6IEU7_TOXGO	unreviewed	E3 ubiquitin protein ligase (EC 2.3.2.27)	Toxoplasma gondii TgCATBr9	1027	Nucleus {ECO:0000256|ARBA:ARBA00004123, ECO:0000256|RuleBase:RU365038}.
A0A086LPC8	A0A086LPC8_TOXGO	unreviewed	E3 ubiquitin protein ligase (EC 2.3.2.27)	Toxoplasma gondii RUB	114	Nucleus {ECO:0000256|ARBA:ARBA00004123, ECO:0000256|RuleBase:RU365038}.
A0A2T6J415	A0A2T6J415_TOXGO	unreviewed	U6 snRNA-associated Sm-like protein LSm8	Toxoplasma gondii TgCATBr9	129	Nucleus {ECO:0000256|ARBA:ARBA00004123, ECO:0000256|RuleBase:RU365048}.
A0A3R8ANB8	A0A3R8ANB8_TOXGO	unreviewed	U6 snRNA-associated Sm-like protein LSm4	Toxoplasma gondii CAST	123	Nucleus {ECO:0000256|ARBA:ARBA00004123, ECO:0000256|RuleBase:RU365049}.
A0A125YS35	A0A125YS35_TOXGM	unreviewed	Small nuclear ribonucleoprotein Sm D3 (Sm-D3) (snRNP core protein D3)	Toxoplasma gondii (strain ATCC 50611 / Me49)	131	Nucleus {ECO:0000256|ARBA:ARBA00004123, ECO:0000256|RuleBase:RU365050}.
S8F4P0	S8F4P0_TOXGM	unreviewed	Small nuclear ribonucleoprotein Sm D2 (Sm-D2) (snRNP core protein D2)	Toxoplasma gondii (strain ATCC 50611 / Me49)	155	Nucleus {ECO:0000256|ARBA:ARBA00004123, ECO:0000256|RuleBase:RU365051}.
A0A0F7UZ26	A0A0F7UZ26_TOXGV	unreviewed	Small nuclear ribonucleoprotein Sm D2 (Sm-D2) (snRNP core protein D2)	Toxoplasma gondii (strain ATCC 50861 / VEG)	167	Nucleus {ECO:0000256|ARBA:ARBA00004123, ECO:0000256|RuleBase:RU365051}.
A0A7J6JWN4	A0A7J6JWN4_TOXGO	unreviewed	Small nuclear ribonucleoprotein G (snRNP-G)	Toxoplasma gondii	150	Nucleus {ECO:0000256|ARBA:ARBA00004123, ECO:0000256|RuleBase:RU365052}.
A0A7J6KEU4	A0A7J6KEU4_TOXGO	unreviewed	Small nuclear ribonucleoprotein E (snRNP-E) (Sm protein E)	Toxoplasma gondii	163	Nucleus {ECO:0000256|ARBA:ARBA00004123, ECO:0000256|RuleBase:RU365053}.
A0A2T6IZ42	A0A2T6IZ42_TOXGO	unreviewed	U6 snRNA-associated Sm-like protein LSm5	Toxoplasma gondii TgCATBr9	119	Nucleus {ECO:0000256|ARBA:ARBA00004123, ECO:0000256|RuleBase:RU365055}.
A0A0F7V3S1	A0A0F7V3S1_TOXGV	unreviewed	Exportin-T (Exportin(tRNA)) (tRNA exportin)	Toxoplasma gondii (strain ATCC 50861 / VEG)	1515	Nucleus {ECO:0000256|ARBA:ARBA00004123, ECO:0000256|RuleBase:RU366037}. Cytoplasm {ECO:0000256|RuleBase:RU366037}. Note=Shuttles between the nucleus and the cytoplasm. {ECO:0000256|RuleBase:RU366037}.
A0A086PME5	A0A086PME5_TOXGO	unreviewed	Pre-mRNA-splicing factor 38	Toxoplasma gondii VAND	534	Nucleus {ECO:0000256|ARBA:ARBA00004123, ECO:0000256|RuleBase:RU367025}.
A0A125YYY8	A0A125YYY8_TOXGG	unreviewed	UV excision repair protein RAD23	Toxoplasma gondii (strain ATCC 50853 / GT1)	380	Nucleus {ECO:0000256|ARBA:ARBA00004123, ECO:0000256|RuleBase:RU367049}. Cytoplasm {ECO:0000256|RuleBase:RU367049}.
A0A086PPK0	A0A086PPK0_TOXGO	unreviewed	Pre-mRNA-splicing factor SLU7	Toxoplasma gondii VAND	550	Nucleus {ECO:0000256|ARBA:ARBA00004123, ECO:0000256|RuleBase:RU367071}.
S8F0G5	S8F0G5_TOXGM	unreviewed	DNA-directed RNA polymerase III subunit RPC3 (RNA polymerase III subunit C3)	Toxoplasma gondii (strain ATCC 50611 / Me49)	823	Nucleus {ECO:0000256|ARBA:ARBA00004123, ECO:0000256|RuleBase:RU367076}.
A0A2T6IT83	A0A2T6IT83_TOXGO	unreviewed	Pre-mRNA-processing factor 19 (EC 2.3.2.27)	Toxoplasma gondii TgCATBr9	515	Nucleus {ECO:0000256|ARBA:ARBA00004123, ECO:0000256|RuleBase:RU367101}. Nucleus, nucleoplasm {ECO:0000256|ARBA:ARBA00004642}.
S7W1D3	S7W1D3_TOXGG	unreviewed	Branchpoint-bridging protein	Toxoplasma gondii (strain ATCC 50853 / GT1)	723	Nucleus {ECO:0000256|ARBA:ARBA00004123, ECO:0000256|RuleBase:RU367126}.
A0A425HUW6	A0A425HUW6_TOXGO	unreviewed	DNA replication licensing factor MCM2 (EC 3.6.4.12) (Minichromosome maintenance protein 2)	Toxoplasma gondii CAST	916	Nucleus {ECO:0000256|ARBA:ARBA00004123, ECO:0000256|RuleBase:RU367137}.
A0A2G8XW26	A0A2G8XW26_TOXGO	unreviewed	DNA replication licensing factor MCM2 (EC 3.6.4.12) (Minichromosome maintenance protein 2)	Toxoplasma gondii COUG	1049	Nucleus {ECO:0000256|ARBA:ARBA00004123, ECO:0000256|RuleBase:RU367137}.
S7UZQ0	S7UZQ0_TOXGG	unreviewed	Exonuclease 1 (EC 3.1.-.-)	Toxoplasma gondii (strain ATCC 50853 / GT1)	753	Nucleus {ECO:0000256|ARBA:ARBA00004123, ECO:0000256|RuleBase:RU910737}.
A0A3R8AX04	A0A3R8AX04_TOXGO	unreviewed	Exonuclease 1 (EC 3.1.-.-)	Toxoplasma gondii CAST	206	Nucleus {ECO:0000256|ARBA:ARBA00004123, ECO:0000256|RuleBase:RU910737}.
A0A0F7V8K1	A0A0F7V8K1_TOXGV	unreviewed	Exonuclease 1 (EC 3.1.-.-)	Toxoplasma gondii (strain ATCC 50861 / VEG)	598	Nucleus {ECO:0000256|ARBA:ARBA00004123, ECO:0000256|RuleBase:RU910737}.
A0A0F7V2G4	A0A0F7V2G4_TOXGV	unreviewed	Exonuclease 1 (EC 3.1.-.-)	Toxoplasma gondii (strain ATCC 50861 / VEG)	968	Nucleus {ECO:0000256|ARBA:ARBA00004123, ECO:0000256|RuleBase:RU910737}.
A0A086KWN4	A0A086KWN4_TOXGO	unreviewed	Exonuclease 1 (EC 3.1.-.-)	Toxoplasma gondii GAB2-2007-GAL-DOM2	240	Nucleus {ECO:0000256|ARBA:ARBA00004123, ECO:0000256|RuleBase:RU910737}.
S8GU68	S8GU68_TOXGM	unreviewed	U6 snRNA-associated Sm-like protein LSm2	Toxoplasma gondii (strain ATCC 50611 / Me49)	108	Nucleus {ECO:0000256|ARBA:ARBA00004123}.
S8GP55	S8GP55_TOXGM	unreviewed	tRNA (adenine(58)-N(1))-methyltransferase non-catalytic subunit TRM6 (tRNA(m1A58)-methyltransferase subunit TRM6)	Toxoplasma gondii (strain ATCC 50611 / Me49)	1011	Nucleus {ECO:0000256|ARBA:ARBA00004123}.
S8GKS0	S8GKS0_TOXGM	unreviewed	B-related factor 1	Toxoplasma gondii (strain ATCC 50611 / Me49)	813	Nucleus {ECO:0000256|ARBA:ARBA00004123}.
S8GJA0	S8GJA0_TOXGM	unreviewed	Sde2_N_Ubi domain-containing protein	Toxoplasma gondii (strain ATCC 50611 / Me49)	687	Nucleus {ECO:0000256|ARBA:ARBA00004123}.
S8GB77	S8GB77_TOXGM	unreviewed	Uncharacterized protein	Toxoplasma gondii (strain ATCC 50611 / Me49)	1364	Nucleus {ECO:0000256|ARBA:ARBA00004123}.
S8G6T2	S8G6T2_TOXGM	unreviewed	SP-RING-type domain-containing protein	Toxoplasma gondii (strain ATCC 50611 / Me49)	334	Nucleus {ECO:0000256|ARBA:ARBA00004123}.
S8F0G9	S8F0G9_TOXGM	unreviewed	Polynucleotide 5'-triphosphatase (EC 3.1.3.33) (mRNA 5'-triphosphatase)	Toxoplasma gondii (strain ATCC 50611 / Me49)	920	Nucleus {ECO:0000256|ARBA:ARBA00004123}.
S8EYX3	S8EYX3_TOXGM	unreviewed	Mago nashi family protein 2, putative	Toxoplasma gondii (strain ATCC 50611 / Me49)	202	Nucleus {ECO:0000256|ARBA:ARBA00004123}.
S8EXJ5	S8EXJ5_TOXGM	unreviewed	Polynucleotide adenylyltransferase (EC 2.7.7.19)	Toxoplasma gondii (strain ATCC 50611 / Me49)	811	Nucleus {ECO:0000256|ARBA:ARBA00004123}.
S8EX69	S8EX69_TOXGM	unreviewed	RNA recognition motif-containing protein	Toxoplasma gondii (strain ATCC 50611 / Me49)	539	Nucleus {ECO:0000256|ARBA:ARBA00004123}.
S7W2P2	S7W2P2_TOXGG	unreviewed	Histone acetyltransferase TAF1/250 (EC 2.3.1.48) (EC 2.7.11.1)	Toxoplasma gondii (strain ATCC 50853 / GT1)	2775	Nucleus {ECO:0000256|ARBA:ARBA00004123}.
S7V0T7	S7V0T7_TOXGG	unreviewed	DNA repair protein rad10 subfamily protein	Toxoplasma gondii (strain ATCC 50853 / GT1)	424	Nucleus {ECO:0000256|ARBA:ARBA00004123}.
S7UHN1	S7UHN1_TOXGG	unreviewed	DNA ligase IV (Polydeoxyribonucleotide synthase [ATP] 4)	Toxoplasma gondii (strain ATCC 50853 / GT1)	1385	Nucleus {ECO:0000256|ARBA:ARBA00004123}.
S7UEN2	S7UEN2_TOXGG	unreviewed	SnoRNA binding domain-containing protein	Toxoplasma gondii (strain ATCC 50853 / GT1)	553	Nucleus {ECO:0000256|ARBA:ARBA00004123}.
A0A7J6KCX2	A0A7J6KCX2_TOXGO	unreviewed	Histone acetyltransferase (EC 2.3.1.48)	Toxoplasma gondii	1212	Nucleus {ECO:0000256|ARBA:ARBA00004123}.
A0A7J6JZI5	A0A7J6JZI5_TOXGO	unreviewed	Uncharacterized protein	Toxoplasma gondii	1769	Nucleus {ECO:0000256|ARBA:ARBA00004123}.
A0A425HWN0	A0A425HWN0_TOXGO	unreviewed	DNA repair protein rad10 subfamily protein	Toxoplasma gondii CAST	409	Nucleus {ECO:0000256|ARBA:ARBA00004123}.
A0A3R8G1W9	A0A3R8G1W9_TOXGO	unreviewed	SART-1 family protein	Toxoplasma gondii CAST	861	Nucleus {ECO:0000256|ARBA:ARBA00004123}.
A0A3R8B8D0	A0A3R8B8D0_TOXGO	unreviewed	tRNA (adenine(58)-N(1))-methyltransferase non-catalytic subunit TRM6 (tRNA(m1A58)-methyltransferase subunit TRM6)	Toxoplasma gondii CAST	908	Nucleus {ECO:0000256|ARBA:ARBA00004123}.
A0A3R8ALZ0	A0A3R8ALZ0_TOXGO	unreviewed	Replication factor a protein 3 protein	Toxoplasma gondii CAST	205	Nucleus {ECO:0000256|ARBA:ARBA00004123}.
A0A2T6J5J8	A0A2T6J5J8_TOXGO	unreviewed	Putative cyclophilin (EC 5.2.1.8)	Toxoplasma gondii TgCATBr9	587	Nucleus {ECO:0000256|ARBA:ARBA00004123}.
A0A2T6J5I4	A0A2T6J5I4_TOXGO	unreviewed	Fip1 motif protein	Toxoplasma gondii TgCATBr9	1285	Nucleus {ECO:0000256|ARBA:ARBA00004123}.
A0A2T6J4R7	A0A2T6J4R7_TOXGO	unreviewed	Uncharacterized protein	Toxoplasma gondii TgCATBr9	1537	Nucleus {ECO:0000256|ARBA:ARBA00004123}.
A0A2T6J1H0	A0A2T6J1H0_TOXGO	unreviewed	DNA-directed RNA polymerase III subunit Rpc31	Toxoplasma gondii TgCATBr9	209	Nucleus {ECO:0000256|ARBA:ARBA00004123}.
A0A2T6J0X3	A0A2T6J0X3_TOXGO	unreviewed	Histone H3 centromeric CENH3	Toxoplasma gondii TgCATBr9	216	Nucleus {ECO:0000256|ARBA:ARBA00004123}.
A0A2T6IZS2	A0A2T6IZS2_TOXGO	unreviewed	DNA repair protein rad10 subfamily protein	Toxoplasma gondii TgCATBr9	368	Nucleus {ECO:0000256|ARBA:ARBA00004123}.
A0A2T6IYV5	A0A2T6IYV5_TOXGO	unreviewed	Uncharacterized protein	Toxoplasma gondii TgCATBr9	358	Nucleus {ECO:0000256|ARBA:ARBA00004123}.
A0A2T6IYP2	A0A2T6IYP2_TOXGO	unreviewed	Origin recognition complex subunit 2 protein	Toxoplasma gondii TgCATBr9	884	Nucleus {ECO:0000256|ARBA:ARBA00004123}.
A0A2T6IXU6	A0A2T6IXU6_TOXGO	unreviewed	H/ACA ribonucleoprotein complex non-core subunit NAF1	Toxoplasma gondii TgCATBr9	1001	Nucleus {ECO:0000256|ARBA:ARBA00004123}.
A0A2T6IWQ5	A0A2T6IWQ5_TOXGO	unreviewed	Tetratricopeptide repeat-containing protein	Toxoplasma gondii TgCATBr9	489	Nucleus {ECO:0000256|ARBA:ARBA00004123}.
A0A2T6IWL9	A0A2T6IWL9_TOXGO	unreviewed	Tat binding protein 1(TBP-1)-interacting protein TBPIP	Toxoplasma gondii TgCATBr9	606	Nucleus {ECO:0000256|ARBA:ARBA00004123}.
A0A2T6IWJ7	A0A2T6IWJ7_TOXGO	unreviewed	Transcription elongation factor SPT4	Toxoplasma gondii TgCATBr9	146	Nucleus {ECO:0000256|ARBA:ARBA00004123}.
A0A2T6IRR8	A0A2T6IRR8_TOXGO	unreviewed	GINS complex protein	Toxoplasma gondii TgCATBr9	586	Nucleus {ECO:0000256|ARBA:ARBA00004123}.
A0A2T6IRJ3	A0A2T6IRJ3_TOXGO	unreviewed	PRP38 family protein	Toxoplasma gondii TgCATBr9	614	Nucleus {ECO:0000256|ARBA:ARBA00004123}.
A0A2T6IMW0	A0A2T6IMW0_TOXGO	unreviewed	DNA-directed RNA polymerase II RPB11A	Toxoplasma gondii TgCATBr9	178	Nucleus {ECO:0000256|ARBA:ARBA00004123}.
A0A2T6IJQ5	A0A2T6IJQ5_TOXGO	unreviewed	Putative U2 small nuclear ribonucleoprotein family protein	Toxoplasma gondii TgCATBr9	1386	Nucleus {ECO:0000256|ARBA:ARBA00004123}.
A0A2T6IJL2	A0A2T6IJL2_TOXGO	unreviewed	General transcription factor IIH polypeptide 3 GTF2H3	Toxoplasma gondii TgCATBr9	549	Nucleus {ECO:0000256|ARBA:ARBA00004123}.
A0A2T6IFK7	A0A2T6IFK7_TOXGO	unreviewed	DNA polymerase II subunit 2	Toxoplasma gondii TgCATBr9	864	Nucleus {ECO:0000256|ARBA:ARBA00004123}.
A0A2G8YB38	A0A2G8YB38_TOXGO	unreviewed	DNA repair protein rad10 subfamily protein	Toxoplasma gondii COUG	244	Nucleus {ECO:0000256|ARBA:ARBA00004123}.
A0A2G8YAK2	A0A2G8YAK2_TOXGO	unreviewed	Probable UDP-N-acetylglucosamine--peptide N-acetylglucosaminyltransferase SPINDLY (EC 2.4.1.255)	Toxoplasma gondii COUG	978	Nucleus {ECO:0000256|ARBA:ARBA00004123}.
A0A2G8Y9M4	A0A2G8Y9M4_TOXGO	unreviewed	DNA-directed RNA polymerase subunit (EC 2.7.7.6)	Toxoplasma gondii COUG	1892	Nucleus {ECO:0000256|ARBA:ARBA00004123}.
A0A2G8Y8X2	A0A2G8Y8X2_TOXGO	unreviewed	Meiosis-specific nuclear structural protein 1	Toxoplasma gondii COUG	486	Nucleus {ECO:0000256|ARBA:ARBA00004123}.
A0A2G8Y5K0	A0A2G8Y5K0_TOXGO	unreviewed	DNA-directed RNA polymerase II RPB5 (EC 2.7.7.6)	Toxoplasma gondii COUG	205	Nucleus {ECO:0000256|ARBA:ARBA00004123}.
A0A2G8Y161	A0A2G8Y161_TOXGO	unreviewed	DNA polymerase alpha subunit B	Toxoplasma gondii COUG	704	Nucleus {ECO:0000256|ARBA:ARBA00004123}.
A0A2G8XUC5	A0A2G8XUC5_TOXGO	unreviewed	Anti-silencing protein, ASF1 family protein	Toxoplasma gondii COUG	267	Nucleus {ECO:0000256|ARBA:ARBA00004123}.
A0A2G8XSR2	A0A2G8XSR2_TOXGO	unreviewed	DNA-directed RNA polymerase III subunit RPC9	Toxoplasma gondii COUG	468	Nucleus {ECO:0000256|ARBA:ARBA00004123}.
A0A2G8XN38	A0A2G8XN38_TOXGO	unreviewed	Replication factor a protein 3 protein	Toxoplasma gondii COUG	111	Nucleus {ECO:0000256|ARBA:ARBA00004123}.
A0A151HGU7	A0A151HGU7_TOXGO	unreviewed	Anti-silencing protein, ASF1 family protein	Toxoplasma gondii TgCatPRC2	269	Nucleus {ECO:0000256|ARBA:ARBA00004123}.
A0A151H000	A0A151H000_TOXGO	unreviewed	DNA repair protein rad10 subfamily protein	Toxoplasma gondii TgCatPRC2	425	Nucleus {ECO:0000256|ARBA:ARBA00004123}.
A0A125YY42	A0A125YY42_TOXGM	unreviewed	General transcription and DNA repair factor IIH helicase subunit XPD (EC 3.6.4.12)	Toxoplasma gondii (strain ATCC 50611 / Me49)	1065	Nucleus {ECO:0000256|ARBA:ARBA00004123}.
A0A125YXV6	A0A125YXV6_TOXGM	unreviewed	Not1 N-terminal domain, CCR4-Not complex component protein	Toxoplasma gondii (strain ATCC 50611 / Me49)	778	Nucleus {ECO:0000256|ARBA:ARBA00004123}.
A0A125YTD3	A0A125YTD3_TOXGV	unreviewed	Uncharacterized protein	Toxoplasma gondii (strain ATCC 50861 / VEG)	2277	Nucleus {ECO:0000256|ARBA:ARBA00004123}.
A0A125YPV6	A0A125YPV6_TOXGM	unreviewed	RAB43, member RAS oncogene family protein	Toxoplasma gondii (strain ATCC 50611 / Me49)	285	Nucleus {ECO:0000256|ARBA:ARBA00004123}.
A0A125YNE9	A0A125YNE9_TOXGM	unreviewed	DNA-directed RNA polymerase III RPC6	Toxoplasma gondii (strain ATCC 50611 / Me49)	325	Nucleus {ECO:0000256|ARBA:ARBA00004123}.
A0A125YMQ9	A0A125YMQ9_TOXGM	unreviewed	Importin-beta N-terminal domain-containing protein	Toxoplasma gondii (strain ATCC 50611 / Me49)	1147	Nucleus {ECO:0000256|ARBA:ARBA00004123}.
A0A125YLV9	A0A125YLV9_TOXGM	unreviewed	RED family protein	Toxoplasma gondii (strain ATCC 50611 / Me49)	586	Nucleus {ECO:0000256|ARBA:ARBA00004123}.
A0A1A8VLR7	A0A1A8VLR7_9APIC	unreviewed	40S ribosomal protein SA	Plasmodium ovale curtisi	722	Cytoplasm {ECO:0000256|ARBA:ARBA00004496, ECO:0000256|HAMAP-Rule:MF_03015}.
A0A1A8YVI9	A0A1A8YVI9_9APIC	unreviewed	O-phosphoseryl-tRNA(Sec) selenium transferase (EC 2.9.1.2) (Selenocysteine synthase) (Selenocysteinyl-tRNA(Sec) synthase) (Sep-tRNA:Sec-tRNA synthase)	Plasmodium ovale wallikeri	514	Cytoplasm {ECO:0000256|ARBA:ARBA00004496, ECO:0000256|PIRNR:PIRNR017689}.
A0A1A8ZJZ9	A0A1A8ZJZ9_9APIC	unreviewed	O-phosphoseryl-tRNA(Sec) selenium transferase (EC 2.9.1.2) (Selenocysteine synthase) (Selenocysteinyl-tRNA(Sec) synthase) (Sep-tRNA:Sec-tRNA synthase)	Plasmodium ovale wallikeri	550	Cytoplasm {ECO:0000256|ARBA:ARBA00004496, ECO:0000256|PIRNR:PIRNR017689}.
W7AJ53	W7AJ53_9APIC	unreviewed	Proteasome subunit alpha type	Plasmodium inui San Antonio 1	266	Cytoplasm {ECO:0000256|ARBA:ARBA00004496, ECO:0000256|RuleBase:RU000551}. Nucleus {ECO:0000256|ARBA:ARBA00004123, ECO:0000256|RuleBase:RU000551}.
A0A024W6R4	A0A024W6R4_PLAFA	unreviewed	Phosphomannomutase (EC 5.4.2.8)	Plasmodium falciparum Tanzania (2000708)	244	Cytoplasm {ECO:0000256|ARBA:ARBA00004496, ECO:0000256|RuleBase:RU361118}.
A0A0D9QHD7	A0A0D9QHD7_PLAFR	unreviewed	Phosphomannomutase (EC 5.4.2.8)	Plasmodium fragile	228	Cytoplasm {ECO:0000256|ARBA:ARBA00004496, ECO:0000256|RuleBase:RU361118}.
A0A0J9TGN2	A0A0J9TGN2_PLAVI	unreviewed	Phosphomannomutase (EC 5.4.2.8)	Plasmodium vivax Mauritania I	246	Cytoplasm {ECO:0000256|ARBA:ARBA00004496, ECO:0000256|RuleBase:RU361118}.
A0A1A8VWF4	A0A1A8VWF4_9APIC	unreviewed	Phosphomannomutase (EC 5.4.2.8)	Plasmodium ovale curtisi	305	Cytoplasm {ECO:0000256|ARBA:ARBA00004496, ECO:0000256|RuleBase:RU361118}.
A0A1D3JH76	A0A1D3JH76_PLAMA	unreviewed	Phosphomannomutase (EC 5.4.2.8)	Plasmodium malariae	247	Cytoplasm {ECO:0000256|ARBA:ARBA00004496, ECO:0000256|RuleBase:RU361118}.
A0A1J1GXA3	A0A1J1GXA3_PLAGA	unreviewed	Phosphomannomutase (EC 5.4.2.8)	Plasmodium gallinaceum	247	Cytoplasm {ECO:0000256|ARBA:ARBA00004496, ECO:0000256|RuleBase:RU361118}.
A0A1J1H604	A0A1J1H604_PLARL	unreviewed	Phosphomannomutase (EC 5.4.2.8)	Plasmodium relictum	247	Cytoplasm {ECO:0000256|ARBA:ARBA00004496, ECO:0000256|RuleBase:RU361118}.
A0A1Y1JBK8	A0A1Y1JBK8_PLAGO	unreviewed	Phosphomannomutase (EC 5.4.2.8)	Plasmodium gonderi	246	Cytoplasm {ECO:0000256|ARBA:ARBA00004496, ECO:0000256|RuleBase:RU361118}.
A0A449BNU7	A0A449BNU7_PLAVN	unreviewed	Phosphomannomutase (EC 5.4.2.8)	Plasmodium vinckei vinckei	248	Cytoplasm {ECO:0000256|ARBA:ARBA00004496, ECO:0000256|RuleBase:RU361118}.
A0A5E7WWM6	A0A5E7WWM6_PLAKH	unreviewed	Phosphomannomutase (EC 5.4.2.8)	Plasmodium knowlesi (strain H)	246	Cytoplasm {ECO:0000256|ARBA:ARBA00004496, ECO:0000256|RuleBase:RU361118}.
W7A052	W7A052_9APIC	unreviewed	Phosphomannomutase (EC 5.4.2.8)	Plasmodium inui San Antonio 1	246	Cytoplasm {ECO:0000256|ARBA:ARBA00004496, ECO:0000256|RuleBase:RU361118}.
A0A024VKE2	A0A024VKE2_PLAFA	unreviewed	Serine/threonine-protein phosphatase 2A activator (EC 5.2.1.8) (Phosphotyrosyl phosphatase activator)	Plasmodium falciparum FCH/4	309	Cytoplasm {ECO:0000256|ARBA:ARBA00004496, ECO:0000256|RuleBase:RU361210}.
A0A024VZI1	A0A024VZI1_PLAFA	unreviewed	Serine/threonine-protein phosphatase 2A activator (EC 5.2.1.8) (Phosphotyrosyl phosphatase activator)	Plasmodium falciparum Tanzania (2000708)	270	Cytoplasm {ECO:0000256|ARBA:ARBA00004496, ECO:0000256|RuleBase:RU361210}.
A0A0D9QGL8	A0A0D9QGL8_PLAFR	unreviewed	Serine/threonine-protein phosphatase 2A activator (EC 5.2.1.8) (Phosphotyrosyl phosphatase activator)	Plasmodium fragile	329	Cytoplasm {ECO:0000256|ARBA:ARBA00004496, ECO:0000256|RuleBase:RU361210}.
A0A0J9S721	A0A0J9S721_PLAVI	unreviewed	Serine/threonine-protein phosphatase 2A activator (EC 5.2.1.8) (Phosphotyrosyl phosphatase activator)	Plasmodium vivax India VII	325	Cytoplasm {ECO:0000256|ARBA:ARBA00004496, ECO:0000256|RuleBase:RU361210}.
A0A0J9VTR9	A0A0J9VTR9_PLAVI	unreviewed	Serine/threonine-protein phosphatase 2A activator (EC 5.2.1.8) (Phosphotyrosyl phosphatase activator)	Plasmodium vivax Mauritania I	359	Cytoplasm {ECO:0000256|ARBA:ARBA00004496, ECO:0000256|RuleBase:RU361210}.
A0A1A8YKK6	A0A1A8YKK6_9APIC	unreviewed	Serine/threonine-protein phosphatase 2A activator (EC 5.2.1.8) (Phosphotyrosyl phosphatase activator)	Plasmodium ovale wallikeri	379	Cytoplasm {ECO:0000256|ARBA:ARBA00004496, ECO:0000256|RuleBase:RU361210}.
A0A1B1E6M5	A0A1B1E6M5_9APIC	unreviewed	Serine/threonine-protein phosphatase 2A activator (EC 5.2.1.8) (Phosphotyrosyl phosphatase activator)	Plasmodium coatneyi	333	Cytoplasm {ECO:0000256|ARBA:ARBA00004496, ECO:0000256|RuleBase:RU361210}.
A0A1D3TCQ8	A0A1D3TCQ8_PLAMA	unreviewed	Serine/threonine-protein phosphatase 2A activator (EC 5.2.1.8) (Phosphotyrosyl phosphatase activator)	Plasmodium malariae	321	Cytoplasm {ECO:0000256|ARBA:ARBA00004496, ECO:0000256|RuleBase:RU361210}.
A0A1G4HIM9	A0A1G4HIM9_PLAVI	unreviewed	Serine/threonine-protein phosphatase 2A activator (EC 5.2.1.8) (Phosphotyrosyl phosphatase activator)	Plasmodium vivax	380	Cytoplasm {ECO:0000256|ARBA:ARBA00004496, ECO:0000256|RuleBase:RU361210}.
A0A1J1GWX3	A0A1J1GWX3_PLAGA	unreviewed	Serine/threonine-protein phosphatase 2A activator (EC 5.2.1.8) (Phosphotyrosyl phosphatase activator)	Plasmodium gallinaceum	318	Cytoplasm {ECO:0000256|ARBA:ARBA00004496, ECO:0000256|RuleBase:RU361210}.
A0A1Y1JSI8	A0A1Y1JSI8_PLAGO	unreviewed	Serine/threonine-protein phosphatase 2A activator (EC 5.2.1.8) (Phosphotyrosyl phosphatase activator)	Plasmodium gonderi	326	Cytoplasm {ECO:0000256|ARBA:ARBA00004496, ECO:0000256|RuleBase:RU361210}.
Q7RQ34	Q7RQ34_PLAYO	unreviewed	Serine/threonine-protein phosphatase 2A activator (EC 5.2.1.8) (Phosphotyrosyl phosphatase activator)	Plasmodium yoelii yoelii	339	Cytoplasm {ECO:0000256|ARBA:ARBA00004496, ECO:0000256|RuleBase:RU361210}.
V7PJW5	V7PJW5_9APIC	unreviewed	Serine/threonine-protein phosphatase 2A activator (EC 5.2.1.8) (Phosphotyrosyl phosphatase activator)	Plasmodium yoelii 17X	326	Cytoplasm {ECO:0000256|ARBA:ARBA00004496, ECO:0000256|RuleBase:RU361210}.
W4IX50	W4IX50_PLAFP	unreviewed	Serine/threonine-protein phosphatase 2A activator (EC 5.2.1.8) (Phosphotyrosyl phosphatase activator)	Plasmodium falciparum (isolate Palo Alto / Uganda)	319	Cytoplasm {ECO:0000256|ARBA:ARBA00004496, ECO:0000256|RuleBase:RU361210}.
W7A560	W7A560_9APIC	unreviewed	Serine/threonine-protein phosphatase 2A activator (EC 5.2.1.8) (Phosphotyrosyl phosphatase activator)	Plasmodium inui San Antonio 1	341	Cytoplasm {ECO:0000256|ARBA:ARBA00004496, ECO:0000256|RuleBase:RU361210}.
A0A077Y1V1	A0A077Y1V1_9APIC	unreviewed	Protein pelota homolog (EC 3.1.-.-)	Plasmodium yoelii	385	Cytoplasm {ECO:0000256|ARBA:ARBA00004496, ECO:0000256|RuleBase:RU362019}. Nucleus {ECO:0000256|RuleBase:RU362019}.
A0A1A8VR17	A0A1A8VR17_PLAMA	unreviewed	Protein pelota homolog (EC 3.1.-.-)	Plasmodium malariae	419	Cytoplasm {ECO:0000256|ARBA:ARBA00004496, ECO:0000256|RuleBase:RU362019}. Nucleus {ECO:0000256|RuleBase:RU362019}.
A0A1J1HC49	A0A1J1HC49_PLARL	unreviewed	Protein pelota homolog (EC 3.1.-.-)	Plasmodium relictum	412	Cytoplasm {ECO:0000256|ARBA:ARBA00004496, ECO:0000256|RuleBase:RU362019}. Nucleus {ECO:0000256|RuleBase:RU362019}.
A0A1Y1JAS6	A0A1Y1JAS6_PLAGO	unreviewed	Protein pelota homolog (EC 3.1.-.-)	Plasmodium gonderi	391	Cytoplasm {ECO:0000256|ARBA:ARBA00004496, ECO:0000256|RuleBase:RU362019}. Nucleus {ECO:0000256|RuleBase:RU362019}.
A0A5K1VFZ0	A0A5K1VFZ0_PLAKH	unreviewed	Protein pelota homolog (EC 3.1.-.-)	Plasmodium knowlesi (strain H)	390	Cytoplasm {ECO:0000256|ARBA:ARBA00004496, ECO:0000256|RuleBase:RU362019}. Nucleus {ECO:0000256|RuleBase:RU362019}.
K6UIA5	K6UIA5_PLACD	unreviewed	Protein pelota homolog (EC 3.1.-.-)	Plasmodium cynomolgi (strain B)	377	Cytoplasm {ECO:0000256|ARBA:ARBA00004496, ECO:0000256|RuleBase:RU362019}. Nucleus {ECO:0000256|RuleBase:RU362019}.
W7A1M0	W7A1M0_9APIC	unreviewed	Protein pelota homolog (EC 3.1.-.-)	Plasmodium inui San Antonio 1	390	Cytoplasm {ECO:0000256|ARBA:ARBA00004496, ECO:0000256|RuleBase:RU362019}. Nucleus {ECO:0000256|RuleBase:RU362019}.
A0A024VKI5	A0A024VKI5_PLAFA	unreviewed	Cysteine protease (EC 3.4.22.-)	Plasmodium falciparum FCH/4	309	Cytoplasm {ECO:0000256|ARBA:ARBA00004496, ECO:0000256|RuleBase:RU363115}.
A0A0D9QU57	A0A0D9QU57_PLAFR	unreviewed	Cysteine protease (EC 3.4.22.-)	Plasmodium fragile	1000	Cytoplasm {ECO:0000256|ARBA:ARBA00004496, ECO:0000256|RuleBase:RU363115}.
A0A1B1E6R3	A0A1B1E6R3_9APIC	unreviewed	Cysteine protease (EC 3.4.22.-)	Plasmodium coatneyi	957	Cytoplasm {ECO:0000256|ARBA:ARBA00004496, ECO:0000256|RuleBase:RU363115}.
A0A1C6XFI9	A0A1C6XFI9_PLACH	unreviewed	Cysteine protease (EC 3.4.22.-)	Plasmodium chabaudi chabaudi	979	Cytoplasm {ECO:0000256|ARBA:ARBA00004496, ECO:0000256|RuleBase:RU363115}.
A0A1J1GT56	A0A1J1GT56_PLAGA	unreviewed	Cysteine protease (EC 3.4.22.-)	Plasmodium gallinaceum	945	Cytoplasm {ECO:0000256|ARBA:ARBA00004496, ECO:0000256|RuleBase:RU363115}.
A0A1J1HDF8	A0A1J1HDF8_PLARL	unreviewed	Cysteine protease (EC 3.4.22.-)	Plasmodium relictum	984	Cytoplasm {ECO:0000256|ARBA:ARBA00004496, ECO:0000256|RuleBase:RU363115}.
W7A3N3	W7A3N3_9APIC	unreviewed	Cysteine protease (EC 3.4.22.-)	Plasmodium inui San Antonio 1	804	Cytoplasm {ECO:0000256|ARBA:ARBA00004496, ECO:0000256|RuleBase:RU363115}.
A0A1C3L1L7	A0A1C3L1L7_PLAMA	unreviewed	Signal recognition particle 54 kDa protein	Plasmodium malariae	463	Cytoplasm {ECO:0000256|ARBA:ARBA00004496, ECO:0000256|RuleBase:RU364034}.
A0A1D3TLD9	A0A1D3TLD9_9APIC	unreviewed	Signal recognition particle 54 kDa protein	Plasmodium ovale (malaria parasite P. ovale)	503	Cytoplasm {ECO:0000256|ARBA:ARBA00004496, ECO:0000256|RuleBase:RU364034}.
A0A1J1H8X9	A0A1J1H8X9_PLARL	unreviewed	Signal recognition particle 54 kDa protein	Plasmodium relictum	500	Cytoplasm {ECO:0000256|ARBA:ARBA00004496, ECO:0000256|RuleBase:RU364034}.
A0A449BXL0	A0A449BXL0_PLAVN	unreviewed	Signal recognition particle 54 kDa protein	Plasmodium vinckei vinckei	503	Cytoplasm {ECO:0000256|ARBA:ARBA00004496, ECO:0000256|RuleBase:RU364034}.
A5K2T1	A5K2T1_PLAVS	unreviewed	Ribosome assembly factor mrt4	Plasmodium vivax (strain Salvador I)	221	Cytoplasm {ECO:0000256|ARBA:ARBA00004496, ECO:0000256|RuleBase:RU364039}. Nucleus, nucleolus {ECO:0000256|ARBA:ARBA00004604, ECO:0000256|RuleBase:RU364039}.
A0A024WCZ3	A0A024WCZ3_PLAFA	unreviewed	T-complex protein 1 subunit eta (TCP-1-eta) (CCT-eta)	Plasmodium falciparum Tanzania (2000708)	730	Cytoplasm {ECO:0000256|ARBA:ARBA00004496, ECO:0000256|RuleBase:RU365042}.
A0A1A8WAG1	A0A1A8WAG1_9APIC	unreviewed	T-complex protein 1 subunit eta (TCP-1-eta) (CCT-eta)	Plasmodium ovale curtisi	607	Cytoplasm {ECO:0000256|ARBA:ARBA00004496, ECO:0000256|RuleBase:RU365042}.
A0A0D9QKY8	A0A0D9QKY8_PLAFR	unreviewed	U6 snRNA-associated Sm-like protein LSm1	Plasmodium fragile	158	Cytoplasm {ECO:0000256|ARBA:ARBA00004496, ECO:0000256|RuleBase:RU365047}. Cytoplasm, P-body {ECO:0000256|ARBA:ARBA00004201, ECO:0000256|RuleBase:RU365047}.
A0A0J9TDB3	A0A0J9TDB3_PLAVI	unreviewed	U6 snRNA-associated Sm-like protein LSm1	Plasmodium vivax Mauritania I	256	Cytoplasm {ECO:0000256|ARBA:ARBA00004496, ECO:0000256|RuleBase:RU365047}. Cytoplasm, P-body {ECO:0000256|ARBA:ARBA00004201, ECO:0000256|RuleBase:RU365047}.
A0A0L7KGY2	A0A0L7KGY2_PLAFX	unreviewed	U6 snRNA-associated Sm-like protein LSm1	Plasmodium falciparum (isolate HB3)	152	Cytoplasm {ECO:0000256|ARBA:ARBA00004496, ECO:0000256|RuleBase:RU365047}. Cytoplasm, P-body {ECO:0000256|ARBA:ARBA00004201, ECO:0000256|RuleBase:RU365047}.
A0A1A8WE31	A0A1A8WE31_9APIC	unreviewed	U6 snRNA-associated Sm-like protein LSm1	Plasmodium ovale curtisi	289	Cytoplasm {ECO:0000256|ARBA:ARBA00004496, ECO:0000256|RuleBase:RU365047}. Cytoplasm, P-body {ECO:0000256|ARBA:ARBA00004201, ECO:0000256|RuleBase:RU365047}.
A0A1A8WIP1	A0A1A8WIP1_PLAMA	unreviewed	U6 snRNA-associated Sm-like protein LSm1	Plasmodium malariae	149	Cytoplasm {ECO:0000256|ARBA:ARBA00004496, ECO:0000256|RuleBase:RU365047}. Cytoplasm, P-body {ECO:0000256|ARBA:ARBA00004201, ECO:0000256|RuleBase:RU365047}.
A0A1B1DZE5	A0A1B1DZE5_9APIC	unreviewed	U6 snRNA-associated Sm-like protein LSm1	Plasmodium coatneyi	149	Cytoplasm {ECO:0000256|ARBA:ARBA00004496, ECO:0000256|RuleBase:RU365047}. Cytoplasm, P-body {ECO:0000256|ARBA:ARBA00004201, ECO:0000256|RuleBase:RU365047}.
A0A1J1GVG0	A0A1J1GVG0_PLAGA	unreviewed	U6 snRNA-associated Sm-like protein LSm1	Plasmodium gallinaceum	146	Cytoplasm {ECO:0000256|ARBA:ARBA00004496, ECO:0000256|RuleBase:RU365047}. Cytoplasm, P-body {ECO:0000256|ARBA:ARBA00004201, ECO:0000256|RuleBase:RU365047}.
A0A1J1H9K0	A0A1J1H9K0_PLARL	unreviewed	U6 snRNA-associated Sm-like protein LSm1	Plasmodium relictum	145	Cytoplasm {ECO:0000256|ARBA:ARBA00004496, ECO:0000256|RuleBase:RU365047}. Cytoplasm, P-body {ECO:0000256|ARBA:ARBA00004201, ECO:0000256|RuleBase:RU365047}.
A0A1Y1JJM8	A0A1Y1JJM8_PLAGO	unreviewed	U6 snRNA-associated Sm-like protein LSm1	Plasmodium gonderi	151	Cytoplasm {ECO:0000256|ARBA:ARBA00004496, ECO:0000256|RuleBase:RU365047}. Cytoplasm, P-body {ECO:0000256|ARBA:ARBA00004201, ECO:0000256|RuleBase:RU365047}.
A0A449BSI3	A0A449BSI3_PLAVN	unreviewed	U6 snRNA-associated Sm-like protein LSm1	Plasmodium vinckei vinckei	143	Cytoplasm {ECO:0000256|ARBA:ARBA00004496, ECO:0000256|RuleBase:RU365047}. Cytoplasm, P-body {ECO:0000256|ARBA:ARBA00004201, ECO:0000256|RuleBase:RU365047}.
A0A5K1UED2	A0A5K1UED2_PLAKH	unreviewed	U6 snRNA-associated Sm-like protein LSm1	Plasmodium knowlesi (strain H)	149	Cytoplasm {ECO:0000256|ARBA:ARBA00004496, ECO:0000256|RuleBase:RU365047}. Cytoplasm, P-body {ECO:0000256|ARBA:ARBA00004201, ECO:0000256|RuleBase:RU365047}.
K6UTC8	K6UTC8_PLACD	unreviewed	U6 snRNA-associated Sm-like protein LSm1	Plasmodium cynomolgi (strain B)	149	Cytoplasm {ECO:0000256|ARBA:ARBA00004496, ECO:0000256|RuleBase:RU365047}. Cytoplasm, P-body {ECO:0000256|ARBA:ARBA00004201, ECO:0000256|RuleBase:RU365047}.
A0A024UZS9	A0A024UZS9_PLAFA	unreviewed	Aminotran_1_2 domain-containing protein	Plasmodium falciparum Vietnam Oak-Knoll (FVO)	572	Cytoplasm {ECO:0000256|ARBA:ARBA00004496}.
A0A024V5Q0	A0A024V5Q0_PLAFA	unreviewed	Uncharacterized protein	Plasmodium falciparum Vietnam Oak-Knoll (FVO)	104	Cytoplasm {ECO:0000256|ARBA:ARBA00004496}.
A0A024VAH2	A0A024VAH2_PLAFA	unreviewed	Tubulin-folding cofactor E	Plasmodium falciparum Vietnam Oak-Knoll (FVO)	886	Cytoplasm {ECO:0000256|ARBA:ARBA00004496}.
A0A024VGJ2	A0A024VGJ2_PLAFA	unreviewed	Uncharacterized protein	Plasmodium falciparum FCH/4	408	Cytoplasm {ECO:0000256|ARBA:ARBA00004496}.
A0A024VHM6	A0A024VHM6_PLAFA	unreviewed	Eukaryotic peptide chain release factor subunit 1	Plasmodium falciparum FCH/4	1103	Cytoplasm {ECO:0000256|ARBA:ARBA00004496}.
A0A024VM16	A0A024VM16_PLAFA	unreviewed	5-aminolevulinate synthase (EC 2.3.1.37)	Plasmodium falciparum FCH/4	1023	Cytoplasm {ECO:0000256|ARBA:ARBA00004496}.
A0A024WLB6	A0A024WLB6_PLAFA	unreviewed	Glycine hydroxymethyltransferase (EC 2.1.2.1)	Plasmodium falciparum MaliPS096_E11	1062	Cytoplasm {ECO:0000256|ARBA:ARBA00004496}.
A0A024X2F1	A0A024X2F1_PLAFC	unreviewed	Uncharacterized protein	Plasmodium falciparum (isolate Camp / Malaysia)	1070	Cytoplasm {ECO:0000256|ARBA:ARBA00004496}.
A0A060RPS2	A0A060RPS2_PLARE	unreviewed	Dihydroorotate dehydrogenase (fumarate) (EC 1.3.5.2) (Dihydroorotate dehydrogenase (quinone), mitochondrial)	Plasmodium reichenowi	570	Cytoplasm {ECO:0000256|ARBA:ARBA00004496}.
A0A060RSY6	A0A060RSY6_PLARE	unreviewed	Regulator of nonsense transcripts, putative	Plasmodium reichenowi	1611	Cytoplasm {ECO:0000256|ARBA:ARBA00004496}.
A0A060RZ83	A0A060RZ83_PLARE	unreviewed	Cysteine protease ATG4, putative	Plasmodium reichenowi	1143	Cytoplasm {ECO:0000256|ARBA:ARBA00004496}.
A0A077TQQ0	A0A077TQQ0_PLACH	unreviewed	FeSOD (EC 1.15.1.1) (Superoxide dismutase [Fe])	Plasmodium chabaudi chabaudi	269	Cytoplasm {ECO:0000256|ARBA:ARBA00004496}.
A0A077Y251	A0A077Y251_9APIC	unreviewed	O-phosphoseryl-tRNA(Sec) selenium transferase (EC 2.9.1.2) (Selenocysteine synthase) (Selenocysteinyl-tRNA(Sec) synthase) (Sep-tRNA:Sec-tRNA synthase)	Plasmodium yoelii	621	Cytoplasm {ECO:0000256|ARBA:ARBA00004496}.
A0A077Y654	A0A077Y654_9APIC	unreviewed	16S rRNA (uracil(1498)-N(3))-methyltransferase (EC 2.1.1.193)	Plasmodium yoelii	459	Cytoplasm {ECO:0000256|ARBA:ARBA00004496}.
A0A077YD54	A0A077YD54_9APIC	unreviewed	Signal recognition particle subunit SRP19, putative	Plasmodium yoelii	191	Cytoplasm {ECO:0000256|ARBA:ARBA00004496}.
A0A078K6D7	A0A078K6D7_9APIC	unreviewed	Cysteine desulfurase (EC 2.8.1.7)	Plasmodium yoelii	564	Cytoplasm {ECO:0000256|ARBA:ARBA00004496}.
A0A078K6I2	A0A078K6I2_9APIC	unreviewed	Exosome complex component RRP45, putative (Exosome complex exonuclease, putative)	Plasmodium yoelii	515	Cytoplasm {ECO:0000256|ARBA:ARBA00004496}.
A0A078K994	A0A078K994_9APIC	unreviewed	Uncharacterized protein	Plasmodium yoelii	1219	Cytoplasm {ECO:0000256|ARBA:ARBA00004496}.
A0A078KD49	A0A078KD49_9APIC	unreviewed	Regulator of nonsense transcripts 1, putative (Regulator of nonsense transcripts, putative)	Plasmodium yoelii	1297	Cytoplasm {ECO:0000256|ARBA:ARBA00004496}.
A0A078KDG1	A0A078KDG1_9APIC	unreviewed	Signal recognition particle subunit SRP14, putative	Plasmodium yoelii	103	Cytoplasm {ECO:0000256|ARBA:ARBA00004496}.
A0A078KGS5	A0A078KGS5_9APIC	unreviewed	Mago-binding protein, putative	Plasmodium yoelii	150	Cytoplasm {ECO:0000256|ARBA:ARBA00004496}.
A0A081I9R3	A0A081I9R3_PLAVN	unreviewed	Aspartate aminotransferase (EC 2.6.1.1)	Plasmodium vinckei vinckei	410	Cytoplasm {ECO:0000256|ARBA:ARBA00004496}.
A0A081ICR9	A0A081ICR9_PLAVN	unreviewed	Mago-bind domain-containing protein	Plasmodium vinckei vinckei	149	Cytoplasm {ECO:0000256|ARBA:ARBA00004496}.
A0A097F768	A0A097F768_PLAGA	unreviewed	Serine hydroxymethyltransferase (EC 2.1.2.1)	Plasmodium gallinaceum	442	Cytoplasm {ECO:0000256|ARBA:ARBA00004496}.
A0A0D9QE11	A0A0D9QE11_PLAFR	unreviewed	T-complex protein 1, theta subunit	Plasmodium fragile	583	Cytoplasm {ECO:0000256|ARBA:ARBA00004496}.
A0A0D9QJX0	A0A0D9QJX0_PLAFR	unreviewed	5-aminolevulinate synthase (EC 2.3.1.37)	Plasmodium fragile	664	Cytoplasm {ECO:0000256|ARBA:ARBA00004496}.
A0A0D9QKM9	A0A0D9QKM9_PLAFR	unreviewed	26S protease regulatory subunit 8	Plasmodium fragile	1095	Cytoplasm {ECO:0000256|ARBA:ARBA00004496}.
A0A0D9QL68	A0A0D9QL68_PLAFR	unreviewed	Uncharacterized protein	Plasmodium fragile	1528	Cytoplasm {ECO:0000256|ARBA:ARBA00004496}.
A0A0D9QLC3	A0A0D9QLC3_PLAFR	unreviewed	Eukaryotic peptide chain release factor subunit 1	Plasmodium fragile	334	Cytoplasm {ECO:0000256|ARBA:ARBA00004496}.
A0A0D9QLL7	A0A0D9QLL7_PLAFR	unreviewed	Uncharacterized protein	Plasmodium fragile	514	Cytoplasm {ECO:0000256|ARBA:ARBA00004496}.
A0A0D9QM40	A0A0D9QM40_PLAFR	unreviewed	Uncharacterized protein	Plasmodium fragile	756	Cytoplasm {ECO:0000256|ARBA:ARBA00004496}.
A0A0D9QMH6	A0A0D9QMH6_PLAFR	unreviewed	Uncharacterized protein	Plasmodium fragile	103	Cytoplasm {ECO:0000256|ARBA:ARBA00004496}.
A0A0D9QMK4	A0A0D9QMK4_PLAFR	unreviewed	FeSOD (EC 1.15.1.1) (Superoxide dismutase [Fe])	Plasmodium fragile	286	Cytoplasm {ECO:0000256|ARBA:ARBA00004496}.
A0A024UZ34	A0A024UZ34_PLAFA	unreviewed	Serine/threonine-protein phosphatase (EC 3.1.3.16)	Plasmodium falciparum Vietnam Oak-Knoll (FVO)	889	Nucleus {ECO:0000256|ARBA:ARBA00004123}.
A0A024UZ42	A0A024UZ42_PLAFA	unreviewed	SP-RING-type domain-containing protein	Plasmodium falciparum Vietnam Oak-Knoll (FVO)	231	Nucleus {ECO:0000256|ARBA:ARBA00004123}.
A0A024V0E5	A0A024V0E5_PLAFA	unreviewed	B-related factor 1	Plasmodium falciparum Vietnam Oak-Knoll (FVO)	752	Nucleus {ECO:0000256|ARBA:ARBA00004123}.
A0A024V199	A0A024V199_PLAFA	unreviewed	Uncharacterized protein	Plasmodium falciparum Vietnam Oak-Knoll (FVO)	326	Nucleus {ECO:0000256|ARBA:ARBA00004123}.
A0A024V263	A0A024V263_PLAFA	unreviewed	Uncharacterized protein	Plasmodium falciparum Vietnam Oak-Knoll (FVO)	205	Nucleus {ECO:0000256|ARBA:ARBA00004123}.
A0A024V6W8	A0A024V6W8_PLAFA	unreviewed	Uncharacterized protein	Plasmodium falciparum Vietnam Oak-Knoll (FVO)	2201	Nucleus {ECO:0000256|ARBA:ARBA00004123}.
A0A024V8L3	A0A024V8L3_PLAFA	unreviewed	SNRNP27 domain-containing protein	Plasmodium falciparum Vietnam Oak-Knoll (FVO)	356	Nucleus {ECO:0000256|ARBA:ARBA00004123}.
A0A024VCP8	A0A024VCP8_PLAFA	unreviewed	Uncharacterized protein	Plasmodium falciparum Vietnam Oak-Knoll (FVO)	914	Nucleus {ECO:0000256|ARBA:ARBA00004123}.
A0A024VDR8	A0A024VDR8_PLAFA	unreviewed	SF3b1 domain-containing protein	Plasmodium falciparum Vietnam Oak-Knoll (FVO)	1345	Nucleus {ECO:0000256|ARBA:ARBA00004123}.
A0A024VE71	A0A024VE71_PLAFA	unreviewed	Uncharacterized protein	Plasmodium falciparum Vietnam Oak-Knoll (FVO)	912	Nucleus {ECO:0000256|ARBA:ARBA00004123}.
A0A024VFC9	A0A024VFC9_PLAFA	unreviewed	Ubiquitinyl hydrolase 1 (EC 3.4.19.12)	Plasmodium falciparum FCH/4	1949	Nucleus {ECO:0000256|ARBA:ARBA00004123}.
A0A024VG21	A0A024VG21_PLAFA	unreviewed	Uncharacterized protein	Plasmodium falciparum FCH/4	580	Nucleus {ECO:0000256|ARBA:ARBA00004123}.
A0A024VH25	A0A024VH25_PLAFA	unreviewed	Uncharacterized protein	Plasmodium falciparum FCH/4	830	Nucleus {ECO:0000256|ARBA:ARBA00004123}.
A0A024VHA0	A0A024VHA0_PLAFA	unreviewed	tRNA (adenine(58)-N(1))-methyltransferase non-catalytic subunit TRM6 (tRNA(m1A58)-methyltransferase subunit TRM6)	Plasmodium falciparum FCH/4	627	Nucleus {ECO:0000256|ARBA:ARBA00004123}.
A0A024VHS5	A0A024VHS5_PLAFA	unreviewed	DNA-directed RNA polymerase subunit (EC 2.7.7.6)	Plasmodium falciparum FCH/4	2575	Nucleus {ECO:0000256|ARBA:ARBA00004123}.
A0A024VNI4	A0A024VNI4_PLAFA	unreviewed	Sld5 domain-containing protein	Plasmodium falciparum FCH/4	533	Nucleus {ECO:0000256|ARBA:ARBA00004123}.
A0A024VPW8	A0A024VPW8_PLAFA	unreviewed	Uncharacterized protein	Plasmodium falciparum FCH/4	1763	Nucleus {ECO:0000256|ARBA:ARBA00004123}.
A0A024VQX7	A0A024VQX7_PLAFA	unreviewed	Fip1 domain-containing protein	Plasmodium falciparum FCH/4	347	Nucleus {ECO:0000256|ARBA:ARBA00004123}.
A0A024VTZ1	A0A024VTZ1_PLAFA	unreviewed	Uncharacterized protein	Plasmodium falciparum FCH/4	805	Nucleus {ECO:0000256|ARBA:ARBA00004123}.
A0A024VU28	A0A024VU28_PLAFA	unreviewed	Uncharacterized protein	Plasmodium falciparum FCH/4	713	Nucleus {ECO:0000256|ARBA:ARBA00004123}.
A0A024VZU1	A0A024VZU1_PLAFA	unreviewed	Uncharacterized protein	Plasmodium falciparum Tanzania (2000708)	109	Nucleus {ECO:0000256|ARBA:ARBA00004123}.
A0A024W247	A0A024W247_PLAFA	unreviewed	Histone domain-containing protein	Plasmodium falciparum Tanzania (2000708)	170	Nucleus {ECO:0000256|ARBA:ARBA00004123}.
A0A024W2M5	A0A024W2M5_PLAFA	unreviewed	Uncharacterized protein	Plasmodium falciparum Tanzania (2000708)	187	Nucleus {ECO:0000256|ARBA:ARBA00004123}.
A0A024W3S9	A0A024W3S9_PLAFA	unreviewed	DNA polymerase II subunit 2	Plasmodium falciparum Tanzania (2000708)	1198	Nucleus {ECO:0000256|ARBA:ARBA00004123}.
A0A024W533	A0A024W533_PLAFA	unreviewed	Uncharacterized protein	Plasmodium falciparum Tanzania (2000708)	532	Nucleus {ECO:0000256|ARBA:ARBA00004123}.
A0A024WC78	A0A024WC78_PLAFA	unreviewed	Uncharacterized protein	Plasmodium falciparum Tanzania (2000708)	1272	Nucleus {ECO:0000256|ARBA:ARBA00004123}.
A0A024WCN2	A0A024WCN2_PLAFA	unreviewed	Uncharacterized protein	Plasmodium falciparum Tanzania (2000708)	746	Nucleus {ECO:0000256|ARBA:ARBA00004123}.
A0A024WCV1	A0A024WCV1_PLAFA	unreviewed	Uncharacterized protein	Plasmodium falciparum Tanzania (2000708)	364	Nucleus {ECO:0000256|ARBA:ARBA00004123}.
A0A024WCX6	A0A024WCX6_PLAFA	unreviewed	TATA-box-binding protein	Plasmodium falciparum Tanzania (2000708)	335	Nucleus {ECO:0000256|ARBA:ARBA00004123}.
A0A024WCZ1	A0A024WCZ1_PLAFA	unreviewed	Uncharacterized protein	Plasmodium falciparum Tanzania (2000708)	147	Nucleus {ECO:0000256|ARBA:ARBA00004123}.
A0A024WDG0	A0A024WDG0_PLAFA	unreviewed	Polynucleotide 5'-triphosphatase (EC 3.1.3.33) (mRNA 5'-triphosphatase)	Plasmodium falciparum Tanzania (2000708)	593	Nucleus {ECO:0000256|ARBA:ARBA00004123}.
A0A024WQ69	A0A024WQ69_PLAFA	unreviewed	Fip1 domain-containing protein	Plasmodium falciparum MaliPS096_E11	256	Nucleus {ECO:0000256|ARBA:ARBA00004123}.
A0A024WSR8	A0A024WSR8_PLAFA	unreviewed	Uncharacterized protein	Plasmodium falciparum MaliPS096_E11	804	Nucleus {ECO:0000256|ARBA:ARBA00004123}.
A0A024X0J5	A0A024X0J5_PLAFC	unreviewed	Uncharacterized protein	Plasmodium falciparum (isolate Camp / Malaysia)	516	Nucleus {ECO:0000256|ARBA:ARBA00004123}.
A0A024X3P6	A0A024X3P6_PLAFC	unreviewed	DNA-directed RNA polymerase subunit (EC 2.7.7.6)	Plasmodium falciparum (isolate Camp / Malaysia)	2208	Nucleus {ECO:0000256|ARBA:ARBA00004123}.
A0A024X6S7	A0A024X6S7_PLAFC	unreviewed	Origin recognition complex subunit 1	Plasmodium falciparum (isolate Camp / Malaysia)	1201	Nucleus {ECO:0000256|ARBA:ARBA00004123}.
A0A024X6X0	A0A024X6X0_PLAFC	unreviewed	RRM domain-containing protein	Plasmodium falciparum (isolate Camp / Malaysia)	595	Nucleus {ECO:0000256|ARBA:ARBA00004123}.
A0A024XBS9	A0A024XBS9_PLAFC	unreviewed	Structural maintenance of chromosomes protein 4	Plasmodium falciparum (isolate Camp / Malaysia)	1651	Nucleus {ECO:0000256|ARBA:ARBA00004123}.
A0A024XDE1	A0A024XDE1_PLAFC	unreviewed	Uncharacterized protein	Plasmodium falciparum (isolate Camp / Malaysia)	175	Nucleus {ECO:0000256|ARBA:ARBA00004123}.
A0A060RPA6	A0A060RPA6_PLARE	unreviewed	RNA-binding protein, putative	Plasmodium reichenowi	784	Nucleus {ECO:0000256|ARBA:ARBA00004123}.
A0A060RRF9	A0A060RRF9_PLARE	unreviewed	SNRNP27 domain-containing protein	Plasmodium reichenowi	382	Nucleus {ECO:0000256|ARBA:ARBA00004123}.
A0A060RRZ5	A0A060RRZ5_PLARE	unreviewed	tRNA (adenine(58)-N(1))-methyltransferase non-catalytic subunit TRM6 (tRNA(m1A58)-methyltransferase subunit TRM6)	Plasmodium reichenowi	626	Nucleus {ECO:0000256|ARBA:ARBA00004123}.
A0A060RT68	A0A060RT68_PLARE	unreviewed	Uncharacterized protein	Plasmodium reichenowi	2294	Nucleus {ECO:0000256|ARBA:ARBA00004123}.
A0A060RUI3	A0A060RUI3_PLARE	unreviewed	Sde2_N_Ubi domain-containing protein	Plasmodium reichenowi	561	Nucleus {ECO:0000256|ARBA:ARBA00004123}.
A0A060RVW7	A0A060RVW7_PLARE	unreviewed	Histone chaperone ASF1, putative	Plasmodium reichenowi	274	Nucleus {ECO:0000256|ARBA:ARBA00004123}.
A0A060RX78	A0A060RX78_PLARE	unreviewed	DNA-directed RNA polymerase subunit (EC 2.7.7.6)	Plasmodium reichenowi	2230	Nucleus {ECO:0000256|ARBA:ARBA00004123}.
A0A060RY25	A0A060RY25_PLARE	unreviewed	General transcription and DNA repair factor IIH helicase subunit XPD (EC 3.6.4.12)	Plasmodium reichenowi	1099	Nucleus {ECO:0000256|ARBA:ARBA00004123}.
A0A077TQJ9	A0A077TQJ9_PLACH	unreviewed	Meiosis-specific nuclear structural protein 1	Plasmodium chabaudi chabaudi	484	Nucleus {ECO:0000256|ARBA:ARBA00004123}.
A0A077TSJ1	A0A077TSJ1_PLACH	unreviewed	Pre-mRNA-splicing factor BUD31, putative	Plasmodium chabaudi chabaudi	147	Nucleus {ECO:0000256|ARBA:ARBA00004123}.
A0A077Y5Q1	A0A077Y5Q1_9APIC	unreviewed	Tat binding protein 1(TBP-1)-interacting protein, putative	Plasmodium yoelii	735	Nucleus {ECO:0000256|ARBA:ARBA00004123}.
A0A077Y9C4	A0A077Y9C4_9APIC	unreviewed	zf-primase domain-containing protein	Plasmodium yoelii	508	Nucleus {ECO:0000256|ARBA:ARBA00004123}.
A0A077YAY2	A0A077YAY2_9APIC	unreviewed	DNA polymerase alpha subunit B	Plasmodium yoelii	541	Nucleus {ECO:0000256|ARBA:ARBA00004123}.
A0A077YCX5	A0A077YCX5_9APIC	unreviewed	Pre-mRNA-splicing factor ISY1, putative	Plasmodium yoelii	201	Nucleus {ECO:0000256|ARBA:ARBA00004123}.
A0A078K6L7	A0A078K6L7_9APIC	unreviewed	tRNA (adenine(58)-N(1))-methyltransferase non-catalytic subunit TRM6 (tRNA(m1A58)-methyltransferase subunit TRM6)	Plasmodium yoelii	575	Nucleus {ECO:0000256|ARBA:ARBA00004123}.
A0A078K739	A0A078K739_9APIC	unreviewed	Transcription initiation factor TFIID subunit 7, putative	Plasmodium yoelii	389	Nucleus {ECO:0000256|ARBA:ARBA00004123}.
A0A078K7B5	A0A078K7B5_9APIC	unreviewed	U4/U6.U5 tri-snRNP-associated protein 1, putative	Plasmodium yoelii	660	Nucleus {ECO:0000256|ARBA:ARBA00004123}.
A0A078KAA3	A0A078KAA3_9APIC	unreviewed	General transcription and DNA repair factor IIH helicase subunit XPD (EC 3.6.4.12)	Plasmodium yoelii	1032	Nucleus {ECO:0000256|ARBA:ARBA00004123}.
A0A078KBM8	A0A078KBM8_9APIC	unreviewed	TATA-box-binding protein, putative (Transcription initiation factor TFIID putative)	Plasmodium yoelii	285	Nucleus {ECO:0000256|ARBA:ARBA00004123}.
A0A078KDU3	A0A078KDU3_9APIC	unreviewed	Peptidyl-prolyl cis-trans isomerase, putative	Plasmodium yoelii	621	Nucleus {ECO:0000256|ARBA:ARBA00004123}.
A0A078KGS1	A0A078KGS1_9APIC	unreviewed	Uncharacterized protein	Plasmodium yoelii	1477	Nucleus {ECO:0000256|ARBA:ARBA00004123}.
A0A081IA14	A0A081IA14_PLAVN	unreviewed	Origin recognition complex subunit 5, putative	Plasmodium vinckei vinckei	817	Nucleus {ECO:0000256|ARBA:ARBA00004123}.
A0A081IB31	A0A081IB31_PLAVN	unreviewed	Histone acetyltransferase	Plasmodium vinckei vinckei	1270	Nucleus {ECO:0000256|ARBA:ARBA00004123}.
A0A081IBM6	A0A081IBM6_PLAVN	unreviewed	Splicing factor 3B subunit 1, putative	Plasmodium vinckei vinckei	1270	Nucleus {ECO:0000256|ARBA:ARBA00004123}.
A0A081IC75	A0A081IC75_PLAVN	unreviewed	Transcription elongation factor SPT4, putative	Plasmodium vinckei vinckei	131	Nucleus {ECO:0000256|ARBA:ARBA00004123}.
A0A081ICN7	A0A081ICN7_PLAVN	unreviewed	SHNi-TPR domain-containing protein	Plasmodium vinckei vinckei	339	Nucleus {ECO:0000256|ARBA:ARBA00004123}.
A0A081ICR4	A0A081ICR4_PLAVN	unreviewed	Uncharacterized protein	Plasmodium vinckei vinckei	1460	Nucleus {ECO:0000256|ARBA:ARBA00004123}.
A0A081ICS0	A0A081ICS0_PLAVN	unreviewed	U6 snRNA-associated Sm-like protein LSm7, putative	Plasmodium vinckei vinckei	108	Nucleus {ECO:0000256|ARBA:ARBA00004123}.
A0A0D9QE48	A0A0D9QE48_PLAFR	unreviewed	PPIase cyclophilin-type domain-containing protein	Plasmodium fragile	577	Nucleus {ECO:0000256|ARBA:ARBA00004123}.
A0A0D9QF42	A0A0D9QF42_PLAFR	unreviewed	Sm domain-containing protein	Plasmodium fragile	301	Nucleus {ECO:0000256|ARBA:ARBA00004123}.
A0A0D9QFF9	A0A0D9QFF9_PLAFR	unreviewed	Uncharacterized protein	Plasmodium fragile	1477	Nucleus {ECO:0000256|ARBA:ARBA00004123}.
A0A0D9QGW9	A0A0D9QGW9_PLAFR	unreviewed	Uncharacterized protein	Plasmodium fragile	695	Nucleus {ECO:0000256|ARBA:ARBA00004123}.
A0A0D9QHA3	A0A0D9QHA3_PLAFR	unreviewed	Uncharacterized protein	Plasmodium fragile	541	Nucleus {ECO:0000256|ARBA:ARBA00004123}.
A0A0D9QI41	A0A0D9QI41_PLAFR	unreviewed	Poly(A)-specific ribonuclease (EC 3.1.13.4)	Plasmodium fragile	1878	Nucleus {ECO:0000256|ARBA:ARBA00004123}.
A0A0D9QI77	A0A0D9QI77_PLAFR	unreviewed	General transcription and DNA repair factor IIH helicase subunit XPD (EC 3.6.4.12)	Plasmodium fragile	997	Nucleus {ECO:0000256|ARBA:ARBA00004123}.
A0A0D9QJ05	A0A0D9QJ05_PLAFR	unreviewed	Fip1 domain-containing protein	Plasmodium fragile	283	Nucleus {ECO:0000256|ARBA:ARBA00004123}.
A0A0D9QKT4	A0A0D9QKT4_PLAFR	unreviewed	Sld5 domain-containing protein	Plasmodium fragile	526	Nucleus {ECO:0000256|ARBA:ARBA00004123}.
A0A0D9QKU0	A0A0D9QKU0_PLAFR	unreviewed	TAFII55_N domain-containing protein	Plasmodium fragile	424	Nucleus {ECO:0000256|ARBA:ARBA00004123}.
A0A0D9QL50	A0A0D9QL50_PLAFR	unreviewed	Sm domain-containing protein	Plasmodium fragile	132	Nucleus {ECO:0000256|ARBA:ARBA00004123}.
A0A0D9QL62	A0A0D9QL62_PLAFR	unreviewed	Structural maintenance of chromosomes protein 5	Plasmodium fragile	1180	Nucleus {ECO:0000256|ARBA:ARBA00004123}.
A0A0D9QLC6	A0A0D9QLC6_PLAFR	unreviewed	Uncharacterized protein	Plasmodium fragile	176	Nucleus {ECO:0000256|ARBA:ARBA00004123}.
A0A0D9QME7	A0A0D9QME7_PLAFR	unreviewed	TBPIP domain-containing protein	Plasmodium fragile	514	Nucleus {ECO:0000256|ARBA:ARBA00004123}.
A0A0D9QMM6	A0A0D9QMM6_PLAFR	unreviewed	Nop domain-containing protein	Plasmodium fragile	606	Nucleus {ECO:0000256|ARBA:ARBA00004123}.
A0A0D9QMS8	A0A0D9QMS8_PLAFR	unreviewed	Uncharacterized protein	Plasmodium fragile	1468	Nucleus {ECO:0000256|ARBA:ARBA00004123}.
A0A0D9QMY7	A0A0D9QMY7_PLAFR	unreviewed	Uncharacterized protein	Plasmodium fragile	721	Nucleus {ECO:0000256|ARBA:ARBA00004123}.
A0A0D9QMZ7	A0A0D9QMZ7_PLAFR	unreviewed	Polynucleotide 5'-triphosphatase (EC 3.1.3.33) (mRNA 5'-triphosphatase)	Plasmodium fragile	570	Nucleus {ECO:0000256|ARBA:ARBA00004123}.
A0A0D9QNM2	A0A0D9QNM2_PLAFR	unreviewed	tRNA (adenine(58)-N(1))-methyltransferase non-catalytic subunit TRM6 (tRNA(m1A58)-methyltransferase subunit TRM6)	Plasmodium fragile	537	Nucleus {ECO:0000256|ARBA:ARBA00004123}.
A0A0D9QNR8	A0A0D9QNR8_PLAFR	unreviewed	Uncharacterized protein	Plasmodium fragile	801	Nucleus {ECO:0000256|ARBA:ARBA00004123}.
A0A0D9QP80	A0A0D9QP80_PLAFR	unreviewed	DNA polymerase II subunit 2	Plasmodium fragile	626	Nucleus {ECO:0000256|ARBA:ARBA00004123}.
A0A0D9QPH2	A0A0D9QPH2_PLAFR	unreviewed	TATA-box-binding protein	Plasmodium fragile	250	Nucleus {ECO:0000256|ARBA:ARBA00004123}.
A0A0D9QQV5	A0A0D9QQV5_PLAFR	unreviewed	Uncharacterized protein	Plasmodium fragile	815	Nucleus {ECO:0000256|ARBA:ARBA00004123}.
A0A0D9QRA9	A0A0D9QRA9_PLAFR	unreviewed	Sld5 domain-containing protein	Plasmodium fragile	510	Nucleus {ECO:0000256|ARBA:ARBA00004123}.
A0A0D9QRZ8	A0A0D9QRZ8_PLAFR	unreviewed	DNA-directed RNA polymerase subunit (EC 2.7.7.6)	Plasmodium fragile	1888	Nucleus {ECO:0000256|ARBA:ARBA00004123}.
A0A0D9QS18	A0A0D9QS18_PLAFR	unreviewed	Uncharacterized protein	Plasmodium fragile	1453	Nucleus {ECO:0000256|ARBA:ARBA00004123}.
A0A0D9QS50	A0A0D9QS50_PLAFR	unreviewed	Uncharacterized protein	Plasmodium fragile	686	Nucleus {ECO:0000256|ARBA:ARBA00004123}.
A0A0D9QS56	A0A0D9QS56_PLAFR	unreviewed	N-alpha-acetyltransferase 40 (EC 2.3.1.257)	Plasmodium fragile	347	Nucleus {ECO:0000256|ARBA:ARBA00004123}.

## Sheet: Plasmodium falciparum 3D7
ID	UniProtID	Vacceed	Status	Exported AA	Exported SS	Exported	Protein Name	Protein existence	Annotation score
PF3D7_1028700	Q8IJB7	0.993	pos	0.7	0.88	Exported	merozoite TRAP-like protein	Predicted	2 out of 5
PF3D7_0500400	Q8I494	0.993	pos	0.29	0.913		rifin	Predicted	1 out of 5
PF3D7_0100900	Q9NFA9	0.993	pos	0.36	0.927		rifin	Predicted	1 out of 5
PF3D7_0311600	O77351	0.992	pos	0.29	0.785		dolichyl-diphosphooligosaccharide--protein glycosyltransferase subunit OST1, putative	Inferred from homology	2 out of 5
PF3D7_0631800	C6KTF0	0.992	pos	0.43	0.895		rifin	Predicted	1 out of 5
PF3D7_0300700	O97327	0.992	pos	0.45	0.846		rifin	Predicted	1 out of 5
PF3D7_0500500	Q8I493	0.992	pos	0.48	0.764		rifin	Predicted	1 out of 5
PF3D7_0100800	Q9NFB0	0.992	pos	0.43	0.79		rifin	Predicted	1 out of 5
PF3D7_0612700	na	0.991	pos	0.71	0.779	Exported	6-cysteine protein P12	na	na
PF3D7_0402700	na	0.991	pos	0.51	0.664	Exported	rifin, pseudogene	na	na
PF3D7_1040300	Q8IJ06	0.991	pos	0.55	0.859	Exported	rifin	Predicted	1 out of 5
PF3D7_1041000	Q8IIZ9	0.991	pos	0.44	0.887		rifin	Predicted	1 out of 5
PF3D7_0832500	A0A143ZYB5	0.991	pos	0.48	0.619		rifin	Predicted	1 out of 5
PF3D7_0114700	Q8I2D4	0.991	pos	0.48	0.849		rifin	Predicted	2 out of 5
PF3D7_1335300	na	0.99	pos	0.52	0.894	Exported	reticulocyte binding protein 2 homologue b	na	na
PF3D7_0731900	na	0.99	pos	0.69	0.761	Exported	rifin, pseudogene	na	na
PF3D7_1364100	A0A5K1K931	0.99	pos	0.66	0.809	Exported	6-cysteine protein	Predicted	1 out of 5
PF3D7_0504500	Q8I456	0.99	pos	0.8	0.504	Exported	MOLO1 domain-containing protein, putative	Predicted	1 out of 5
PF3D7_1000300	Q8IK35	0.99	pos	0.55	0.858	Exported	rifin	Predicted	1 out of 5
PF3D7_0200200	O96109	0.99	pos	0.53	0.792	Exported	rifin	Predicted	1 out of 5
PF3D7_1200300	Q8I641	0.99	pos	0.55	0.738	Exported	rifin	Predicted	1 out of 5
PF3D7_0930300	Q8I0U8	0.99	pos	0.81	0.747	Exported	merozoite surface protein 1	Predicted	2 out of 5
PF3D7_0731500	Q8IBE8	0.99	pos	0.29	0.595		erythrocyte binding antigen-175	Evidence at protein level	3 out of 5
PF3D7_0732300	Q8IBE3	0.99	pos	0.44	0.906		rifin	Predicted	1 out of 5
PF3D7_0413200	Q8I1V5	0.99	pos	0.43	0.785		rifin	Predicted	1 out of 5
PF3D7_0115300	Q8I2C7	0.99	pos	0.45	0.85		rifin	Predicted	2 out of 5
PF3D7_0502500	Q8I475	0.989	pos	0.62	0.851	Exported	conserved Plasmodium protein, unknown function	Predicted	1 out of 5
PF3D7_0425500	Q8IFL0	0.989	pos	0.59	0.513	Exported	stevor	Predicted	2 out of 5
PF3D7_0424300	na	0.989	pos	0.39	0.698		erythrocyte binding antigen-165, pseudogene	na	na
PF3D7_1031900	C6S3D9	0.989	pos	0.35	0.677		conserved Plasmodium protein, unknown function	Predicted	1 out of 5
PF3D7_1302300	C0H595	0.989	pos	0.49	0.858		Plasmodium exported protein, unknown function	Predicted	1 out of 5
PF3D7_1254400	Q8I4P3	0.989	pos	0.44	0.682		rifin	Predicted	1 out of 5
PF3D7_1040400	Q8IJ05	0.989	pos	0.47	0.845		rifin	Predicted	1 out of 5
PF3D7_0304600	Q7K740	0.988	pos	0.73	0.827	Exported	circumsporozoite (CS) protein	Evidence at protein level	3 out of 5
PF3D7_1147800	na	0.988	pos	0.78	0.656	Exported	membrane associated erythrocyte binding-like protein	na	na
PF3D7_0418800	C0H4B4	0.988	pos	0.64	0.821	Exported	MOLO1 domain-containing protein, putative	Predicted	1 out of 5
PF3D7_0220200	Q7KWI7	0.988	pos	0.51	0.541	Exported	Plasmodium exported protein, unknown function	Predicted	1 out of 5
PF3D7_0200600	O96113	0.988	pos	0.56	0.619	Exported	rifin	Predicted	1 out of 5
PF3D7_0812300	Q8IAV9	0.988	pos	0.54	0.748	Exported	sporozoite surface protein 3, putative	Predicted	1 out of 5
PF3D7_1121600	Q8IIF0	0.988	pos	0.84	0.836	Exported	exported protein 1	Predicted	2 out of 5
PF3D7_1400500	Q8IM83	0.988	pos	0.45	0.773		rifin	Predicted	1 out of 5
PF3D7_0632000	C6KTF2	0.988	pos	0.45	0.766		rifin	Predicted	1 out of 5
PF3D7_0222500	O96288	0.988	pos	0.48	0.82		rifin	Predicted	1 out of 5
PF3D7_0600500	C6KSL1	0.988	pos	0.35	0.856		rifin	Predicted	2 out of 5
PF3D7_0105400	na	0.987	pos	0.72	0.777	Exported	conserved Plasmodium protein, unknown function	na	na
PF3D7_0408800	Q9U0J8	0.987	pos	0.7	0.548	Exported	conserved Plasmodium protein, unknown function	Predicted	1 out of 5
PF3D7_0700500	A0A143ZVI1	0.987	pos	0.54	0.828	Exported	rifin	Predicted	1 out of 5
PF3D7_1031000	Q7KQL2	0.987	pos	0.69	0.422		ookinete surface protein P25	Predicted	1 out of 5
PF3D7_1300500	Q8IEU7	0.987	pos	0.32	0.651		rifin	Predicted	1 out of 5
PF3D7_0413300	Q8I1V4	0.987	pos	0.44	0.879		rifin	Predicted	1 out of 5
PF3D7_0900600	Q8I3E0	0.987	pos	0.31	0.934		rifin	Predicted	2 out of 5
PF3D7_0302500	O77310	0.986	pos	0.69	0.59	Exported	cytoadherence linked asexual protein 3.1	Predicted	2 out of 5
PF3D7_1427400	na	0.986	pos	0.03	0.149		conserved Plasmodium membrane protein, unknown function	na	na
PF3D7_0623300	C6KT69	0.986	pos	0.38	0.863		EGF-like membrane protein, putative	Predicted	1 out of 5
PF3D7_1000500	A0A143ZWD5	0.986	pos	0.44	0.921		rifin	Predicted	1 out of 5
PF3D7_1352500	Q8IDH5	0.986	pos	0.34	0.767		thioredoxin-related protein, putative	Predicted	1 out of 5
PF3D7_0919600	Q8I2V7	0.985	pos	0.53	0.851	Exported	dolichyl-diphosphooligosaccharide--protein glycosyltransferase subunit WBP1, putative	Inferred from homology	2 out of 5
PF3D7_1371600	na	0.985	pos	0.61	0.564	Exported	erythrocyte binding like protein 1, pseudogene	na	na
PF3D7_0222400	na	0.985	pos	0.6	0.633	Exported	rifin, pseudogene	na	na
PF3D7_0631700	na	0.985	pos	0.6	0.759	Exported	rifin, pseudogene	na	na
PF3D7_1346700	A0A5K1K917	0.985	pos	0.6	0.862	Exported	6-cysteine protein	Predicted	1 out of 5
PF3D7_1246000	Q8I4X2	0.985	pos	0.57	0.643	Exported	conserved Plasmodium protein, unknown function	Predicted	1 out of 5
PF3D7_0731700	Q8IBE7	0.985	pos	0.78	0.63	Exported	Plasmodium exported protein (hyp9), unknown function	Predicted	1 out of 5
PF3D7_1478800	Q8IK47	0.985	pos	0.83	0.711	Exported	Plasmodium exported protein, unknown function	Predicted	1 out of 5
PF3D7_1127500	Q8II88	0.985	pos	0.54	0.888	Exported	protein disulfide-isomerase, putative	Predicted	1 out of 5
PF3D7_0616500	C6KT06	0.985	pos	0.7	0.789	Exported	TRAP-like protein	Predicted	2 out of 5
PF3D7_0701300	na	0.985	pos	0.48	0.758		rifin, pseudogene	na	na
PF3D7_1101400	na	0.985	pos	0.48	0.748		rifin, pseudogene	na	na
PF3D7_1105300	Q8IIU9	0.985	pos	0.3	0.768		conserved Plasmodium protein, unknown function	Predicted	1 out of 5
PF3D7_1437100	Q8IL95	0.985	pos	0.28	0.591		conserved protein, unknown function	Predicted	1 out of 5
PF3D7_0532100	A0A5K1K7X4	0.984	pos	0.68	0.805	Exported	early transcribed membrane protein 5	Predicted	1 out of 5
PF3D7_0732500	C0H4Q5	0.984	pos	0.58	0.922	Exported	rifin	Predicted	1 out of 5
PF3D7_1133400	Q7KQK5	0.984	pos	0.35	0.918		apical membrane antigen 1	Evidence at protein level	3 out of 5
PF3D7_1000400	Q8IK34	0.984	pos	0.29	0.907		rifin	Predicted	1 out of 5
PF3D7_1149800	Q8IHM5	0.984	pos	0.44	0.918		rifin	Predicted	1 out of 5
PF3D7_1040500	Q8IJ04	0.984	pos	0.34	0.915		rifin	Predicted	1 out of 5
PF3D7_0526900	A0A5K1K8K6	0.983	pos	0.58	0.788	Exported	transmembrane emp24 domain-containing protein, putative	Inferred from homology	1 out of 5
PF3D7_0910300	Q8I349	0.983	pos	0.6	0.837	Exported	conserved protein, unknown function	Predicted	1 out of 5
PF3D7_1312000	Q8I6Z9	0.983	pos	0.8	0.797	Exported	malonyl CoA-acyl carrier protein transacylase	Predicted	1 out of 5
PF3D7_0632300	C6KTF5	0.983	pos	0.52	0.818	Exported	rifin	Predicted	2 out of 5
PF3D7_0406200	Q6ZMA7	0.983	pos	0.62	0.895	Exported	sexual stage-specific protein precursor	Predicted	2 out of 5
PF3D7_1200500	Q8I0E0	0.983	pos	0.33	0.833		rifin	Predicted	1 out of 5
PF3D7_1400200	Q8IM85	0.983	pos	0.37	0.907		rifin	Predicted	1 out of 5
PF3D7_0200500	O96112	0.983	pos	0.27	0.919		rifin	Predicted	1 out of 5
PF3D7_1420700	Q8ILP3	0.982	pos	0.8	0.847	Exported	surface protein P113	Evidence at protein level	4 out of 5
PF3D7_0201400	O96119	0.982	pos	0.65	0.544	Exported	Plasmodium exported protein (hyp10), unknown function	Predicted	1 out of 5
PF3D7_1017100	Q8IJM8	0.982	pos	0.89	0.859	Exported	rhoptry neck protein 12	Predicted	1 out of 5
PF3D7_1373300	C0H5N8	0.982	pos	0.51	0.513	Exported	rifin	Predicted	1 out of 5
PF3D7_1346800	na	0.982	pos	0.32	0.853		6-cysteine protein	na	na
PF3D7_1310500	Q8IEL0	0.982	pos	0.3	0.617		ER membrane protein complex subunit 7, putative	Predicted	1 out of 5
PF3D7_0115600	Q8I2C5	0.982	pos	0.35	0.925		rifin	Predicted	1 out of 5
PF3D7_1040900	Q8IJ00	0.982	pos	0.42	0.579		rifin	Predicted	1 out of 5
PF3D7_1447900	Q8IKZ6	0.982	pos	0.03	0.196		multidrug resistance protein 2	Predicted	2 out of 5
PF3D7_0421200	Q8IFQ3	0.982	pos	0.48	0.871		rifin	Predicted	2 out of 5
PF3D7_1335400	na	0.981	pos	0.51	0.891	Exported	reticulocyte binding protein 2 homologue a	na	na
PF3D7_0402300	B9ZSJ4	0.981	pos	0.63	0.705	Exported	reticulocyte binding protein homologue 1	Predicted	1 out of 5
PF3D7_0901100	Q8I3D6	0.981	pos	0.52	0.672	Exported	rifin	Predicted	1 out of 5
PF3D7_1439300	Q8IL76	0.981	pos	0.54	0.884	Exported	Sad1/UNC domain-containing protein, putative	Predicted	1 out of 5
PF3D7_0828800	Q8IBB9	0.981	pos	0.76	0.699	Exported	GPI-anchored micronemal antigen	Predicted	3 out of 5
PF3D7_0713700	C0H4M7	0.981	pos	0.36	0.79		conserved Plasmodium protein, unknown function	Predicted	1 out of 5
PF3D7_1301400	Q8IEJ2	0.981	pos	0.89	0.219		Plasmodium exported protein (hyp12), unknown function	Predicted	1 out of 5
PF3D7_1200200	Q8I642	0.981	pos	0.37	0.923		rifin	Predicted	1 out of 5
PF3D7_0405900	Q8I1W9	0.981	pos	0.29	0.695		apical sushi protein	Predicted	2 out of 5
PF3D7_1449000	Q8IKY4	0.98	pos	0.93	0.836	Exported	gamete egress and sporozoite traversal protein, putative	Predicted	1 out of 5
PF3D7_1334700	A0A5K1K987	0.98	pos	0.88	0.727	Exported	MSP7-like protein	Predicted	1 out of 5
PF3D7_0831400	C0H4Z7	0.98	pos	0.91	0.816	Exported	Plasmodium exported protein, unknown function	Predicted	1 out of 5
PF3D7_0103900	Q8I2A1	0.98	pos	0.57	0.807	Exported	parasite-infected erythrocyte surface protein	Predicted	2 out of 5
PF3D7_0508000	na	0.98	pos	0.36	0.803		6-cysteine protein	na	na
PF3D7_0810400	C0H4T7	0.98	pos	0.3	0.254		aquaporin, putative	Predicted	1 out of 5
PF3D7_0705800	A0A143ZVI9	0.98	pos	0.87	0.498		cysteine-rich secretory protein, putative	Predicted	1 out of 5
PF3D7_0900200	Q8I3E4	0.98	pos	0.4	0.923		rifin	Predicted	2 out of 5
PF3D7_0511600	Q8I3Z0	0.979	pos	0.52	0.803	Exported	apical rhoptry neck protein	Predicted	1 out of 5
PF3D7_1401200	Q8IM76	0.979	pos	0.62	0.845	Exported	Plasmodium exported protein, unknown function	Predicted	1 out of 5
PF3D7_0832000	A0A143ZWI7	0.979	pos	0.52	0.663	Exported	stevor	Predicted	1 out of 5
PF3D7_0424200	C0H496	0.979	pos	0.62	0.795	Exported	reticulocyte binding protein homologue 4	Predicted	3 out of 5
PF3D7_1247300	Q8I4V9	0.979	pos	0.11	0.202		GPI mannosyltransferase 2, putative	Inferred from homology	3 out of 5
PF3D7_1428000	Q8ILI5	0.979	pos	0.04	0.219		conserved Plasmodium membrane protein, unknown function	Predicted	1 out of 5
PF3D7_0929900	C0H574	0.979	pos	0.43	0.877		conserved Plasmodium protein, unknown function	Predicted	1 out of 5
PF3D7_0833100	A0A143ZWJ4	0.979	pos	0.26	0.64		rifin	Predicted	1 out of 5
PF3D7_0632400	C6KTF6	0.979	pos	0.3	0.929		rifin	Predicted	1 out of 5
PF3D7_1124000	Q8IIC3	0.978	pos	0.52	0.814	Exported	endoplasmic reticulum oxidoreductin, putative	Inferred from homology	2 out of 5
PF3D7_1314500	Q8I6T5	0.978	pos	0.65	0.647	Exported	transmembrane emp24 domain-containing protein, putative	Inferred from homology	2 out of 5
PF3D7_0422100	Q8IFP5	0.978	pos	0.62	0.697	Exported	transmembrane emp24 domain-containing protein, putative	Inferred from homology	2 out of 5
PF3D7_0511400	Q8I3Z2	0.978	pos	0.72	0.78	Exported	conserved Plasmodium protein, unknown function	Predicted	1 out of 5
PF3D7_1334600	C0H5F3	0.978	pos	0.86	0.867	Exported	MSP7-like protein	Predicted	1 out of 5
PF3D7_1442600	Q8IL45	0.978	pos	0.7	0.881	Exported	TRAP-like protein	Predicted	1 out of 5
PF3D7_1137300	Q8IHZ2	0.978	pos	0.27	0.156		CLPTM1 domain-containing protein, putative	Inferred from homology	1 out of 5
PF3D7_0112900	Q9U0N2	0.978	pos	0.39	0.235		Plasmodium exported protein, unknown function	Predicted	1 out of 5
PF3D7_1150200	Q8IHM2	0.978	pos	0.39	0.932		rifin	Predicted	1 out of 5
PF3D7_1254200	Q8I4P5	0.978	pos	0.28	0.927		rifin	Predicted	1 out of 5
PF3D7_0830300	Q8IBC9	0.978	pos	0.44	0.427		sporozoite invasion-associated protein 2	Predicted	1 out of 5
PF3D7_1301600	Q76NM5	0.978	pos	0.28	0.905		erythrocyte binding antigen-140	Predicted	3 out of 5
PF3D7_1141600	Q8IHU9	0.977	pos	0.77	0.891	Exported	dolichol-phosphate mannosyltransferase	Inferred from homology	3 out of 5
PF3D7_0107300	Q8I269	0.977	pos	0.73	0.821	Exported	conserved Plasmodium protein, unknown function	Predicted	1 out of 5
PF3D7_0511100	Q8I3Z4	0.977	pos	0.71	0.834	Exported	conserved Plasmodium protein, unknown function	Predicted	1 out of 5
PF3D7_1466000	Q8IKH6	0.977	pos	0.83	0.849	Exported	conserved protein, unknown function	Predicted	1 out of 5
PF3D7_0721100	Q8IBP0	0.977	pos	0.86	0.812	Exported	conserved protein, unknown function	Predicted	1 out of 5
PF3D7_0528900	C0H4G6	0.977	pos	0.84	0.584	Exported	conserved protein, unknown function	Predicted	1 out of 5
PF3D7_1252200	Q8I4R4	0.977	pos	0.87	0.897	Exported	chitinase	Predicted	2 out of 5
PF3D7_1371500	C0H5M5	0.977	pos	0.29	0.452		probable protein, unknown function	Predicted	1 out of 5
PF3D7_0401400	Q8I210	0.977	pos	0.36	0.918		rifin	Predicted	1 out of 5
PF3D7_0314000	C0H473	0.977	pos	0.9	0.365		HSP20-like chaperone, putative	Predicted	2 out of 5
PF3D7_0925900	Q8I2Q0	0.976	pos	0.88	0.868	Exported	parasitophorous vacuolar protein 5, putative	Evidence at protein level	1 out of 5
PF3D7_1340900	Q8IDS7	0.976	pos	0.52	0.725	Exported	sodium-dependent phosphate transporter	Inferred from homology	2 out of 5
PF3D7_0911900	Q8I333	0.976	pos	0.93	0.854	Exported	falstatin	Predicted	2 out of 5
PF3D7_0402500	na	0.976	pos	0.45	0.674		rifin, pseudogene	na	na
PF3D7_1462600	Q8IKK8	0.976	pos	0.06	0.166		conserved Plasmodium membrane protein, unknown function	Predicted	1 out of 5
PF3D7_0208800	O96174	0.976	pos	0.45	0.311		conserved Plasmodium protein, unknown function	Predicted	1 out of 5
PF3D7_0220000	O96275	0.976	pos	0.09	0.116		liver stage antigen 3	Predicted	1 out of 5
PF3D7_0301400	C0H467	0.976	pos	0.49	0.686		Plasmodium exported protein, unknown function	Predicted	1 out of 5
PF3D7_1345100	Q8IDP4	0.975	pos	0.88	0.889	Exported	thioredoxin 2	Evidence at protein level	2 out of 5
PF3D7_1207700	Q8I0V6	0.975	pos	0.94	0.902	Exported	blood stage antigen 41-3 precursor	Predicted	1 out of 5
PF3D7_0112100	Q9U0N5	0.975	pos	0.84	0.83	Exported	conserved Plasmodium protein, unknown function	Predicted	1 out of 5
PF3D7_0402900	Q8I200	0.975	pos	0.86	0.849	Exported	probable protein, unknown function	Predicted	1 out of 5
PF3D7_0715400	A0A143ZXA3	0.975	pos	0.8	0.576	Exported	secreted ookinete protein, putative	Predicted	1 out of 5
PF3D7_0801300	Q8IAL0	0.975	pos	0.96	0.855	Exported	von Willebrand factor A domain-related protein	Predicted	2 out of 5
PF3D7_0828200	Q8IBB3	0.975	pos	0.43	0.728		leucine--tRNA ligase, putative	Inferred from homology	2 out of 5
PF3D7_0832700	na	0.975	pos	0.77	0.2		Plasmodium exported protein (PHISTa-like), unknown function, pseudogene	na	na
PF3D7_0421500	na	0.975	pos	0.39	0.821		rifin, pseudogene	na	na
PF3D7_1030200	Q8IJA3	0.975	pos	0.07	0.102		claudin-like apicomplexan microneme protein, putative	Predicted	1 out of 5
PF3D7_1330200	A0A5K1K8U3	0.975	pos	0.45	0.767		conserved Plasmodium protein, unknown function	Predicted	1 out of 5
PF3D7_1416700	C6S3H6	0.975	pos	0.88	0.291		conserved protein, unknown function	Predicted	1 out of 5
PF3D7_0624300	C6KT79	0.975	pos	0.87	0.202		CPW-WPC family protein	Predicted	1 out of 5
PF3D7_0206100	O96155	0.975	pos	0.66	0.409		cysteine desulfuration protein SufE	Predicted	1 out of 5
PF3D7_0625400	C6KT90	0.974	pos	0.96	0.805	Exported	conserved Plasmodium protein, unknown function	Predicted	1 out of 5
PF3D7_1036400	A0A143ZZD7	0.974	pos	0.71	0.632	Exported	liver stage antigen 1	Predicted	1 out of 5
PF3D7_1371900	C0H5M6	0.974	pos	0.79	0.727	Exported	Plasmodium exported protein, unknown function	Predicted	1 out of 5
PF3D7_0620000	C6KT40	0.974	pos	0.73	0.915	Exported	secreted ookinete protein 25, putative	Predicted	1 out of 5
PF3D7_1231400	Q8I5A6	0.974	pos	0.07	0.205		amino acid transporter, putative	Predicted	1 out of 5
PF3D7_0506400	A0A5K1K846	0.974	pos	0.88	0.176		conserved Plasmodium protein, unknown function	Predicted	1 out of 5
PF3D7_1412000	Q8ILX4	0.973	pos	0.67	0.805	Exported	p1/s1 nuclease, putative	Inferred from homology	1 out of 5
PF3D7_0702600	Q8I6S7	0.973	pos	0.87	0.618	Exported	chitinase precursor fragment, truncated	Predicted	1 out of 5
PF3D7_0525700	Q8I3K8	0.973	pos	0.88	0.55	Exported	conserved protein, unknown function	Predicted	1 out of 5
PF3D7_1404300	Q8IM51	0.973	pos	0.94	0.858	Exported	secreted ookinete adhesive protein, putative	Predicted	1 out of 5
PF3D7_0523900	C0H4G1	0.973	pos	0.1	0.36		MerC domain-containing protein, putative	Predicted	1 out of 5
PF3D7_0207000	Q7KWJ2	0.973	pos	0.29	0.839		merozoite surface protein 4	Predicted	1 out of 5
PF3D7_0805600	A0A143ZY93	0.973	pos	0.17	0.782		PAP2-like protein, putative	Predicted	1 out of 5
PF3D7_0114500	Q8I2D5	0.973	pos	0.66	0.46		Plasmodium exported protein (hyp10), unknown function	Predicted	1 out of 5
PF3D7_1479700	Q8IK41	0.973	pos	0.21	0.76		rifin	Predicted	1 out of 5
PF3D7_1300700	Q8IEU5	0.973	pos	0.32	0.855		rifin	Predicted	1 out of 5
PF3D7_0100600	Q9NFB2	0.973	pos	0.49	0.754		rifin	Predicted	2 out of 5
PF3D7_0606800	C6KSR6	0.972	pos	0.84	0.546	Exported	VFT protein	Evidence at protein level	1 out of 5
PF3D7_0907900	Q8I372	0.972	pos	0.85	0.652	Exported	peptide deformylase	Evidence at protein level	3 out of 5
PF3D7_1115600	Q8IIK8	0.972	pos	0.96	0.71	Exported	peptidyl-prolyl cis-trans isomerase	Inferred from homology	2 out of 5
PF3D7_1118900	Q8IIH8	0.972	pos	0.91	0.568	Exported	conserved protein, unknown function	Predicted	1 out of 5
PF3D7_0502400	Q8I476	0.972	pos	0.59	0.911	Exported	merozoite surface protein 8	Predicted	1 out of 5
PF3D7_0315200	O97267	0.972	pos	0.9	0.666	Exported	circumsporozoite- and TRAP-related protein	Predicted	3 out of 5
PF3D7_1372500	na	0.972	pos	0.54	0.491		stevor, pseudogene	na	na
PF3D7_0702900	C0H4K1	0.972	pos	0.88	0.328		centrin, putative	Predicted	1 out of 5
PF3D7_0214800	O96228	0.972	pos	0.17	0.244		conserved Plasmodium membrane protein, unknown function	Predicted	1 out of 5
PF3D7_0902900	Q8I3B9	0.972	pos	0.45	0.481		conserved Plasmodium protein, unknown function	Predicted	1 out of 5
PF3D7_1110100	A0A143ZYA8	0.972	pos	0.06	0.227		conserved Plasmodium protein, unknown function	Predicted	1 out of 5
PF3D7_1138200	Q8IHY2	0.972	pos	0.06	0.08		conserved protein, unknown function	Predicted	1 out of 5
PF3D7_1316300	C0H5B9	0.971	pos	0.94	0.882	Exported	conserved Plasmodium protein, unknown function	Predicted	1 out of 5
PF3D7_1010700	Q8IJT8	0.971	pos	0.96	0.64	Exported	dolichyl-phosphate-mannose--protein mannosyltransferase, putative	Predicted	1 out of 5
PF3D7_0529100	Q8I3H6	0.971	pos	0.8	0.554	Exported	thioredoxin-like protein, putative	Predicted	1 out of 5
PF3D7_1105600	Q8IIU7	0.971	pos	0.9	0.839	Exported	translocon component PTEX88	Predicted	1 out of 5
PF3D7_1014200	Q8IJQ3	0.971	pos	0.18	0.453		male gamete fusion factor HAP2, putative	Inferred from homology	1 out of 5
PF3D7_1135000	na	0.971	pos	0.13	0.126		PQ-loop repeat-containing protein, unspecified product	na	na
PF3D7_1447600	C6S3I9	0.971	pos	0.84	0.369		conserved protein, unknown function	Predicted	1 out of 5
PF3D7_1323700	Q8IE80	0.971	pos	0.04	0.083		glideosome associated protein with multiple membrane spans 1	Predicted	1 out of 5
PF3D7_0522600	Q8I3N7	0.971	pos	0.36	0.194		inner membrane complex protein	Predicted	1 out of 5
PF3D7_1480000	Q8IK38	0.971	pos	0.21	0.856		rifin	Predicted	1 out of 5
PF3D7_0707300	C0H4M0	0.971	pos	0.35	0.864		rhoptry-associated membrane antigen	Predicted	3 out of 5
PF3D7_1411900	Q8ILX6	0.97	pos	0.69	0.606	Exported	p1/s1 nuclease, putative	Inferred from homology	1 out of 5
PF3D7_0811600	Q8IAV1	0.97	pos	0.63	0.89	Exported	conserved protein, unknown function	Predicted	1 out of 5
PF3D7_0411200	Q9U0H6	0.97	pos	0.58	0.539	Exported	PP-loop family protein, putative	Predicted	2 out of 5
PF3D7_0423800	Q8IFM8	0.97	pos	0.94	0.439		cysteine-rich protective antigen	Evidence at protein level	5 out of 5
PF3D7_0605900	C6KSQ7	0.97	pos	0.16	0.331		long chain polyunsaturated fatty acid elongation enzyme, putative	Inferred from homology	3 out of 5
PF3D7_1209900	Q8I5V0	0.97	pos	0.1	0.721		ABC transporter B family member 7, putative	Predicted	1 out of 5
PF3D7_0619100	C6KT31	0.97	pos	0.47	0.783		conserved Plasmodium protein, unknown function	Predicted	1 out of 5
PF3D7_0935700	Q8I2G3	0.97	pos	0.47	0.23		Plasmodium exported protein, unknown function	Predicted	1 out of 5
PF3D7_1252400	na	0.969	pos	0.73	0.829	Exported	reticulocyte binding protein homologue 3, pseudogene	na	na
PF3D7_1145500	Q8IHR3	0.969	pos	0.57	0.829	Exported	ABC transporter B family member 3, putative	Predicted	1 out of 5
PF3D7_1122300	Q8IIE3	0.969	pos	0.57	0.829	Exported	conserved Plasmodium protein, unknown function	Predicted	1 out of 5
PF3D7_0530800	C0H4H0	0.969	pos	0.56	0.656	Exported	CPW-WPC family protein	Predicted	1 out of 5
PF3D7_1463100	na	0.969	pos	0.04	0.191		conserved Plasmodium protein, unknown function, pseudogene	na	na
PF3D7_0817500	Q7K6B1	0.969	pos	0.62	0.345		histidine triad nucleotide-binding protein 1	Predicted	1 out of 5
PF3D7_1040700	Q8IJ02	0.969	pos	0.27	0.894		rifin	Predicted	1 out of 5
PF3D7_1323000	Q8I6T4	0.968	pos	0.76	0.794	Exported	beta-hydroxyacyl-ACP dehydratase	Inferred from homology	2 out of 5
PF3D7_0704900	Q8IC21	0.968	pos	0.73	0.834	Exported	peptide chain release factor 2	Inferred from homology	2 out of 5
PF3D7_0417000	Q8I1R8	0.968	pos	0.83	0.622	Exported	conserved Plasmodium protein, unknown function	Predicted	1 out of 5
PF3D7_0920300	Q8I2V0	0.968	pos	0.94	0.777	Exported	conserved Plasmodium protein, unknown function	Predicted	1 out of 5
PF3D7_0936200	Q8I2F8	0.968	pos	0.88	0.527	Exported	Plasmodium exported protein (hyp11), unknown function	Predicted	1 out of 5
PF3D7_1421900	Q8ILN2	0.968	pos	0.23	0.606		copper transporter, putative	Inferred from homology	2 out of 5
PF3D7_0519200	Q8I3R7	0.968	pos	0.1	0.668		V-type proton ATPase 16 kDa proteolipid subunit	Inferred from homology	2 out of 5
PF3D7_0604400	C6KSP2	0.968	pos	0.81	0.222		conserved protein, unknown function	Predicted	1 out of 5
PF3D7_1406800	Q8IM26	0.968	pos	0.05	0.073		glideosome associated protein with multiple membrane spans 3	Predicted	1 out of 5
PF3D7_1478500	na	0.967	pos	0.53	0.527	Exported	Plasmodium exported protein (PHISTa), unknown function, pseudogene	na	na
PF3D7_1466500	C6S3K1	0.967	pos	0.95	0.856	Exported	conserved Plasmodium protein, unknown function	Predicted	1 out of 5
PF3D7_0830400	Q8IBD0	0.967	pos	0.66	0.527	Exported	CRA domain-containing protein, putative	Predicted	1 out of 5
PF3D7_0202500	O96128	0.967	pos	0.63	0.769	Exported	early transcribed membrane protein 2	Predicted	1 out of 5
PF3D7_0501600	Q8I484	0.967	pos	0.95	0.692	Exported	rhoptry-associated protein 2	Predicted	1 out of 5
PF3D7_0916300	Q8I2Y9	0.967	pos	0.34	0.505		conserved Plasmodium protein, unknown function	Predicted	1 out of 5
PF3D7_0935800	Q8I2G2	0.967	pos	0.22	0.83		cytoadherence linked asexual protein 9	Predicted	1 out of 5
PF3D7_0620400	C6KT44	0.967	pos	0.49	0.625		merozoite surface protein 10	Predicted	2 out of 5
PF3D7_1229100	Q8I5C7	0.967	pos	0.13	0.134		multidrug resistance-associated protein 2	Predicted	2 out of 5
PF3D7_0500700	na	0.966	pos	0.59	0.832	Exported	rifin, pseudogene	na	na
PF3D7_1011500	Q8IJT0	0.966	pos	0.31	0.186		conserved protein, unknown function	Predicted	1 out of 5
PF3D7_1368000	C0H5L2	0.965	pos	0.94	0.519	Exported	conserved protein, unknown function	Predicted	1 out of 5
PF3D7_0902600	na	0.965	pos	0.6	0.453		serine/threonine protein kinase, FIKK family	na	na
PF3D7_0208500	Q7KWJ1	0.964	pos	0.89	0.598	Exported	acyl carrier protein	Inferred from homology	2 out of 5
PF3D7_0825200	Q8IB86	0.964	pos	0.8	0.787	Exported	translation initiation factor IF-3	Inferred from homology	2 out of 5
PF3D7_0917900	Q8I2X4	0.964	pos	0.84	0.797	Exported	heat shock protein 70	Inferred from homology	3 out of 5
PF3D7_0818600	A0A143ZYA4	0.964	pos	0.75	0.573	Exported	BEM46-like protein, putative	Predicted	1 out of 5
PF3D7_1305700	Q8IEQ8	0.964	pos	0.71	0.786	Exported	conserved Plasmodium protein, unknown function	Predicted	1 out of 5
PF3D7_0722800	Q8IBM5	0.964	pos	0.87	0.713	Exported	conserved protein, unknown function	Predicted	1 out of 5
PF3D7_1207500	Q8I5X0	0.964	pos	0.71	0.629	Exported	RNA-binding protein, putative	Predicted	1 out of 5
PF3D7_1215900	Q8I5P8	0.964	pos	0.57	0.662	Exported	serpentine receptor, putative	Predicted	1 out of 5
PF3D7_0827700	Q8IBA9	0.964	pos	0.18	0.863		magnesium transporter, putative	Predicted	1 out of 5
PF3D7_0207700	O96164	0.963	pos	0.95	0.926	Exported	serine repeat antigen 4	Evidence at protein level	2 out of 5
PF3D7_1249900	A0A144A0V8	0.963	pos	0.56	0.852	Exported	ribosomal RNA small subunit methyltransferase A2, putative	Inferred from homology	2 out of 5
PF3D7_1035300	Q8IJ56	0.963	pos	0.9	0.868	Exported	glutamate-rich protein GLURP	Predicted	1 out of 5
PF3D7_0202900	A0A146M427	0.963	pos	0.05	0.173		palmitoyltransferase DHHC12, putative	Inferred from homology	2 out of 5
mal_mito_3	na	0.963	pos	0.01	0.222		unspecified product	na	na
PF3D7_1332100	Q8IE07	0.963	pos	0.54	0.269		conserved protein, unknown function	Predicted	1 out of 5
PF3D7_1472300	Q8IKB5	0.963	pos	0.4	0.725		conserved protein, unknown function	Predicted	1 out of 5
PF3D7_1302200	Q8IEU1	0.962	pos	0.53	0.621	Exported	protein UIS3	Evidence at protein level	1 out of 5
PF3D7_0913900	Q8I313	0.962	pos	0.88	0.576	Exported	arginine--tRNA ligase, putative	Inferred from homology	2 out of 5
PF3D7_0403300	Q8I1Z7	0.962	pos	0.73	0.602	Exported	conserved Plasmodium protein, unknown function	Predicted	1 out of 5
PF3D7_1461700	C6S3J8	0.962	pos	0.95	0.599	Exported	conserved Plasmodium protein, unknown function	Predicted	1 out of 5
PF3D7_1347600	C0H5H7	0.962	pos	0.73	0.84	Exported	conserved protein, unknown function	Predicted	1 out of 5
PF3D7_0212600	O96207	0.962	pos	0.93	0.808	Exported	secreted protein with altered thrombospondin repeat domain	Predicted	1 out of 5
PF3D7_0102500	Q8I2B4	0.962	pos	0.53	0.71	Exported	erythrocyte binding antigen-181	Predicted	3 out of 5
PF3D7_0721500	Q8IBN6	0.962	pos	0.03	0.2		conserved Plasmodium membrane protein, unknown function	Predicted	1 out of 5
PF3D7_0421900	Q8IFP7	0.962	pos	0.92	0.238		conserved Plasmodium protein, unknown function	Predicted	1 out of 5
PF3D7_0911600	C0H534	0.962	pos	0.46	0.619		conserved Plasmodium protein, unknown function	Predicted	1 out of 5
PF3D7_1327100	A0A5K1K8V6	0.962	pos	0.44	0.851		conserved protein, unknown function	Predicted	1 out of 5
PF3D7_0312500	O77343	0.962	pos	0.28	0.335		major facilitator superfamily-related transporter, putative	Predicted	1 out of 5
PF3D7_0727800	Q8IBH9	0.962	pos	0.39	0.237		cation transporting ATPase, putative	Predicted	2 out of 5
PF3D7_1216600	Q8I5P1	0.961	pos	0.94	0.918	Exported	cell traversal protein for ookinetes and sporozoites	Evidence at protein level	1 out of 5
PF3D7_1335000	Q8IDX9	0.961	pos	0.94	0.866	Exported	MSP7-like protein	Predicted	1 out of 5
PF3D7_1472100	Q8IKB7	0.961	pos	0.03	0.534		protein transport protein YIP1, putative	Inferred from homology	1 out of 5
PF3D7_0206900	na	0.961	pos	0.47	0.796		merozoite surface protein 5	na	na
PF3D7_1013300	Q8IJR2	0.961	pos	0.33	0.772		conserved Plasmodium protein, unknown function	Predicted	1 out of 5
PF3D7_0110000	Q8I244	0.96	pos	0.83	0.526	Exported	conserved Plasmodium protein, unknown function	Predicted	1 out of 5
PF3D7_1035800	Q8IJ50	0.96	pos	0.92	0.915	Exported	probable protein, unknown function	Predicted	1 out of 5
PF3D7_1468500	na	0.96	pos	0.37	0.315		derlin-1	na	na
PF3D7_0504000	Q8I461	0.96	pos	0.27	0.136		cation transporting P-ATPase	Predicted	2 out of 5
PF3D7_0725400	Q8IBJ7	0.959	pos	0.72	0.813	Exported	conserved Plasmodium protein, unknown function	Predicted	1 out of 5
PF3D7_0831600	A0A143ZVM1	0.959	pos	0.86	0.904	Exported	cytoadherence linked asexual protein 8	Predicted	1 out of 5
PF3D7_0103200	Q8I2A8	0.959	pos	0.21	0.259		nucleoside transporter 4	Inferred from homology	2 out of 5
PF3D7_1346100	Q8IDN6	0.959	pos	0.06	0.41		protein transport protein SEC61 subunit alpha	Inferred from homology	2 out of 5
PF3D7_1140000	Q8IHW5	0.959	pos	0.46	0.722		carbonic anhydrase	Predicted	1 out of 5
PF3D7_0104700	Q8I292	0.959	pos	0.15	0.246		major facilitator superfamily-related transporter, putative	Predicted	1 out of 5
PF3D7_0914700	Q8I305	0.959	pos	0.1	0.154		major facilitator superfamily-related transporter, putative	Predicted	1 out of 5
PF3D7_0222600	O96289	0.959	pos	0.24	0.837		rifin	Predicted	1 out of 5
PF3D7_0312100	O77347	0.959	pos	0.03	0.103		E3 ubiquitin-protein ligase	Predicted	2 out of 5
PF3D7_0207900	O96166	0.958	pos	0.75	0.834	Exported	serine repeat antigen 2	Inferred from homology	2 out of 5
PF3D7_1033200	Q8IJ76	0.958	pos	0.57	0.704	Exported	early transcribed membrane protein 10.2	Predicted	1 out of 5
PF3D7_0104800	Q8I291	0.958	pos	0.12	0.563		novel putative transporter 1, putative	Predicted	1 out of 5
PF3D7_0919500	Q8I2V8	0.957	pos	0.55	0.663	Exported	major facilitator superfamily domain-containing protein, putative	Predicted	1 out of 5
PF3D7_0303900	Q9NLB9	0.957	pos	0.87	0.832	Exported	phosphatidylethanolamine-binding protein, putative	Predicted	1 out of 5
PF3D7_0901400	Q8I3D3	0.957	pos	0.55	0.915	Exported	rifin	Predicted	1 out of 5
PF3D7_1330400	na	0.957	pos	0.05	0.312		ER lumen protein retaining receptor 1, putative, unspecified product	na	na
PF3D7_0302300	na	0.957	pos	0.09	0.226		erythrocyte membrane protein 1 (PfEMP1), pseudogene	na	na
PF3D7_0807200	C0H4S6	0.957	pos	0.07	0.294		conserved Plasmodium membrane protein, unknown function	Predicted	1 out of 5
PF3D7_1405700	Q8IM37	0.957	pos	0.03	0.133		RING zinc finger protein, putative	Predicted	1 out of 5
PF3D7_1335900	Q76NM2	0.956	pos	0.87	0.581	Exported	thrombospondin-related anonymous protein	Evidence at protein level	2 out of 5
PF3D7_0209300	A0A143ZWM3	0.956	pos	0.76	0.744	Exported	2C-methyl-D-erythritol 2,4-cyclodiphosphate synthase	Inferred from homology	2 out of 5
PF3D7_1338800	C0H5G0	0.956	pos	0.63	0.522	Exported	CPW-WPC family protein	Predicted	1 out of 5
PF3D7_1024800	Q8IJF6	0.956	pos	0.59	0.811	Exported	exported protein 3	Predicted	1 out of 5
PF3D7_0102700	Q8I2B3	0.956	pos	0.9	0.705	Exported	merozoite-associated tryptophan-rich antigen	Predicted	1 out of 5
PF3D7_1022200	Q8IJI2	0.956	pos	0.12	0.167		conserved Plasmodium membrane protein, unknown function	Inferred from homology	1 out of 5
PF3D7_1116600	Q8IIK0	0.956	pos	0.12	0.171		dolichyl-diphosphooligosaccharide--protein glycosyltransferase subunit STT3, putative	Inferred from homology	3 out of 5
PF3D7_0905500	Q8I394	0.956	pos	0.12	0.216		conserved protein, unknown function	Predicted	1 out of 5
PF3D7_0833000	A0A143ZVN3	0.956	pos	0.2	0.811		rifin	Predicted	1 out of 5
PF3D7_0815000	C0Z3M4	0.955	pos	0.78	0.599	Exported	selenoprotein	Predicted	1 out of 5
PF3D7_0628300	na	0.955	pos	0.15	0.38		choline/ethanolaminephosphotransferase, putative	na	na
PF3D7_0817800	Q8IB13	0.955	pos	0.77	0.185		conserved Plasmodium protein, unknown function	Predicted	1 out of 5
PF3D7_0508200	C0H4D2	0.955	pos	0.62	0.384		longevity-assurance (LAG1) protein, putative	Predicted	1 out of 5
PF3D7_0926400	C0H564	0.955	pos	0.42	0.492		monocarboxylate transporter, putative	Predicted	1 out of 5
PF3D7_1028200	Q8IJC2	0.955	pos	0.05	0.209		RING zinc finger protein, putative	Predicted	1 out of 5
PF3D7_1367300	Q8ID35	0.954	pos	0.85	0.88	Exported	conserved Plasmodium protein, unknown function	Predicted	1 out of 5
PF3D7_0912200	Q8I330	0.954	pos	0.69	0.553	Exported	conserved protein, unknown function	Predicted	1 out of 5
PF3D7_1401400	Q7KQM5	0.954	pos	0.62	0.659	Exported	early transcribed membrane protein 14.1	Predicted	1 out of 5
PF3D7_1475500	Q8IK83	0.954	pos	0.82	0.752	Exported	LCCL domain-containing protein	Predicted	1 out of 5
PF3D7_1113800	Q8IIM4	0.954	pos	0.04	0.559		conserved Plasmodium membrane protein, unknown function	Predicted	1 out of 5
PF3D7_1018300	C6S3D0	0.954	pos	0.27	0.402		peptidase, putative	Predicted	1 out of 5
PF3D7_1008500	Q8IJV9	0.954	pos	0.4	0.6		protein GPR89, putative	Predicted	1 out of 5
PF3D7_1300200	Q8IEV0	0.954	pos	0.33	0.896		rifin	Predicted	1 out of 5
PF3D7_1033800	Q8IJ71	0.953	pos	0.58	0.806	Exported	plasmepsin VII	Inferred from homology	1 out of 5
PF3D7_0204600	O96143	0.953	pos	0.65	0.802	Exported	5'-3' exonuclease, putative	Predicted	1 out of 5
PF3D7_0926200	C0H562	0.953	pos	0.66	0.51	Exported	conserved Plasmodium protein, unknown function	Predicted	1 out of 5
PF3D7_0918000	Q8I2X3	0.953	pos	0.33	0.875		glideosome-associated protein 50	Evidence at protein level	3 out of 5
PF3D7_1333300	Q8IDZ5	0.953	pos	0.44	0.744		transmembrane emp24 domain-containing protein, putative	Inferred from homology	2 out of 5
PF3D7_1322500	Q8IE90	0.953	pos	0.1	0.471		palmitoyltransferase DHHC5	Inferred from homology	3 out of 5
PF3D7_0210300	O96186	0.953	pos	0.5	0.242		monocarboxylate transporter, putative	Predicted	1 out of 5
PF3D7_1105900	Q8IIU4	0.952	pos	0.47	0.193		conserved Plasmodium membrane protein, unknown function	Predicted	1 out of 5
PF3D7_0709800	C0H4M4	0.952	pos	0.48	0.516		conserved protein, unknown function	Predicted	1 out of 5
PF3D7_0936100	Q8I2F9	0.952	pos	0.6	0.23		early transcribed membrane protein	Predicted	1 out of 5
PF3D7_1304600	Q8IER9	0.952	pos	0.53	0.426		conserved Plasmodium protein, unknown function	Predicted	2 out of 5
PF3D7_1236700	Q8I556	0.951	pos	0.94	0.918	Exported	S-adenosyl-methyltransferase, putative	Inferred from homology	1 out of 5
PF3D7_1102700	Q7KQK8	0.951	pos	0.6	0.533	Exported	early transcribed membrane protein 11.1	Predicted	1 out of 5
PF3D7_0932100	C0H584	0.951	pos	0.52	0.519	Exported	protein MAM3, putative	Predicted	1 out of 5
PF3D7_0425300	na	0.951	pos	0.4	0.771		Plasmodium exported protein (PHISTa), unknown function, pseudogene	na	na
PF3D7_1426500	Q8ILJ9	0.951	pos	0.03	0.205		ABC transporter G family member 2	Predicted	1 out of 5
PF3D7_0112200	A0A0H3VB33	0.951	pos	0.13	0.068		multidrug resistance-associated protein 1	Predicted	1 out of 5
PF3D7_0207600	na	0.95	pos	0.91	0.854	Exported	serine repeat antigen 5	na	na
PF3D7_0113700	Q8I2E1	0.95	pos	0.32	0.223		heat shock protein 40, type II	Evidence at protein level	2 out of 5
PF3D7_1144700	Q8IHS0	0.95	pos	0.23	0.805		apicoplast import protein Tic20, putative	Inferred from homology	1 out of 5
PF3D7_1341600	Q8IDS3	0.95	pos	0.16	0.241		GPI mannosyltransferase 3	Inferred from homology	3 out of 5
PF3D7_1204900	Q8I5Z6	0.95	pos	0.5	0.187		conserved Plasmodium protein, unknown function	Predicted	1 out of 5
PF3D7_1002300	Q8IK13	0.95	pos	0.28	0.852		conserved Plasmodium protein, unknown function	Predicted	1 out of 5
PF3D7_1238000	A0A144A0I2	0.95	pos	0.28	0.13		COPI associated protein, putative	Predicted	1 out of 5
PF3D7_1301000	na	0.949	pos	0.51	0.675	Exported	rifin, pseudogene	na	na
PF3D7_0315400	O97269	0.949	pos	0.67	0.54	Exported	conserved Plasmodium protein, unknown function	Predicted	1 out of 5
PF3D7_1240100	Q8I522	0.949	pos	0.61	0.596	Exported	early transcribed membrane protein 12	Predicted	1 out of 5
PF3D7_0316600	O77389	0.949	pos	0.05	0.28		formate-nitrite transporter	Evidence at protein level	2 out of 5
PF3D7_0609800	C6KSU5	0.949	pos	0.04	0.125		palmitoyltransferase DHHC2, putative	Inferred from homology	2 out of 5
PF3D7_1459900	Q8IKN2	0.949	pos	0.1	0.204		rhoptry protein, putative	Predicted	1 out of 5
PF3D7_1339900	A0A5K1K993	0.949	pos	0.3	0.51		ABC transporter B family member 5, putative	Predicted	2 out of 5
PF3D7_0608100	C6KSS9	0.948	pos	0.94	0.792	Exported	conserved Plasmodium protein, unknown function	Predicted	1 out of 5
PF3D7_1034100	C6S3E2	0.948	pos	0.6	0.556	Exported	conserved protein, unknown function	Predicted	1 out of 5
PF3D7_1207300	Q8I5X2	0.948	pos	0.95	0.762	Exported	LIMP protein, putative	Predicted	1 out of 5
PF3D7_1201300	Q8I632	0.948	pos	0.57	0.566	Exported	liver stage associated protein 1	Predicted	1 out of 5
PF3D7_1036000	Q8IJ48	0.948	pos	0.79	0.714	Exported	merozoite surface protein 11	Predicted	2 out of 5
PF3D7_1011300	Q8IJT2	0.948	pos	0.03	0.345		protein ARV1, putative	Inferred from homology	2 out of 5
PF3D7_0100500	na	0.948	pos	0.61	0.017		erythrocyte membrane protein 1 (PfEMP1), exon 1, pseudogene	na	na
PF3D7_1403700	Q8IM57	0.948	pos	0.07	0.517		translocation associated membrane protein, putative	Predicted	1 out of 5
PF3D7_1226900	Q8I5E9	0.947	pos	0.78	0.867	Exported	parasitophorous vacuolar protein 2	Predicted	1 out of 5
PF3D7_0824700	A0A5K1K8P4	0.947	pos	0.04	0.176		lipase maturation factor, putative	Inferred from homology	1 out of 5
PF3D7_1223700	Q8I5I0	0.947	pos	0.06	0.455		vacuolar iron transporter	Inferred from homology	1 out of 5
PF3D7_1446300	Q8IL10	0.946	pos	0.56	0.909	Exported	conserved Plasmodium membrane protein, unknown function	Predicted	1 out of 5
PF3D7_0530300	C0H4G8	0.946	pos	0.14	0.241		conserved Plasmodium membrane protein, unknown function	Predicted	1 out of 5
PF3D7_1334500	Q8IDY3	0.945	pos	0.93	0.876	Exported	MSP7-like protein	Predicted	1 out of 5
PF3D7_0532200	Q8I3F2	0.945	pos	0.76	0.697	Exported	Plasmodium exported protein (PHISTc), unknown function	Predicted	1 out of 5
PF3D7_1218000	Q8I5M8	0.945	pos	0.56	0.545	Exported	thrombospondin-related apical membrane protein	Predicted	2 out of 5
PF3D7_0524200	Q8I3M3	0.945	pos	0.44	0.909		conserved Plasmodium membrane protein, unknown function	Predicted	1 out of 5
PF3D7_0107700	B9ZSI6	0.945	pos	0.39	0.733		dolichyl-diphosphooligosaccharide--protein glycosyltransferase subunit OST3/OST6, putative	Predicted	1 out of 5
PF3D7_1004200	Q8IJZ5	0.945	pos	0.09	0.388		WD repeat-containing protein, putative	Predicted	1 out of 5
PF3D7_0714300	Q8IBV4	0.945	pos	0.03	0.213		palmitoyltransferase DHHC4, putative	Predicted	2 out of 5
PF3D7_0616400	C6KT05	0.944	pos	0.51	0.827	Exported	conserved Plasmodium protein, unknown function	Predicted	1 out of 5
PF3D7_1122100	Q8IIE5	0.944	pos	0.52	0.906	Exported	GPI transamidase component GPI16, putative	Predicted	1 out of 5
PF3D7_1367800	Q8ID30	0.944	pos	0.93	0.896	Exported	secreted ookinete protein, putative	Predicted	1 out of 5
PF3D7_1407000	Q8IM24	0.944	pos	0.69	0.826	Exported	LCCL domain-containing protein	Predicted	2 out of 5
PF3D7_1455900	C6S3J5	0.944	pos	0.18	0.218		polyprenol reductase, putative	Inferred from homology	3 out of 5
PF3D7_1025400	Q8IJF0	0.944	pos	0.12	0.22		conserved Plasmodium membrane protein, unknown function	Predicted	1 out of 5
PF3D7_1356500	Q8IDD7	0.944	pos	0.04	0.256		conserved Plasmodium protein, unknown function	Predicted	1 out of 5
PF3D7_0731200	Q8IBF0	0.944	pos	0.08	0.125		Plasmodium exported protein, unknown function	Predicted	1 out of 5
PF3D7_1040000	Q8IJ09	0.944	pos	0.47	0.607		rifin	Predicted	1 out of 5
PF3D7_0401300	Q8I211	0.944	pos	0.24	0.895		rifin	Predicted	1 out of 5
PF3D7_0423700	Q8IFM9	0.943	pos	0.58	0.68	Exported	early transcribed membrane protein 4	Predicted	1 out of 5
PF3D7_0302600	O77308	0.943	pos	0.57	0.902	Exported	ABC transporter B family member 4, putative	Predicted	2 out of 5
PF3D7_0917200	Q8I2Y1	0.943	pos	0.08	0.209		conserved protein, unknown function	Predicted	1 out of 5
PF3D7_1108700	Q8IIR6	0.943	pos	0.69	0.195		heat shock protein J2	Predicted	1 out of 5
PF3D7_1209600	Q8I5V3	0.942	pos	0.85	0.905	Exported	porphobilinogen deaminase	Inferred from homology	3 out of 5
PF3D7_0723200	Q8IBM1	0.942	pos	0.9	0.856	Exported	conserved Plasmodium protein, unknown function	Predicted	1 out of 5
PF3D7_0318900	O77369	0.942	pos	0.61	0.848	Exported	conserved protein, unknown function	Predicted	1 out of 5
PF3D7_0204700	Q7KWJ5	0.942	pos	0.13	0.089		hexose transporter	Inferred from homology	2 out of 5
PF3D7_0907800	Q8I373	0.942	pos	0.92	0.383		ribosomal protein L35, apicoplast, putative	Inferred from homology	2 out of 5
PF3D7_1135300	Q8II12	0.942	pos	0.06	0.195		conserved Plasmodium membrane protein, unknown function	Predicted	1 out of 5
PF3D7_0704100	C0H4K4	0.942	pos	0.04	0.073		conserved Plasmodium membrane protein, unknown function	Predicted	1 out of 5
PF3D7_0609100	C6KST8	0.942	pos	0.48	0.272		zinc transporter ZIP1, putative	Predicted	1 out of 5
PF3D7_1478700	na	0.941	pos	0.56	0.859	Exported	Plasmodium exported protein, unknown function, pseudogene	na	na
PF3D7_1214800	Q8I5Q8	0.941	pos	0.64	0.689	Exported	conserved Plasmodium protein, unknown function	Predicted	1 out of 5
PF3D7_1451600	Q8IKW0	0.941	pos	0.87	0.657	Exported	LCCL domain-containing protein	Predicted	1 out of 5
PF3D7_0313300	C0H470	0.941	pos	0.88	0.669	Exported	YGGT family protein, putative	Predicted	1 out of 5
PF3D7_1116500	Q8IIK1	0.941	pos	0.04	0.195		folate transporter 2	Inferred from homology	1 out of 5
PF3D7_1349700	Q8IDK2	0.941	pos	0.05	0.258		peptidase, putative	Predicted	1 out of 5
PF3D7_0315900	O97274	0.94	pos	0.95	0.641	Exported	conserved Plasmodium protein, unknown function	Predicted	1 out of 5
PF3D7_0212800	O96209	0.94	pos	0.12	0.228		multidrug efflux pump, putative	Inferred from homology	1 out of 5
PF3D7_1323500	Q8I6Z5	0.94	pos	0.49	0.53		plasmepsin V	Inferred from homology	2 out of 5
PF3D7_1135200	na	0.94	pos	0.12	0.422		regulator of chromosome condensation, putative, pseudogene	na	na
PF3D7_1415500	A0A144A1F5	0.94	pos	0.13	0.074		conserved Plasmodium membrane protein, unknown function	Predicted	1 out of 5
PF3D7_1113300	Q8IIM9	0.94	pos	0.04	0.082		UDP-galactose transporter, putative	Predicted	1 out of 5
PF3D7_1135400	Q8II11	0.939	pos	0.95	0.698	Exported	conserved Plasmodium protein, unknown function	Predicted	1 out of 5
PF3D7_1350600	A0A5K1K900	0.939	pos	0.55	0.761	Exported	conserved Plasmodium protein, unknown function	Predicted	1 out of 5
PF3D7_1204400	Q8I601	0.939	pos	0.51	0.725	Exported	sexual stage-specific protein G37, putative	Predicted	1 out of 5
PF3D7_1036800	Q8IJ40	0.939	pos	0.17	0.458		acetyl-CoA transporter, putative	Predicted	1 out of 5
PF3D7_1369000	C0H5L4	0.939	pos	0.22	0.18		glycosylphosphatidylinositol anchor attachment 1 protein, putative	Predicted	1 out of 5
PF3D7_0800800	Q8IAK7	0.939	pos	0.13	0.696		Plasmodium exported protein (hyp7), unknown function	Predicted	1 out of 5
PF3D7_0400900	Q8I214	0.939	pos	0.4	0.626		rifin	Predicted	2 out of 5
PF3D7_1121000	Q8IIF7	0.938	pos	0.04	0.145		palmitoyltransferase DHHC3	Inferred from homology	2 out of 5
PF3D7_1019500	na	0.938	pos	0.12	0.247		conserved Plasmodium membrane protein, unknown function	na	na
PF3D7_0314900	O97264	0.938	pos	0.03	0.24		conserved Plasmodium membrane protein, unknown function	Predicted	1 out of 5
PF3D7_0904200	Q8I3A7	0.938	pos	0.85	0.308		PH domain-containing protein, putative	Predicted	1 out of 5
PF3D7_0937300	Q8I2E7	0.938	pos	0.46	0.796		rifin	Predicted	1 out of 5
PF3D7_0202200	Q8I669	0.938	pos	0.08	0.312		EMP1-trafficking protein	Predicted	2 out of 5
PF3D7_0632100	C6KTF3	0.938	pos	0.4	0.916		rifin	Predicted	2 out of 5
PF3D7_0311200	O77354	0.937	pos	0.65	0.714	Exported	valine--tRNA ligase, putative	Inferred from homology	2 out of 5
PF3D7_1040600	A0A143ZXG5	0.937	pos	0.5	0.573	Exported	rifin	Predicted	1 out of 5
PF3D7_0935100	C0H590	0.937	pos	0.26	0.616		protein kish, putative	Inferred from homology	2 out of 5
PF3D7_0317100	C0H478	0.937	pos	0.46	0.837		6-cysteine protein	Predicted	1 out of 5
PF3D7_0718700	Q8IBR4	0.937	pos	0.2	0.488		conserved Plasmodium membrane protein, unknown function	Predicted	1 out of 5
PF3D7_0305300	O97238	0.937	pos	0.11	0.249		conserved Plasmodium membrane protein, unknown function	Predicted	1 out of 5
PF3D7_0715800	Q8IBU2	0.937	pos	0.05	0.385		drug/metabolite transporter DMT1, putative	Predicted	1 out of 5
PF3D7_1102600	Q8IIX4	0.937	pos	0.15	0.46		Plasmodium exported protein, unknown function	Predicted	1 out of 5
PF3D7_0300800	O97328	0.937	pos	0.45	0.936		rifin	Predicted	1 out of 5
PF3D7_1254000	Q8I4P7	0.937	pos	0.48	0.796		rifin	Predicted	1 out of 5
PF3D7_1254500	Q8I4P2	0.937	pos	0.44	0.744		rifin	Predicted	1 out of 5
PF3D7_1100400	Q8IIZ2	0.937	pos	0.45	0.931		rifin	Predicted	1 out of 5
PF3D7_0518800	C0H4E9	0.936	pos	0.94	0.673	Exported	secreted ookinete protein, putative	Predicted	1 out of 5
PF3D7_0631900	C6KTF1	0.936	pos	0.51	0.875	Exported	stevor	Predicted	1 out of 5
PF3D7_1478200	na	0.936	pos	0.67	0.391		Plasmodium exported protein, unknown function, pseudogene	na	na
PF3D7_0401700	na	0.936	pos	0.49	0.835		Plasmodium exported protein, unknown function, pseudogene	na	na
PF3D7_0412600	na	0.936	pos	0.4	0.524		rifin, pseudogene	na	na
PF3D7_0701200	na	0.936	pos	0.43	0.913		rifin, pseudogene	na	na
PF3D7_1213500	Q8I5S0	0.936	pos	0.47	0.73		integral membrane protein GPR180, putative	Predicted	1 out of 5
PF3D7_0101900	Q8I2B9	0.936	pos	0.48	0.866		rifin	Predicted	2 out of 5
PF3D7_1040800	Q8IJ01	0.935	pos	0.5	0.856	Exported	rifin	Predicted	1 out of 5
PF3D7_0201300	O96118	0.935	pos	0.51	0.821	Exported	stevor	Predicted	1 out of 5
PF3D7_0806800	Q8IAQ8	0.935	pos	0.13	0.343		V-type proton ATPase subunit a, putative	Inferred from homology	3 out of 5
PF3D7_1250200	Q8I4T2	0.935	pos	0.43	0.797		CSC1-like protein, putative	Predicted	1 out of 5
PF3D7_0425100	Q8IFL4	0.935	pos	0.31	0.683		Plasmodium exported protein (hyp6), unknown function	Predicted	1 out of 5
PF3D7_0207800	O96165	0.934	pos	0.95	0.894	Exported	serine repeat antigen 3	Inferred from homology	2 out of 5
PF3D7_0223200	O96293	0.934	pos	0.53	0.541	Exported	rifin	Predicted	1 out of 5
PF3D7_0832900	A0A143ZXP1	0.934	pos	0.54	0.637	Exported	stevor	Predicted	1 out of 5
PF3D7_1331600	C0H5F1	0.934	pos	0.47	0.852		protein tyrosine phosphatase-like protein, putative	Inferred from homology	3 out of 5
PF3D7_1457000	Q8IKQ9	0.934	pos	0.07	0.202		signal peptide peptidase	Inferred from homology	3 out of 5
PF3D7_1104800	Q8IIV4	0.934	pos	0.05	0.228		metabolite/drug transporter, putative	Predicted	1 out of 5
PF3D7_0201200	O96117	0.934	pos	0.4	0.837		rifin	Predicted	1 out of 5
PF3D7_1101300	Q8IIY3	0.934	pos	0.48	0.903		rifin	Predicted	1 out of 5
PF3D7_0617700	C6KT17	0.934	pos	0.48	0.778		rifin	Predicted	2 out of 5
PF3D7_0806200	C0H4S1	0.933	pos	0.54	0.778	Exported	Dpy-19-like C-mannosyltransferase, putative	Inferred from homology	1 out of 5
PF3D7_1029700	Q8IJA8	0.933	pos	0.6	0.798	Exported	conserved Plasmodium protein, unknown function	Predicted	1 out of 5
PF3D7_0603500	C6KSN3	0.933	pos	0.13	0.199		cation/H+ antiporter	Inferred from homology	2 out of 5
PF3D7_1021300	Q8IJJ0	0.933	pos	0.28	0.696		apicoplast integral membrane protein, putative	Predicted	1 out of 5
PF3D7_1413900	Q8ILV6	0.933	pos	0.04	0.606		DnaJ protein, putative	Predicted	1 out of 5
PF3D7_1479500	Q8IK43	0.933	pos	0.49	0.784		stevor	Predicted	1 out of 5
PF3D7_0902800	Q8I3C0	0.932	pos	0.9	0.784	Exported	serine repeat antigen 9	Inferred from homology	2 out of 5
PF3D7_0314300	O97275	0.932	pos	0.57	0.802	Exported	DER1-like protein	Inferred from homology	4 out of 5
PF3D7_1001000	Q8IK27	0.932	pos	0.91	0.505	Exported	Plasmodium exported protein (hyp12), unknown function	Predicted	1 out of 5
PF3D7_1463900	Q8IKJ8	0.932	pos	0.68	0.544	Exported	EF-hand calcium-binding domain-containing protein, putative	Predicted	2 out of 5
PF3D7_1236800	Q8I555	0.932	pos	0.42	0.374		protein-S-isoprenylcysteine O-methyltransferase, putative	Inferred from homology	2 out of 5
PF3D7_0612800	na	0.932	pos	0.41	0.82		6-cysteine protein	na	na
PF3D7_0500300	na	0.932	pos	0.46	0.827		rifin, pseudogene	na	na
PF3D7_1306500	C0H5A3	0.932	pos	0.16	0.855		MORN repeat protein, putative	Predicted	1 out of 5
PF3D7_0107500	Q8I266	0.932	pos	0.13	0.576		Niemann-Pick type C1-related protein	Predicted	1 out of 5
PF3D7_0700200	A0A143ZVW0	0.932	pos	0.45	0.905		rifin	Predicted	1 out of 5
PF3D7_0617600	C6KT16	0.932	pos	0.41	0.739		stevor	Predicted	2 out of 5
PF3D7_1416800	Q8ILS8	0.931	pos	0.58	0.808	Exported	lysine--tRNA ligase, putative	Inferred from homology	1 out of 5
PF3D7_0304700	O97233	0.931	pos	0.69	0.562	Exported	conserved Plasmodium protein, unknown function	Predicted	1 out of 5
PF3D7_0920600	Q8I2U7	0.931	pos	0.52	0.591	Exported	conserved Plasmodium protein, unknown function	Predicted	1 out of 5
PF3D7_1012200	Q8IJS3	0.931	pos	0.89	0.732	Exported	rhoptry associated adhesin	Predicted	1 out of 5
PF3D7_1410400	Q8ILZ1	0.931	pos	0.87	0.733	Exported	rhoptry-associated protein 1	Predicted	1 out of 5
PF3D7_1411200	Q8ILY3	0.931	pos	0.03	0.347		rhomboid protease ROM8	Inferred from homology	2 out of 5
PF3D7_1351300	A0A5K1K904	0.931	pos	0.1	0.669		conserved Plasmodium membrane protein, unknown function	Predicted	1 out of 5
PF3D7_1040100	Q8IJ08	0.931	pos	0.47	0.702		rifin	Predicted	1 out of 5
PF3D7_0937400	Q8I2E6	0.931	pos	0.47	0.853		rifin	Predicted	2 out of 5
PF3D7_0425000	na	0.93	pos	0.65	0.853	Exported	Plasmodium exported protein, unknown function, pseudogene	na	na
PF3D7_0832100	na	0.93	pos	0.52	0.524	Exported	rifin, pseudogene	na	na
PF3D7_0114600	na	0.93	pos	0.51	0.855	Exported	stevor, pseudogene	na	na
PF3D7_1242000	Q8I509	0.93	pos	0.67	0.679	Exported	sulfhydryl oxidase, putative	Predicted	2 out of 5
PF3D7_0516100	Q8I3U7	0.93	pos	0.13	0.139		cation-transporting ATPase 1	Inferred from homology	2 out of 5
PF3D7_0918800	Q8I2W5	0.93	pos	0.24	0.807		dihydrouridine synthase, putative	Predicted	1 out of 5
PF3D7_1000800	na	0.929	pos	0.55	0.723	Exported	stevor, pseudogene	na	na
PF3D7_0408900	na	0.929	pos	0.56	0.691	Exported	tRNA N6-adenosine threonylcarbamoyltransferase	na	na
PF3D7_0221200	Q8I652	0.929	pos	0.55	0.564	Exported	Plasmodium exported protein (hyp15), unknown function	Predicted	1 out of 5
PF3D7_1124500	Q8IIB8	0.929	pos	0.59	0.687	Exported	pyruvate dehydrogenase E1 component subunit alpha	Predicted	1 out of 5
PF3D7_1413400	Q8ILW1	0.929	pos	0.5	0.783	Exported	30S ribosomal protein S9, putative	Predicted	2 out of 5
PF3D7_0101000	B9ZSH6	0.929	pos	0.5	0.748	Exported	rifin	Predicted	2 out of 5
PF3D7_1354400	Q8IDF7	0.929	pos	0.11	0.152		V-type proton ATPase 21 kDa proteolipid subunit, putative	Inferred from homology	1 out of 5
PF3D7_0322300	O97295	0.929	pos	0.03	0.364		diacylglycerol O-acyltransferase	Inferred from homology	3 out of 5
PF3D7_1038000	na	0.929	pos	0.31	0.181		antigen UB05	na	na
PF3D7_1114100	na	0.929	pos	0.04	0.361		rhomboid protease ROM1	na	na
PF3D7_1350500	A0A5K1K8S2	0.929	pos	0.47	0.82		conserved Plasmodium protein, unknown function	Predicted	1 out of 5
PF3D7_0309100	Q9NLA8	0.929	pos	0.95	0.239		conserved Plasmodium protein, unknown function	Predicted	1 out of 5
PF3D7_0713000	Q8IBW6	0.929	pos	0.21	0.585		rifin	Predicted	1 out of 5
PF3D7_1122700	Q8IID6	0.928	pos	0.54	0.855	Exported	conserved Plasmodium protein, unknown function	Predicted	1 out of 5
PF3D7_0828000	A0A5K1K8S0	0.928	pos	0.04	0.083		rhomboid protease ROM3	Inferred from homology	2 out of 5
PF3D7_0516500	C0H4E1	0.928	pos	0.14	0.199		major facilitator superfamily domain-containing protein, putative	Predicted	1 out of 5
PF3D7_1234700	Q8I575	0.928	pos	0.38	0.85		upregulated in late gametocytes ULG8	Predicted	1 out of 5
PF3D7_0600900	na	0.927	pos	0.61	0.717	Exported	rifin, pseudogene	na	na
PF3D7_1253500	Q8I4Q2	0.927	pos	0.69	0.651	Exported	Plasmodium exported protein, unknown function	Predicted	1 out of 5
PF3D7_0200400	O96111	0.927	pos	0.53	0.644	Exported	stevor	Predicted	1 out of 5
PF3D7_0402600	Q8I201	0.927	pos	0.58	0.844	Exported	stevor	Predicted	1 out of 5
PF3D7_1462300	Q8IKL1	0.927	pos	0.58	0.859	Exported	GTP-binding protein, putative	Predicted	2 out of 5
PF3D7_0932500	Q8I2J1	0.927	pos	0.46	0.413		palmitoyltransferase DHHC6, putative	Inferred from homology	2 out of 5
PF3D7_0600800	na	0.927	pos	0.33	0.714		rifin, pseudogene	na	na
PF3D7_0401500	na	0.927	pos	0.47	0.626		stevor, pseudogene	na	na
PF3D7_0104100	Q8I299	0.927	pos	0.04	0.426		conserved Plasmodium membrane protein, unknown function	Predicted	1 out of 5
PF3D7_1101700	Q8IIY1	0.927	pos	0.43	0.559		Pfmc-2TM Maurer's cleft two transmembrane protein	Predicted	1 out of 5
PF3D7_0404900	na	0.926	pos	0.92	0.799	Exported	6-cysteine protein P41	na	na
PF3D7_1117300	Q8IIJ4	0.926	pos	0.52	0.572	Exported	conserved protein, unknown function	Predicted	1 out of 5
PF3D7_0222800	O96291	0.926	pos	0.51	0.657	Exported	stevor	Predicted	1 out of 5
PF3D7_0901600	Q8I3D1	0.926	pos	0.5	0.839	Exported	stevor	Predicted	1 out of 5
PF3D7_1459800	Q8IKN3	0.926	pos	0.03	0.355		bax inhibitor 1, putative	Inferred from homology	1 out of 5
PF3D7_1469400	Q8IKE3	0.926	pos	0.12	0.456		nucleoside transporter 3, putative	Inferred from homology	1 out of 5
PF3D7_1305600	Q8IEQ9	0.926	pos	0.12	0.523		site-2 protease S2P, putative	Inferred from homology	1 out of 5
PF3D7_1038600	Q8IJ25	0.926	pos	0.08	0.168		Plasmodium exported protein, unknown function	Predicted	1 out of 5
PF3D7_1253300	na	0.925	pos	0.83	0.779	Exported	Plasmodium exported protein (PHISTa), unknown function, pseudogene	na	na
PF3D7_0411700	Q9U0H3	0.925	pos	0.81	0.703	Exported	conserved Plasmodium protein, unknown function	Predicted	1 out of 5
PF3D7_1451800	Q8IKV8	0.925	pos	0.11	0.339		sortilin	Inferred from homology	1 out of 5
PF3D7_0200900	na	0.925	pos	0.25	0.575		stevor, pseudogene	na	na
PF3D7_0713400	Q8IBW3	0.925	pos	0.08	0.347		GPCR-like receptor SR25	Predicted	1 out of 5
PF3D7_1373400	C0H5N9	0.925	pos	0.36	0.889		rifin	Predicted	1 out of 5
PF3D7_0324800	O97311	0.925	pos	0.46	0.911		rifin	Predicted	1 out of 5
PF3D7_1014300	Q8IJQ2	0.925	pos	0.03	0.185		SPRY domain-containing protein, putative	Predicted	1 out of 5
PF3D7_0900500	Q8I3E1	0.925	pos	0.48	0.815		rifin	Predicted	2 out of 5
PF3D7_1102800	Q8IIX3	0.924	pos	0.63	0.555	Exported	early transcribed membrane protein 11.2	Predicted	1 out of 5
PF3D7_0929400	C0H571	0.924	pos	0.53	0.904	Exported	high molecular weight rhoptry protein 2	Predicted	1 out of 5
PF3D7_0221000	A0A143ZXW4	0.924	pos	0.59	0.673	Exported	Plasmodium exported protein, unknown function	Predicted	1 out of 5
PF3D7_1255000	Q8I4N7	0.924	pos	0.51	0.566	Exported	rifin	Predicted	1 out of 5
PF3D7_1347200	Q8IDM6	0.924	pos	0.03	0.402		nucleoside transporter 1	Inferred from homology	2 out of 5
PF3D7_0911000	C0H532	0.924	pos	0.04	0.155		phosphatidylinositol N-acetylglucosaminyltransferase, putative	Inferred from homology	2 out of 5
PF3D7_0321200	O97321	0.924	pos	0.12	0.149		UDP-N-acetylglucosamine--dolichyl-phosphate N-acetylglucosaminephosphotransferase, putative	Inferred from homology	3 out of 5
PF3D7_0619800	C6KT38	0.924	pos	0.36	0.44		conserved Plasmodium membrane protein, unknown function	Predicted	1 out of 5
PF3D7_0621350	A0A143ZY25	0.924	pos	0.43	0.513		protein SYS1, putative	Predicted	1 out of 5
PF3D7_1358300	A0A5K1K991	0.924	pos	0.42	0.813		rhomboid protease ROM7, putative	Predicted	1 out of 5
PF3D7_1149900	Q8IHM4	0.924	pos	0.46	0.492		stevor	Predicted	1 out of 5
PF3D7_1007000	Q8IJX1	0.924	pos	0.3	0.763		transmembrane protein 147, putative	Predicted	1 out of 5
PF3D7_0209600	O96181	0.924	pos	0.13	0.104		transporter, putative	Predicted	1 out of 5
PF3D7_1001700	Q8IK19	0.923	pos	0.86	0.587	Exported	Plasmodium exported protein (PHISTc), unknown function	Predicted	1 out of 5
PF3D7_1150000	Q8IHM3	0.923	pos	0.52	0.878	Exported	rifin	Predicted	1 out of 5
PF3D7_1452000	Q8IKV6	0.923	pos	0.19	0.904		rhoptry neck protein 2	Evidence at protein level	2 out of 5
PF3D7_1443700	Q8IL34	0.923	pos	0.41	0.789		dephospho-CoA kinase, putative	Inferred from homology	1 out of 5
PF3D7_1021700	Q8IJI6	0.923	pos	0.38	0.731		conserved Plasmodium membrane protein, unknown function	Predicted	1 out of 5
PF3D7_1203400	Q8I611	0.923	pos	0.11	0.085		major facilitator superfamily domain-containing protein, putative	Predicted	1 out of 5
PF3D7_0222700	O96290	0.923	pos	0.43	0.891		rifin	Predicted	1 out of 5
PF3D7_0833200	A0A143ZWV2	0.923	pos	0.49	0.899		rifin	Predicted	1 out of 5
PF3D7_1351200	A0A5K1K9F9	0.923	pos	0.48	0.873		conserved Plasmodium protein, unknown function	Predicted	2 out of 5
PF3D7_1422500	Q8ILM8	0.923	pos	0.32	0.553		ERAD-associated E3 ubiquitin-protein ligase HRD1	Predicted	2 out of 5
PF3D7_0900700	Q8I3D9	0.923	pos	0.49	0.859		rifin	Predicted	2 out of 5
PF3D7_0508300	Q8I420	0.923	pos	0.04	0.108		triose phosphate transporter	Predicted	2 out of 5
PF3D7_0216600	O96245	0.922	pos	0.55	0.641	Exported	MtN3-like protein	Inferred from homology	2 out of 5
PF3D7_0513000	Q8I3X7	0.922	pos	0.88	0.714	Exported	conserved protein, unknown function	Predicted	1 out of 5
PF3D7_1100800	Q8IIY8	0.922	pos	0.57	0.883	Exported	Pfmc-2TM Maurer's cleft two transmembrane protein	Predicted	1 out of 5
PF3D7_0101800	Q8I2C0	0.922	pos	0.52	0.531	Exported	stevor	Predicted	1 out of 5
PF3D7_1209500	na	0.922	pos	0.04	0.159		cGMP-specific 3',5'-cyclic phosphodiesterase alpha	na	na
PF3D7_0221500	na	0.922	pos	0.34	0.679		Pfmc-2TM Maurer's cleft two transmembrane protein, pseudogene	na	na
PF3D7_1476900	na	0.922	pos	0.34	0.549		Plasmodium exported protein, unknown function, pseudogene	na	na
mal_mito_2	na	0.922	pos	0.18	0.343		unspecified product	na	na
PF3D7_1348400	A0A5K1K8R0	0.922	pos	0.06	0.249		conserved Plasmodium membrane protein, unknown function	Predicted	1 out of 5
PF3D7_1310200	C0H5A9	0.922	pos	0.23	0.246		conserved Plasmodium protein, unknown function	Predicted	1 out of 5
PF3D7_0515700	Q8I3V1	0.922	pos	0.04	0.143		glideosome-associated protein 40, putative	Predicted	1 out of 5
PF3D7_0419400	Q8I1P3	0.921	pos	0.63	0.829	Exported	conserved Plasmodium protein, unknown function	Predicted	1 out of 5
PF3D7_0716900	Q8IBT1	0.921	pos	0.51	0.802	Exported	drug/metabolite transporter DMT2	Predicted	1 out of 5
PF3D7_0630200	C6KTD7	0.921	pos	0.94	0.65	Exported	secreted ookinete protein, putative	Predicted	1 out of 5
PF3D7_0500600	na	0.921	pos	0.4	0.905		stevor, pseudogene	na	na
PF3D7_1372700	C0H5N3	0.921	pos	0.31	0.886		rifin	Predicted	1 out of 5
PF3D7_1146100	Q8IHQ7	0.92	pos	0.96	0.722	Exported	conserved protein, unknown function	Predicted	1 out of 5
PF3D7_0710300	C0H4M5	0.92	pos	0.55	0.641	Exported	conserved protein, unknown function	Predicted	1 out of 5
PF3D7_0925100	Q8I2Q7	0.92	pos	0.2	0.234		conserved Plasmodium protein, unknown function	Predicted	1 out of 5
PF3D7_1477100	A0A144A4N4	0.92	pos	0.35	0.3		Plasmodium exported protein (hyp6), unknown function	Predicted	1 out of 5
PF3D7_0114800	Q8I2D3	0.92	pos	0.4	0.611		Plasmodium exported protein (hyp7), unknown function	Predicted	1 out of 5
PF3D7_1254600	A0A144A0T7	0.92	pos	0.23	0.595		stevor	Predicted	1 out of 5
PF3D7_1227200	Q8I5E6	0.92	pos	0.04	0.157		potassium channel K1	Predicted	2 out of 5
PF3D7_1229300	Q8I5C6	0.919	pos	0.54	0.615	Exported	conserved Plasmodium protein, unknown function	Predicted	1 out of 5
PF3D7_1411100	na	0.919	pos	0.03	0.073		conserved Plasmodium membrane protein, unknown function, unspecified product	na	na
PF3D7_1004600	Q8IJZ1	0.919	pos	0.35	0.334		conserved Plasmodium membrane protein, unknown function	Predicted	1 out of 5
PF3D7_1216100	Q8I5P6	0.919	pos	0.05	0.385		conserved protein, unknown function	Predicted	1 out of 5
PF3D7_0318000	O77378	0.918	pos	0.91	0.858	Exported	conserved Plasmodium protein, unknown function	Predicted	1 out of 5
PF3D7_1001500	Q8IK21	0.918	pos	0.6	0.533	Exported	early transcribed membrane protein 10.1	Predicted	1 out of 5
PF3D7_0601200	C6KSL5	0.918	pos	0.54	0.689	Exported	Pfmc-2TM Maurer's cleft two transmembrane protein	Predicted	1 out of 5
PF3D7_1251700	A0A144A140	0.918	pos	0.24	0.715		tryptophan--tRNA ligase	Inferred from homology	1 out of 5
PF3D7_0223400	O96295	0.918	pos	0.34	0.927		rifin	Predicted	1 out of 5
PF3D7_1104400	Q8IIV8	0.918	pos	0.86	0.456		thioredoxin-like mero protein	Predicted	1 out of 5
PF3D7_1439000	Q8IL79	0.917	pos	0.58	0.542	Exported	copper transporter	Inferred from homology	2 out of 5
PF3D7_0607300	C6KSS1	0.917	pos	0.53	0.64	Exported	uroporphyrinogen III decarboxylase	Inferred from homology	3 out of 5
PF3D7_1143200	Q8IHT4	0.917	pos	0.58	0.719	Exported	DnaJ protein, putative	Predicted	1 out of 5
PF3D7_1129100	Q8II72	0.917	pos	0.96	0.737	Exported	parasitophorous vacuolar protein 1	Predicted	1 out of 5
PF3D7_0931500	C0H580	0.917	pos	0.45	0.243		conserved Plasmodium protein, unknown function	Predicted	1 out of 5
PF3D7_1440800	Q8IL62	0.917	pos	0.12	0.089		major facilitator superfamily domain-containing protein, putative	Predicted	1 out of 5
PF3D7_1253700	Q8I4Q0	0.917	pos	0.48	0.643		rifin	Predicted	1 out of 5
PF3D7_0833400	A0A146M1Z3	0.917	pos	0.35	0.845		rifin	Predicted	1 out of 5
PF3D7_0800500	Q8IAK4	0.917	pos	0.35	0.721		rifin	Predicted	1 out of 5
PF3D7_0523000	Q7K6A5	0.917	pos	0.13	0.144		multidrug resistance protein 1	Predicted	2 out of 5
PF3D7_0203900	O96139	0.916	pos	0.77	0.506	Exported	5'-3' exonuclease, N-terminal resolvase-like domain, putative	Predicted	1 out of 5
PF3D7_0522700	Q8I3N6	0.916	pos	0.91	0.792	Exported	iron-sulfur assembly protein	Predicted	1 out of 5
PF3D7_0310400	O77361	0.916	pos	0.87	0.872	Exported	parasite-infected erythrocyte surface protein	Predicted	2 out of 5
PF3D7_0419500	Q8I1P2	0.916	pos	0.02	0.17		conserved Plasmodium membrane protein, unknown function	Predicted	1 out of 5
PF3D7_0926600	C0H565	0.916	pos	0.26	0.207		conserved Plasmodium membrane protein, unknown function	Predicted	1 out of 5
PF3D7_1137500	Q8IHZ0	0.915	pos	0.97	0.555	Exported	apicoplast ribosomal protein S14p/S29e precursor, putative	Inferred from homology	1 out of 5
PF3D7_0820600	Q8IB41	0.915	pos	0.57	0.615	Exported	conserved protein, unknown function	Predicted	1 out of 5
PF3D7_0114900	na	0.915	pos	0.47	0.831		Plasmodium exported protein, unknown function, pseudogene	na	na
PF3D7_1201700	Q8I628	0.915	pos	0.26	0.161		conserved Plasmodium membrane protein, unknown function	Predicted	1 out of 5
PF3D7_0628400	C0H4H7	0.915	pos	0.05	0.133		protease, putative	Predicted	1 out of 5
PF3D7_1242200	Q8I507	0.915	pos	0.46	0.62		queuine tRNA-ribosyltransferase, putative	Predicted	1 out of 5
PF3D7_1022300	Q8IJI1	0.915	pos	0.58	0.404		ZIP domain-containing protein, putative	Predicted	1 out of 5
PF3D7_1409100	Q8IM05	0.915	pos	0.49	0.892		aldo-keto reductase, putative	Predicted	2 out of 5
PF3D7_0832600	A0A143ZW11	0.914	pos	0.56	0.875	Exported	stevor	Predicted	1 out of 5
PF3D7_0901700	C0H511	0.914	pos	0.32	0.231		Plasmodium exported protein (hyp5), unknown function	Predicted	1 out of 5
PF3D7_0901000	Q8I3D7	0.914	pos	0.42	0.876		rifin	Predicted	1 out of 5
PF3D7_0701800	Q8IC49	0.914	pos	0.17	0.806		rifin	Predicted	1 out of 5
PF3D7_0630000	C6KTD5	0.913	pos	0.84	0.668	Exported	CPW-WPC family protein	Predicted	1 out of 5
PF3D7_0811200	Q8IAU7	0.913	pos	0.09	0.201		ER membrane protein complex subunit 1, putative	Inferred from homology	1 out of 5
PF3D7_1453300	C6S3J4	0.913	pos	0.48	0.596		Yos1-like protein, putative	Inferred from homology	1 out of 5
PF3D7_0109300	Q8I251	0.913	pos	0.02	0.314		fatty acid elongation protein, GNS1/SUR4 family, putative	Inferred from homology	3 out of 5
PF3D7_0908300	na	0.913	pos	0.44	0.559		conserved protein, unknown function	na	na
PF3D7_1445800	Q8IL15	0.913	pos	0.61	0.449		conserved Plasmodium membrane protein, unknown function	Predicted	1 out of 5
PF3D7_0212000	O96200	0.913	pos	0.09	0.363		GDP-fructose:GMP antiporter, putative	Predicted	1 out of 5
PF3D7_1363800	A0A5K1K926	0.913	pos	0.53	0.231		nuclear fusion protein, putative	Predicted	1 out of 5
PF3D7_0220700	Q8I653	0.913	pos	0.08	0.383		Plasmodium exported protein (hyp9), unknown function	Predicted	1 out of 5
PF3D7_1101200	Q8IIY4	0.913	pos	0.48	0.802		rifin	Predicted	1 out of 5
PF3D7_0808900	Q8IAS6	0.913	pos	0.24	0.912		rifin	Predicted	1 out of 5
PF3D7_1252100	Q8I4R5	0.913	pos	0.37	0.774		rhoptry neck protein 3	Predicted	2 out of 5
PF3D7_1409600	Q8ILZ9	0.912	pos	0.52	0.532	Exported	conserved Plasmodium protein, unknown function	Predicted	1 out of 5
PF3D7_1321900	Q8IE97	0.912	pos	0.95	0.879	Exported	conserved protein, unknown function	Predicted	1 out of 5
PF3D7_1336700	Q8IDW5	0.912	pos	0.9	0.91	Exported	parasitophorous vacuolar protein 3, putative	Predicted	1 out of 5
PF3D7_0717000	A0A143ZVX7	0.912	pos	0.06	0.207		conserved Plasmodium membrane protein, unknown function	Predicted	1 out of 5
PF3D7_1340200	C0H5G1	0.912	pos	0.73	0.221		conserved Plasmodium protein, unknown function	Predicted	1 out of 5
PF3D7_0715900	Q8IBU1	0.912	pos	0.04	0.164		cation diffusion facilitator family protein, putative	Predicted	2 out of 5
PF3D7_0823000	Q8IB64	0.912	pos	0.05	0.094		serine/threonine protein kinase VPS15, putative	Predicted	2 out of 5
PF3D7_0815700	C0H4U7	0.912	pos	0.51	0.231		ubiquitin	Predicted	2 out of 5
PF3D7_0904900	Q8I3A0	0.912	pos	0.04	0.393		copper-transporting ATPase	Predicted	3 out of 5
PF3D7_1322000	Q8IE96	0.911	pos	0.55	0.565	Exported	nucleoside-diphosphatase, putative	Inferred from homology	2 out of 5
PF3D7_0622000	C6KT57	0.911	pos	0.6	0.559	Exported	conserved Plasmodium protein, unknown function	Predicted	1 out of 5
PF3D7_1433600	Q8ILC7	0.911	pos	0.11	0.46		signal peptidase complex subunit SPC1, putative	Inferred from homology	1 out of 5
PF3D7_0101500	na	0.911	pos	0.13	0.404		erythrocyte membrane protein 1 (PfEMP1), exon 2, pseudogene	na	na
PF3D7_1474600	Q8IK92	0.911	pos	0.03	0.234		vacuole membrane protein 1, putative	Predicted	1 out of 5
PF3D7_0902100	Q8I3C7	0.911	pos	0.11	0.18		serine/threonine protein kinase, FIKK family	Predicted	2 out of 5
PF3D7_1222300	Q8I0V4	0.91	pos	0.96	0.871	Exported	endoplasmin, putative	Evidence at protein level	2 out of 5
PF3D7_1333000	Q8IDZ8	0.91	pos	0.95	0.867	Exported	20 kDa chaperonin	Inferred from homology	2 out of 5
PF3D7_0111500	Q8I231	0.91	pos	0.67	0.809	Exported	UMP-CMP kinase, putative	Inferred from homology	2 out of 5
PF3D7_0505700	Q8I445	0.91	pos	0.55	0.876	Exported	conserved Plasmodium membrane protein, unknown function	Predicted	1 out of 5
PF3D7_1371800	A0A146M1M7	0.91	pos	0.58	0.899	Exported	Plasmodium exported protein, unknown function	Predicted	1 out of 5
PF3D7_0501500	Q8I485	0.91	pos	0.9	0.541	Exported	rhoptry-associated protein 3	Predicted	1 out of 5
PF3D7_1218800	Q8I5L9	0.91	pos	0.93	0.75	Exported	secreted ookinete protein, putative	Predicted	1 out of 5
PF3D7_0302200	O77309	0.91	pos	0.79	0.885	Exported	cytoadherence linked asexual protein 3.2	Predicted	2 out of 5
PF3D7_1219600	Q8I5L4	0.91	pos	0.05	0.422		aminophospholipid-transporting P-ATPase	Inferred from homology	2 out of 5
PF3D7_0828600	Q8IBB7	0.91	pos	0.11	0.144		folate transporter 1	Inferred from homology	2 out of 5
PF3D7_1479800	Q8IK40	0.91	pos	0.44	0.737		rifin	Predicted	1 out of 5
PF3D7_1035400	Q8IJ55	0.91	pos	0.95	0.454		merozoite surface protein 3	Predicted	2 out of 5
PF3D7_0618600	C6KT26	0.91	pos	0.04	0.061		rhomboid protease ROM10	Predicted	2 out of 5
PF3D7_1330100	A0A5K1K9F1	0.909	pos	0.53	0.814	Exported	conserved Plasmodium protein, unknown function	Predicted	1 out of 5
PF3D7_0829600	C0H4Z2	0.909	pos	0.65	0.756	Exported	early transcribed membrane protein 8	Predicted	1 out of 5
PF3D7_0937000	C0H593	0.909	pos	0.6	0.528	Exported	Plasmodium exported protein (PHISTb), unknown function	Predicted	1 out of 5
PF3D7_0101700	na	0.909	pos	0.09	0.38		erythrocyte membrane protein 1 (PfEMP1), exon 2, pseudogene	na	na
PF3D7_1016900	Q8IJM9	0.909	pos	0.68	0.484		early transcribed membrane protein 10.3	Predicted	1 out of 5
PF3D7_0324500	O97310	0.909	pos	0.43	0.847		rifin	Predicted	1 out of 5
PF3D7_0732000	Q8IBE5	0.909	pos	0.44	0.486		stevor	Predicted	1 out of 5
PF3D7_1352100	Q8IDH9	0.909	pos	0.19	0.4		ABC transporter B family member 6, putative	Predicted	2 out of 5
PF3D7_1106300	A0A143ZZN7	0.908	pos	0.67	0.804	Exported	exonuclease, putative	Predicted	2 out of 5
PF3D7_1036300	Q8IJ45	0.908	pos	0.28	0.881		duffy binding-like merozoite surface protein 2	Evidence at protein level	3 out of 5
PF3D7_1142300	Q8IHU2	0.908	pos	0.04	0.488		conserved Plasmodium membrane protein, unknown function	Predicted	1 out of 5
PF3D7_1471200	Q8IKC7	0.908	pos	0.14	0.157		inorganic anion exchanger, inorganic anion antiporter	Predicted	1 out of 5
PF3D7_1319900	Q8IEB7	0.907	pos	0.83	0.804	Exported	conserved Plasmodium protein, unknown function	Predicted	1 out of 5
PF3D7_1334400	Q8IDY4	0.907	pos	0.74	0.718	Exported	MSP7-like protein	Predicted	1 out of 5
PF3D7_0909100	C0H528	0.907	pos	0.03	0.206		conserved Plasmodium membrane protein, unknown function	Predicted	1 out of 5
PF3D7_0615300	C6KSZ4	0.907	pos	0.49	0.479		GPI-anchored wall transfer protein 1, putative	Predicted	1 out of 5
PF3D7_1129900	Q8II64	0.907	pos	0.12	0.24		major facilitator superfamily-related transporter, putative	Predicted	1 out of 5
PF3D7_1467400	Q8IKG3	0.906	pos	0.6	0.897	Exported	50S ribosomal protein L22, apicoplast, putative	Inferred from homology	1 out of 5
PF3D7_1351800	na	0.906	pos	0.96	0.858	Exported	conserved Plasmodium protein, unknown function	na	na
PF3D7_0221400	O96283	0.906	pos	0.5	0.595	Exported	stevor	Predicted	1 out of 5
PF3D7_1133300	Q8II31	0.906	pos	0.05	0.154		LEM3/CDC50 family protein, putative	Inferred from homology	1 out of 5
PF3D7_0215900	O96238	0.906	pos	0.18	0.174		palmitoyltransferase DHHC11, putative	Inferred from homology	2 out of 5
PF3D7_1233400	A0A144A1C7	0.906	pos	0.03	0.381		conserved Plasmodium membrane protein, unknown function	Predicted	1 out of 5
PF3D7_0937100	Q8I2E9	0.906	pos	0.68	0.29		Plasmodium exported protein, unknown function	Predicted	1 out of 5
PF3D7_1420500	A0A144A1F3	0.906	pos	0.45	0.851		protein GPR89, putative	Predicted	1 out of 5
PF3D7_0732400	Q8IBE2	0.906	pos	0.24	0.602		rifin	Predicted	1 out of 5
PF3D7_0700400	A0A143ZXI1	0.906	pos	0.25	0.516		stevor	Predicted	1 out of 5
PF3D7_0632600	na	0.905	pos	0.49	0.845		rifin, pseudogene	na	na
PF3D7_1318000	Q8IED6	0.905	pos	0.46	0.221		conserved protein, unknown function	Predicted	1 out of 5
PF3D7_1366800	C0H5K9	0.905	pos	0.54	0.459		phosphatidylserine synthase, putative	Predicted	2 out of 5
PF3D7_0612300	C6KSW7	0.904	pos	0.49	0.663		transmembrane protein 234, putative	Inferred from homology	1 out of 5
PF3D7_1471500	Q8IKC4	0.904	pos	0.14	0.319		transmembrane protein 43, putative	Inferred from homology	1 out of 5
PF3D7_0511200	Q8I0W9	0.904	pos	0.49	0.404		stearoyl-CoA desaturase	Inferred from homology	2 out of 5
PF3D7_0319000	O77368	0.904	pos	0.13	0.45		P-type ATPase, putative	Inferred from homology	3 out of 5
PF3D7_0630400	C6KTD9	0.903	pos	0.54	0.511	Exported	conserved Plasmodium protein, unknown function	Predicted	1 out of 5
PF3D7_0702000	C0H4K0	0.903	pos	0.9	0.615	Exported	Plasmodium exported protein (hyp12), unknown function	Predicted	1 out of 5
PF3D7_1146900	C6S3G6	0.903	pos	0.03	0.062		protein YIPF6, putative	Inferred from homology	1 out of 5
PF3D7_1303500	Q8IET0	0.903	pos	0.14	0.388		sodium/hydrogen exchanger	Inferred from homology	2 out of 5
PF3D7_0700300	A0A143ZVI0	0.903	pos	0.38	0.72		rifin	Predicted	1 out of 5
PF3D7_0719400	Q8IBQ8	0.902	pos	0.58	0.642	Exported	conserved Plasmodium protein, unknown function	Predicted	1 out of 5
PF3D7_0909200	Q8I360	0.902	pos	0.83	0.786	Exported	GDP-fucose protein O-fucosyltransferase 2	Predicted	1 out of 5
PF3D7_0613200	C6KSX5	0.902	pos	0.48	0.545		conserved Plasmodium protein, unknown function	Predicted	1 out of 5
PF3D7_1413300	C6S3H5	0.902	pos	0.25	0.181		conserved Plasmodium protein, unknown function	Predicted	1 out of 5
PF3D7_0901500	Q8I3D2	0.901	pos	0.41	0.937		rifin	Predicted	1 out of 5
PF3D7_0623500	C6KT71	0.9	pos	0.91	0.758	Exported	superoxide dismutase [Fe]	Inferred from homology	3 out of 5
PF3D7_1244500	Q8I4Y6	0.9	pos	0.65	0.716	Exported	conserved Plasmodium protein, unknown function	Predicted	1 out of 5
PF3D7_1251000	A0A144A1J3	0.9	pos	0.92	0.861	Exported	HSP20-like chaperone, putative	Predicted	1 out of 5
PF3D7_0506900	Q8I433	0.9	pos	0.04	0.133		rhomboid protease ROM4	Inferred from homology	3 out of 5
PF3D7_1400300	Q8I0G7	0.9	pos	0.47	0.847		rifin	Predicted	2 out of 5
PF3D7_1108600	Q8IIR7	0.899	pos	0.95	0.685	Exported	endoplasmic reticulum-resident calcium binding protein	Predicted	1 out of 5
PF3D7_1431900	Q8ILE6	0.899	pos	0.03	0.282		inner membrane complex suture component, putative	Inferred from homology	1 out of 5
PF3D7_1468600	Q8IKF1	0.899	pos	0.15	0.162		aminophospholipid transporter, putative	Predicted	1 out of 5
PF3D7_1214900	Q8I5Q7	0.899	pos	0.05	0.13		conserved protein, unknown function	Predicted	1 out of 5
PF3D7_1413500	Q8ILW0	0.899	pos	0.27	0.648		FeS assembly ATPase SufC	Predicted	1 out of 5
PF3D7_1448400	Q8IKY9	0.899	pos	0.3	0.57		ubiquitin-protein ligase, putative	Predicted	1 out of 5
PF3D7_0904700	Q8I3A2	0.898	pos	0.96	0.896	Exported	bacterial histone-like protein	Inferred from homology	2 out of 5
PF3D7_0102300	Q8I2B6	0.898	pos	0.95	0.509	Exported	Plasmodium exported protein, unknown function	Predicted	1 out of 5
PF3D7_1321600	B3FEM7	0.898	pos	0.07	0.243		cGMP-specific 3',5'-cyclic phosphodiesterase gamma, putative	Evidence at transcript level	3 out of 5
PF3D7_0303400	O97224	0.898	pos	0.04	0.193		palmitoyltransferase DHHC1	Inferred from homology	3 out of 5
PF3D7_1129850	na	0.898	pos	0.06	0.583		UNC-50 protein, putative, pseudogene	na	na
PF3D7_1423400	Q8ILL8	0.898	pos	0.08	0.534		conserved Plasmodium membrane protein, unknown function	Predicted	1 out of 5
PF3D7_1338000	C0H5F8	0.898	pos	0.44	0.251		LMBR1 domain-containing protein, putative	Predicted	1 out of 5
PF3D7_0300500	O97326	0.898	pos	0.45	0.875		rifin	Predicted	2 out of 5
PF3D7_0401600	na	0.897	pos	0.62	0.725	Exported	rifin	na	na
PF3D7_0306700	Q9NLB0	0.897	pos	0.65	0.883	Exported	ER membrane protein complex subunit 5, putative	Predicted	1 out of 5
PF3D7_0220300	Q8I654	0.897	pos	0.52	0.821	Exported	Plasmodium exported protein, unknown function	Predicted	1 out of 5
PF3D7_0613300	C6KSX6	0.897	pos	0.12	0.267		rhoptry protein ROP14	Inferred from homology	2 out of 5
PF3D7_0920000	C0H545	0.897	pos	0.04	0.176		long chain fatty acid elongation enzyme, putative	Inferred from homology	3 out of 5
PF3D7_1102100	na	0.897	pos	0.31	0.297		Plasmodium exported protein, unknown function, pseudogene	na	na
PF3D7_0315700	O97272	0.897	pos	0.33	0.197		conserved Plasmodium membrane protein, unknown function	Predicted	1 out of 5
PF3D7_0201500	O96120	0.897	pos	0.38	0.253		Plasmodium exported protein (hyp9), unknown function	Predicted	1 out of 5
PF3D7_0823800	Q8IB72	0.897	pos	0.06	0.128		DnaJ protein, putative	Predicted	2 out of 5
PF3D7_0307400	O97252	0.896	pos	0.89	0.509	Exported	ATP-dependent Clp protease proteolytic subunit	Evidence at protein level	3 out of 5
PF3D7_1469000	Q8IKE7	0.896	pos	0.6	0.383		translation initiation factor IF-1	Inferred from homology	2 out of 5
PF3D7_0704300	A0A143ZVW7	0.896	pos	0.07	0.113		conserved Plasmodium membrane protein, unknown function	Predicted	1 out of 5
PF3D7_0112800	Q9U0N3	0.896	pos	0.63	0.481		Plasmodium exported protein (hyp11), unknown function	Predicted	1 out of 5
PF3D7_0729200	Q5MYR6	0.895	pos	0.66	0.788	Exported	1-cys peroxiredoxin	Evidence at protein level	2 out of 5
PF3D7_1319800	Q8IEB8	0.895	pos	0.61	0.554	Exported	conserved Plasmodium protein, unknown function	Predicted	1 out of 5
PF3D7_1429300	Q8ILH1	0.895	pos	0.62	0.572	Exported	CPW-WPC family protein	Predicted	1 out of 5
PF3D7_1345500	Q8IDP1	0.895	pos	0.47	0.853		ubiquitin-conjugating enzyme E2	Evidence at protein level	3 out of 5
PF3D7_1458300	Q8IKP8	0.895	pos	0.13	0.565		conserved Plasmodium protein, unknown function	Predicted	1 out of 5
PF3D7_0505300	Q8I449	0.895	pos	0.02	0.195		UDP-N-acetylglucosamine transporter, putative	Predicted	1 out of 5
PF3D7_1453500	Q8IKU3	0.895	pos	0.73	0.498		NAD(P) transhydrogenase, putative	Predicted	2 out of 5
PF3D7_0732700	C0H4Q7	0.895	pos	0.48	0.875		rifin	Predicted	2 out of 5
PF3D7_1456800	Q8IKR1	0.894	pos	0.59	0.866	Exported	V-type H(+)-translocating pyrophosphatase, putative	Inferred from homology	2 out of 5
PF3D7_1253000	Q8I4Q6	0.894	pos	0.86	0.543	Exported	gametocyte erythrocyte cytosolic protein	Predicted	1 out of 5
PF3D7_1132800	Q8II36	0.894	pos	0.41	0.587		aquaglyceroporin	Inferred from homology	2 out of 5
PF3D7_1039200	na	0.894	pos	0.31	0.295		Plasmodium exported protein, unknown function, pseudogene	na	na
PF3D7_1005000	Q8I716	0.893	pos	0.56	0.807	Exported	methionine--tRNA ligase, putative	Inferred from homology	2 out of 5
PF3D7_0812900	Q8IAW4	0.893	pos	0.14	0.22		conserved Plasmodium protein, unknown function	Predicted	1 out of 5
PF3D7_0713100	Q8IBW5	0.893	pos	0.12	0.847		Pfmc-2TM Maurer's cleft two transmembrane protein	Predicted	1 out of 5
PF3D7_0904400	Q8I3A5	0.892	pos	0.61	0.586	Exported	signal peptidase complex subunit 3, putative	Inferred from homology	2 out of 5
PF3D7_1023000	Q8IJH5	0.892	pos	0.05	0.499		conserved Plasmodium membrane protein, unknown function	Predicted	1 out of 5
PF3D7_0716600	Q8IBT4	0.892	pos	0.83	0.483		cysteine desulfurase	Predicted	2 out of 5
PF3D7_1138300	C6S3G0	0.891	pos	0.04	0.338		conserved Plasmodium membrane protein, unknown function	Predicted	1 out of 5
PF3D7_0526100	Q8I3K4	0.891	pos	0.42	0.426		conserved Plasmodium membrane protein, unknown function	Predicted	1 out of 5
PF3D7_0928400	Q8I2M5	0.891	pos	0.03	0.076		conserved protein, unknown function	Predicted	1 out of 5
PF3D7_1254300	Q8I4P4	0.891	pos	0.49	0.845		stevor	Predicted	1 out of 5
PF3D7_0113900	Q8I2D9	0.89	pos	0.61	0.934	Exported	CX3CL1-binding protein 1	Predicted	1 out of 5
PF3D7_0408700	Q9U0J9	0.89	pos	0.74	0.737	Exported	perforin-like protein 1	Predicted	2 out of 5
PF3D7_1128700	Q8II76	0.89	pos	0.33	0.788		GPI-anchor transamidase, putative	Inferred from homology	2 out of 5
PF3D7_1353600	na	0.89	pos	0.18	0.584		ER lumen protein retaining receptor	na	na
PF3D7_0529200	Q8I3H5	0.89	pos	0.12	0.565		sugar transporter, putative	Predicted	1 out of 5
PF3D7_0724000	C0H4P1	0.89	pos	0.05	0.36		Rab GTPase activator and protein kinase, putative	Predicted	2 out of 5
PF3D7_0530500	C0H4G9	0.889	pos	0.66	0.691	Exported	conserved Plasmodium membrane protein, unknown function	Predicted	1 out of 5
PF3D7_0911300	Q8I339	0.889	pos	0.62	0.872	Exported	cysteine repeat modular protein 1	Predicted	2 out of 5
PF3D7_0501200	Q8I488	0.889	pos	0.63	0.899	Exported	parasite-infected erythrocyte surface protein	Predicted	2 out of 5
PF3D7_0216800	O96246	0.889	pos	0.24	0.267		TMEM121 domain-containing protein, putative	Inferred from homology	1 out of 5
PF3D7_0503100	Q8I470	0.889	pos	0.47	0.844		4-diphosphocytidyl-2-C-methyl-D-erythritol kinase, putative	Inferred from homology	2 out of 5
PF3D7_0916000	Q8I2Z2	0.889	pos	0.11	0.543		major facilitator superfamily domain-containing protein, putative	Predicted	1 out of 5
PF3D7_1218400	Q8I5M4	0.889	pos	0.04	0.351		triose or hexose phosphate/phosphate translocator, putative	Predicted	1 out of 5
PF3D7_0933300	C0H587	0.888	pos	0.52	0.84	Exported	conserved Plasmodium protein, unknown function	Predicted	1 out of 5
PF3D7_0221300	na	0.888	pos	0.05	0.094		Plasmodium exported protein, unknown function, pseudogene	na	na
PF3D7_0829500	C0H4Z1	0.888	pos	0.06	0.346		conserved Plasmodium protein, unknown function	Predicted	1 out of 5
PF3D7_0419200	Q8I1P5	0.888	pos	0.45	0.2		protein transport protein GOT1, putative	Predicted	1 out of 5
PF3D7_1119600	Q8IIH1	0.887	pos	0.08	0.121		ATP-dependent zinc metalloprotease FTSH, putative	Inferred from homology	2 out of 5
PF3D7_1306000	Q8IEQ5	0.887	pos	0.08	0.233		conserved Plasmodium protein, unknown function	Predicted	1 out of 5
PF3D7_0917300	Q8I2Y0	0.887	pos	0.03	0.236		conserved protein, unknown function	Predicted	1 out of 5
PF3D7_1409400	Q8IM01	0.887	pos	0.05	0.183		conserved protein, unknown function	Predicted	1 out of 5
PF3D7_0704700	Q8IC23	0.887	pos	0.05	0.537		phosphopantetheine adenylyltransferase, putative	Predicted	2 out of 5
PF3D7_0618900	na	0.886	pos	0.08	0.246		phosphatidylinositol N-acetylglucosaminyltransferase subunit GPI1	na	na
PF3D7_0732100	na	0.885	pos	0.09	0.577		erythrocyte membrane protein 1 (PfEMP1), pseudogene	na	na
PF3D7_0220800	O96279	0.885	pos	0.78	0.462		cytoadherence linked asexual protein 2	Predicted	1 out of 5
PF3D7_0614300	C6KSY4	0.885	pos	0.1	0.538		major facilitator superfamily-related transporter, putative	Predicted	1 out of 5
PF3D7_0830700	Q8IBD3	0.885	pos	0.26	0.174		Plasmodium exported protein (hyp9), unknown function	Predicted	1 out of 5
PF3D7_1467000	A0A144A2U1	0.884	pos	0.64	0.82	Exported	magnesium transporter, putative	Predicted	2 out of 5
mal_mito_1	na	0.884	pos	0.17	0.61		unspecified product	na	na
PF3D7_0912000	Q8I332	0.884	pos	0.08	0.372		conserved Plasmodium protein, unknown function	Predicted	1 out of 5
PF3D7_0732200	Q8IBE4	0.884	pos	0.3	0.908		rifin	Predicted	1 out of 5
PF3D7_0223100	O96292	0.883	pos	0.28	0.757		rifin	Predicted	1 out of 5
PF3D7_0201000	O96116	0.883	pos	0.34	0.745		rifin	Predicted	1 out of 5
PF3D7_0407200	Q9U0L4	0.883	pos	0.25	0.198		peptidyl-tRNA hydrolase 2, putative	Predicted	2 out of 5
PF3D7_1353100	Q8IDG9	0.882	pos	0.16	0.202		Plasmodium exported protein, unknown function	Predicted	1 out of 5
PF3D7_1477600	A0A144A325	0.882	pos	0.07	0.112		surface-associated interspersed protein 14.1 (SURFIN 14.1)	Predicted	1 out of 5
PF3D7_0401000	Q8I213	0.882	pos	0.45	0.836		rifin	Predicted	2 out of 5
PF3D7_1335100	Q8IDX8	0.881	pos	0.62	0.913	Exported	merozoite surface protein 7	Predicted	2 out of 5
PF3D7_1360500	Q8IDA0	0.881	pos	0.17	0.427		guanylyl cyclase beta	Evidence at protein level	4 out of 5
PF3D7_1214100	Q8I5R4	0.881	pos	0.15	0.111		GPI ethanolamine phosphate transferase 3, putative	Predicted	1 out of 5
PF3D7_API04000	Q25825	0.881	pos	0.26	0.376		hypothetical chloroplast reading frame 93	Predicted	1 out of 5
PF3D7_1254700	Q8I4P0	0.881	pos	0.42	0.556		rifin	Predicted	1 out of 5
PF3D7_0323400	O97302	0.88	pos	0.81	0.778	Exported	Rh5 interacting protein	Evidence at protein level	5 out of 5
PF3D7_1338600	A0A5K1K898	0.88	pos	0.54	0.519	Exported	conserved protein, unknown function	Predicted	1 out of 5
PF3D7_0400800	Q8I215	0.88	pos	0.58	0.879	Exported	stevor	Predicted	1 out of 5
PF3D7_1225100	Q8I5G6	0.88	pos	0.31	0.794		isoleucine--tRNA ligase, putative	Inferred from homology	2 out of 5
PF3D7_1428200	Q8ILI3	0.88	pos	0.12	0.407		major facilitator superfamily domain-containing protein, putative	Predicted	1 out of 5
PF3D7_0206200	O96156	0.88	pos	0.14	0.154		pantothenate transporter	Predicted	1 out of 5
PF3D7_0704600	C0H4K6	0.88	pos	0.07	0.747		E3 ubiquitin-protein ligase	Predicted	2 out of 5
PF3D7_1300900	Q8IEU4	0.88	pos	0.44	0.575		stevor	Predicted	2 out of 5
PF3D7_0207400	O96163	0.879	pos	0.74	0.932	Exported	serine repeat antigen 7	Inferred from homology	2 out of 5
PF3D7_1478400	na	0.879	pos	0.55	0.738	Exported	Plasmodium exported protein, unknown function, pseudogene	na	na
PF3D7_0300900	O97329	0.879	pos	0.78	0.745	Exported	stevor-like	Predicted	1 out of 5
PF3D7_1470500	Q8IKD3	0.879	pos	0.03	0.263		cGMP-specific 3',5'-cyclic phosphodiesterase delta	Evidence at protein level	5 out of 5
PF3D7_0617500	na	0.879	pos	0.06	0.109		rifin, pseudogene	na	na
PF3D7_1313500	Q8IEH8	0.879	pos	0.12	0.163		conserved Plasmodium membrane protein, unknown function	Predicted	1 out of 5
PF3D7_1478100	Q8IK54	0.879	pos	0.32	0.458		Plasmodium exported protein (hyp13), unknown function	Predicted	1 out of 5
PF3D7_0106300	Q76NN8	0.879	pos	0.04	0.216		calcium-transporting ATPase	Predicted	2 out of 5
PF3D7_1354200	Q8IDF9	0.879	pos	0.08	0.213		phosphoinositide phosphatase SAC1	Predicted	2 out of 5
PF3D7_1216400	Q8I5P3	0.878	pos	0.59	0.64	Exported	conserved Plasmodium membrane protein, unknown function	Predicted	1 out of 5
PF3D7_0904300	C0H518	0.878	pos	0.52	0.767	Exported	conserved protein, unknown function	Predicted	2 out of 5
PF3D7_1321400	Q8IEA0	0.878	pos	0.05	0.338		palmitoyltransferase DHHC8, putative	Inferred from homology	2 out of 5
PF3D7_1003000	Q8IK06	0.878	pos	0.14	0.233		conserved protein, unknown function	Predicted	1 out of 5
PF3D7_0914200	Q8I310	0.878	pos	0.13	0.196		phospholipid or glycerol acyltransferase, putative	Predicted	1 out of 5
PF3D7_0831700	K7NTP5	0.877	pos	0.87	0.895	Exported	heat shock protein 70	Evidence at protein level	2 out of 5
PF3D7_1121800	Q8IIE8	0.877	pos	0.72	0.765	Exported	peptidase M16, putative	Predicted	1 out of 5
PF3D7_1315600	C0H5B7	0.877	pos	0.14	0.42		CDP-diacylglycerol--inositol 3-phosphatidyltransferase	Inferred from homology	2 out of 5
PF3D7_0101300	B9ZSH7	0.877	pos	0.39	0.867		Pfmc-2TM Maurer's cleft two transmembrane protein	Predicted	1 out of 5
PF3D7_1038700	A0A143ZY51	0.877	pos	0.09	0.154		Plasmodium exported protein, unknown function	Predicted	1 out of 5
PF3D7_1479600	Q8IK42	0.876	pos	0.51	0.748	Exported	rifin	Predicted	2 out of 5
PF3D7_0700700	na	0.876	pos	0.35	0.706		stevor, pseudogene	na	na
PF3D7_0217000	O96251	0.876	pos	0.54	0.313		conserved Plasmodium membrane protein, unknown function	Predicted	1 out of 5
PF3D7_0530200	Q8I0U9	0.876	pos	0.28	0.837		phosphoenolpyruvate/phosphate translocator	Predicted	2 out of 5
PF3D7_1367900	C0H5L1	0.875	pos	0.58	0.858	Exported	conserved Plasmodium protein, unknown function	Predicted	1 out of 5
PF3D7_0316400	O77391	0.875	pos	0.57	0.874	Exported	conserved protein, unknown function	Predicted	1 out of 5
PF3D7_1253400	Q8I0X2	0.875	pos	0.84	0.806	Exported	acyl-CoA synthetase	Predicted	2 out of 5
PF3D7_1348800	A0A5K1K8L6	0.875	pos	0.31	0.24		E1-E2 ATPase, putative	Predicted	1 out of 5
PF3D7_0701600	A0A5K1K8N5	0.875	pos	0.35	0.87		Pfmc-2TM Maurer's cleft two transmembrane protein	Predicted	1 out of 5
PF3D7_1019800	Q8IJK4	0.875	pos	0.28	0.383		tRNA methyltransferase, putative	Predicted	1 out of 5
PF3D7_0707800	Q8IC11	0.874	pos	0.5	0.768	Exported	RAP protein, putative	Predicted	1 out of 5
PF3D7_1342500	Q8IDR4	0.874	pos	0.96	0.705	Exported	sporozoite protein essential for cell traversal	Predicted	1 out of 5
PF3D7_1372400	C0H5N0	0.874	pos	0.84	0.797	Exported	acyl-CoA synthetase	Predicted	2 out of 5
PF3D7_1300600	Q8IEU6	0.874	pos	0.54	0.829	Exported	rifin	Predicted	2 out of 5
PF3D7_0625000	na	0.874	pos	0.03	0.115		sphingomyelin synthase 1, putative	na	na
PF3D7_1302400	C0H596	0.874	pos	0.04	0.088		conserved protein, unknown function	Predicted	1 out of 5
PF3D7_1400800	Q8IM80	0.874	pos	0.41	0.808		rifin	Predicted	1 out of 5
PF3D7_1223400	Q8I5I3	0.873	pos	0.05	0.324		phospholipid-transporting ATPase, putative	Inferred from homology	3 out of 5
PF3D7_1112100	Q8IIP2	0.873	pos	0.08	0.289		conserved Plasmodium protein, unknown function	Predicted	2 out of 5
PF3D7_1208800	Q8I5W0	0.873	pos	0.03	0.247		zinc finger protein, putative	Predicted	2 out of 5
PF3D7_0516300	Q8I3U5	0.872	pos	0.79	0.883	Exported	tRNA pseudouridine synthase, putative	Inferred from homology	2 out of 5
PF3D7_0908100	C0H525	0.872	pos	0.58	0.677	Exported	apicoplast integral membrane protein, putative	Predicted	1 out of 5
PF3D7_0222100	O96287	0.872	pos	0.55	0.556	Exported	Pfmc-2TM Maurer's cleft two transmembrane protein	Predicted	1 out of 5
PF3D7_0425200	Q8IFL3	0.872	pos	0.6	0.86	Exported	Plasmodium exported protein (hyp15), unknown function	Predicted	1 out of 5
PF3D7_0913500	Q8I317	0.872	pos	0.54	0.531	Exported	protease, putative	Predicted	1 out of 5
PF3D7_0114100	B9ZSJ3	0.872	pos	0.53	0.555	Exported	Pfmc-2TM Maurer's cleft two transmembrane protein	Predicted	2 out of 5
PF3D7_0419700	Q8I1P1	0.872	pos	0.49	0.891		apical merozoite protein	Predicted	1 out of 5
PF3D7_1039700	Q8IJ11	0.872	pos	0.43	0.558		Pfmc-2TM Maurer's cleft two transmembrane protein	Predicted	1 out of 5
PF3D7_1021400	A0A143ZZU2	0.871	pos	0.66	0.906	Exported	endomembrane protein 70, putative	Inferred from homology	2 out of 5
PF3D7_0631400	C6KTE8	0.871	pos	0.54	0.556	Exported	Pfmc-2TM Maurer's cleft two transmembrane protein	Predicted	1 out of 5
PF3D7_0108700	Q8I255	0.871	pos	0.57	0.832	Exported	secreted ookinete protein, putative	Predicted	1 out of 5
PF3D7_1358700	Q8IDB8	0.871	pos	0.12	0.38		YOP1-like protein, putative	Inferred from homology	1 out of 5
PF3D7_1117000	Q8IIJ7	0.871	pos	0.16	0.289		conserved Plasmodium membrane protein, unknown function	Predicted	1 out of 5
PF3D7_1248300	A0A144A4T5	0.871	pos	0.5	0.207		conserved protein, unknown function	Predicted	1 out of 5
PF3D7_0712500	na	0.87	pos	0.53	0.711	Exported	rifin, pseudogene	na	na
PF3D7_1041100	Q8IIZ8	0.87	pos	0.23	0.887		rifin	Predicted	1 out of 5
PF3D7_0107600	Q8I265	0.87	pos	0.12	0.219		eukaryotic translation initiation factor 2-alpha kinase 2, putative	Predicted	2 out of 5
PF3D7_0718300	Q8IBR8	0.869	pos	0.68	0.514	Exported	cysteine repeat modular protein 2	Predicted	2 out of 5
PF3D7_1001400	Q8IK22	0.869	pos	0.45	0.566		exported lipase 1	Predicted	1 out of 5
PF3D7_0324100	O97307	0.869	pos	0.24	0.838		Pfmc-2TM Maurer's cleft two transmembrane protein	Predicted	1 out of 5
PF3D7_0832800	A0A143ZVN0	0.869	pos	0.15	0.524		rifin	Predicted	1 out of 5
PF3D7_0709000	na	0.868	pos	0.05	0.479		chloroquine resistance transporter	na	na
PF3D7_0533000	na	0.868	pos	0.32	0.742		rifin, pseudogene	na	na
PF3D7_0607200	C6KSS0	0.868	pos	0.03	0.072		RING zinc finger protein, putative	Predicted	1 out of 5
PF3D7_1228700	Q8I5D1	0.866	pos	0.44	0.894		conserved Plasmodium protein, unknown function	Predicted	1 out of 5
PF3D7_1404700	Q8IM47	0.865	pos	0.95	0.644	Exported	conserved Plasmodium protein, unknown function	Predicted	1 out of 5
PF3D7_1115900	Q8IIK6	0.865	pos	0.47	0.243		palmitoyltransferase DHHC9	Inferred from homology	2 out of 5
PF3D7_0602300	C6KSM3	0.865	pos	0.64	0.472		liver merozoite formation protein, putative	Predicted	1 out of 5
PF3D7_1252500	A0A144A4X8	0.865	pos	0.11	0.232		Plasmodium exported protein, unknown function	Predicted	1 out of 5
PF3D7_1000600	Q8IK32	0.865	pos	0.41	0.657		rifin	Predicted	1 out of 5
PF3D7_1479900	A0A144A3E5	0.865	pos	0.46	0.571		stevor	Predicted	1 out of 5
PF3D7_0115000	Q8I2D1	0.865	pos	0.08	0.153		surface-associated interspersed protein 1.3 (SURFIN 1.3)	Predicted	1 out of 5
PF3D7_1357200	Q8IDD3	0.864	pos	0.62	0.875	Exported	glutamate--tRNA ligase	Inferred from homology	3 out of 5
PF3D7_0711000	na	0.864	pos	0.35	0.407		AAA family ATPase, CDC48 subfamily	na	na
PF3D7_0907100	Q8I380	0.864	pos	0.09	0.294		conserved Plasmodium protein, unknown function	Predicted	1 out of 5
PF3D7_0506000	Q8I442	0.864	pos	0.1	0.195		conserved Plasmodium protein, unknown function	Predicted	1 out of 5
PF3D7_1254100	Q8I4P6	0.864	pos	0.44	0.56		stevor	Predicted	1 out of 5
PF3D7_0319700	O97278	0.864	pos	0.17	0.216		ABC transporter I family member 1, putative	Predicted	2 out of 5
PF3D7_0507400	C0H4D0	0.863	pos	0.96	0.795	Exported	conserved Plasmodium protein, unknown function	Evidence at protein level	3 out of 5
PF3D7_1333200	Q8IDZ6	0.863	pos	0.59	0.885	Exported	ubiquitin-activating enzyme	Inferred from homology	3 out of 5
PF3D7_0700800	A0A143ZWD4	0.863	pos	0.59	0.864	Exported	Pfmc-2TM Maurer's cleft two transmembrane protein	Predicted	1 out of 5
PF3D7_1247600	A0A144A0S1	0.863	pos	0.66	0.473		conserved Plasmodium protein, unknown function	Inferred from homology	2 out of 5
PF3D7_0611000	C6KSV5	0.863	pos	0.04	0.349		SNARE associated Golgi protein, putative	Predicted	1 out of 5
PF3D7_1475400	Q8IK84	0.863	pos	0.39	0.826		cysteine repeat modular protein 4	Predicted	2 out of 5
PF3D7_1002000	Q8IK16	0.862	pos	0.06	0.635		Plasmodium exported protein (hyp2), unknown function	Predicted	1 out of 5
PF3D7_0828400	Q8IBB5	0.861	pos	0.05	0.438		mitochondrial inner membrane protein OXA1, putative	Inferred from homology	2 out of 5
PF3D7_0625100	C6KT87	0.861	pos	0.03	0.397		sphingomyelin synthase 2, putative	Inferred from homology	2 out of 5
PF3D7_1016100	Q8IJN5	0.861	pos	0.49	0.739		conserved Plasmodium protein, unknown function	Predicted	1 out of 5
PF3D7_1476000	Q8IK78	0.861	pos	0.15	0.527		conserved Plasmodium protein, unknown function	Predicted	1 out of 5
PF3D7_0523800	Q8I3M7	0.861	pos	0.1	0.259		divalent metal transporter, putative	Predicted	1 out of 5
PF3D7_0410000	Q9U0I6	0.861	pos	0.2	0.449		erythrocyte vesicle protein 1	Predicted	2 out of 5
PF3D7_0107900	Q8I262	0.86	pos	0.95	0.646	Exported	conserved Plasmodium protein, unknown function	Predicted	1 out of 5
PF3D7_1027900	A0A143ZYC1	0.86	pos	0.41	0.202		palmitoyltransferase DHHC10, putative	Inferred from homology	2 out of 5
PF3D7_1331300	Q8IE14	0.86	pos	0.07	0.324		signal peptidase complex catalytic subunit SEC11	Inferred from homology	2 out of 5
PF3D7_0208400	O96171	0.86	pos	0.07	0.153		conserved Plasmodium protein, unknown function	Predicted	1 out of 5
PF3D7_0526700	Q8I3J8	0.86	pos	0.37	0.913		conserved protein, unknown function	Predicted	1 out of 5
PF3D7_0407100	C0H494	0.86	pos	0.28	0.757		methyltransferase, putative	Predicted	1 out of 5
PF3D7_0300400	Q9U5L9	0.86	pos	0.45	0.752		stevor	Predicted	1 out of 5
PF3D7_0221700	A0A143ZYC7	0.859	pos	0.93	0.641	Exported	Plasmodium exported protein, unknown function	Predicted	1 out of 5
PF3D7_0918400	C0H544	0.859	pos	0.51	0.811	Exported	conserved Plasmodium protein, unknown function	Predicted	2 out of 5
PF3D7_0912400	Q8I328	0.859	pos	0.29	0.753		alkaline phosphatase, putative	Predicted	1 out of 5
PF3D7_0731800	C0H4Q4	0.859	pos	0.27	0.778		alpha/beta hydrolase, putative	Predicted	2 out of 5
PF3D7_1440200	Q8IL67	0.858	pos	0.72	0.628	Exported	stromal-processing peptidase, putative	Predicted	2 out of 5
PF3D7_1248500	Q8I4U9	0.858	pos	0.03	0.43		bax inhibitor 1, putative	Inferred from homology	1 out of 5
PF3D7_0324400	O97309	0.858	pos	0.42	0.659		rifin	Predicted	1 out of 5
PF3D7_1320100	Q8IEB2	0.857	pos	0.89	0.507	Exported	ATP-dependent Clp protease adapter protein ClpS	Evidence at protein level	1 out of 5
PF3D7_0624400	C6KT80	0.857	pos	0.54	0.692	Exported	conserved protein, unknown function	Predicted	1 out of 5
PF3D7_0832400	A0A143ZXE3	0.857	pos	0.51	0.838	Exported	stevor	Predicted	1 out of 5
PF3D7_0614900	C6KSZ0	0.857	pos	0.16	0.211		conserved Plasmodium membrane protein, unknown function	Inferred from homology	1 out of 5
PF3D7_0424000	C0H495	0.857	pos	0.49	0.513		Plasmodium exported protein (PHISTc), unknown function	Predicted	1 out of 5
PF3D7_1103800	Q8IIW4	0.857	pos	0.03	0.222		CCR4-NOT transcription complex subunit 1, putative	Predicted	2 out of 5
PF3D7_0827900	C0H4Y6	0.856	pos	0.85	0.695	Exported	protein disulfide isomerase	Inferred from homology	3 out of 5
PF3D7_1234600	Q8I576	0.856	pos	0.6	0.835	Exported	protein TOC75, putative	Predicted	1 out of 5
PF3D7_1472200	A0A144A4T0	0.855	pos	0.03	0.189		histone deacetylase, putative	Predicted	1 out of 5
PF3D7_0422800	C0H4C0	0.855	pos	0.29	0.801		serpentine receptor, putative	Predicted	1 out of 5
PF3D7_0811100	Q8IAU6	0.854	pos	0.04	0.634		mitochondrial carrier protein, putative	Inferred from homology	1 out of 5
PF3D7_1340800	Q8IDS8	0.854	pos	0.17	0.548		mitochondrial pyruvate carrier protein 1, putative	Inferred from homology	2 out of 5
PF3D7_1132500	Q8II40	0.854	pos	0.11	0.393		amino acid transporter, putative	Predicted	1 out of 5
PF3D7_0613100	C6KSX4	0.853	pos	0.6	0.589	Exported	conserved Plasmodium protein, unknown function	Predicted	1 out of 5
PF3D7_0726800	C0H4P5	0.853	pos	0.08	0.168		dolichyl-diphosphooligosaccharide--protein glycosyltransferase subunit OST2, putative	Inferred from homology	2 out of 5
PF3D7_1210900	Q8I5U1	0.853	pos	0.2	0.164		GPI mannosyltransferase 1	Inferred from homology	3 out of 5
PF3D7_0313700	na	0.853	pos	0.59	0.468		conserved Plasmodium protein, unknown function, unspecified product	na	na
PF3D7_0113400	Q9U0M7	0.853	pos	0.1	0.214		Plasmodium exported protein, unknown function	Predicted	1 out of 5
PF3D7_0905100	Q8I398	0.853	pos	0.04	0.142		nucleoporin NUP221, putative	Predicted	2 out of 5
PF3D7_0514500	C0H4D9	0.852	pos	0.17	0.255		conserved Plasmodium membrane protein, unknown function	Predicted	1 out of 5
PF3D7_1404900	Q8IM45	0.851	pos	0.92	0.51	Exported	conserved Plasmodium protein, unknown function	Predicted	1 out of 5
PF3D7_1306200	Q8IEQ3	0.851	pos	0.58	0.786	Exported	conserved protein, unknown function	Predicted	1 out of 5
PF3D7_1120300	A0A143ZZ84	0.851	pos	0.07	0.518		CorA-like Mg2+ transporter protein, putative	Inferred from homology	2 out of 5
PF3D7_1416000	A0A144A2E6	0.851	pos	0.38	0.703		conserved Plasmodium protein, unknown function	Predicted	1 out of 5
PF3D7_1218100	A0A144A3X6	0.851	pos	0.27	0.413		conserved Plasmodium protein, unknown function	Predicted	1 out of 5
PF3D7_1322900	C0H5D2	0.851	pos	0.34	0.425		conserved protein, unknown function	Predicted	1 out of 5
PF3D7_1433100	Q8ILD2	0.851	pos	0.05	0.244		HID1 domain-containing protein, putative	Predicted	1 out of 5
PF3D7_1038800	Q8IJ23	0.851	pos	0.24	0.416		RESA-like protein with PHIST and DnaJ domains	Predicted	1 out of 5
PF3D7_1227500	Q8I5E3	0.851	pos	0.08	0.36		protein SOC2, putative	Predicted	2 out of 5
PF3D7_1014100	Q8IJQ4	0.85	pos	0.94	0.89	Exported	merozoite surface protein MSA180, putative	Predicted	1 out of 5
PF3D7_0604700	C6KSP5	0.85	pos	0.96	0.768	Exported	glyoxalase I-like protein GILP	Predicted	2 out of 5
PF3D7_0922800	C0H552	0.85	pos	0.06	0.353		conserved Plasmodium protein, unknown function	Predicted	1 out of 5
PF3D7_0808800	Q8IAS5	0.85	pos	0.38	0.587		rifin	Predicted	1 out of 5
PF3D7_1428600	Q8ILH8	0.849	pos	0.77	0.785	Exported	peptide chain release factor 1	Inferred from homology	1 out of 5
PF3D7_1403100	C6S3H2	0.849	pos	0.08	0.135		condensin complex subunit 1, putative	Predicted	2 out of 5
PF3D7_0423500	Q8IFN1	0.848	pos	0.03	0.257		glideosome associated protein with multiple membrane spans 2	Predicted	1 out of 5
PF3D7_1205900	Q8I5Y6	0.847	pos	0.04	0.195		conserved protein, unknown function	Inferred from homology	1 out of 5
PF3D7_1100700	na	0.847	pos	0.35	0.678		stevor, pseudogene	na	na
PF3D7_1437500	Q8IL91	0.847	pos	0.02	0.194		conserved Plasmodium membrane protein, unknown function	Predicted	1 out of 5
PF3D7_0725100	Q8IBK0	0.847	pos	0.06	0.543		conserved Plasmodium membrane protein, unknown function	Predicted	1 out of 5
PF3D7_1237700	Q8I546	0.847	pos	0.46	0.225		conserved protein, unknown function	Predicted	1 out of 5
PF3D7_0624800	C6KT84	0.846	pos	0.5	0.909	Exported	conserved Plasmodium protein, unknown function	Predicted	1 out of 5
PF3D7_1005800	Q8IJY2	0.846	pos	0.05	0.441		conserved Plasmodium membrane protein, unknown function	Predicted	1 out of 5
PF3D7_1324600	Q8IE71	0.846	pos	0.04	0.677		conserved Plasmodium protein, unknown function	Predicted	1 out of 5
PF3D7_0701900	Q8IC48	0.846	pos	0.11	0.17		Plasmodium exported protein, unknown function	Predicted	1 out of 5
PF3D7_1301700	Q8IEJ0	0.845	pos	0.63	0.646	Exported	CX3CL1-binding protein 2	Predicted	1 out of 5
PF3D7_1336300	Q8IDW8	0.845	pos	0.04	0.203		conserved Plasmodium membrane protein, unknown function	Predicted	1 out of 5
PF3D7_1476100	Q8IK77	0.845	pos	0.56	0.345		early transcribed membrane protein 14.2	Predicted	1 out of 5
PF3D7_0530750	A0A143ZVA5	0.844	pos	0.52	0.236		dolichol-phosphate mannosyltransferase subunit 3, putative	Inferred from homology	2 out of 5
PF3D7_1438100	Q8IL86	0.844	pos	0.06	0.277		translocation protein SEC62, putative	Inferred from homology	2 out of 5
PF3D7_1313400	Q8IEH9	0.844	pos	0.46	0.477		DEAD box helicase, putative	Predicted	2 out of 5
PF3D7_1479100	Q8IK46	0.843	pos	0.69	0.63	Exported	Plasmodium exported protein, unknown function	Predicted	1 out of 5
PF3D7_0321900	C0H483	0.843	pos	0.03	0.44		cyclic amine resistance locus protein	Inferred from homology	2 out of 5
PF3D7_0712200	na	0.843	pos	0.33	0.658		rifin, pseudogene	na	na
PF3D7_1102300	Q8IIX7	0.842	pos	0.64	0.599	Exported	Plasmodium exported protein, unknown function	Predicted	1 out of 5
PF3D7_1035700	Q8IJ52	0.842	pos	0.8	0.823	Exported	duffy binding-like merozoite surface protein	Predicted	2 out of 5
PF3D7_0211600	O96196	0.842	pos	0.47	0.411		UDP-N-acetylglucosamine transferase subunit ALG14, putative	Inferred from homology	2 out of 5
PF3D7_1225900	Q8I5F8	0.842	pos	0.22	0.355		conserved Plasmodium protein, unknown function	Predicted	1 out of 5
PF3D7_1212600	na	0.841	pos	0.05	0.202		SND2 domain-containing protein, putative, unspecified product	na	na
PF3D7_0611100	C6KSV6	0.841	pos	0.46	0.241		succinate dehydrogenase subunit 3, putative	Predicted	1 out of 5
PF3D7_1477900	na	0.84	pos	0.6	0.861	Exported	acyl-CoA synthetase, pseudogene	na	na
PF3D7_0804500	A0A143ZZV5	0.84	pos	0.12	0.235		conserved Plasmodium membrane protein, unknown function	Predicted	1 out of 5
PF3D7_0104000	Q8I2A0	0.839	pos	0.14	0.322		thrombospondin-related sporozoite protein	Evidence at protein level	1 out of 5
PF3D7_1330700	A0A5K1K957	0.839	pos	0.13	0.117		GPI transamidase subunit PIG-U, putative	Inferred from homology	1 out of 5
PF3D7_1221900	Q8I5J4	0.839	pos	0.06	0.271		conserved Plasmodium membrane protein, unknown function	Predicted	1 out of 5
PF3D7_0924500	C0H557	0.839	pos	0.47	0.367		conserved Plasmodium membrane protein, unknown function	Predicted	1 out of 5
PF3D7_1365700	Q8ID52	0.839	pos	0.03	0.064		SNARE associated Golgi protein, putative	Predicted	1 out of 5
PF3D7_1013000	Q8IJR5	0.839	pos	0.12	0.44		zinc finger protein, putative	Predicted	1 out of 5
PF3D7_1212500	Q8I5S7	0.839	pos	0.13	0.649		glycerol-3-phosphate 1-O-acyltransferase	Predicted	2 out of 5
PF3D7_1032000	Q8IJ86	0.837	pos	0.64	0.71	Exported	ribosome maturation factor RimM, putative	Predicted	1 out of 5
PF3D7_0109850	B9ZSI8	0.837	pos	0.23	0.33		phosphatidate cytidylyltransferase, putative	Inferred from homology	2 out of 5
PF3D7_0501000	Q8I490	0.837	pos	0.09	0.237		Plasmodium exported protein, unknown function	Predicted	1 out of 5
PF3D7_0629200	C6KTC7	0.836	pos	0.69	0.613	Exported	DnaJ protein, putative	Predicted	1 out of 5
PF3D7_1458900	Q8IKP2	0.836	pos	0.03	0.321		golgi apparatus membrane protein TVP23, putative	Inferred from homology	1 out of 5
PF3D7_1135900	Q8II05	0.835	pos	0.06	0.414		3-oxo-5-alpha-steroid 4-dehydrogenase, putative	Inferred from homology	1 out of 5
PF3D7_0301700	O97336	0.835	pos	0.05	0.135		Plasmodium exported protein, unknown function	Predicted	1 out of 5
PF3D7_0220400	na	0.834	pos	0.64	0.687	Exported	DnaJ protein, putative, pseudogene	na	na
PF3D7_1301800	na	0.834	pos	0.06	0.074		surface-associated interspersed protein 13.1 (SURFIN 13.1), pseudogene	na	na
PF3D7_1444300	Q8IL28	0.834	pos	0.09	0.139		1-acyl-sn-glycerol-3-phosphate acyltransferase, putative	Predicted	1 out of 5
PF3D7_1431400	Q8ILF1	0.834	pos	0.48	0.625		surface-related antigen SRA	Predicted	1 out of 5
PF3D7_0311700	O77350	0.833	pos	0.77	0.688	Exported	plasmepsin VI	Inferred from homology	1 out of 5
PF3D7_1131100	Q8II53	0.833	pos	0.04	0.874		serpentine receptor, putative	Inferred from homology	1 out of 5
PF3D7_0519900	Q8I3R1	0.833	pos	0.41	0.792		conserved protein, unknown function	Predicted	1 out of 5
PF3D7_1208200	A0A5K1K8N7	0.833	pos	0.48	0.697		cysteine repeat modular protein 3	Predicted	1 out of 5
PF3D7_0101600	Q8I2C1	0.832	pos	0.38	0.907		rifin	Predicted	1 out of 5
PF3D7_1470800	Q8IKD0	0.831	pos	0.71	0.856	Exported	conserved Plasmodium protein, unknown function	Predicted	1 out of 5
PF3D7_0710500	Q8IBY5	0.831	pos	0.51	0.644	Exported	conserved protein, unknown function	Predicted	1 out of 5
PF3D7_1372300	A0A143ZZR8	0.831	pos	0.79	0.82	Exported	Plasmodium exported protein (PHIST), unknown function	Predicted	1 out of 5
PF3D7_0218100	O96261	0.831	pos	0.04	0.516		conserved protein, unknown function	Predicted	1 out of 5
PF3D7_1001900	Q8IK17	0.83	pos	0.06	0.257		Plasmodium exported protein (hyp16), unknown function	Predicted	1 out of 5
PF3D7_1107900	Q8IIS3	0.828	pos	0.03	0.167		mechanosensitive ion channel protein, putative	Predicted	1 out of 5
PF3D7_0200700	O96114	0.828	pos	0.49	0.81		rifin	Predicted	1 out of 5
PF3D7_0921400	Q8I2T9	0.827	pos	0.62	0.722	Exported	NifU-like scaffold protein	Inferred from homology	1 out of 5
PF3D7_1208400	Q8I5W4	0.827	pos	0.12	0.112		amino acid transporter, putative	Predicted	1 out of 5
PF3D7_0702300	Q8IC44	0.827	pos	0.32	0.867		sporozoite threonine and asparagine-rich protein	Predicted	1 out of 5
PF3D7_0422000	C0H4B9	0.827	pos	0.29	0.162		steroid dehydrogenase, putative	Predicted	1 out of 5
PF3D7_1247800	Q8I0V1	0.826	pos	0.94	0.74	Exported	dipeptidyl aminopeptidase 2	Inferred from homology	3 out of 5
PF3D7_1013800	Q8IJQ7	0.826	pos	0.07	0.378		conserved Plasmodium protein, unknown function	Predicted	1 out of 5
PF3D7_0618400	C6KT24	0.826	pos	0.43	0.375		LMBR1 domain-containing protein, putative	Predicted	1 out of 5
PF3D7_0404400	na	0.825	pos	0.11	0.166		6-cysteine protein P36	na	na
PF3D7_1120200	Q8IIG5	0.825	pos	0.46	0.362		conserved Plasmodium protein, unknown function	Predicted	1 out of 5
PF3D7_1112000	Q8IIP3	0.825	pos	0.54	0.226		conserved protein, unknown function	Predicted	1 out of 5
PF3D7_1373000	C0H5N5	0.825	pos	0.33	0.907		rifin	Predicted	1 out of 5
PF3D7_1321500	na	0.824	pos	0.02	0.233		3',5'-cyclic nucleotide phosphodiesterase beta, unspecified product	na	na
PF3D7_1415600	Q8ILU0	0.824	pos	0.07	0.174		conserved Plasmodium protein, unknown function	Predicted	1 out of 5
PF3D7_0532900	Q8I3E7	0.824	pos	0.46	0.888		rifin	Predicted	1 out of 5
PF3D7_1211900	A0A143ZZK9	0.824	pos	0.01	0.061		non-SERCA-type Ca2+ -transporting P-ATPase	Predicted	2 out of 5
PF3D7_1030900	Q8IJ96	0.823	pos	0.64	0.514	Exported	ookinete surface protein P28	Predicted	1 out of 5
PF3D7_1452300	Q8IKV3	0.823	pos	0.26	0.878		DER1-like protein	Inferred from homology	3 out of 5
PF3D7_0629500	C6KTD0	0.823	pos	0.03	0.14		amino acid transporter AAT1	Predicted	1 out of 5
PF3D7_1436100	Q8ILA3	0.823	pos	0.15	0.427		conserved Plasmodium membrane protein, unknown function	Predicted	1 out of 5
PF3D7_0916100	Q4VWQ3	0.822	pos	0.55	0.767	Exported	thioredoxin 3	Evidence at protein level	2 out of 5
PF3D7_0402400	Q8I202	0.822	pos	0.19	0.577		Plasmodium exported protein, unknown function	Predicted	1 out of 5
PF3D7_0324600	Q9U5M0	0.821	pos	0.51	0.533	Exported	stevor	Predicted	2 out of 5
PF3D7_1032500	Q8IJ82	0.821	pos	0.06	0.115		DER1-like protein, putative	Inferred from homology	2 out of 5
PF3D7_1455400	Q8IKS4	0.821	pos	0.07	0.56		hemolysin III	Predicted	2 out of 5
PF3D7_0401900	Q8I0V8	0.82	pos	0.6	0.713	Exported	acyl-CoA synthetase	Predicted	1 out of 5
PF3D7_1304200	na	0.82	pos	0.06	0.457		CorA-like Mg2+ transporter protein, putative	na	na
PF3D7_1210000	Q8I5U9	0.82	pos	0.28	0.215		50S ribosomal protein L1, apicoplast, putative	Predicted	1 out of 5
PF3D7_1018000	Q8I715	0.819	pos	0.59	0.716	Exported	tRNA pseudouridine synthase, putative	Inferred from homology	2 out of 5
PF3D7_0811900	C0H4U1	0.819	pos	0.77	0.705	Exported	RNA-binding protein, putative	Predicted	1 out of 5
PF3D7_1248600	Q8I4U8	0.819	pos	0.48	0.707		conserved Plasmodium protein, unknown function	Inferred from homology	1 out of 5
PF3D7_0806700	A0A143ZVL6	0.819	pos	0.09	0.292		conserved Plasmodium membrane protein, unknown function	Predicted	1 out of 5
PF3D7_0220500	Q7KWI6	0.819	pos	0.78	0.385		Plasmodium exported protein (hyp2), unknown function	Predicted	1 out of 5
PF3D7_1040200	Q8IJ07	0.819	pos	0.34	0.69		stevor	Predicted	1 out of 5
PF3D7_0209000	A0A143ZY09	0.818	pos	0.84	0.858	Exported	6-cysteine protein P230	Predicted	2 out of 5
PF3D7_0607400	C6KSS2	0.818	pos	0.06	0.233		G-protein associated signal transduction protein, putative	Inferred from homology	2 out of 5
PF3D7_1362300	Q8ID84	0.818	pos	0.37	0.484		transmembrane and coiled-coil domain-containing protein 1, putative	Inferred from homology	2 out of 5
PF3D7_1251100	Q8I4S3	0.818	pos	0.06	0.185		conserved Plasmodium protein, unknown function	Predicted	1 out of 5
PF3D7_1400400	Q8IM84	0.818	pos	0.3	0.928		rifin	Predicted	1 out of 5
PF3D7_1433400	Q8ILC9	0.818	pos	0.13	0.21		zinc finger protein, putative	Predicted	1 out of 5
PF3D7_0900900	Q8I3D8	0.818	pos	0.49	0.53		stevor	Predicted	2 out of 5
PF3D7_1434700	Q8ILB7	0.817	pos	0.05	0.112		mitochondrial import inner membrane translocase subunit TIM17, putative	Predicted	1 out of 5
PF3D7_1477200	A0A144A5J7	0.816	pos	0.6	0.602	Exported	Plasmodium exported protein (hyp15), unknown function	Predicted	1 out of 5
PF3D7_0817700	C0H4V4	0.816	pos	0.68	0.916	Exported	rhoptry neck protein 5	Predicted	1 out of 5
PF3D7_1123500	Q8IIC8	0.816	pos	0.16	0.904		golgi protein 2	Predicted	1 out of 5
PF3D7_1437000	Q8IL96	0.816	pos	0.07	0.206		N-acetyltransferase, GNAT family, putative	Predicted	1 out of 5
PF3D7_0104200	Q8I298	0.815	pos	0.84	0.668	Exported	StAR-related lipid transfer protein	Predicted	2 out of 5
PF3D7_0810100	C0H4T5	0.815	pos	0.47	0.675		apicoplast ribosomal protein L33 precursor, putative	Inferred from homology	1 out of 5
PF3D7_1239300	Q8I530	0.815	pos	0.07	0.088		conserved Plasmodium protein, unknown function	Predicted	1 out of 5
PF3D7_1002600	Q8IK10	0.815	pos	0.16	0.646		conserved Plasmodium protein, unknown function	Predicted	1 out of 5
PF3D7_0720700	Q8IBP4	0.815	pos	0.05	0.108		phosphoinositide-binding protein, putative	Predicted	2 out of 5
PF3D7_1431800	Q8ILE7	0.814	pos	0.09	0.085		apyrase, putative	Inferred from homology	2 out of 5
PF3D7_0831800	A0A143ZVM5	0.814	pos	0.7	0.484		histidine-rich protein II	Predicted	1 out of 5
PF3D7_1106100	Q8IIU2	0.813	pos	0.54	0.725	Exported	apicoplast ribosomal protein S15 precursor, putative	Inferred from homology	1 out of 5
PF3D7_1106500	Q8IIT8	0.813	pos	0.66	0.83	Exported	conserved Plasmodium protein, unknown function	Predicted	1 out of 5
PF3D7_0900300	Q8I3E3	0.813	pos	0.51	0.84	Exported	rifin	Predicted	1 out of 5
PF3D7_1464600	Q8IKJ1	0.813	pos	0.58	0.837	Exported	serine/threonine protein phosphatase UIS2, putative	Predicted	2 out of 5
PF3D7_1132400	Q8II41	0.813	pos	0.04	0.16		conserved Plasmodium membrane protein, unknown function	Inferred from homology	2 out of 5
PF3D7_1479400	Q8IK44	0.813	pos	0.42	0.889		rifin	Predicted	1 out of 5
PF3D7_0936300	Q8I2F7	0.813	pos	0.43	0.516		ring-exported protein 3	Predicted	1 out of 5
PF3D7_0925300	Q8I2Q5	0.812	pos	0.89	0.868	Exported	proline--tRNA ligase, putative	Predicted	1 out of 5
PF3D7_0504200	Q8I459	0.812	pos	0.89	0.882	Exported	ATP-dependent RNA helicase DDX27, putative	Predicted	2 out of 5
PF3D7_0721000	A0A143ZWQ6	0.812	pos	0.06	0.397		conserved Plasmodium membrane protein, unknown function	Predicted	1 out of 5
PF3D7_1400700	Q8IM81	0.812	pos	0.41	0.511		stevor	Predicted	1 out of 5
PF3D7_0105600	Q8I285	0.812	pos	0.07	0.412		conserved Plasmodium protein, unknown function	Predicted	2 out of 5
PF3D7_0816600	Q8IB03	0.811	pos	0.35	0.893		chaperone protein ClpB1	Evidence at protein level	2 out of 5
PF3D7_1125200	A0A143ZYV5	0.811	pos	0.12	0.261		conserved Plasmodium protein, unknown function	Predicted	1 out of 5
PF3D7_0508800	Q8I415	0.81	pos	0.94	0.825	Exported	single-stranded DNA-binding protein	Evidence at protein level	2 out of 5
PF3D7_1347300	A0A5K1K8X9	0.81	pos	0.05	0.198		conserved Plasmodium membrane protein, unknown function	Predicted	1 out of 5
PF3D7_1120800	Q8IIF9	0.81	pos	0.09	0.24		conserved Plasmodium protein, unknown function	Predicted	1 out of 5
PF3D7_0115200	Q8I2C8	0.81	pos	0.27	0.909		rifin	Predicted	1 out of 5
PF3D7_1120500	Q8IIG2	0.809	pos	0.73	0.697	Exported	tRNA nucleotidyltransferase, putative	Inferred from homology	2 out of 5
PF3D7_1149300	A0A144A0W6	0.809	pos	0.79	0.507	Exported	serine/threonine protein kinase, FIKK family	Predicted	1 out of 5
PF3D7_1005300	Q8IJY6	0.809	pos	0.37	0.566		conserved Plasmodium protein, unknown function	Predicted	1 out of 5
PF3D7_0220600	O96278	0.809	pos	0.4	0.357		Plasmodium exported protein (hyp9), unknown function	Predicted	1 out of 5
PF3D7_1148900	Q8IHN5	0.809	pos	0.05	0.471		Plasmodium exported protein, unknown function	Predicted	1 out of 5
PF3D7_0609500	C6KSU2	0.808	pos	0.9	0.802	Exported	conserved Plasmodium protein, unknown function	Predicted	1 out of 5
PF3D7_0631500	C6KTE9	0.808	pos	0.77	0.524	Exported	exported protein family 3	Predicted	1 out of 5
PF3D7_1100300	Q8IIZ3	0.808	pos	0.26	0.66		rifin	Predicted	1 out of 5
PF3D7_0825700	Q8IB90	0.807	pos	0.96	0.53	Exported	crystalloid-specific PH domain-containing protein, putative	Predicted	1 out of 5
PF3D7_1372800	C0H5N4	0.807	pos	0.5	0.735	Exported	stevor	Predicted	2 out of 5
PF3D7_0609700	C6KSU4	0.807	pos	0.04	0.335		conserved Plasmodium protein, unknown function	Predicted	1 out of 5
PF3D7_0423900	Q8IFM7	0.807	pos	0.47	0.416		probable protein, unknown function	Predicted	1 out of 5
PF3D7_0800700	A0A143ZWG8	0.807	pos	0.12	0.11		surface-associated interspersed protein 8.3 (SURFIN 8.3)	Predicted	1 out of 5
PF3D7_0622700	C6KT63	0.806	pos	0.54	0.735	Exported	conserved Plasmodium membrane protein, unknown function	Predicted	1 out of 5
PF3D7_0222200	O97474	0.806	pos	0.76	0.521	Exported	exported protein family 3	Predicted	1 out of 5
PF3D7_0701500	O97474	0.806	pos	0.76	0.521	Exported	exported protein family 3	Predicted	1 out of 5
PF3D7_1039800	O97474	0.806	pos	0.76	0.521	Exported	exported protein family 3	Predicted	1 out of 5
PF3D7_0101200	O97474	0.806	pos	0.76	0.521	Exported	exported protein family 3	Predicted	1 out of 5
PF3D7_1101600	O97474	0.806	pos	0.76	0.521	Exported	exported protein family 3	Predicted	1 out of 5
PF3D7_0324200	O97474	0.806	pos	0.76	0.521	Exported	exported protein family 3	Predicted	1 out of 5
PF3D7_0401200	Q8I212	0.806	pos	0.21	0.647		rifin	Predicted	1 out of 5
PF3D7_1100500	Q8IIZ1	0.806	pos	0.39	0.888		rifin	Predicted	1 out of 5
PF3D7_1434500	Q8ILB9	0.806	pos	0.18	0.629		dynein-related AAA-type ATPase, putative	Predicted	2 out of 5
PF3D7_1318800	Q8IEC8	0.806	pos	0.09	0.085		translocation protein SEC63, putative	Predicted	2 out of 5
PF3D7_0626300	C6KT99	0.805	pos	0.63	0.906	Exported	3-oxoacyl-acyl-carrier protein synthase I/II	Inferred from homology	2 out of 5
PF3D7_1351000	Q8IDI9	0.805	pos	0.08	0.375		phosphatidylinositol transfer protein, putative	Predicted	1 out of 5
PF3D7_1148700	Q8IHN7	0.804	pos	0.54	0.785	Exported	Plasmodium exported protein (PHISTc), unknown function	Predicted	1 out of 5
PF3D7_1469200	Q8IKE5	0.804	pos	0.81	0.801	Exported	shewanella-like protein phosphatase 1, putative	Predicted	1 out of 5
PF3D7_1339600	A0A5K1K8W6	0.804	pos	0.04	0.244		conserved Plasmodium protein, unknown function	Predicted	1 out of 5
PF3D7_0931200	C0Z3M5	0.803	pos	0.5	0.627	Exported	selenoprotein	Predicted	1 out of 5
PF3D7_1409900	Q8ILZ6	0.803	pos	0.02	0.359		cytidine diphosphate-diacylglycerol synthase	Inferred from homology	3 out of 5
PF3D7_0718800	C0H4N6	0.803	pos	0.09	0.496		conserved protein, unknown function	Predicted	1 out of 5
PF3D7_0919400	Q8I2V9	0.803	pos	0.49	0.396		protein disulfide isomerase	Predicted	1 out of 5
PF3D7_0206800	A0A143ZX41	0.803	pos	0.23	0.867		merozoite surface protein 2	Predicted	2 out of 5
PF3D7_0936500	Q8I2F5	0.803	pos	0.37	0.281		virulence-associated protein 1	Predicted	2 out of 5
PF3D7_0408600	Q9U0K0	0.802	pos	0.96	0.851	Exported	sporozoite invasion-associated protein 1	Predicted	1 out of 5
PF3D7_1009100	Q8IJV4	0.802	pos	0.39	0.669		conserved Plasmodium membrane protein, unknown function	Predicted	1 out of 5
PF3D7_0934000	Q8I2H8	0.801	pos	0.92	0.63	Exported	histidine--tRNA ligase, putative	Inferred from homology	2 out of 5
PF3D7_0711100	Q8IBX9	0.801	pos	0.04	0.174		conserved protein, unknown function	Predicted	1 out of 5
PF3D7_0412000	Q9U0H0	0.801	pos	0.08	0.444		LITAF-like zinc finger protein, putative	Predicted	1 out of 5
PF3D7_0824400	Q8IB78	0.8	pos	0.1	0.08		nucleoside transporter 2	Inferred from homology	2 out of 5
PF3D7_1465500	Q8IKI3	0.8	pos	0.44	0.22		potassium channel K2	Predicted	2 out of 5
PF3D7_0114200	Q8I2D6	0.799	pos	0.62	0.846	Exported	exported protein family 3	Predicted	2 out of 5
PF3D7_1032900	Q8IJ79	0.799	pos	0.07	0.319		RNA polymerase II-associated protein 1, putative	Predicted	1 out of 5
PF3D7_0405600	Q8I1X3	0.798	pos	0.05	0.441		TMEM33 domain-containing protein, putative	Inferred from homology	1 out of 5
PF3D7_1300400	Q8IEU8	0.798	pos	0.22	0.714		rifin	Predicted	1 out of 5
PF3D7_0115400	Q8I2C6	0.798	pos	0.46	0.637		stevor	Predicted	2 out of 5
PF3D7_1324900	Q76NM3	0.797	pos	0.27	0.479		L-lactate dehydrogenase	Evidence at protein level	2 out of 5
PF3D7_1242300	Q8I506	0.797	pos	0.04	0.144		conserved Plasmodium membrane protein, unknown function	Predicted	1 out of 5
PF3D7_0323200	O97300	0.797	pos	0.17	0.454		conserved Plasmodium protein, unknown function	Predicted	1 out of 5
PF3D7_1023300	Q8IJH2	0.797	pos	0.07	0.171		conserved protein, unknown function	Predicted	1 out of 5
PF3D7_0400500	Q8I217	0.797	pos	0.25	0.591		rifin	Predicted	1 out of 5
PF3D7_0113200	B9ZSJ1	0.796	pos	0.05	0.315		Plasmodium exported protein, unknown function	Predicted	1 out of 5
PF3D7_0318300	na	0.795	pos	0.2	0.779		conserved Plasmodium protein, unknown function	na	na
PF3D7_0504900	C0H4C5	0.795	pos	0.08	0.224		conserved protein, unknown function	Predicted	1 out of 5
PF3D7_1477400	Q8IK61	0.795	pos	0.25	0.58		Plasmodium exported protein (PHIST), unknown function	Predicted	1 out of 5
PF3D7_0525500	A0A5K1K8K0	0.795	pos	0.17	0.389		WD repeat-containing protein, putative	Predicted	1 out of 5
PF3D7_0114300	na	0.794	pos	0.66	0.595	Exported	exported protein family 4, pseudogene	na	na
PF3D7_1105800	Q8IIU5	0.793	pos	0.78	0.917	Exported	conserved Apicomplexan protein, unknown function	Predicted	1 out of 5
PF3D7_0819400	Q8IB29	0.793	pos	0.58	0.813	Exported	perforin-like protein 4	Predicted	1 out of 5
PF3D7_1313800	C0H5B3	0.793	pos	0.16	0.136		conserved Plasmodium membrane protein, unknown function	Predicted	1 out of 5
PF3D7_0919100	Q8I2W2	0.793	pos	0.29	0.558		DnaJ protein, putative	Predicted	1 out of 5
PF3D7_0320200	C0H481	0.792	pos	0.91	0.911	Exported	CPW-WPC family protein	Predicted	1 out of 5
PF3D7_1038500	Q8IJ26	0.792	pos	0.08	0.174		Plasmodium exported protein, unknown function	Predicted	1 out of 5
PF3D7_1464500	Q8IKJ2	0.791	pos	0.04	0.269		conserved Plasmodium membrane protein, unknown function	Predicted	1 out of 5
PF3D7_1244000	Q8I4Z0	0.791	pos	0.09	0.648		glucose inhibited division protein a homologue, putative	Predicted	1 out of 5
PF3D7_0903100	Q8I3B7	0.79	pos	0.07	0.172		protein RER1, putative	Inferred from homology	2 out of 5
PF3D7_0900400	Q8I3E2	0.79	pos	0.22	0.744		rifin	Predicted	1 out of 5
PF3D7_0935300	Q8I2G7	0.79	pos	0.43	0.402		phosphatidylinositol N-acetylglucosaminyltransferase subunit P, putative	Predicted	2 out of 5
PF3D7_0820500	Q8IB40	0.789	pos	0.03	0.309		protein transport protein YIF1, putative	Inferred from homology	2 out of 5
PF3D7_0905400	Q8I395	0.788	pos	0.94	0.589	Exported	high molecular weight rhoptry protein 3	Predicted	2 out of 5
PF3D7_1145600	A0A143ZYV4	0.788	pos	0.1	0.233		TMEM65 domain-containing protein, putative	Predicted	1 out of 5
PF3D7_1318100	Q8IED5	0.787	pos	0.86	0.62	Exported	ferredoxin	Evidence at protein level	4 out of 5
PF3D7_1006300	A0A143ZX62	0.787	pos	0.83	0.515	Exported	conserved Plasmodium protein, unknown function	Predicted	1 out of 5
PF3D7_0210800	O96190	0.787	pos	0.51	0.579	Exported	conserved Plasmodium protein, unknown function	Predicted	1 out of 5
PF3D7_1205300	A0A143ZZL4	0.787	pos	0.88	0.688	Exported	conserved Plasmodium protein, unknown function	Predicted	1 out of 5
PF3D7_1404600	na	0.787	pos	0.05	0.163		adenylyl cyclase alpha	na	na
PF3D7_0304800	O97234	0.787	pos	0.15	0.383		conserved Plasmodium membrane protein, unknown function	Predicted	1 out of 5
PF3D7_1021100	Q8IJJ2	0.787	pos	0.07	0.361		conserved Plasmodium protein, unknown function	Predicted	1 out of 5
PF3D7_1427100	Q8ILJ3	0.787	pos	0.48	0.852		lipase, putative	Predicted	1 out of 5
PF3D7_1307600	Q8IEN9	0.786	pos	0.92	0.866	Exported	DNA-directed RNA polymerase subunit alpha, putative	Predicted	2 out of 5
PF3D7_1149600	Q8IHM7	0.786	pos	0.17	0.208		DnaJ protein, putative	Predicted	1 out of 5
PF3D7_0812220	A0A143ZZW7	0.786	pos	0.07	0.456		GTPase, putative	Predicted	1 out of 5
PF3D7_1308000	C0H5A5	0.785	pos	0.08	0.255		conserved Plasmodium membrane protein, unknown function	Predicted	1 out of 5
PF3D7_1474200	Q8IK96	0.785	pos	0.13	0.422		conserved Plasmodium membrane protein, unknown function	Predicted	1 out of 5
PF3D7_0937500	Q8I2E5	0.785	pos	0.26	0.594		rifin	Predicted	1 out of 5
PF3D7_1301500	Q8IEJ1	0.784	pos	0.14	0.853		Plasmodium exported protein (PHISTa), unknown function	Predicted	1 out of 5
PF3D7_0632200	C6KTF4	0.784	pos	0.33	0.786		rifin	Predicted	1 out of 5
PF3D7_0100400	Q9NFB3	0.784	pos	0.24	0.626		rifin	Predicted	1 out of 5
PF3D7_1427000	Q8ILJ4	0.784	pos	0.33	0.61		conserved Plasmodium protein, unknown function	Predicted	2 out of 5
PF3D7_1039600	na	0.783	pos	0.64	0.805	Exported	exported protein family 1, pseudogene	na	na
PF3D7_1035200	A0A143ZZC7	0.783	pos	0.92	0.867	Exported	S-antigen	Predicted	2 out of 5
PF3D7_0910800	Q8I344	0.783	pos	0.49	0.606		cytosolic Fe-S cluster assembly factor NBP35, putative	Inferred from homology	1 out of 5
PF3D7_0705900	C0H4L0	0.783	pos	0.1	0.472		ATP synthase subunit C, putative	Inferred from homology	2 out of 5
PF3D7_0529900	Q8I3G9	0.783	pos	0.06	0.255		RING zinc finger protein, putative	Predicted	1 out of 5
PF3D7_0726700	Q8IBI9	0.782	pos	0.96	0.612	Exported	conserved Plasmodium protein, unknown function	Predicted	1 out of 5
PF3D7_API04100	Q25803	0.782	pos	0.06	0.215		30S ribosomal protein S2, putative	Inferred from homology	1 out of 5
PF3D7_0827500	C0H4Y5	0.782	pos	0.4	0.552		ribosomal protein L21, apicoplast, putative	Inferred from homology	1 out of 5
PF3D7_0529000	na	0.782	pos	0.48	0.275		conserved Plasmodium protein, unknown function	na	na
PF3D7_0623200	C6KT68	0.781	pos	0.91	0.669	Exported	ferredoxin--NADP reductase	Evidence at protein level	5 out of 5
PF3D7_0800900	na	0.781	pos	0.06	0.896		Plasmodium exported protein (hyp7), unknown function, pseudogene	na	na
PF3D7_1230200	na	0.781	pos	0.06	0.399		vacuolar transporter chaperone, putative, pseudogene	na	na
PF3D7_0802400	Q8IAM4	0.781	pos	0.05	0.389		conserved Plasmodium protein, unknown function	Predicted	1 out of 5
PF3D7_1315000	Q8IEG5	0.781	pos	0.09	0.516		conserved Plasmodium protein, unknown function	Predicted	1 out of 5
PF3D7_1436800	Q8IL98	0.78	pos	0.89	0.656	Exported	ATP-dependent Clp protease proteolytic subunit	Evidence at protein level	2 out of 5
PF3D7_1316700	A0A5K1K8Q0	0.78	pos	0.95	0.907	Exported	conserved protein, unknown function	Predicted	1 out of 5
PF3D7_0728100	Q8IBH6	0.78	pos	0.04	0.46		conserved Plasmodium membrane protein, unknown function	Inferred from homology	2 out of 5
PF3D7_1315500	Q8IEF9	0.78	pos	0.06	0.238		conserved protein, unknown function	Predicted	1 out of 5
PF3D7_0202300	O96126	0.78	pos	0.12	0.41		Plasmodium exported protein (hyp11), unknown function	Predicted	1 out of 5
PF3D7_1223200	Q8I5I4	0.779	pos	0.05	0.101		nucleus export protein BRR6, putative	Predicted	1 out of 5
PF3D7_0902500	Q8I3C3	0.779	pos	0.34	0.406		serine/threonine protein kinase, FIKK family	Predicted	2 out of 5
PF3D7_0404700	Q8I1Y2	0.778	pos	0.75	0.741	Exported	dipeptidyl aminopeptidase 3	Inferred from homology	3 out of 5
PF3D7_0703900	A0A143ZY62	0.777	pos	0.15	0.447		conserved Plasmodium membrane protein, unknown function	Predicted	1 out of 5
PF3D7_1321300	Q8IEA1	0.777	pos	0.15	0.256		conserved Plasmodium membrane protein, unknown function	Predicted	1 out of 5
PF3D7_0822200	C0H4W8	0.777	pos	0.14	0.563		phosphorylated CTD interacting factor 1 WW domain-containing protein, putative	Predicted	1 out of 5
PF3D7_1446400	Q8IL09	0.776	pos	0.19	0.32		pyruvate dehydrogenase E1 component subunit beta	Predicted	2 out of 5
PF3D7_0715200	Q8IBU8	0.775	pos	0.7	0.699	Exported	conserved Plasmodium protein, unknown function	Predicted	1 out of 5
PF3D7_1116000	Q8IIK5	0.775	pos	0.95	0.863	Exported	rhoptry neck protein 4	Predicted	1 out of 5
PF3D7_0401800	Q8I207	0.775	pos	0.66	0.876	Exported	Plasmodium exported protein (PHISTb), unknown function	Predicted	2 out of 5
PF3D7_1359900	A0A5K1K916	0.775	pos	0.04	0.326		conserved Plasmodium membrane protein, unknown function	Predicted	1 out of 5
PF3D7_0310800	O77359	0.775	pos	0.45	0.598		conserved Plasmodium protein, unknown function	Predicted	1 out of 5
PF3D7_1429600	Q8ILG8	0.774	pos	0.5	0.376		conserved Plasmodium protein, unknown function	Predicted	1 out of 5
PF3D7_0726400	C0H4P4	0.773	pos	0.17	0.562		conserved Plasmodium membrane protein, unknown function	Predicted	1 out of 5
PF3D7_1457900	Q8IKQ1	0.773	pos	0.06	0.159		conserved Plasmodium protein, unknown function	Predicted	1 out of 5
PF3D7_1002100	Q8IK15	0.773	pos	0.08	0.129		EMP1-trafficking protein	Predicted	1 out of 5
PF3D7_1372000	C0H5M7	0.773	pos	0.09	0.135		Plasmodium exported protein (PHISTa), unknown function	Predicted	1 out of 5
PF3D7_0726100	Q8IBJ5	0.773	pos	0.1	0.464		Plasmodium exported protein, unknown function	Predicted	1 out of 5
PF3D7_1460900	na	0.772	pos	0.83	0.831	Exported	apicoplast ribosomal protein S10, putative	na	na
PF3D7_0914000	Q8I312	0.772	pos	0.86	0.8	Exported	pseudouridylate synthase, putative	Predicted	2 out of 5
PF3D7_1241600	Q8I513	0.772	pos	0.26	0.751		mitochondrial carrier protein, putative	Inferred from homology	1 out of 5
PF3D7_1477000	na	0.772	pos	0.09	0.332		Plasmodium exported protein (hyp17), unknown function, pseudogene	na	na
PF3D7_1208000	Q8I5W7	0.772	pos	0.72	0.437		apicoplast ribosomal protein L29 precursor, putative	Predicted	1 out of 5
PF3D7_1401600	Q8IM73	0.772	pos	0.19	0.195		Plasmodium exported protein (PHISTb), unknown function	Predicted	1 out of 5
PF3D7_1129000	Q8II73	0.771	pos	0.81	0.663	Exported	spermidine synthase	Evidence at protein level	2 out of 5
PF3D7_1254800	Q8I4N9	0.771	pos	0.18	0.628		rifin	Evidence at protein level	1 out of 5
PF3D7_0627400	C6KTB0	0.771	pos	0.06	0.152		mitochondrial import inner membrane translocase subunit TIM22, putative	Inferred from homology	2 out of 5
PF3D7_1458100	Q8IKQ0	0.77	pos	0.43	0.207		protein PET117, putative	Inferred from homology	1 out of 5
PF3D7_1400600	Q8IM82	0.77	pos	0.33	0.899		rifin	Predicted	1 out of 5
PF3D7_1343800	C0H5G6	0.77	pos	0.08	0.712		conserved Plasmodium protein, unknown function	Predicted	2 out of 5
PF3D7_1440300	Q8IL68	0.769	pos	0.82	0.556	Exported	porphobilinogen synthase	Inferred from homology	3 out of 5
PF3D7_0819200	A0A5K1K8C6	0.769	pos	0.81	0.814	Exported	perforin-like protein 5	Predicted	1 out of 5
PF3D7_0703000	Q8IC40	0.769	pos	0.05	0.168		conserved Plasmodium protein, unknown function	Predicted	1 out of 5
PF3D7_0300300	na	0.768	pos	0.13	0.552		erythrocyte membrane protein 1 (PfEMP1), exon 2, pseudogene	na	na
PF3D7_0911700	na	0.768	pos	0.76	0.238		GTP-binding protein, putative	na	na
PF3D7_1236400	Q8I559	0.767	pos	0.58	0.883	Exported	conserved Plasmodium protein, unknown function	Predicted	1 out of 5
PF3D7_0402100	Q8I205	0.767	pos	0.49	0.252		Plasmodium exported protein (PHISTb), unknown function	Predicted	1 out of 5
PF3D7_1150300	Q8IHM1	0.767	pos	0.19	0.776		rifin	Predicted	1 out of 5
PF3D7_1133800	Q8II27	0.766	pos	0.51	0.781	Exported	RNA (uracil-5-)methyltransferase, putative	Inferred from homology	2 out of 5
PF3D7_0801600	Q8IAL4	0.766	pos	0.06	0.35		conserved protein, unknown function	Predicted	1 out of 5
PF3D7_1003200	Q8IK05	0.765	pos	0.83	0.534	Exported	ribosome-binding factor A, putative	Predicted	1 out of 5
PF3D7_1220600	Q8I5K7	0.765	pos	0.46	0.472		conserved Plasmodium protein, unknown function	Predicted	1 out of 5
PF3D7_0721700	Q8IBN4	0.764	pos	0.89	0.729	Exported	secreted ookinete protein, putative	Predicted	1 out of 5
PF3D7_1217300	A0A144A297	0.764	pos	0.37	0.849		GTP-binding protein EngA	Inferred from homology	2 out of 5
PF3D7_0515500	Q8I3V3	0.764	pos	0.11	0.182		amino acid transporter, putative	Predicted	1 out of 5
PF3D7_1101500	Q8IIY2	0.764	pos	0.31	0.85		exported protein family 4	Predicted	1 out of 5
PF3D7_1039900	Q8IJ10	0.764	pos	0.31	0.85		exported protein family 4	Predicted	1 out of 5
PF3D7_1239500	Q8I528	0.763	pos	0.93	0.636	Exported	DNA gyrase subunit B	Inferred from homology	3 out of 5
PF3D7_0404500	na	0.763	pos	0.46	0.358		6-cysteine protein P52	na	na
PF3D7_0701400	na	0.763	pos	0.31	0.726		exported protein family 4, pseudogene	na	na
PF3D7_0305100	O97236	0.763	pos	0.16	0.212		conserved Plasmodium protein, unknown function	Predicted	1 out of 5
PF3D7_1405400	Q8IM40	0.762	pos	0.72	0.755	Exported	DNA mismatch repair protein, putative	Predicted	1 out of 5
PF3D7_1353300	na	0.762	pos	0.39	0.219		conserved Plasmodium protein, unknown function	na	na
PF3D7_0313900	O97257	0.762	pos	0.47	0.576		conserved Plasmodium protein, unknown function	Predicted	1 out of 5
PF3D7_1032400	Q8IJ83	0.762	pos	0.04	0.312		phosphatidylinositol N-acetylglucosaminyltransferase subunit A, putative	Predicted	1 out of 5
PF3D7_0601500	C6KSL7	0.762	pos	0.37	0.221		Plasmodium exported protein (PHISTb), unknown function	Predicted	1 out of 5
PF3D7_1358000	A0A5K1K9G0	0.762	pos	0.39	0.583		patatin-like phospholipase, putative	Predicted	2 out of 5
PF3D7_0621100	C6KT49	0.761	pos	0.1	0.143		conserved Plasmodium protein, unknown function	Predicted	1 out of 5
PF3D7_1214000	Q8I5R5	0.761	pos	0.35	0.253		conserved protein, unknown function	Predicted	1 out of 5
PF3D7_1006400	Q8IJX7	0.761	pos	0.19	0.531		heptatricopeptide repeat-containing protein, putative	Predicted	1 out of 5
PF3D7_1016800	Q8IJN0	0.761	pos	0.05	0.137		Plasmodium exported protein (PHISTc), unknown function	Predicted	1 out of 5
PF3D7_1010300	Q8IJU2	0.761	pos	0.11	0.119		succinate dehydrogenase subunit 4, putative	Predicted	1 out of 5
PF3D7_0809600	C0H4T3	0.761	pos	0.15	0.44		peptidase family C50, putative	Predicted	2 out of 5
PF3D7_0916500	C0H540	0.76	pos	0.65	0.534	Exported	ubiquitin fusion degradation protein 1	Inferred from homology	2 out of 5
PF3D7_0404800	Q8I1Y1	0.76	pos	0.9	0.853	Exported	conserved Plasmodium protein, unknown function	Predicted	1 out of 5
PF3D7_1136100	Q8II03	0.76	pos	0.85	0.691	Exported	conserved Plasmodium protein, unknown function	Predicted	1 out of 5
PF3D7_1455800	Q8IKS0	0.76	pos	0.84	0.848	Exported	LCCL domain-containing protein	Predicted	1 out of 5
PF3D7_0908000	C0H524	0.76	pos	0.24	0.219		plasma membrane protein 1, putative	Inferred from homology	1 out of 5
PF3D7_1335200	na	0.76	pos	0.03	0.448		reticulocyte binding protein homologue 6, pseudogene	na	na
PF3D7_1232700	A0A144A4C1	0.76	pos	0.46	0.617		conserved Plasmodium protein, unknown function	Predicted	1 out of 5
PF3D7_0720500	C0H4N9	0.76	pos	0.1	0.094		conserved Plasmodium protein, unknown function	Predicted	1 out of 5
PF3D7_0631100	C6KTE6	0.76	pos	0.36	0.221		Plasmodium exported protein (PHISTb), unknown function	Predicted	1 out of 5
PF3D7_0825800	C0H4X9	0.759	pos	0.95	0.896	Exported	conserved protein, unknown function	Predicted	1 out of 5
PF3D7_0219500	O96270	0.759	pos	0.6	0.469		pseudouridine synthase, putative	Inferred from homology	1 out of 5
PF3D7_0820900	Q8IB43	0.759	pos	0.08	0.109		conserved Plasmodium protein, unknown function	Predicted	1 out of 5
PF3D7_0933400	C0H588	0.759	pos	0.14	0.349		conserved Plasmodium protein, unknown function	Predicted	1 out of 5
PF3D7_0721900	C0H4P0	0.758	pos	0.13	0.48		V-type ATPase V0 subunit e, putative	Inferred from homology	1 out of 5
PF3D7_0320700	Q9NFA0	0.758	pos	0.05	0.085		signal peptidase complex subunit 2	Inferred from homology	2 out of 5
PF3D7_1366200	A0A5K1K8S1	0.758	pos	0.19	0.549		conserved protein, unknown function	Predicted	1 out of 5
PF3D7_1000200	Q8IK36	0.758	pos	0.14	0.814		rifin	Predicted	1 out of 5
PF3D7_0812100	Q8IAV6	0.758	pos	0.09	0.329		proteasome activator complex subunit 4, putative	Predicted	2 out of 5
PF3D7_1365400	Q8ID54	0.758	pos	0.08	0.333		ubiquitin-activating enzyme	Predicted	3 out of 5
PF3D7_1103500	Q8IIW8	0.757	pos	0.89	0.769	Exported	CPW-WPC family protein	Predicted	1 out of 5
PF3D7_1459400	Q8IKN7	0.757	pos	0.15	0.152		conserved protein, unknown function	Predicted	1 out of 5
PF3D7_0909600	Q8I356	0.756	pos	0.72	0.763	Exported	conserved protein, unknown function	Predicted	1 out of 5
PF3D7_1340000	A0A5K1K8A9	0.756	pos	0.84	0.92	Exported	secreted ookinete protein, putative	Predicted	1 out of 5
PF3D7_1222000	Q8I5J3	0.756	pos	0.73	0.406		tRNA-splicing ligase RtcB, putative	Inferred from homology	3 out of 5
PF3D7_0821000	Q8IB44	0.756	pos	0.05	0.217		conserved Plasmodium protein, unknown function	Predicted	1 out of 5
PF3D7_0305900	Q9NLB4	0.756	pos	0.08	0.426		conserved Plasmodium protein, unknown function	Predicted	1 out of 5
PF3D7_1003400	Q8IK03	0.756	pos	0.03	0.113		conserved Plasmodium protein, unknown function	Predicted	1 out of 5
PF3D7_1373100	C0H5N6	0.756	pos	0.15	0.758		rifin	Predicted	1 out of 5
PF3D7_0716300	Q8IBT7	0.755	pos	0.94	0.849	Exported	conserved protein, unknown function	Predicted	1 out of 5
PF3D7_0701700	Q8IC50	0.755	pos	0.54	0.788	Exported	exported protein family 1	Predicted	1 out of 5
PF3D7_0831900	na	0.755	pos	0.05	0.092		Plasmodium exported protein (PHIST), unknown function, pseudogene	na	na
PF3D7_0719900	Q8IBQ3	0.755	pos	0.07	0.256		conserved Plasmodium membrane protein, unknown function	Predicted	1 out of 5
PF3D7_1025300	Q8IJF2	0.754	pos	0.93	0.579	Exported	conserved protein, unknown function	Predicted	1 out of 5
PF3D7_0318500	O77372	0.754	pos	0.24	0.181		conserved Plasmodium protein, unknown function	Predicted	1 out of 5
PF3D7_0222000	O97462	0.753	pos	0.61	0.788	Exported	exported protein family 1	Predicted	1 out of 5
PF3D7_0324000	O97462	0.753	pos	0.61	0.788	Exported	exported protein family 1	Predicted	1 out of 5
PF3D7_0601300	O97462	0.753	pos	0.44	0.788		exported protein family 1	Predicted	1 out of 5
PF3D7_1016700	Q8IJN1	0.753	pos	0.19	0.254		Plasmodium exported protein (PHISTc), unknown function	Predicted	1 out of 5
PF3D7_0722200	Q8IBN1	0.753	pos	0.48	0.889		rhoptry-associated leucine zipper-like protein 1	Predicted	2 out of 5
PF3D7_0113300	na	0.752	pos	0.4	0.27		Plasmodium exported protein (hyp1), unknown function	na	na
PF3D7_0718900	C0H4N7	0.752	pos	0.08	0.46		conserved Plasmodium protein, unknown function	Predicted	1 out of 5
PF3D7_0631300	Q8I0Q0	0.751	pos	0.61	0.806	Exported	exported protein family 1	Predicted	1 out of 5
PF3D7_1101800	Q8I0Q0	0.751	pos	0.61	0.806	Exported	exported protein family 1	Predicted	1 out of 5
PF3D7_0601100	C6KSL4	0.751	pos	0.67	0.52	Exported	exported protein family 3	Predicted	1 out of 5
PF3D7_0806900	A0A143ZWH7	0.751	pos	0.48	0.322		conserved protein, unknown function	Predicted	1 out of 5
PF3D7_0211500	O96195	0.75	pos	0.3	0.516		GAF domain-related protein, putative	Predicted	1 out of 5
PF3D7_0424400	Q8IFM2	0.75	pos	0.13	0.35		surface-associated interspersed protein 4.2 (SURFIN 4.2)	Predicted	2 out of 5
PF3D7_1243200	C6S3L2	0.749	pos	0.09	0.152		dolichyl-diphosphooligosaccharide--protein glycosyltransferase subunit OST5, putative	Inferred from homology	2 out of 5
PF3D7_0709900	Q8IBZ1	0.749	pos	0.04	0.09		conserved protein, unknown function	Predicted	1 out of 5
PF3D7_0930000	Q8I2L2	0.749	pos	0.07	0.391		procollagen lysine 5-dioxygenase, putative	Predicted	1 out of 5
PF3D7_0518100	Q8I3S7	0.749	pos	0.06	0.863		protein AMR2	Predicted	1 out of 5
PF3D7_1454400	A0A144A2H0	0.748	pos	0.69	0.501	Exported	aminopeptidase P	Inferred from homology	1 out of 5
PF3D7_0409700	Q8I1W0	0.748	pos	0.69	0.777	Exported	peptide chain release factor 2	Predicted	1 out of 5
PF3D7_1478600	Q8IK49	0.748	pos	0.05	0.13		EMP1-trafficking protein	Predicted	1 out of 5
PF3D7_1308800	C0H5A8	0.748	pos	0.48	0.131		tyrosine recombinase	Predicted	1 out of 5
PF3D7_1367700	Q8ID31	0.747	pos	0.72	0.822	Exported	alanine--tRNA ligase	Inferred from homology	4 out of 5
PF3D7_0505400	Q8I448	0.747	pos	0.77	0.465		conserved protein, unknown function	Predicted	1 out of 5
PF3D7_1235200	Q8I570	0.746	pos	0.14	0.185		V-type K+-independent H+-translocating inorganic pyrophosphatase	Inferred from homology	2 out of 5
PF3D7_0800400	A0A143ZVK7	0.746	pos	0.16	0.81		rifin	Predicted	1 out of 5
PF3D7_0113000	Q9U0N1	0.745	pos	0.73	0.574	Exported	glutamic acid-rich protein GARP	Predicted	1 out of 5
PF3D7_1364600	Q8ID61	0.744	pos	0.7	0.858	Exported	aldehyde reductase, putative	Predicted	1 out of 5
PF3D7_0319200	O77366	0.744	pos	0.76	0.772	Exported	CCR4 domain-containing protein 4, putative	Predicted	1 out of 5
PF3D7_API02100	A0A140KXV8	0.744	pos	0.07	0.446		apicoplast ribosomal protein S8	Predicted	1 out of 5
PF3D7_0937700	Q8I082	0.744	pos	0.2	0.771		rifin	Predicted	1 out of 5
PF3D7_0930800	C0H577	0.744	pos	0.12	0.126		conserved Plasmodium membrane protein, unknown function	Predicted	2 out of 5
PF3D7_1430700	Q8ILF7	0.743	pos	0.8	0.895	Exported	NADP-specific glutamate dehydrogenase	Evidence at protein level	3 out of 5
PF3D7_0106600	Q8I276	0.743	pos	0.84	0.897	Exported	conserved Plasmodium protein, unknown function	Predicted	1 out of 5
PF3D7_0920400	Q8I2U9	0.743	pos	0.1	0.319		conserved Plasmodium protein, unknown function	Predicted	1 out of 5
PF3D7_1237900	Q8I544	0.743	pos	0.23	0.444		conserved Plasmodium protein, unknown function	Predicted	1 out of 5
PF3D7_1361300	A0A5K1K918	0.743	pos	0.03	0.118		conserved Plasmodium protein, unknown function	Predicted	1 out of 5
PF3D7_1323600	Q8IE81	0.743	pos	0.38	0.694		conserved protein, unknown function	Predicted	1 out of 5
PF3D7_1305500	Q8IER0	0.743	pos	0.06	0.176		mitogen-activated protein kinase phosphatase 1, putative	Predicted	2 out of 5
PF3D7_0932000	C0H583	0.742	pos	0.11	0.1		conserved Plasmodium protein, unknown function	Predicted	1 out of 5
PF3D7_0513500	Q8I3X2	0.742	pos	0.65	0.387		mitochondrial import inner membrane translocase subunit TIM16, putative	Predicted	1 out of 5
PF3D7_0208900	A0A144A0J8	0.742	pos	0.5	0.184		6-cysteine protein P230p	Predicted	2 out of 5
PF3D7_0820300	Q8IB38	0.741	pos	0.47	0.533		conserved Plasmodium protein, unknown function	Predicted	1 out of 5
PF3D7_0313800	C0H472	0.741	pos	0.4	0.858		conserved Plasmodium protein, unknown function	Predicted	1 out of 5
PF3D7_0310000	Q9NLA7	0.74	pos	0.39	0.769		50S ribosomal protein L9, apicoplast, putative	Inferred from homology	1 out of 5
PF3D7_0815900	Q8IAZ6	0.74	pos	0.41	0.699		dihydrolipoyl dehydrogenase, apicoplast	Inferred from homology	2 out of 5
PF3D7_0807700	Q8IAR5	0.74	pos	0.47	0.844		serine protease DegP	Inferred from homology	3 out of 5
PF3D7_0817100	C0H4V2	0.739	pos	0.5	0.818	Exported	tRNA modification GTPase, putative	Predicted	1 out of 5
PF3D7_1473000	Q8IKA8	0.739	pos	0.11	0.259		conserved Plasmodium protein, unknown function	Predicted	1 out of 5
PF3D7_1471100	Q8IKC8	0.738	pos	0.96	0.757	Exported	exported protein 2	Evidence at protein level	2 out of 5
PF3D7_1304100	Q8IES4	0.738	pos	0.91	0.779	Exported	DNA ligase I	Inferred from homology	4 out of 5
PF3D7_1127000	Q8II93	0.738	pos	0.11	0.074		protein phosphatase, putative	Predicted	1 out of 5
PF3D7_0600300	C6KSK9	0.738	pos	0.16	0.788		rifin	Predicted	1 out of 5
PF3D7_1346400	C0H5H6	0.738	pos	0.19	0.415		VPS13 domain-containing protein, putative	Predicted	1 out of 5
PF3D7_1200700	Q8I638	0.737	pos	0.96	0.606	Exported	acyl-CoA synthetase	Predicted	1 out of 5
PF3D7_0932600	Q8I2J0	0.737	pos	0.36	0.65		apicoplast ribosomal protein S6, putative	Inferred from homology	1 out of 5
PF3D7_0204200	Q8I665	0.737	pos	0.5	0.426		conserved Plasmodium protein, unknown function	Predicted	1 out of 5
PF3D7_0523400	Q8I3N0	0.737	pos	0.07	0.091		DnaJ protein, putative	Predicted	1 out of 5
PF3D7_0923300	Q8I2S3	0.737	pos	0.42	0.44		perforin-like protein 3	Predicted	1 out of 5
PF3D7_0318800	O77370	0.736	pos	0.94	0.662	Exported	triosephosphate isomerase, putative	Inferred from homology	3 out of 5
PF3D7_1337200	Q8IDW0	0.736	pos	0.46	0.563		1-deoxy-D-xylulose 5-phosphate synthase	Inferred from homology	3 out of 5
PF3D7_0219900	O96274	0.736	pos	0.05	0.311		Plasmodium exported protein, unknown function	Predicted	1 out of 5
PF3D7_0300200	O97325	0.736	pos	0.22	0.79		rifin	Predicted	1 out of 5
PF3D7_1229700	C6S3K8	0.735	pos	0.12	0.189		conserved protein, unknown function	Predicted	1 out of 5
PF3D7_0600600	na	0.734	pos	0.87	0.549	Exported	erythrocyte membrane protein 1 (PfEMP1), exon 2	na	na
PF3D7_1326500	A0A5K1K847	0.734	pos	0.03	0.219		conserved Plasmodium protein, unknown function	Predicted	1 out of 5
PF3D7_1401300	Q8IM75	0.734	pos	0.12	0.198		epoxide hydrolase 2	Predicted	1 out of 5
PF3D7_1331400	A0A5K1K873	0.733	pos	0.7	0.86	Exported	CPW-WPC family protein	Predicted	1 out of 5
PF3D7_1219800	C6S3K7	0.733	pos	0.12	0.124		conserved Plasmodium protein, unknown function	Predicted	1 out of 5
PF3D7_1404800	A0A144A3F9	0.732	pos	0.64	0.775	Exported	conserved Plasmodium protein, unknown function	Predicted	1 out of 5
PF3D7_0600700	C6KSL2	0.731	pos	0.17	0.813		rifin	Predicted	1 out of 5
PF3D7_0402000	Q8I206	0.731	pos	0.13	0.123		Plasmodium exported protein (PHISTa), unknown function	Predicted	2 out of 5
PF3D7_0321000	O97286	0.73	pos	0.58	0.472		conserved protein, unknown function	Predicted	1 out of 5
PF3D7_0930100	C0H575	0.727	pos	0.51	0.799	Exported	heptatricopeptide repeat-containing protein, putative	Predicted	1 out of 5
PF3D7_0522400	C0H4F8	0.727	pos	0.04	0.595		conserved Plasmodium protein, unknown function	Predicted	1 out of 5
PF3D7_0933100	C0H585	0.727	pos	0.15	0.246		conserved Plasmodium protein, unknown function	Predicted	1 out of 5
PF3D7_1317500	Q8IEE1	0.727	pos	0.08	0.057		conserved protein, unknown function	Predicted	1 out of 5
PF3D7_0210600	O96188	0.726	pos	0.83	0.81	Exported	conserved protein, unknown function	Predicted	1 out of 5
PF3D7_0903800	Q8I3B1	0.726	pos	0.59	0.774	Exported	LCCL domain-containing protein	Predicted	1 out of 5
PF3D7_0316700	O77388	0.726	pos	0.05	0.163		protein YOP1, putative	Inferred from homology	1 out of 5
PF3D7_1309700	Q8IEL8	0.726	pos	0.1	0.318		vacuolar protein sorting-associated protein 18, putative	Predicted	2 out of 5
PF3D7_1372200	C0H5M9	0.725	pos	0.73	0.526	Exported	histidine-rich protein III	Predicted	1 out of 5
PF3D7_0932800	Q8I2I8	0.725	pos	0.09	0.406		importin alpha re-exporter, putative	Predicted	1 out of 5
PF3D7_0901300	Q8I3D4	0.725	pos	0.27	0.753		rifin	Predicted	1 out of 5
PF3D7_0820100	C0H4W4	0.724	pos	0.9	0.85	Exported	RNA-binding protein, putative	Predicted	1 out of 5
PF3D7_0701000	na	0.724	pos	0.07	0.146		erythrocyte membrane protein 1 (PfEMP1), pseudogene	na	na
PF3D7_0732900	Q8IBD9	0.724	pos	0.18	0.729		rifin	Predicted	1 out of 5
PF3D7_0423400	Q8IFN2	0.724	pos	0.49	0.873		apical asparagine-rich protein AARP	Predicted	2 out of 5
PF3D7_1429100	Q8ILH3	0.723	pos	0.91	0.867	Exported	apicoplast ribosomal protein L15 precursor, putative	Inferred from homology	2 out of 5
PF3D7_0804400	Q8IAP0	0.723	pos	0.81	0.907	Exported	methionine aminopeptidase 1c, putative	Predicted	1 out of 5
PF3D7_0417400	C0H4B0	0.723	pos	0.11	0.51		conserved Plasmodium protein, unknown function	Predicted	1 out of 5
PF3D7_0921700	Q8I2T6	0.723	pos	0.42	0.847		conserved protein, unknown function	Predicted	1 out of 5
PF3D7_0101100	O97308	0.723	pos	0.31	0.773		exported protein family 4	Predicted	1 out of 5
PF3D7_0324300	O97308	0.723	pos	0.31	0.773		exported protein family 4	Predicted	1 out of 5
PF3D7_0631600	C0H4I0	0.723	pos	0.31	0.773		exported protein family 4	Predicted	1 out of 5
PF3D7_0601000	C0H4I0	0.723	pos	0.31	0.773		exported protein family 4	Predicted	1 out of 5
PF3D7_1443900	Q8IL32	0.722	pos	0.93	0.53	Exported	heat shock protein 90, putative	Evidence at protein level	2 out of 5
PF3D7_1321800	Q8IE98	0.722	pos	0.06	0.309		protein transport protein SFT2, putative	Inferred from homology	2 out of 5
PF3D7_0405300	Q8I1X6	0.722	pos	0.2	0.859		liver specific protein 2, putative	Predicted	1 out of 5
PF3D7_0711900	na	0.721	pos	0.38	0.349		rifin, pseudogene	na	na
PF3D7_1221700	Q8I5J6	0.721	pos	0.11	0.188		FbpA domain protein, putative	Predicted	1 out of 5
PF3D7_0501300	Q8I487	0.721	pos	0.16	0.312		skeleton-binding protein 1	Predicted	2 out of 5
PF3D7_1353700	Q8IDG4	0.72	pos	0.03	0.283		reactive oxygen species modulator 1, putative	Inferred from homology	1 out of 5
PF3D7_1433700	Q8ILC6	0.719	pos	0.45	0.865		conserved Plasmodium protein, unknown function	Predicted	1 out of 5
PF3D7_0719800	Q8IBQ4	0.719	pos	0.45	0.411		conserved protein, unknown function	Predicted	1 out of 5
PF3D7_0924000	Q8I2R7	0.719	pos	0.06	0.178		patatin-like phospholipase, putative	Predicted	2 out of 5
PF3D7_0602400	C6KSM4	0.718	pos	0.64	0.311		elongation factor G	Inferred from homology	2 out of 5
PF3D7_1210700	Q8I5U2	0.718	pos	0.28	0.121		conserved Plasmodium protein, unknown function	Predicted	1 out of 5
PF3D7_0722700	Q8IBM6	0.718	pos	0.08	0.227		conserved protein, unknown function	Predicted	1 out of 5
PF3D7_0509600	Q8I408	0.717	pos	0.84	0.912	Exported	asparagine--tRNA ligase	Inferred from homology	2 out of 5
PF3D7_1419200	Q8ILQ8	0.717	pos	0.88	0.842	Exported	thioredoxin-like protein, putative	Predicted	1 out of 5
PF3D7_1029000	na	0.717	pos	0.09	0.435		conserved Plasmodium protein, unknown function, pseudogene	na	na
PF3D7_1216500	Q8I5P2	0.716	pos	0.79	0.652	Exported	male development gene 1	Predicted	2 out of 5
PF3D7_1369400	C0H5L6	0.716	pos	0.12	0.238		conserved Plasmodium protein, unknown function	Predicted	1 out of 5
PF3D7_0808100	C0H4T0	0.715	pos	0.03	0.32		AP-3 complex subunit delta, putative	Inferred from homology	2 out of 5
PF3D7_1041200	Q8IIZ7	0.715	pos	0.16	0.811		rifin	Predicted	1 out of 5
PF3D7_0825300	Q8IB87	0.715	pos	0.04	0.134		SAYSvFN domain-containing protein, putative	Predicted	1 out of 5
PF3D7_1304300	Q8IES2	0.714	pos	0.69	0.615	Exported	conserved Plasmodium protein, unknown function	Predicted	1 out of 5
PF3D7_0108600	Q8I256	0.714	pos	0.02	0.244		conserved protein, unknown function	Predicted	1 out of 5
PF3D7_0826100	Q8IB94	0.714	pos	0.15	0.329		HECT-like E3 ubiquitin ligase, putative	Predicted	2 out of 5
PF3D7_0425800	Q8I098	0.714	pos	0.03	0.069		erythrocyte membrane protein 1, PfEMP1	Predicted	3 out of 5
PF3D7_1201600	Q8I629	0.713	pos	0.49	0.2		NIMA related kinase 3	Evidence at protein level	2 out of 5
PF3D7_0400300	Q8I219	0.713	pos	0.16	0.74		rifin	Predicted	1 out of 5
PF3D7_1101100	Q8IIY5	0.713	pos	0.18	0.735		rifin	Predicted	1 out of 5
PF3D7_0800600	Q8IAK5	0.712	pos	0.45	0.471		Plasmodium exported protein (PHISTa), unknown function	Predicted	1 out of 5
PF3D7_1136900	Q8IHZ5	0.711	pos	0.44	0.712		subtilisin-like protease 2	Evidence at protein level	5 out of 5
PF3D7_0512450	na	0.711	pos	0.29	0.34		conserved Plasmodium protein, unknown function, pseudogene	na	na
PF3D7_1478300	na	0.711	pos	0.07	0.533		Plasmodium exported protein, unknown function, pseudogene	na	na
PF3D7_0832250	na	0.711	pos	0.07	0.459		Plasmodium exported protein, unknown function, pseudogene	na	na
PF3D7_1406300	Q8IM31	0.71	pos	0.77	0.841	Exported	glycerophosphodiester phosphodiesterase	Predicted	2 out of 5
PF3D7_0107400	Q8I267	0.71	pos	0.07	0.565		ATP synthase-associated protein, putative	Predicted	1 out of 5
PF3D7_1359000	C0H5J0	0.71	pos	0.05	0.201		conserved Plasmodium protein, unknown function	Predicted	1 out of 5
PF3D7_1016500	Q8IJN2	0.71	pos	0.26	0.444		Plasmodium exported protein (PHISTc), unknown function	Predicted	1 out of 5
PF3D7_API03000	Q25821	0.71	pos	0.08	0.161		probable protein, unknown function	Predicted	1 out of 5
PF3D7_1371700	A0A143ZWL4	0.71	pos	0.12	0.393		serine/threonine protein kinase, FIKK family	Predicted	1 out of 5
PF3D7_1221800	Q8I5J5	0.709	pos	0.88	0.769	Exported	conserved protein, unknown function	Predicted	1 out of 5
PF3D7_0908800	Q8I364	0.709	pos	0.06	0.075		mitochondrial carrier protein, putative	Inferred from homology	2 out of 5
PF3D7_0109950	A0A143ZXB9	0.709	pos	0.03	0.142		conserved protein, unknown function	Predicted	1 out of 5
PF3D7_1472800	Q8IKB0	0.709	pos	0.13	0.427		HSP20-like chaperone, putative	Predicted	1 out of 5
PF3D7_1149500	na	0.708	pos	0.15	0.351		ring-infected erythrocyte surface antigen 2, pseudogene	na	na
PF3D7_1308400	C0H5A6	0.708	pos	0.09	0.22		conserved Plasmodium protein, unknown function	Predicted	1 out of 5
PF3D7_1334800	Q8IDY0	0.708	pos	0.43	0.531		MSP7-like protein	Predicted	1 out of 5
PF3D7_0115100	Q8I2C9	0.708	pos	0.45	0.482		Plasmodium exported protein (PHISTa), unknown function	Predicted	1 out of 5
PF3D7_0425700	Q8IFK9	0.708	pos	0.18	0.484		rifin	Predicted	1 out of 5
PF3D7_1252800	Q8I4Q8	0.707	pos	0.05	0.249		Plasmodium exported protein (PHISTb), unknown function	Predicted	1 out of 5
PF3D7_0731300	Q8IBE9	0.707	pos	0.17	0.167		Plasmodium exported protein (PHISTb), unknown function	Predicted	1 out of 5
PF3D7_1476500	Q8IK71	0.707	pos	0.32	0.21		probable protein, unknown function	Predicted	1 out of 5
PF3D7_0628800	C6KTC3	0.707	pos	0.43	0.331		glutamyl-tRNA(Gln) amidotransferase subunit B	Predicted	2 out of 5
PF3D7_1100900	na	0.706	pos	0.56	0.796	Exported	exported protein family 1, pseudogene	na	na
PF3D7_1138400	Q8IHY1	0.706	pos	0.12	0.338		guanylyl cyclase	Evidence at protein level	5 out of 5
PF3D7_0613600	C6KSX8	0.706	pos	0.28	0.423		conserved Plasmodium protein, unknown function	Predicted	1 out of 5
PF3D7_1465700	Q8IKI0	0.705	pos	0.81	0.91	Exported	plasmepsin VIII, putative	Inferred from homology	1 out of 5
PF3D7_API01300	Q25805	0.705	pos	0.07	0.348		50S ribosomal protein L4, putative	Inferred from homology	1 out of 5
PF3D7_0320100	O97323	0.705	pos	0.34	0.363		protein transport protein SEC22	Inferred from homology	3 out of 5
PF3D7_1220200	na	0.705	pos	0.04	0.258		conserved Plasmodium protein, unknown function, pseudogene	na	na
PF3D7_0532700	na	0.705	pos	0.04	0.664		erythrocyte membrane protein 1 (PfEMP1), pseudogene	na	na
PF3D7_0514200	Q8I3W5	0.705	pos	0.45	0.237		conserved Plasmodium protein, unknown function	Predicted	1 out of 5
PF3D7_0827400	Q8IBA6	0.704	pos	0.71	0.549	Exported	conserved Plasmodium protein, unknown function	Predicted	1 out of 5
PF3D7_0212400	O96204	0.704	pos	0.14	0.221		conserved Plasmodium membrane protein, unknown function	Predicted	1 out of 5
PF3D7_0102800	Q8I2B2	0.704	pos	0.02	0.186		seipin domain-containing protein, putative	Predicted	1 out of 5
PF3D7_1328400	C0H5E6	0.703	pos	0.18	0.602		conserved protein, unknown function	Predicted	1 out of 5
PF3D7_1305100	Q8IER5	0.703	pos	0.43	0.748		protein AMR3	Predicted	1 out of 5
PF3D7_1477700	Q8IK58	0.702	pos	0.46	0.307		Plasmodium exported protein (PHISTa), unknown function	Predicted	1 out of 5
PF3D7_1114800	Q8IIL4	0.701	pos	0.5	0.839	Exported	glycerol-3-phosphate dehydrogenase, putative	Inferred from homology	2 out of 5
PF3D7_0603200	C6KSN2	0.7	pos	0.08	0.118		mitochondrial chaperone BCS1, putative	Inferred from homology	1 out of 5
PF3D7_0200800	na	0.7	pos	0.06	0.371		erythrocyte membrane protein 1 (PfEMP1), exon 2, pseudogene	na	na
PF3D7_1367500	Q8ID33	0.7	pos	0.1	0.245		NADH-cytochrome b5 reductase, putative	Predicted	1 out of 5
PF3D7_0613400	na	0.699	pos	0.53	0.735	Exported	50S ribosomal protein L18, apicoplast, putative	na	na
PF3D7_1350700	A0A5K1K930	0.699	pos	0.94	0.708	Exported	N6-adenine-specific methylase, putative	Predicted	1 out of 5
PF3D7_0528400	Q8I3I3	0.699	pos	0.04	0.421		palmitoyltransferase DHHC7	Inferred from homology	3 out of 5
PF3D7_0202100	O96125	0.699	pos	0.1	0.169		liver stage associated protein 2	Predicted	1 out of 5
PF3D7_1015200	na	0.697	pos	0.87	0.714	Exported	cysteine--tRNA ligase	na	na
PF3D7_0706100	A0A143ZXJ2	0.697	pos	0.65	0.745	Exported	conserved Plasmodium protein, unknown function	Predicted	1 out of 5
PF3D7_1343500	A0A5K1K8C4	0.697	pos	0.92	0.787	Exported	conserved protein, unknown function	Predicted	1 out of 5
PF3D7_1214300	C6S3K4	0.697	pos	0.04	0.486		geranylgeranyl transferase type-2 subunit beta, putative	Inferred from homology	2 out of 5
PF3D7_1125000	Q8IIB3	0.697	pos	0.26	0.401		conserved protein, unknown function	Predicted	1 out of 5
PF3D7_1446900	A0A144A3U7	0.697	pos	0.04	0.19		glutaminyl-peptide cyclotransferase, putative	Predicted	1 out of 5
PF3D7_0820400	Q8IB39	0.696	pos	0.04	0.62		conserved Plasmodium protein, unknown function	Predicted	1 out of 5
PF3D7_0418000	C0H4B3	0.696	pos	0.05	0.119		conserved Plasmodium protein, unknown function	Predicted	2 out of 5
PF3D7_1205700	Q8I5Y8	0.695	pos	0.72	0.848	Exported	targeted glyoxalase II	Inferred from homology	2 out of 5
PF3D7_1344800	A0A5K1K910	0.695	pos	0.31	0.521		aspartate carbamoyltransferase	Inferred from homology	2 out of 5
PF3D7_1372100	C0H5M8	0.695	pos	0.23	0.432		Plasmodium exported protein (PHISTb), unknown function	Predicted	1 out of 5
PF3D7_0201600	O96121	0.695	pos	0.13	0.398		PHISTb domain-containing RESA-like protein 1	Predicted	2 out of 5
PF3D7_0800300	Q8IAK3	0.695	pos	0.09	0.075		erythrocyte membrane protein 1, PfEMP1	Predicted	3 out of 5
PF3D7_0102400	na	0.694	pos	0.11	0.119		lysophospholipase, putative, pseudogene	na	na
PF3D7_0724400	Q8IBK8	0.693	pos	0.79	0.661	Exported	mitochondrial import inner membrane translocase subunit TIM14, putative	Predicted	1 out of 5
PF3D7_0618000	C6KT20	0.693	pos	0.04	0.164		conserved Plasmodium membrane protein, unknown function	Predicted	1 out of 5
PF3D7_0609600	C6KSU3	0.693	pos	0.27	0.783		conserved Plasmodium protein, unknown function	Predicted	1 out of 5
PF3D7_0307800	O77318	0.693	pos	0.43	0.854		conserved Plasmodium protein, unknown function	Predicted	2 out of 5
PF3D7_1232100	Q8I0V3	0.692	pos	0.78	0.741	Exported	60 kDa chaperonin	Inferred from homology	2 out of 5
PF3D7_1454200	Q8IKT7	0.692	pos	0.05	0.609		conserved Plasmodium protein, unknown function	Predicted	1 out of 5
PF3D7_1349500	A0A5K1K9F8	0.692	pos	0.05	0.231		conserved Plasmodium protein, unknown function	Predicted	1 out of 5
PF3D7_1232300	Q8I599	0.692	pos	0.03	0.485		cytochrome b5, putative	Predicted	1 out of 5
PF3D7_1102900	Q8IIX2	0.692	pos	0.11	0.168		Plasmodium exported protein (hyp11), unknown function	Predicted	1 out of 5
PF3D7_1255100	Q8I4N6	0.692	pos	0.18	0.751		rifin	Predicted	1 out of 5
PF3D7_0208000	O96167	0.691	pos	0.58	0.877	Exported	serine repeat antigen 1	Inferred from homology	2 out of 5
PF3D7_1360200	Q8IDA3	0.691	pos	0.45	0.474		ER membrane protein complex subunit 3, putative	Inferred from homology	1 out of 5
PF3D7_0930500	Q8I2K9	0.691	pos	0.09	0.229		diacylglycerol kinase, putative	Inferred from homology	2 out of 5
PF3D7_0624700	C6KT83	0.691	pos	0.26	0.808		N-acetylglucosaminyl-phosphatidylinositol de-N-acetylase, putative	Inferred from homology	2 out of 5
PF3D7_1427600	Q8ILI8	0.69	pos	0.05	0.199		CorA-like Mg2+ transporter protein, putative	Inferred from homology	2 out of 5
PF3D7_1208100	Q8I5W6	0.69	pos	0.04	0.211		conserved Plasmodium protein, unknown function	Predicted	1 out of 5
PF3D7_1234400	Q8I578	0.69	pos	0.38	0.338		microgamete surface protein MiGS, putative	Predicted	1 out of 5
PF3D7_1476300	Q8IK74	0.69	pos	0.37	0.207		Plasmodium exported protein (PHISTb), unknown function	Predicted	1 out of 5
PF3D7_1417600	A0A144A1P7	0.69	pos	0.06	0.512		conserved Plasmodium protein, unknown function	Predicted	2 out of 5
PF3D7_1034200	Q8IJ68	0.689	pos	0.57	0.531	Exported	ribosomal protein L27, putative	Inferred from homology	1 out of 5
PF3D7_1420400	Q8ILP6	0.689	pos	0.6	0.686	Exported	glycine--tRNA ligase	Inferred from homology	3 out of 5
PF3D7_0101400	na	0.689	pos	0.64	0.787	Exported	exported protein family 1, pseudogene	na	na
PF3D7_0320400	O97283	0.688	pos	0.84	0.918	Exported	oocyst capsule protein Cap380	Predicted	1 out of 5
PF3D7_1430000	Q8ILG4	0.688	pos	0.02	0.312		conserved protein, unknown function	Predicted	1 out of 5
PF3D7_1013700	Q8IJQ8	0.687	pos	0.54	0.629	Exported	conserved Plasmodium protein, unknown function	Predicted	1 out of 5
PF3D7_1200800	Q8I637	0.687	pos	0.6	0.688	Exported	serine/threonine protein kinase, FIKK family	Predicted	2 out of 5
PF3D7_0921200	C0H548	0.687	pos	0.07	0.229		conserved Plasmodium membrane protein, unknown function	Predicted	1 out of 5
PF3D7_0425400	Q8IFL1	0.687	pos	0.07	0.212		Plasmodium exported protein (PHISTa), unknown function	Predicted	1 out of 5
PF3D7_1400100	na	0.686	pos	0.04	0.54		erythrocyte membrane protein 1 (PfEMP1), pseudogene	na	na
PF3D7_1452600	Q8IKV0	0.686	pos	0.13	0.472		conserved Plasmodium protein, unknown function	Predicted	1 out of 5
PF3D7_1411600	A0A144A1B2	0.686	pos	0.46	0.812		GTP-binding protein Obg1	Predicted	1 out of 5
PF3D7_1116800	Q8IIJ8	0.685	pos	0.74	0.756	Exported	heat shock protein 101	Evidence at protein level	3 out of 5
PF3D7_0414100	Q8I1U6	0.685	pos	0.59	0.755	Exported	conserved Plasmodium membrane protein, unknown function	Predicted	1 out of 5
PF3D7_0215600	O96235	0.685	pos	0.06	0.215		conserved Plasmodium protein, unknown function	Predicted	1 out of 5
PF3D7_1406600	Q8IM28	0.684	pos	0.76	0.907	Exported	ATP-dependent Clp protease regulatory subunit ClpC	Predicted	2 out of 5
PF3D7_0403400	C0H487	0.684	pos	0.11	0.709		conserved Plasmodium protein, unknown function	Predicted	1 out of 5
PF3D7_0507500	Q8I0V0	0.683	pos	0.95	0.669	Exported	subtilisin-like protease 1	Evidence at protein level	5 out of 5
PF3D7_0313100	O77341	0.683	pos	0.51	0.789	Exported	ubiquitin-protein ligase, putative	Predicted	2 out of 5
PF3D7_1303000	Q8IET5	0.683	pos	0.1	0.342		ATP synthase-associated protein, putative	Predicted	1 out of 5
PF3D7_1365200	C0H5K6	0.682	pos	0.07	0.169		conserved protein, unknown function	Predicted	1 out of 5
PF3D7_1439600	Q8IL73	0.682	pos	0.1	0.352		cytochrome c oxidase subunit ApiCOX26, putative	Predicted	1 out of 5
PF3D7_0211400	Q7KWI9	0.682	pos	0.3	0.777		beta-ketoacyl-ACP synthase III	Predicted	2 out of 5
PF3D7_1141400	Q8IHV1	0.681	pos	0.05	0.324		phosphatidylinositol N-acetylglucosaminyltransferase subunit H, putative	Inferred from homology	1 out of 5
PF3D7_1110000	C6S3E8	0.681	pos	0.43	0.4		conserved Plasmodium protein, unknown function	Predicted	1 out of 5
PF3D7_0934800	Q7K6A0	0.68	pos	0.1	0.178		cAMP-dependent protein kinase catalytic subunit	Inferred from homology	2 out of 5
PF3D7_0311000	O77356	0.68	pos	0.26	0.703		conserved Plasmodium protein, unknown function	Predicted	1 out of 5
PF3D7_0924200	Q8I2R5	0.68	pos	0.11	0.509		heptatricopeptide repeat-containing protein, putative	Predicted	1 out of 5
PF3D7_0500100	Q8I495	0.68	pos	0.04	0.184		erythrocyte membrane protein 1, PfEMP1	Predicted	3 out of 5
PF3D7_1214500	A0A144A024	0.679	pos	0.73	0.667	Exported	conserved Plasmodium protein, unknown function	Predicted	1 out of 5
PF3D7_1218200	Q8I5M6	0.679	pos	0.04	0.24		conserved Plasmodium protein, unknown function	Predicted	1 out of 5
PF3D7_0414700	Q8I1U1	0.679	pos	0.47	0.824		GTP-binding protein, putative	Predicted	1 out of 5
PF3D7_1352000	A0A5K1K8H4	0.679	pos	0.29	0.851		GTP-binding protein, putative	Predicted	1 out of 5
PF3D7_0223500	O96296	0.679	pos	0.03	0.152		erythrocyte membrane protein 1, PfEMP1	Predicted	3 out of 5
PF3D7_0600400	C6KSL0	0.678	pos	0.03	0.077		erythrocyte membrane protein 1, PfEMP1	Predicted	1 out of 5
PF3D7_0301100	O97335	0.678	pos	0.29	0.617		Plasmodium exported protein (hyp13), unknown function	Predicted	1 out of 5
PF3D7_1016600	C6S3C7	0.678	pos	0.1	0.108		Plasmodium exported protein (PHISTc), unknown function	Predicted	1 out of 5
PF3D7_0632700	C6KTF8	0.678	pos	0.14	0.811		rifin	Predicted	1 out of 5
PF3D7_1024500	Q8IJG0	0.677	pos	0.06	0.576		conserved Plasmodium protein, unknown function	Predicted	1 out of 5
PF3D7_1332600	Q8IE02	0.676	pos	0.27	0.637		DNA-(apurinic or apyrimidinic site) lyase 1, putative	Inferred from homology	2 out of 5
PF3D7_0718000	C0H4N5	0.676	pos	0.05	0.467		dynein heavy chain, putative	Inferred from homology	2 out of 5
PF3D7_1448900	C6S3J0	0.676	pos	0.07	0.207		conserved protein, unknown function	Predicted	1 out of 5
PF3D7_1353200	Q8IDG8	0.676	pos	0.07	0.306		membrane associated histidine-rich protein 2	Predicted	1 out of 5
PF3D7_0823700	Q8IB71	0.676	pos	0.07	0.527		mitochondrial import receptor subunit TOM7, putative	Predicted	1 out of 5
PF3D7_0622300	C6KT60	0.676	pos	0.05	0.117		vacuolar transporter chaperone, putative	Predicted	1 out of 5
PF3D7_0820800	Q8IB42	0.675	pos	0.72	0.815	Exported	conserved Plasmodium protein, unknown function	Predicted	1 out of 5
PF3D7_1250100	Q8I4T3	0.675	pos	0.81	0.835	Exported	osmiophilic body protein G377	Predicted	1 out of 5
PF3D7_0928700	Q8I2M2	0.675	pos	0.1	0.664		conserved Plasmodium protein, unknown function	Predicted	1 out of 5
PF3D7_0322700	O97298	0.675	pos	0.13	0.085		conserved Plasmodium protein, unknown function	Predicted	1 out of 5
PF3D7_0213000	O96211	0.675	pos	0.22	0.579		conserved protein, unknown function	Predicted	1 out of 5
PF3D7_0830600	Q8IBD2	0.675	pos	0.16	0.237		Plasmodium exported protein (PHISTc), unknown function	Predicted	1 out of 5
PF3D7_1433900	Q8ILC4	0.675	pos	0.07	0.447		protein kinase, putative	Predicted	2 out of 5
PF3D7_0524600	Q8I3L9	0.674	pos	0.22	0.47		50S ribosomal protein L12, apicoplast, putative	Inferred from homology	1 out of 5
PF3D7_1368700	Q8ID23	0.674	pos	0.06	0.372		mitochondrial carrier protein, putative	Inferred from homology	2 out of 5
PF3D7_0527400	Q8I3J1	0.674	pos	0.07	0.522		conserved Plasmodium protein, unknown function	Predicted	1 out of 5
PF3D7_1348000	A0A5K1K8E9	0.674	pos	0.07	0.176		conserved Plasmodium protein, unknown function	Predicted	1 out of 5
PF3D7_1002200	Q8IK14	0.674	pos	0.08	0.107		tryptophan-rich antigen 3	Predicted	1 out of 5
PF3D7_1316200	Q8IEF2	0.673	pos	0.35	0.678		ADP-ribosylation factor, putative	Predicted	1 out of 5
PF3D7_0704000	C0H4K3	0.673	pos	0.12	0.338		conserved Plasmodium membrane protein, unknown function	Predicted	1 out of 5
PF3D7_0620200	C6KT42	0.673	pos	0.07	0.217		conserved Plasmodium protein, unknown function	Predicted	1 out of 5
PF3D7_0301300	Q9Y013	0.673	pos	0.37	0.164		epoxide hydrolase 1	Predicted	1 out of 5
PF3D7_0505000	C0H4C6	0.673	pos	0.15	0.323		MMS19-like protein, putative	Predicted	2 out of 5
PF3D7_0628200	C6KTB8	0.672	pos	0.16	0.213		eukaryotic translation initiation factor 2-alpha kinase	Predicted	3 out of 5
PF3D7_0730800	na	0.671	pos	0.94	0.868	Exported	Plasmodium exported protein, unknown function, unspecified product	na	na
PF3D7_1211200	Q8I5T8	0.671	pos	0.09	0.314		conserved Plasmodium protein, unknown function	Predicted	1 out of 5
PF3D7_0409500	C0H4A1	0.671	pos	0.44	0.236		NAD(P)-binding protein, putative	Predicted	1 out of 5
PF3D7_1143000	C6S3G2	0.67	pos	0.71	0.889	Exported	alpha/beta hydrolase, putative	Predicted	1 out of 5
PF3D7_0913700	Q8I315	0.67	pos	0.84	0.89	Exported	conserved Plasmodium protein, unknown function	Predicted	1 out of 5
PF3D7_0109100	Q8I252	0.67	pos	0.87	0.79	Exported	LCCL domain-containing protein	Predicted	1 out of 5
PF3D7_1023500	Q8IJH0	0.67	pos	0.08	0.2		conserved Plasmodium protein, unknown function	Predicted	1 out of 5
PF3D7_0911800	Q8I334	0.67	pos	0.11	0.62		conserved Plasmodium protein, unknown function	Predicted	1 out of 5
PF3D7_1201400	Q8I631	0.67	pos	0.5	0.195		Plasmodium exported protein, unknown function	Predicted	1 out of 5
PF3D7_0823600	Q8IB70	0.669	pos	0.95	0.881	Exported	lipoate-protein ligase B	Predicted	2 out of 5
PF3D7_0613900	C6KSY1	0.668	pos	0.03	0.129		myosin E, putative	Inferred from homology	3 out of 5
PF3D7_1253100	Q8I4Q5	0.668	pos	0.08	0.217		Plasmodium exported protein (PHISTa), unknown function	Predicted	1 out of 5
PF3D7_0727500	Q8IBI2	0.667	pos	0.42	0.421		mTERF domain-containing protein, putative	Inferred from homology	1 out of 5
PF3D7_1109100	Q8IIR3	0.666	pos	0.02	0.217		conserved Plasmodium protein, unknown function	Predicted	1 out of 5
PF3D7_0906200	Q8I387	0.666	pos	0.38	0.781		conserved Plasmodium protein, unknown function	Predicted	1 out of 5
PF3D7_1146300	A0A143ZZG7	0.666	pos	0.1	0.154		conserved Plasmodium protein, unknown function	Predicted	1 out of 5
PF3D7_0529300	Q8I3H4	0.665	pos	0.9	0.769	Exported	apicoplast TIC22 protein	Evidence at protein level	2 out of 5
PF3D7_0629300	C6KTC8	0.665	pos	0.94	0.761	Exported	phospholipase, putative	Predicted	3 out of 5
PF3D7_0102100	na	0.665	pos	0.06	0.232		stevor, pseudogene	na	na
PF3D7_0611600	C6KSW1	0.665	pos	0.05	0.118		basal complex transmembrane protein 1	Predicted	1 out of 5
PF3D7_1135600	Q8II07	0.665	pos	0.04	0.252		condensin-2 complex subunit D3, putative	Predicted	1 out of 5
PF3D7_1318200	Q8IED4	0.664	pos	0.95	0.803	Exported	glycerol-3-phosphate 1-O-acyltransferase	Predicted	1 out of 5
PF3D7_0604900	C6KSP7	0.664	pos	0.53	0.171		conserved Plasmodium protein, unknown function	Predicted	1 out of 5
PF3D7_1362000	A0A5K1K922	0.664	pos	0.09	0.233		cytochrome c oxidase subunit ApiCOX24, putative	Predicted	1 out of 5
PF3D7_0200300	O96110	0.664	pos	0.07	0.469		erythrocyte membrane protein 1 (PfEMP1), exon 2	Predicted	1 out of 5
PF3D7_0615600	C6KSZ7	0.664	pos	0.05	0.123		zinc finger protein, putative	Predicted	2 out of 5
PF3D7_1240700	na	0.663	pos	0.21	0.42		rifin, pseudogene	na	na
PF3D7_1412400	Q8ILX0	0.663	pos	0.04	0.419		conserved Plasmodium protein, unknown function	Predicted	2 out of 5
PF3D7_0703400	A0A5K1K8R2	0.662	pos	0.07	0.402		conserved Plasmodium protein, unknown function	Predicted	1 out of 5
PF3D7_1316800	A0A5K1K9E7	0.662	pos	0.05	0.188		protein transport protein SEC20, putative	Predicted	1 out of 5
PF3D7_0816300	C0H4U8	0.661	pos	0.07	0.283		conserved Plasmodium protein, unknown function	Predicted	1 out of 5
PF3D7_0311500	Q9NFE5	0.661	pos	0.06	0.144		conserved protein, unknown function	Predicted	1 out of 5
PF3D7_1241900	Q8I510	0.661	pos	0.42	0.625		tetratricopeptide repeat protein, putative	Predicted	1 out of 5
PF3D7_1411400	Q8ILY1	0.66	pos	0.86	0.556	Exported	plastid replication-repair enzyme	Evidence at protein level	3 out of 5
PF3D7_0800750	na	0.66	pos	0.07	0.116		Plasmodium exported protein, unknown function, pseudogene	na	na
PF3D7_0908200	Q8I369	0.66	pos	0.15	0.248		conserved Plasmodium protein, unknown function	Predicted	1 out of 5
PF3D7_1320000	A0A5K1K8Q9	0.659	pos	0.65	0.846	Exported	golgi protein 1	Predicted	1 out of 5
PF3D7_1430600	Q8ILF8	0.659	pos	0.05	0.468		endonuclease/exonuclease/phosphatase family protein, putative	Inferred from homology	2 out of 5
PF3D7_0936900	na	0.659	pos	0.12	0.167		Plasmodium exported protein (PHISTb), unknown function, pseudogene	na	na
PF3D7_0207500	Q9TY96	0.657	pos	0.69	0.806	Exported	serine repeat antigen 6	Evidence at protein level	5 out of 5
PF3D7_1025500	Q8IJE8	0.657	pos	0.06	0.37		conserved Plasmodium protein, unknown function	Predicted	1 out of 5
PF3D7_0404600	Q8I1Y3	0.656	pos	0.03	0.211		conserved Plasmodium membrane protein, unknown function	Predicted	1 out of 5
PF3D7_1326000	A0A5K1K9E9	0.656	pos	0.03	0.38		conserved Plasmodium protein, unknown function	Predicted	1 out of 5
PF3D7_1024000	Q8IJG5	0.655	pos	0.74	0.863	Exported	conserved Plasmodium protein, unknown function	Predicted	1 out of 5
PF3D7_1469600	Q8IKE1	0.655	pos	0.92	0.848	Exported	acetyl-CoA carboxylase	Predicted	3 out of 5
PF3D7_0501100	na	0.655	pos	0.28	0.306		heat shock protein 40, type II	na	na
PF3D7_1223000	Q8I5I5	0.655	pos	0.46	0.188		conserved Plasmodium protein, unknown function	Predicted	1 out of 5
PF3D7_0201800	O96123	0.655	pos	0.41	0.224		knob associated heat shock protein 40	Predicted	1 out of 5
PF3D7_1136800	Q8IHZ6	0.654	pos	0.09	0.307		DnaJ protein, putative	Predicted	1 out of 5
PF3D7_0100100	Q9NFB6	0.654	pos	0.05	0.148		erythrocyte membrane protein 1, PfEMP1	Predicted	3 out of 5
PF3D7_0732800	A0A143ZXL1	0.653	pos	0.59	0.625	Exported	erythrocyte membrane protein 1 (PfEMP1), exon 2	Predicted	1 out of 5
PF3D7_1246800	Q8I4W4	0.653	pos	0.03	0.292		signal recognition particle receptor subunit beta, putative	Inferred from homology	1 out of 5
PF3D7_0622500	C6KT62	0.653	pos	0.06	0.453		RNA methyltransferase, putative	Inferred from homology	2 out of 5
PF3D7_1477500	Q8IK60	0.653	pos	0.14	0.348		Plasmodium exported protein (PHISTb), unknown function	Predicted	1 out of 5
PF3D7_1463600	C6S3J9	0.652	pos	0.11	0.314		conserved Plasmodium protein, unknown function	Predicted	1 out of 5
PF3D7_0918200	na	0.651	pos	0.86	0.849	Exported	50S ribosomal protein L3, apicoplast, putative	na	na
PF3D7_1029400	Q8IJB1	0.651	pos	0.06	0.394		LEM3/CDC50 family protein, putative	Inferred from homology	1 out of 5
PF3D7_0419100	Q8I1P6	0.651	pos	0.58	0.224		conserved Plasmodium protein, unknown function	Predicted	1 out of 5
PF3D7_0402800	na	0.65	pos	0.03	0.139		erythrocyte membrane protein 1 (PfEMP1), pseudogene	na	na
PF3D7_0201700	O96122	0.65	pos	0.11	0.156		DnaJ protein, putative	Predicted	1 out of 5
PF3D7_1041300	Q8IIZ6	0.65	pos	0.04	0.158		erythrocyte membrane protein 1, PfEMP1	Predicted	3 out of 5
PF3D7_0936800	Q8I2F2	0.649	pos	0.18	0.147		Plasmodium exported protein (PHISTc), unknown function	Evidence at protein level	2 out of 5
PF3D7_1328300	Q8IE43	0.649	pos	0.06	0.361		conserved protein, unknown function	Predicted	1 out of 5
PF3D7_0622200	C6KT59	0.648	pos	0.59	0.52	Exported	radical SAM protein, putative	Predicted	2 out of 5
PF3D7_1216000	A0A143ZZQ0	0.648	pos	0.83	0.853	Exported	serine--tRNA ligase, putative	Predicted	2 out of 5
PF3D7_0503000	C0H4C3	0.648	pos	0.08	0.577		50S ribosomal protein L28, apicoplast, putative	Inferred from homology	2 out of 5
PF3D7_1324500	Q8IE72	0.648	pos	0.03	0.252		DEAD box helicase, putative	Inferred from homology	2 out of 5
PF3D7_1416100	A0A144A1B3	0.648	pos	0.05	0.208		protein SEY1, putative	Inferred from homology	3 out of 5
PF3D7_1221200	Q8I5K1	0.648	pos	0.06	0.084		conserved Plasmodium protein, unknown function	Predicted	1 out of 5
PF3D7_0514700	Q8I3W1	0.648	pos	0.08	0.49		MORN repeat protein, putative	Predicted	1 out of 5
PF3D7_0817000	C0H4V1	0.647	pos	0.34	0.294		NEDD8-activating enzyme E1 catalytic subunit, putative	Inferred from homology	2 out of 5
PF3D7_1432300	Q8ILE0	0.647	pos	0.03	0.31		conserved Plasmodium protein, unknown function	Predicted	1 out of 5
PF3D7_0936400	Q8I2F6	0.647	pos	0.09	0.275		ring-exported protein 4	Predicted	1 out of 5
PF3D7_0615100	C6KSZ2	0.646	pos	0.8	0.32		enoyl-acyl carrier reductase	Evidence at protein level	3 out of 5
PF3D7_0808200	Q8IAS0	0.644	pos	0.85	0.718	Exported	plasmepsin X	Evidence at protein level	1 out of 5
PF3D7_0322600	O97322	0.644	pos	0.03	0.082		conserved Plasmodium protein, unknown function	Predicted	1 out of 5
PF3D7_1455600	Q8IKS2	0.644	pos	0.03	0.495		ferlin, putative	Predicted	1 out of 5
PF3D7_0723700	Q8IBL6	0.644	pos	0.3	0.227		metallo-hydrolase/oxidoreductase, putative	Predicted	1 out of 5
PF3D7_0417300	Q8I1R5	0.644	pos	0.07	0.311		LETM1-like protein, putative	Predicted	2 out of 5
PF3D7_0409000	Q9U0J6	0.643	pos	0.51	0.868	Exported	conserved Plasmodium protein, unknown function	Predicted	1 out of 5
PF3D7_0619300	C6KT33	0.643	pos	0.16	0.351		conserved Plasmodium protein, unknown function	Predicted	1 out of 5
PF3D7_1131900	Q8II46	0.643	pos	0.38	0.575		conserved Plasmodium protein, unknown function	Predicted	1 out of 5
PF3D7_1303800	Q8IES7	0.643	pos	0.05	0.072		conserved Plasmodium protein, unknown function	Predicted	1 out of 5
PF3D7_1007200	Q8IJX0	0.643	pos	0.14	0.144		rho GTPase-activating protein, putative	Predicted	1 out of 5
PF3D7_0316900	O77387	0.643	pos	0.04	0.244		E3 ubiquitin-protein ligase, putative	Predicted	2 out of 5
PF3D7_1133600	Q8II29	0.642	pos	0.21	0.362		conserved Plasmodium protein, unknown function	Predicted	1 out of 5
PF3D7_1253800	Q8I4P9	0.642	pos	0.16	0.222		Plasmodium exported protein (PHISTa), unknown function	Predicted	1 out of 5
PF3D7_1216700	Q8I5P0	0.641	pos	0.79	0.884	Exported	perforin-like protein 2	Predicted	2 out of 5
PF3D7_0719500	A0A143ZVJ8	0.641	pos	0.05	0.141		LEM3/CDC50 family protein, putative	Inferred from homology	1 out of 5
PF3D7_0203600	O96137	0.641	pos	0.06	0.282		conserved Plasmodium protein, unknown function	Predicted	1 out of 5
PF3D7_0817200	Q8IB08	0.641	pos	0.04	0.442		conserved protein, unknown function	Predicted	1 out of 5
PF3D7_0103600	Q8I2A4	0.641	pos	0.49	0.828		ATP-dependent RNA helicase, putative	Predicted	2 out of 5
PF3D7_0112000	Q8I226	0.64	pos	0.63	0.819	Exported	TatD-like deoxyribonuclease	Predicted	1 out of 5
PF3D7_0607500	C6KSS3	0.64	pos	0.04	0.547		4-hydroxybenzoate polyprenyltransferase, putative	Inferred from homology	2 out of 5
PF3D7_1102200	Q8IIX8	0.64	pos	0.14	0.235		DnaJ protein, putative	Predicted	1 out of 5
PF3D7_1252900	Q8I4Q7	0.639	pos	0.88	0.513	Exported	Plasmodium exported protein, unknown function	Predicted	1 out of 5
PF3D7_0218300	O96263	0.639	pos	0.89	0.725	Exported	rRNA methyltransferase, putative	Predicted	1 out of 5
PF3D7_0324700	na	0.639	pos	0.29	0.223		erythrocyte membrane protein 1 (PfEMP1), exon 2, pseudogene	na	na
PF3D7_1240200	na	0.639	pos	0.05	0.448		erythrocyte membrane protein 1 (PfEMP1), pseudogene	na	na
PF3D7_1234000	Q8I582	0.639	pos	0.11	0.24		conserved Plasmodium protein, unknown function	Predicted	1 out of 5
PF3D7_1479200	Q8IK45	0.639	pos	0.19	0.306		Plasmodium exported protein (PHISTa), unknown function	Predicted	1 out of 5
PF3D7_0902400	C0H515	0.639	pos	0.28	0.632		serine/threonine protein kinase, FIKK family	Predicted	2 out of 5
PF3D7_0412900	Q8I1V7	0.639	pos	0.04	0.278		erythrocyte membrane protein 1, PfEMP1	Predicted	3 out of 5
PF3D7_1372900	na	0.638	pos	0.16	0.229		erythrocyte membrane protein 1 (PfEMP1), exon 2, pseudogene	na	na
PF3D7_1133900	Q8II26	0.637	pos	0.69	0.687	Exported	conserved Plasmodium protein, unknown function	Predicted	1 out of 5
PF3D7_0305500	na	0.636	pos	0.17	0.167		conserved Plasmodium protein, unknown function	na	na
PF3D7_1039100	na	0.636	pos	0.17	0.237		DnaJ protein, putative, pseudogene	na	na
PF3D7_0902700	na	0.636	pos	0.1	0.176		Plasmodium exported protein (PHISTb), unknown function, pseudogene	na	na
PF3D7_1022900	Q8IJH6	0.636	pos	0.09	0.182		CDGSH iron-sulfur domain-containing protein, putative	Predicted	1 out of 5
PF3D7_1001800	Q8IK18	0.636	pos	0.1	0.172		Plasmodium exported protein (PHISTc), unknown function	Predicted	1 out of 5
PF3D7_1106800	Q8IIT5	0.635	pos	0.05	0.182		protein kinase, putative	Evidence at protein level	4 out of 5
PF3D7_0306400	O97245	0.635	pos	0.34	0.828		FAD-dependent glycerol-3-phosphate dehydrogenase, putative	Inferred from homology	2 out of 5
PF3D7_1000700	na	0.635	pos	0.06	0.278		Plasmodium exported protein (PHISTa), unknown function, pseudogene	na	na
PF3D7_0201900	O96124	0.635	pos	0.37	0.14		erythrocyte membrane protein 3	Predicted	2 out of 5
PF3D7_0811700	Q8IAV2	0.634	pos	0.04	0.421		conserved Plasmodium protein, unknown function	Predicted	1 out of 5
PF3D7_1200400	Q8I640	0.634	pos	0.03	0.068		erythrocyte membrane protein 1, PfEMP1	Predicted	3 out of 5
PF3D7_1474000	Q8IK98	0.633	pos	0.23	0.712		conserved Plasmodium protein, unknown function	Predicted	1 out of 5
PF3D7_0730900	Q8IBF2	0.633	pos	0.07	0.213		EMP1-trafficking protein	Predicted	1 out of 5
PF3D7_0407500	C0H498	0.632	pos	0.06	0.34		mitochondrial carrier protein, putative	Inferred from homology	1 out of 5
PF3D7_0832300	A0A143ZZX7	0.632	pos	0.05	0.099		Plasmodium exported protein (PHISTa-like), unknown function	Predicted	1 out of 5
PF3D7_0702500	Q8IC42	0.631	pos	0.1	0.202		Plasmodium exported protein, unknown function	Predicted	2 out of 5
PF3D7_1240400	Q8I520	0.631	pos	0.05	0.189		erythrocyte membrane protein 1, PfEMP1	Predicted	3 out of 5
PF3D7_0902200	C0H514	0.63	pos	0.9	0.568	Exported	serine/threonine protein kinase, FIKK family	Predicted	2 out of 5
PF3D7_1120400	Q8IIG3	0.63	pos	0.03	0.362		alpha/beta hydrolase fold domain containing protein, putative	Predicted	1 out of 5
PF3D7_0819700	C0H4W1	0.63	pos	0.39	0.163		conserved Plasmodium protein, unknown function	Predicted	1 out of 5
PF3D7_0830500	Q8IBD1	0.63	pos	0.17	0.23		sporozoite and liver stage tryptophan-rich protein, putative	Predicted	2 out of 5
PF3D7_0206300	na	0.629	pos	0.1	0.211		pentafunctional AROM polypeptide, putative, pseudogene	na	na
PF3D7_1329700	A0A5K1K8W4	0.629	pos	0.49	0.208		apicoplast calcium binding protein 1	Predicted	1 out of 5
PF3D7_1302000	Q8IEI6	0.629	pos	0.16	0.172		EMP1-trafficking protein	Predicted	1 out of 5
PF3D7_1349900	A0A5K1K985	0.628	pos	0.64	0.577	Exported	conserved Plasmodium protein, unknown function	Predicted	1 out of 5
PF3D7_1035100	Q8IJ58	0.628	pos	0.91	0.883	Exported	probable protein, unknown function	Predicted	1 out of 5
PF3D7_0832200	na	0.628	pos	0.07	0.157		Plasmodium exported protein (PHISTa-like), unknown function	na	na
PF3D7_0521100	Q8I3Q1	0.628	pos	0.08	0.268		conserved Plasmodium protein, unknown function	Predicted	1 out of 5
PF3D7_0420900	Q8IFQ5	0.628	pos	0.03	0.071		erythrocyte membrane protein 1, PfEMP1	Predicted	3 out of 5
PF3D7_0520800	A0A5K1K8L5	0.627	pos	0.61	0.55	Exported	conserved protein, unknown function	Predicted	1 out of 5
PF3D7_0719100	Q8IBR0	0.627	pos	0.09	0.186		ATP synthase F0 subunit a-like protein, putative	Predicted	1 out of 5
PF3D7_0730000	Q8IBG0	0.627	pos	0.16	0.459		conserved protein, unknown function	Predicted	1 out of 5
PF3D7_0726200	C0H4P3	0.627	pos	0.07	0.221		serine/threonine protein kinase, FIKK family	Predicted	2 out of 5
PF3D7_0424500	Q8IFM1	0.627	pos	0.25	0.204		serine/threonine protein kinase, FIKK family	Predicted	2 out of 5
PF3D7_1116700	A0A144A2G5	0.626	pos	0.75	0.902	Exported	dipeptidyl aminopeptidase 1	Inferred from homology	2 out of 5
PF3D7_1301100	na	0.626	pos	0.05	0.13		Plasmodium exported protein (PHISTa), unknown function, pseudogene	na	na
PF3D7_1479300	na	0.626	pos	0.05	0.13		Plasmodium exported protein (PHISTa), unknown function, pseudogene	na	na
PF3D7_1400900	na	0.626	pos	0.04	0.13		Plasmodium exported protein (PHISTa), unknown function, pseudogene	na	na
PF3D7_1313200	Q8IEI1	0.625	pos	0.75	0.672	Exported	methionyl-tRNA formyltransferase, putative	Predicted	1 out of 5
PF3D7_1415700	Q8ILT9	0.625	pos	0.12	0.3		serine palmitoyltransferase, putative	Inferred from homology	2 out of 5
PF3D7_1037100	Q8IJ37	0.625	pos	0.49	0.828		pyruvate kinase 2	Inferred from homology	3 out of 5
PF3D7_0412200	Q9U0G8	0.625	pos	0.03	0.252		conserved Plasmodium protein, unknown function	Predicted	1 out of 5
PF3D7_1427200	Q8ILJ2	0.625	pos	0.07	0.204		selenoprotein	Predicted	1 out of 5
PF3D7_0916200	Q8I2Z0	0.625	pos	0.19	0.143		conserved Plasmodium protein, unknown function	Predicted	2 out of 5
PF3D7_1240300	Q8I521	0.625	pos	0.05	0.108		erythrocyte membrane protein 1, PfEMP1	Predicted	3 out of 5
PF3D7_1106200	Q8IIU1	0.624	pos	0.93	0.84	Exported	conserved Plasmodium protein, unknown function	Predicted	1 out of 5
PF3D7_1131300	Q8II51	0.624	pos	0.2	0.317		conserved Plasmodium protein, unknown function	Predicted	1 out of 5
PF3D7_0425600	na	0.623	pos	0.05	0.154		rifin, pseudogene	na	na
PF3D7_1139800	Q8IHW8	0.623	pos	0.31	0.524		conserved Plasmodium protein, unknown function	Predicted	1 out of 5
PF3D7_1434400	Q8ILC0	0.623	pos	0.23	0.897		conserved protein, unknown function	Predicted	1 out of 5
PF3D7_0104500	Q8I294	0.622	pos	0.68	0.673	Exported	conserved protein, unknown function	Predicted	1 out of 5
PF3D7_0903000	Q8I3B8	0.622	pos	0.09	0.397		conserved protein, unknown function	Predicted	1 out of 5
PF3D7_API02200	Q25814	0.621	pos	0.04	0.215		apicoplast ribosomal protein L6	Inferred from homology	1 out of 5
PF3D7_0914300	na	0.621	pos	0.77	0.4		met-10+ like protein, putative	na	na
PF3D7_1322200	A0A5K1K9E8	0.621	pos	0.09	0.269		conserved Plasmodium protein, unknown function	Predicted	1 out of 5
PF3D7_0810700	A0A143ZWS9	0.621	pos	0.05	0.439		conserved Plasmodium protein, unknown function	Predicted	1 out of 5
PF3D7_0902000	C0H513	0.62	pos	0.69	0.821	Exported	serine/threonine protein kinase, FIKK family	Predicted	2 out of 5
PF3D7_0532800	na	0.62	pos	0.14	0.805		stevor, pseudogene	na	na
PF3D7_1412900	na	0.62	pos	0.34	0.245		ubiquitin-conjugating enzyme E2, putative	na	na
PF3D7_1422000	C6S3H9	0.62	pos	0.09	0.376		cytochrome c oxidase assembly protein COX14, putative	Predicted	1 out of 5
PF3D7_0310500	O77360	0.62	pos	0.03	0.525		ATP-dependent RNA helicase DHX57, putative	Predicted	2 out of 5
PF3D7_0927900	Q8I2N0	0.619	pos	0.29	0.292		phosphatidylserine decarboxylase	Inferred from homology	3 out of 5
PF3D7_1474400	Q8IK94	0.619	pos	0.03	0.208		conserved Plasmodium protein, unknown function	Predicted	1 out of 5
PF3D7_1102500	Q8IIX5	0.619	pos	0.07	0.065		Plasmodium exported protein (PHISTb), unknown function	Predicted	1 out of 5
PF3D7_1228600	A0A144A026	0.618	pos	0.94	0.821	Exported	merozoite surface protein 9	Predicted	1 out of 5
PF3D7_0524700	Q8I3L8	0.618	pos	0.15	0.122		mitochondrial import receptor subunit TOM22, putative	Inferred from homology	1 out of 5
PF3D7_1232000	Q8I5A1	0.616	pos	0.77	0.721	Exported	phenylalanine--tRNA ligase	Inferred from homology	2 out of 5
PF3D7_0507200	Q8I430	0.616	pos	0.21	0.783		subtilisin-like protease 3	Evidence at protein level	4 out of 5
PF3D7_0825400	C0H4X8	0.616	pos	0.08	0.48		ATP synthase-associated protein, putative	Predicted	1 out of 5
PF3D7_1223600	A0A143ZZX1	0.616	pos	0.05	0.511		conserved Plasmodium protein, unknown function	Predicted	1 out of 5
PF3D7_1253900	na	0.615	pos	0.05	0.129		Plasmodium exported protein (PHISTa), unknown function, pseudogene	na	na
PF3D7_1037900	C6S3E3	0.615	pos	0.09	0.143		conserved Plasmodium protein, unknown function	Predicted	1 out of 5
PF3D7_0305000	na	0.614	pos	0.92	0.693	Exported	elongation factor Ts	na	na
PF3D7_1245200	Q8I4X9	0.614	pos	0.05	0.178		conserved Plasmodium membrane protein, unknown function	Predicted	1 out of 5
PF3D7_1347400	A0A5K1K9F7	0.614	pos	0.06	0.142		conserved Plasmodium protein, unknown function	Predicted	1 out of 5
PF3D7_1209700	Q8I5V2	0.614	pos	0.05	0.53		conserved protein, unknown function	Predicted	1 out of 5
PF3D7_0100300	Q9NFB4	0.614	pos	0.14	0.154		erythrocyte membrane protein 1, PfEMP1	Predicted	1 out of 5
PF3D7_0727100	C0H4P6	0.613	pos	0.77	0.757	Exported	conserved protein, unknown function	Predicted	1 out of 5
PF3D7_1301200	Q8IEU3	0.613	pos	0.12	0.406		GBPH2 protein	Predicted	1 out of 5
PF3D7_1016400	Q8IJN3	0.613	pos	0.31	0.514		serine/threonine protein kinase, FIKK family	Predicted	2 out of 5
PF3D7_0821800	C0H4W6	0.612	pos	0.06	0.136		protein transport protein SEC61 subunit beta, putative	Inferred from homology	2 out of 5
PF3D7_0222900	na	0.612	pos	0.09	0.375		erythrocyte membrane protein 1 (PfEMP1), exon 2, pseudogene	na	na
PF3D7_0220100	O96276	0.611	pos	0.25	0.368		DnaJ protein, putative	Predicted	1 out of 5
PF3D7_0219800	O96273	0.611	pos	0.28	0.521		Plasmodium exported protein (PHISTc), unknown function	Predicted	1 out of 5
PF3D7_0936000	Q8I2G0	0.611	pos	0.43	0.465		ring-exported protein 2	Predicted	1 out of 5
PF3D7_1435300	Q8ILB1	0.61	pos	0.02	0.092		glutamate synthase [NADH], putative	Inferred from homology	3 out of 5
PF3D7_1119000	Q8IIH7	0.609	pos	0.54	0.452		acyl-CoA-binding protein, putative	Predicted	1 out of 5
PF3D7_1205000	A0A144A3J2	0.609	pos	0.04	0.154		conserved protein, unknown function	Predicted	1 out of 5
PF3D7_1338900	A0A5K1K8V9	0.607	pos	0.5	0.553	Exported	serine/threonine protein kinase, putative	Predicted	2 out of 5
PF3D7_1458000	Q8I6V0	0.607	pos	0.23	0.186		cysteine proteinase falcipain 1	Inferred from homology	3 out of 5
PF3D7_0113600	na	0.607	pos	0.04	0.132		surface-associated interspersed protein 1.2 (SURFIN 1.2), pseudogene	na	na
PF3D7_0301500	O97331	0.607	pos	0.11	0.274		Plasmodium exported protein, unknown function	Predicted	1 out of 5
PF3D7_0701100	A0A143ZWN4	0.606	pos	0.16	0.79		rifin	Predicted	1 out of 5
PF3D7_1403600	Q8IM58	0.606	pos	0.11	0.2		selenoprotein	Predicted	1 out of 5
PF3D7_0712400	Q8IBX0	0.606	pos	0.04	0.175		erythrocyte membrane protein 1, PfEMP1	Predicted	3 out of 5
PF3D7_0412400	Q9U0G6	0.606	pos	0.03	0.214		erythrocyte membrane protein 1, PfEMP1	Predicted	3 out of 5
PF3D7_1229600	Q8I5C3	0.605	pos	0.58	0.828	Exported	conserved Plasmodium protein, unknown function	Predicted	1 out of 5
PF3D7_1411800	Q8ILX7	0.605	pos	0.47	0.294		conserved Plasmodium protein, unknown function	Predicted	1 out of 5
PF3D7_0532300	Q8I3F1	0.605	pos	0.14	0.511		Plasmodium exported protein (PHISTb), unknown function	Predicted	1 out of 5
PF3D7_1211600	Q8I5T5	0.605	pos	0.02	0.169		lysine-specific histone demethylase 1, putative	Predicted	2 out of 5
PF3D7_1207600	Q8I0X4	0.604	pos	0.79	0.653	Exported	tRNA delta(2)-isopentenylpyrophosphate transferase, putative	Inferred from homology	2 out of 5
PF3D7_1433800	Q8ILC5	0.604	pos	0.09	0.152		conserved Plasmodium protein, unknown function	Predicted	1 out of 5
PF3D7_0934300	Q8I2H5	0.603	pos	0.16	0.522		ATP synthase-associated protein, putative	Predicted	1 out of 5
PF3D7_0512800	Q8I3X9	0.603	pos	0.14	0.345		conserved Plasmodium protein, unknown function	Predicted	1 out of 5
PF3D7_1149200	Q8IHN1	0.603	pos	0.27	0.313		ring-infected erythrocyte surface antigen	Predicted	1 out of 5
PF3D7_1402200	Q8IM67	0.601	pos	0.06	0.459		cytochrome c oxidase subunit ApiCOX19, putative	Predicted	1 out of 5
PF3D7_1442900	Q8IL42	0.6	pos	0.07	0.395		protein transport protein SEC7, putative	Predicted	1 out of 5
PF3D7_0831100	C0H4Z4	0.6	pos	0.04	0.129		surface-associated interspersed protein 8.1 (SURFIN 8.1)	Predicted	1 out of 5
PF3D7_0208600	O96173	0.599	pos	0.36	0.232		ribosome-recycling factor	Inferred from homology	2 out of 5
PF3D7_0900800	na	0.599	pos	0.07	0.472		erythrocyte membrane protein 1 (PfEMP1), exon 2, pseudogene	na	na
PF3D7_0511500	na	0.599	pos	0.03	0.167		RNA pseudouridylate synthase, putative	na	na
PF3D7_1372600	C0H5N2	0.599	pos	0.03	0.379		rifin	Predicted	1 out of 5
PF3D7_0420700	Q8IFQ6	0.599	pos	0.04	0.071		erythrocyte membrane protein 1, PfEMP1	Predicted	3 out of 5
PF3D7_1225000	Q8I5G7	0.598	pos	0.06	0.398		conserved Plasmodium protein, unknown function	Predicted	1 out of 5
PF3D7_0301600	C0H468	0.598	pos	0.1	0.21		Plasmodium exported protein (hyp1), unknown function	Predicted	1 out of 5
PF3D7_0731600	Q8I6Z1	0.597	pos	0.92	0.895	Exported	acyl-CoA synthetase	Predicted	2 out of 5
PF3D7_1435400	Q8ILB0	0.597	pos	0.06	0.343		ER membrane protein complex subunit 4, putative	Inferred from homology	1 out of 5
PF3D7_1407900	A0A144A171	0.597	pos	0.1	0.203		plasmepsin I	Inferred from homology	1 out of 5
PF3D7_0932700	Q8I2I9	0.597	pos	0.18	0.48		conserved Plasmodium protein, unknown function	Predicted	1 out of 5
PF3D7_1143700	Q8IHS8	0.597	pos	0.06	0.361		conserved Plasmodium protein, unknown function	Predicted	1 out of 5
PF3D7_1459300	Q8IKN8	0.595	pos	0.22	0.357		OPA3-like protein, putative	Inferred from homology	1 out of 5
PF3D7_1029500	Q8IJB0	0.595	pos	0.05	0.12		conserved Plasmodium protein, unknown function	Predicted	1 out of 5
PF3D7_0413800	Q8I1U9	0.594	pos	0.34	0.702		50S ribosomal protein L10, putative	Inferred from homology	1 out of 5
PF3D7_0219700	O96272	0.594	pos	0.07	0.206		Plasmodium exported protein (PHISTc), unknown function	Predicted	1 out of 5
PF3D7_0309000	O77334	0.594	pos	0.03	0.549		dual specificity protein phosphatase	Predicted	3 out of 5
PF3D7_0628100	na	0.592	pos	0.06	0.231		HECT-domain (ubiquitin-transferase), putative	na	na
PF3D7_0713500	Q8IBW2	0.591	pos	0.06	0.471		conserved Plasmodium protein, unknown function	Predicted	1 out of 5
PF3D7_1344600	na	0.59	pos	0.3	0.7		lipoyl synthase	na	na
PF3D7_0425900	Q8IFK8	0.59	pos	0.18	0.782		rifin	Predicted	1 out of 5
PF3D7_1115400	Q8IIL0	0.589	pos	0.11	0.46		cysteine proteinase falcipain 3	Inferred from homology	2 out of 5
PF3D7_1025800	C6S3D5	0.588	pos	0.32	0.548		conserved protein, unknown function	Predicted	1 out of 5
PF3D7_1120600	A0A144A2K5	0.588	pos	0.07	0.223		DDRGK domain-containing protein, putative	Predicted	1 out of 5
PF3D7_1373500	Q8ID12	0.588	pos	0.03	0.149		erythrocyte membrane protein 1, PfEMP1	Predicted	1 out of 5
PF3D7_1476600	Q8IK70	0.586	pos	0.55	0.226		Plasmodium exported protein, unknown function	Predicted	1 out of 5
PF3D7_0419900	B9ZSJ6	0.586	pos	0.11	0.465		phosphatidylinositol 4-kinase, putative	Predicted	2 out of 5
PF3D7_1035900	Q8IJ49	0.585	pos	0.86	0.774	Exported	probable protein, unknown function	Predicted	1 out of 5
PF3D7_1003100	C6S3C0	0.585	pos	0.11	0.17		conserved protein, unknown function	Predicted	1 out of 5
PF3D7_1444700	Q8IL25	0.585	pos	0.06	0.166		shikimate dehydrogenase, putative	Predicted	1 out of 5
PF3D7_1039000	Q8IJ21	0.585	pos	0.15	0.578		serine/threonine protein kinase, FIKK family	Predicted	2 out of 5
PF3D7_1212100	Q8I5T1	0.584	pos	0.42	0.653		peripheral plastid protein 1, putative	Predicted	1 out of 5
PF3D7_1100200	Q8IIZ4	0.584	pos	0.1	0.092		erythrocyte membrane protein 1, PfEMP1	Predicted	3 out of 5
PF3D7_0208300	O96170	0.583	pos	0.03	0.691		conserved Plasmodium protein, unknown function	Predicted	1 out of 5
PF3D7_1408700	Q8IM09	0.583	pos	0.1	0.364		conserved protein, unknown function	Predicted	1 out of 5
PF3D7_1111800	Q8IIP5	0.583	pos	0.05	0.185		peptidyl-prolyl cis-trans isomerase, putative	Predicted	1 out of 5
PF3D7_1478000	Q8IK55	0.583	pos	0.08	0.114		Plasmodium exported protein (PHISTa), unknown function	Predicted	1 out of 5
PF3D7_0421700	C0H4B8	0.582	pos	0.04	0.211		conserved Plasmodium protein, unknown function	Predicted	1 out of 5
PF3D7_0830900	Q8IBD5	0.58	pos	0.41	0.758		Plasmodium exported protein, unknown function	Predicted	1 out of 5
PF3D7_1326600	A0A5K1K8I1	0.579	pos	0.09	0.37		conserved Plasmodium protein, unknown function	Predicted	1 out of 5
PF3D7_0526000	Q8I3K5	0.579	pos	0.05	0.356		RAP protein, putative	Predicted	1 out of 5
PF3D7_0709100	Q8IBZ8	0.578	pos	0.82	0.899	Exported	Cg1 protein	Predicted	1 out of 5
PF3D7_0922300	C0H550	0.578	pos	0.54	0.61	Exported	conserved protein, unknown function	Predicted	1 out of 5
PF3D7_1443500	Q8IL36	0.578	pos	0.1	0.544		poly(A)-specific ribonuclease PARN, putative	Inferred from homology	1 out of 5
PF3D7_1475800	A0A144A7A0	0.578	pos	0.24	0.531		conserved Plasmodium protein, unknown function	Predicted	1 out of 5
PF3D7_1470100	Q8IKD7	0.578	pos	0.06	0.359		conserved Plasmodium protein, unknown function	Predicted	1 out of 5
PF3D7_1341700	A0A5K1K9F5	0.578	pos	0.04	0.424		conserved Plasmodium protein, unknown function	Predicted	1 out of 5
PF3D7_0409300	Q9U0J3	0.578	pos	0.03	0.317		methyltransferase, putative	Predicted	1 out of 5
PF3D7_0115500	na	0.577	pos	0.32	0.572		erythrocyte membrane protein 1 (PfEMP1), pseudogene	na	na
PF3D7_0313500	O77338	0.577	pos	0.3	0.631		Ras-like G protein	Predicted	1 out of 5
PF3D7_1472600	Q8IKB2	0.576	pos	0.94	0.809	Exported	protein disulfide-isomerase	Predicted	1 out of 5
PF3D7_1002900	Q8IK07	0.576	pos	0.06	0.15		conserved Plasmodium protein, unknown function	Predicted	1 out of 5
PF3D7_0626100	C6KT97	0.575	pos	0.2	0.307		oxidoreductase, short-chain dehydrogenase family, putative	Predicted	1 out of 5
PF3D7_1005700	Q8IJY3	0.574	pos	0.29	0.322		peptidase, putative	Inferred from homology	1 out of 5
PF3D7_1220300	Q8I5L0	0.574	pos	0.03	0.616		cell cycle associated protein, putative	Predicted	1 out of 5
PF3D7_1147900	Q8IHP2	0.574	pos	0.03	0.062		peroxisome assembly protein 22, putative	Predicted	1 out of 5
PF3D7_1001300	Q8IK23	0.574	pos	0.12	0.588		Plasmodium exported protein (PHISTa), unknown function	Predicted	1 out of 5
PF3D7_0712800	Q8IBW8	0.573	pos	0.03	0.239		erythrocyte membrane protein 1, PfEMP1	Predicted	3 out of 5
PF3D7_0831300	C0H4Z6	0.572	pos	0.81	0.892	Exported	Plasmodium exported protein, unknown function	Predicted	1 out of 5
PF3D7_1231700	C6S3K9	0.572	pos	0.09	0.194		conserved protein, unknown function	Predicted	1 out of 5
PF3D7_1348100	Q8IDL8	0.572	pos	0.46	0.603		GTPase, putative	Predicted	1 out of 5
PF3D7_1477300	Q8IK62	0.572	pos	0.04	0.19		Plasmodium exported protein (PHIST), unknown function	Predicted	1 out of 5
PF3D7_1215400	Q8I5Q2	0.571	pos	0.05	0.219		conserved Plasmodium protein, unknown function	Predicted	1 out of 5
PF3D7_1244400	Q8I4Y7	0.57	pos	0.6	0.788	Exported	RNA-binding protein, putative	Predicted	1 out of 5
PF3D7_1142000	Q8IHU5	0.57	pos	0.15	0.521		heptatricopeptide repeat-containing protein, putative	Predicted	1 out of 5
PF3D7_0531000	Q8I3F8	0.57	pos	0.06	0.461		SURF1 domain-containing protein, putative	Predicted	1 out of 5
PF3D7_0827600	Q8IBA8	0.569	pos	0.83	0.605	Exported	conserved Plasmodium protein, unknown function	Predicted	1 out of 5
PF3D7_1127400	Q8II89	0.569	pos	0.82	0.377		conserved Plasmodium protein, unknown function	Predicted	1 out of 5
PF3D7_1475100	Q8IK87	0.569	pos	0.08	0.522		conserved Plasmodium protein, unknown function	Predicted	1 out of 5
PF3D7_0801000	Q8IAK9	0.569	pos	0.3	0.368		Plasmodium exported protein (PHISTc), unknown function	Predicted	1 out of 5
PF3D7_0717900	Q8IBS1	0.569	pos	0.08	0.289		thioredoxin-like protein	Predicted	1 out of 5
PF3D7_0301800	O97332	0.568	pos	0.18	0.467		Plasmodium exported protein, unknown function	Predicted	1 out of 5
PF3D7_1363700	A0A5K1K8R3	0.568	pos	0.48	0.468		protein AMR1	Predicted	2 out of 5
PF3D7_1311800	Q8IEK1	0.567	pos	0.52	0.718	Exported	M1-family alanyl aminopeptidase	Evidence at protein level	3 out of 5
PF3D7_0831200	C0H4Z5	0.567	pos	0.11	0.227		DnaJ protein, putative	Predicted	1 out of 5
PF3D7_1432800	Q8ILD4	0.567	pos	0.18	0.686		HP12 protein homolog, putative	Predicted	1 out of 5
PF3D7_1115300	Q8I6U5	0.566	pos	0.11	0.243		cysteine proteinase falcipain 2b	Inferred from homology	2 out of 5
PF3D7_0421100	Q8IFQ4	0.566	pos	0.04	0.113		erythrocyte membrane protein 1, PfEMP1	Predicted	3 out of 5
PF3D7_0604800	C6KSP6	0.565	pos	0.05	0.301		RAP protein, putative	Predicted	1 out of 5
PF3D7_0410700	Q9U0I1	0.564	pos	0.87	0.841	Exported	ribosome biogenesis GTPase A, putative	Predicted	2 out of 5
PF3D7_1115700	Q8I6U4	0.564	pos	0.12	0.135		cysteine proteinase falcipain 2a	Evidence at protein level	2 out of 5
PF3D7_1229000	Q8I5C8	0.564	pos	0.03	0.23		conserved Plasmodium membrane protein, unknown function	Predicted	1 out of 5
PF3D7_1201100	Q8I634	0.564	pos	0.09	0.46		RESA-like protein with PHIST and DnaJ domains	Predicted	1 out of 5
PF3D7_1221100	na	0.563	pos	0.89	0.72	Exported	conserved Plasmodium protein, unknown function	na	na
PF3D7_1117200	A0A144A0B3	0.563	pos	0.02	0.208		conserved Plasmodium protein, unknown function	Predicted	1 out of 5
PF3D7_API02400	Q25816	0.563	pos	0.19	0.348		probable protein, unknown function	Predicted	1 out of 5
PF3D7_0223300	O96294	0.562	pos	0.59	0.635	Exported	erythrocyte membrane protein 1 (PfEMP1), exon 2	Predicted	1 out of 5
PF3D7_1037000	A0A143ZYZ7	0.562	pos	0.42	0.771		DNA polymerase zeta catalytic subunit, putative	Inferred from homology	2 out of 5
PF3D7_1476400	na	0.562	pos	0.09	0.474		serine/threonine protein kinase, FIKK family, pseudogene	na	na
PF3D7_1134200	Q8II22	0.562	pos	0.07	0.25		conserved Plasmodium protein, unknown function	Predicted	1 out of 5
PF3D7_1028900	Q8IJB5	0.562	pos	0.08	0.245		inner membrane complex protein 1m, putative	Predicted	1 out of 5
PF3D7_1100600	na	0.561	pos	0.14	0.172		Plasmodium exported protein (PHISTa), unknown function, pseudogene	na	na
PF3D7_0400700	Q8I216	0.561	pos	0.16	0.784		rifin	Predicted	1 out of 5
PF3D7_1476200	Q8IK76	0.561	pos	0.09	0.323		Plasmodium exported protein (PHISTb), unknown function	Predicted	2 out of 5
PF3D7_1121500	Q8IIF1	0.56	pos	0.5	0.578	Exported	conserved protein, unknown function	Predicted	1 out of 5
PF3D7_1014700	Q8IJP8	0.56	pos	0.15	0.451		prohibitin 2, putative	Inferred from homology	1 out of 5
PF3D7_1233600	Q8I586	0.56	pos	0.07	0.108		asparagine and aspartate rich protein 1	Predicted	1 out of 5
PF3D7_0423300	Q8IFN3	0.56	pos	0.08	0.393		conserved Plasmodium protein, unknown function	Predicted	1 out of 5
PF3D7_1369500	A0A5K1K8X7	0.56	pos	0.12	0.285		conserved protein, unknown function	Predicted	1 out of 5
PF3D7_0210700	O96189	0.56	pos	0.04	0.149		syntaxin, Qa-SNARE family	Predicted	2 out of 5
PF3D7_1026500	C6S3D6	0.559	pos	0.3	0.177		conserved Plasmodium protein, unknown function	Predicted	1 out of 5
PF3D7_1301900	Q8IEI7	0.559	pos	0.19	0.448		Plasmodium exported protein, unknown function	Predicted	1 out of 5
PF3D7_1138800	Q8IHX6	0.559	pos	0.06	0.37		WD repeat-containing protein, putative	Predicted	1 out of 5
PF3D7_1126000	Q8IIA4	0.558	pos	0.86	0.861	Exported	threonine--tRNA ligase	Inferred from homology	3 out of 5
PF3D7_0217200	O96253	0.558	pos	0.06	0.197		conserved Plasmodium protein, unknown function	Predicted	1 out of 5
PF3D7_0522500	C0H4F9	0.557	pos	0.94	0.59	Exported	50S ribosomal protein L17, apicoplast, putative	Inferred from homology	1 out of 5
PF3D7_1038100	Q8IJ27	0.557	pos	0.47	0.359		GDP dissociation inhibitor, putative	Inferred from homology	2 out of 5
PF3D7_0219400	na	0.557	pos	0.05	0.443		ribosome associated membrane protein RAMP4, putative, unspecified product	na	na
PF3D7_0321100	O97287	0.557	pos	0.05	0.62		conserved Plasmodium protein, unknown function	Predicted	1 out of 5
PF3D7_1011900	Q8IJS6	0.557	pos	0.44	0.568		heme oxygenase	Predicted	1 out of 5
PF3D7_1331000	Q8IE17	0.557	pos	0.04	0.351		protein kinase, putative	Predicted	1 out of 5
PF3D7_1207200	Q8I5X3	0.557	pos	0.06	0.234		conserved Plasmodium protein, unknown function	Predicted	2 out of 5
PF3D7_1466300	Q8IKH3	0.556	pos	0.07	0.376		26S proteasome regulatory subunit RPN2, putative	Inferred from homology	2 out of 5
PF3D7_0601700	na	0.556	pos	0.07	0.142		Plasmodium exported protein (PHISTa), unknown function, pseudogene	na	na
PF3D7_0424900	Q8IFL7	0.556	pos	0.05	0.096		Plasmodium exported protein (PHISTa), unknown function	Predicted	1 out of 5
PF3D7_0413400	na	0.555	pos	0.07	0.43		erythrocyte membrane protein 1 (PfEMP1), exon 1, pseudogene	na	na
PF3D7_1456200	Q8IKR7	0.555	pos	0.05	0.585		conserved Plasmodium protein, unknown function	Predicted	1 out of 5
PF3D7_1133000	Q8II34	0.555	pos	0.55	0.239		conserved Plasmodium protein, unknown function	Predicted	1 out of 5
PF3D7_1457400	Q8IKQ6	0.555	pos	0.09	0.249		conserved Plasmodium protein, unknown function	Predicted	1 out of 5
PF3D7_0808000	C0H4S9	0.555	pos	0.05	0.392		conserved Plasmodium protein, unknown function	Predicted	1 out of 5
PF3D7_1479000	Q7KQL7	0.554	pos	0.74	0.795	Exported	acyl-CoA synthetase	Predicted	2 out of 5
PF3D7_1321100	C0H5C8	0.554	pos	0.51	0.878	Exported	conserved Plasmodium protein, unknown function	Predicted	2 out of 5
PF3D7_1411000	na	0.554	pos	0.08	0.389		conserved Plasmodium protein, unknown function	na	na
PF3D7_1329900	A0A5K1K8T3	0.554	pos	0.07	0.221		conserved Plasmodium protein, unknown function	Predicted	1 out of 5
PF3D7_0100200	Q9NFB5	0.554	pos	0.15	0.825		rifin	Predicted	1 out of 5
PF3D7_0727600	A0A146M1S3	0.553	pos	0.03	0.31		conserved Plasmodium protein, unknown function	Predicted	1 out of 5
PF3D7_0731100	Q8IBF1	0.553	pos	0.44	0.249		EMP1-trafficking protein	Predicted	2 out of 5
PF3D7_1435000	Q8ILB4	0.552	pos	0.05	0.401		cytochrome c oxidase assembly protein COX15, putative	Inferred from homology	1 out of 5
PF3D7_0322400	C0H485	0.552	pos	0.06	0.162		regulator of initiation factor 2 (eIF2)	Inferred from homology	2 out of 5
PF3D7_0805800	A0A143ZVZ5	0.552	pos	0.17	0.149		conserved Plasmodium protein, unknown function	Predicted	1 out of 5
PF3D7_0702400	Q8IC43	0.552	pos	0.07	0.535		small exported membrane protein 1	Predicted	2 out of 5
PF3D7_0514300	Q8I3W4	0.551	pos	0.63	0.871	Exported	aspartate--tRNA ligase, putative	Predicted	1 out of 5
PF3D7_0823900	Q8IB73	0.551	pos	0.06	0.128		dicarboxylate/tricarboxylate carrier	Inferred from homology	2 out of 5
PF3D7_0221650	na	0.551	pos	0.1	0.391		Plasmodium exported protein, unknown function, pseudogene	na	na
PF3D7_0215300	O96232	0.55	pos	0.87	0.808	Exported	acyl-CoA synthetase	Predicted	1 out of 5
PF3D7_1369600	A0A5K1K942	0.55	pos	0.87	0.796	Exported	conserved Plasmodium protein, unknown function	Predicted	1 out of 5
PF3D7_1427300	Q8ILJ1	0.55	pos	0.04	0.301		conserved Plasmodium protein, unknown function	Predicted	1 out of 5
PF3D7_1223300	Q8I0X3	0.549	pos	0.92	0.681	Exported	DNA gyrase subunit A	Inferred from homology	2 out of 5
PF3D7_0621000	C6KT48	0.549	pos	0.25	0.843		conserved Plasmodium protein, unknown function	Predicted	1 out of 5
PF3D7_1421100	Q8ILN9	0.549	pos	0.08	0.163		conserved Plasmodium protein, unknown function	Predicted	1 out of 5
PF3D7_0604000	C6KSN8	0.549	pos	0.08	0.452		conserved Plasmodium protein, unknown function	Predicted	1 out of 5
PF3D7_0515100	Q8I3V7	0.549	pos	0.03	0.236		rhomboid protease ROM9	Predicted	1 out of 5
PF3D7_0301000	O97330	0.548	pos	0.61	0.798	Exported	acyl-CoA synthetase	Predicted	2 out of 5
PF3D7_0400600	na	0.548	pos	0.35	0.117		erythrocyte membrane protein 1 (PfEMP1), exon 1, pseudogene	na	na
PF3D7_API02300	A0A140KXW0	0.548	pos	0.27	0.239		apicoplast ribosomal protein S5	Predicted	1 out of 5
PF3D7_1325900	A0A5K1K8R5	0.548	pos	0.13	0.294		conserved Plasmodium protein, unknown function	Predicted	1 out of 5
PF3D7_1360300	A0A5K1K8P5	0.547	pos	0.24	0.316		conserved Plasmodium protein, unknown function	Predicted	1 out of 5
PF3D7_1244900	Q8I4Y2	0.547	pos	0.33	0.485		conserved Plasmodium protein, unknown function	Predicted	1 out of 5
PF3D7_1004700	Q8IJZ0	0.547	pos	0.03	0.123		conserved protein, unknown function	Predicted	1 out of 5
PF3D7_0213200	O96213	0.547	pos	0.04	0.453		conserved protein, unknown function	Predicted	1 out of 5
PF3D7_0901800	C0H512	0.547	pos	0.07	0.343		Plasmodium exported protein, unknown function	Predicted	1 out of 5
PF3D7_0500200	na	0.546	pos	0.12	0.093		erythrocyte membrane protein 1 (PfEMP1), pseudogene	na	na
PF3D7_1012800	Q8IJR7	0.546	pos	0.04	0.423		conserved Plasmodium protein, unknown function	Predicted	1 out of 5
PF3D7_1130600	Q8II58	0.544	pos	0.05	0.203		methyltransferase, putative	Inferred from homology	2 out of 5
PF3D7_1458200	Q8IKP9	0.544	pos	0.04	0.368		conserved Plasmodium protein, unknown function	Predicted	1 out of 5
PF3D7_0612000	C6KSW4	0.544	pos	0.09	0.088		conserved Plasmodium protein, unknown function	Predicted	1 out of 5
PF3D7_API01700	Q25809	0.543	pos	0.08	0.129		ribosomal protein S3, putative	Inferred from homology	1 out of 5
PF3D7_1427700	C6S3I3	0.543	pos	0.05	0.154		conserved Plasmodium protein, unknown function	Predicted	1 out of 5
PF3D7_0601900	C6KSL9	0.543	pos	0.08	0.236		conserved Plasmodium protein, unknown function	Predicted	1 out of 5
PF3D7_0935900	Q8I2G1	0.543	pos	0.06	0.138		ring-exported protein 1	Predicted	2 out of 5
PF3D7_0937800	Q8I2E3	0.543	pos	0.04	0.185		erythrocyte membrane protein 1, PfEMP1	Predicted	3 out of 5
PF3D7_1237100	Q8I552	0.542	pos	0.24	0.482		conserved Plasmodium protein, unknown function	Predicted	1 out of 5
PF3D7_0800100	Q8IAK1	0.542	pos	0.03	0.14		erythrocyte membrane protein 1, PfEMP1	Predicted	3 out of 5
PF3D7_0521400	Q8I3P8	0.54	pos	0.93	0.6	Exported	conserved protein, unknown function	Predicted	1 out of 5
PF3D7_0920200	Q8I2V1	0.54	pos	0.36	0.876		CS domain protein, putative	Predicted	2 out of 5
PF3D7_0200100	O96108	0.54	pos	0.04	0.086		erythrocyte membrane protein 1, PfEMP1	Predicted	2 out of 5
PF3D7_0415700	Q8I1T0	0.539	pos	0.69	0.924	Exported	conserved Plasmodium protein, unknown function	Predicted	1 out of 5
PF3D7_0733000	Q8IBD8	0.539	pos	0.03	0.097		erythrocyte membrane protein 1, PfEMP1	Predicted	3 out of 5
PF3D7_1362800	C0H5K3	0.538	pos	0.07	0.634		conserved Plasmodium protein, unknown function	Predicted	1 out of 5
PF3D7_1235800	Q8I565	0.537	pos	0.13	0.495		conserved Plasmodium protein, unknown function	Inferred from homology	1 out of 5
PF3D7_0314100	na	0.537	pos	0.02	0.455		vesicle transport v-SNARE protein, putative	na	na
PF3D7_0309900	O77332	0.537	pos	0.04	0.292		conserved Plasmodium protein, unknown function	Predicted	1 out of 5
PF3D7_1131400	Q8II50	0.537	pos	0.26	0.339		conserved Plasmodium protein, unknown function	Predicted	1 out of 5
PF3D7_1232800	A0A144A1U3	0.536	pos	0.12	0.188		conserved Plasmodium protein, unknown function	Predicted	1 out of 5
PF3D7_0903300	C0H517	0.536	pos	0.05	0.128		conserved protein, unknown function	Predicted	1 out of 5
PF3D7_0507900	C0H4D1	0.535	pos	0.12	0.291		conserved Plasmodium protein, unknown function	Predicted	1 out of 5
PF3D7_0710100	Q8IBY9	0.535	pos	0.04	0.446		conserved protein, unknown function	Predicted	1 out of 5
PF3D7_1361700	A0A5K1K9B3	0.535	pos	0.04	0.57		cytochrome c oxidase subunit 2, putative	Predicted	1 out of 5
PF3D7_0414300	C0H4A3	0.535	pos	0.07	0.14		Rab5-interacting protein, putative	Predicted	1 out of 5
PF3D7_1214400	Q8I5R2	0.534	pos	0.03	0.272		ER membrane protein complex subunit 6, putative	Inferred from homology	1 out of 5
PF3D7_1232500	A0A144A1B9	0.534	pos	0.15	0.498		CG2-related protein, putative	Predicted	1 out of 5
PF3D7_1472400	Q8IKB4	0.534	pos	0.03	0.343		M1-family alanyl aminopeptidase, putative	Predicted	1 out of 5
PF3D7_1364400	A0A5K1K8L4	0.533	pos	0.07	0.226		conserved Plasmodium protein, unknown function	Predicted	1 out of 5
PF3D7_0619500	C6KT35	0.533	pos	0.06	0.272		acyl-CoA synthetase	Predicted	2 out of 5
PF3D7_0315300	O97276	0.532	pos	0.04	0.335		conserved Plasmodium protein, unknown function	Predicted	1 out of 5
PF3D7_1344200	C0H5H0	0.531	pos	0.92	0.881	Exported	heat shock protein 110, putative	Predicted	2 out of 5
PF3D7_0712600	Q8IBW9	0.531	pos	0.03	0.093		erythrocyte membrane protein 1, PfEMP1	Predicted	3 out of 5
PF3D7_0214900	O96229	0.53	pos	0.92	0.563	Exported	rhoptry neck protein 6	Predicted	2 out of 5
PF3D7_1407800	Q8IM16	0.53	pos	0.08	0.282		plasmepsin IV	Evidence at protein level	2 out of 5
PF3D7_1202600	A0A144A0J9	0.53	pos	0.08	0.311		conserved protein, unknown function	Inferred from homology	2 out of 5
PF3D7_1448200	Q8IKZ3	0.53	pos	0.06	0.365		condensin-2 complex subunit G2, putative	Predicted	1 out of 5
PF3D7_0916400	C0H539	0.53	pos	0.07	0.407		conserved Plasmodium protein, unknown function	Predicted	1 out of 5
PF3D7_0503900	Q8I462	0.53	pos	0.09	0.425		conserved Plasmodium protein, unknown function	Predicted	1 out of 5
PF3D7_0324900	O97312	0.53	pos	0.13	0.07		erythrocyte membrane protein 1, PfEMP1	Predicted	1 out of 5
PF3D7_0706600	C0H4L7	0.529	pos	0.09	0.321		conserved Plasmodium protein, unknown function	Predicted	1 out of 5
PF3D7_0831500	A0A143ZW02	0.529	pos	0.21	0.29		Plasmodium exported protein (PHIST), unknown function	Predicted	1 out of 5
PF3D7_1429400	Q8ILH0	0.529	pos	0.11	0.305		rRNA (adenosine-2'-O-)-methyltransferase, putative	Predicted	1 out of 5
PF3D7_0809100	Q8IAS7	0.529	pos	0.09	0.253		erythrocyte membrane protein 1, PfEMP1	Predicted	3 out of 5
PF3D7_0707200	C0H4L9	0.528	pos	0.12	0.207		conserved Plasmodium protein, unknown function	Predicted	1 out of 5
PF3D7_0113100	Q9U0N0	0.528	pos	0.02	0.335		surface-associated interspersed protein 1.1 (SURFIN 1.1)	Predicted	1 out of 5
PF3D7_1418100	Q8ILR5	0.527	pos	0.75	0.873	Exported	liver specific protein 1, putative	Predicted	1 out of 5
PF3D7_1125100	Q8IIB2	0.526	pos	0.05	0.388		ATP synthase F0 subunit b-like protein, putative	Predicted	1 out of 5
PF3D7_1228200	Q8I5D6	0.526	pos	0.04	0.414		conserved Plasmodium protein, unknown function	Predicted	1 out of 5
PF3D7_0822700	C0H4X0	0.525	pos	0.49	0.651		thrombospondin-related protein 1, putative	Predicted	1 out of 5
PF3D7_0800200	Q8IAK2	0.525	pos	0.03	0.132		erythrocyte membrane protein 1, PfEMP1	Predicted	3 out of 5
PF3D7_0730100	Q8IBF9	0.524	pos	0.05	0.636		tRNA pseudouridine synthase D, putative	Inferred from homology	2 out of 5
PF3D7_1402000	Q8IM69	0.523	pos	0.05	0.26		conserved Plasmodium protein, unknown function	Predicted	1 out of 5
PF3D7_1401100	A0A144A181	0.523	pos	0.15	0.168		DnaJ protein, putative	Predicted	1 out of 5
PF3D7_0712900	Q8IBW7	0.523	pos	0.03	0.09		erythrocyte membrane protein 1, PfEMP1	Predicted	3 out of 5
PF3D7_0617400	C6KT15	0.523	pos	0.05	0.189		erythrocyte membrane protein 1, PfEMP1	Predicted	3 out of 5
PF3D7_0728800	Q8IBH0	0.522	pos	0.89	0.881	Exported	conserved Plasmodium protein, unknown function	Predicted	1 out of 5
PF3D7_0104400	Q8I295	0.522	pos	0.07	0.087		4-hydroxy-3-methylbut-2-enyl diphosphate reductase	Evidence at protein level	5 out of 5
PF3D7_1325100	Q8IE67	0.522	pos	0.16	0.469		phosphoribosylpyrophosphate synthetase	Inferred from homology	2 out of 5
PF3D7_0929800	C0H573	0.522	pos	0.05	0.504		conserved Plasmodium protein, unknown function	Predicted	1 out of 5
PF3D7_0424600	Q8IFM0	0.522	pos	0.11	0.136		Plasmodium exported protein (PHISTb), unknown function	Predicted	1 out of 5
PF3D7_0424700	Q8IFL9	0.522	pos	0.14	0.363		serine/threonine protein kinase, FIKK family	Predicted	2 out of 5
PF3D7_1028100	Q8IJC3	0.521	pos	0.08	0.126		protoporphyrinogen oxidase	Predicted	1 out of 5
PF3D7_0103500	B9ZSI1	0.52	pos	0.17	0.479		conserved Plasmodium protein, unknown function	Predicted	1 out of 5
PF3D7_1410300	Q8ILZ2	0.52	pos	0.04	0.132		WD repeat-containing protein, putative	Predicted	1 out of 5
PF3D7_1467300	A0A144A2T4	0.518	pos	0.56	0.861	Exported	1-deoxy-D-xylulose 5-phosphate reductoisomerase	Inferred from homology	2 out of 5
PF3D7_0905200	Q8I397	0.518	pos	0.08	0.41		mitochondrial carrier protein, putative	Inferred from homology	1 out of 5
PF3D7_1330300	C0H5E9	0.518	pos	0.23	0.645		DnaJ protein, putative	Predicted	1 out of 5
PF3D7_0618800	C6KT28	0.518	pos	0.06	0.484		heptatricopeptide repeat-containing protein, putative	Predicted	1 out of 5
PF3D7_1356200	Q8IDE0	0.518	pos	0.02	0.139		mitochondrial import inner membrane translocase subunit TIM23, putative	Predicted	1 out of 5
PF3D7_1206000	Q8I5Y5	0.518	pos	0.35	0.88		shewanella-like protein phosphatase 2	Predicted	2 out of 5
PF3D7_0709200	Q8IBZ7	0.517	pos	0.51	0.615	Exported	glutaredoxin-like protein	Predicted	2 out of 5
PF3D7_1408100	Q8IM15	0.517	pos	0.04	0.411		plasmepsin III	Evidence at protein level	2 out of 5
PF3D7_1202300	A0A144A1B4	0.517	pos	0.07	0.722		dynein heavy chain, putative	Inferred from homology	2 out of 5
PF3D7_0936600	Q8I2F4	0.517	pos	0.15	0.475		gametocyte exported protein 5	Predicted	1 out of 5
PF3D7_1100100	Q8IIZ5	0.517	pos	0.03	0.124		erythrocyte membrane protein 1, PfEMP1	Predicted	3 out of 5
PF3D7_0108400	na	0.516	pos	0.04	0.541		mitochondrial carrier protein, putative	na	na
PF3D7_1324300	Q8IE74	0.516	pos	0.15	0.706		conserved Plasmodium membrane protein, unknown function	Predicted	1 out of 5
PF3D7_1007800	Q8IJW5	0.516	pos	0.07	0.436		conserved Plasmodium protein, unknown function	Predicted	1 out of 5
PF3D7_0525400	Q8I3L1	0.515	pos	0.03	0.265		7-helix-1 protein	Inferred from homology	1 out of 5
PF3D7_1225800	Q8I5F9	0.515	pos	0.02	0.057		ubiquitin-activating enzyme E1	Inferred from homology	2 out of 5
PF3D7_0925800	Q8I2Q1	0.515	pos	0.05	0.29		armadillo repeat protein, putative	Predicted	1 out of 5
PF3D7_0306600	Q9NLB1	0.515	pos	0.28	0.226		ATP synthase-associated protein, putative	Predicted	1 out of 5
PF3D7_1018400	Q8IJL7	0.515	pos	0.14	0.214		conserved Plasmodium protein, unknown function	Predicted	1 out of 5
PF3D7_0102600	B9ZSH8	0.515	pos	0.3	0.202		serine/threonine protein kinase, FIKK family	Predicted	2 out of 5
PF3D7_1005900	Q8IJY1	0.514	pos	0.95	0.802	Exported	conserved protein, unknown function	Predicted	1 out of 5
PF3D7_0707500	Q8IC14	0.514	pos	0.03	0.327		conserved Plasmodium protein, unknown function	Predicted	1 out of 5
PF3D7_0808600	Q8IAS3	0.514	pos	0.03	0.112		erythrocyte membrane protein 1, PfEMP1	Predicted	3 out of 5
PF3D7_1212000	Q8I5T2	0.513	pos	0.37	0.671		glutathione peroxidase-like thioredoxin peroxidase	Inferred from homology	2 out of 5
PF3D7_1222100	Q8I5J2	0.513	pos	0.03	0.097		conserved Plasmodium protein, unknown function	Predicted	1 out of 5
PF3D7_1148800	Q8IHN6	0.513	pos	0.12	0.556		Plasmodium exported protein (hyp11), unknown function	Predicted	1 out of 5
[truncated: 3,461 more rows]

## Sheet: Toxoplasma gondii ME49
Uniprot ID	ID	Vacceed	Status	Protein Name	Protein existence	Annotation score
A0A125YID2	TGME49_259030	0.993	pos	Uncharacterized protein	Predicted	1 out of 5
S8G1C8	TGME49_278340	0.992	pos	Toxoplasma gondii family A protein	Predicted	1 out of 5
S8F8H4	TGME49_298090	0.992	pos	Toxoplasma gondii family B protein	Predicted	1 out of 5
S8GDF3	TGME49_264225	0.992	pos	Toxoplasma gondii family B protein	Predicted	1 out of 5
A0A125YLR9	TGME49_257460	0.992	pos	Uncharacterized protein	Predicted	1 out of 5
A0A125YIQ0	TGME49_310750	0.991	pos	Emp24/gp25L/p24 family protein	Inferred from homology	2 out of 5
S8EUN7	MIC6 TGME49_218520	0.991	pos	Microneme protein MIC6	Predicted	1 out of 5
S8GKK0	TGME49_209060	0.991	pos	Thrombospondin type 1 domain-containing protein	Predicted	1 out of 5
S8F3T3	TGME49_243140	0.991	pos	Toxoplasma gondii family A protein	Predicted	1 out of 5
A0A125YFL5	TGME49_239610	0.991	pos	Uncharacterized protein	Predicted	1 out of 5
S8EW22	TGME49_266480	0.991	pos	Uncharacterized protein	Predicted	1 out of 5
S8EWD1	TGME49_278360	0.99	pos	Toxoplasma gondii family A protein	Predicted	1 out of 5
S8F5T5	TGME49_213067	0.99	pos	Uncharacterized protein	Predicted	1 out of 5
A0A125YIF7	TGME49_249930	0.99	pos	Uncharacterized protein	Predicted	1 out of 5
A0A125YRK8	SRS17B TGME49_319350	0.989	pos	SAG-related sequence SRS17B	Predicted	1 out of 5
A0A125YXH6	TGME49_295300	0.989	pos	Toxoplasma gondii family B protein	Predicted	1 out of 5
S8GNR6	TGME49_202620	0.989	pos	Uncharacterized protein	Predicted	1 out of 5
A0A125YFH9	TGME49_306870	0.989	pos	Uncharacterized protein	Predicted	1 out of 5
A0A125YIQ9	TGME49_313080	0.989	pos	Uncharacterized protein	Predicted	1 out of 5
A0A125YPV7	TGME49_222080	0.989	pos	Uncharacterized protein	Predicted	1 out of 5
S8G8L1	TGME49_291320	0.989	pos	Uncharacterized protein	Predicted	1 out of 5
S8F9E4	TGME49_202050	0.989	pos	Uncharacterized protein	Predicted	1 out of 5
S8F730	TGME49_257980	0.988	pos	Ribosome recycling factor protein	Inferred from homology	1 out of 5
A0A125YR52	TGME49_285180	0.988	pos	Uncharacterized protein	Inferred from homology	2 out of 5
S8F9G8	MIC2 TGME49_201780	0.988	pos	Microneme protein MIC2	Predicted	1 out of 5
S8FFC5	ROP4 TGME49_295125	0.988	pos	Rhoptry protein ROP4	Predicted	1 out of 5
S8GAJ5	TGME49_278350	0.988	pos	Toxoplasma gondii family A protein	Predicted	1 out of 5
A0A125YGK7	TGME49_273320	0.988	pos	Uncharacterized protein	Predicted	1 out of 5
A0A125YMH3	TGME49_240280	0.987	pos	S1/P1nuclease	Inferred from homology	2 out of 5
A0A125YJB6	TGME49_239890	0.987	pos	SCP family extracellular subfamily protein	Predicted	1 out of 5
S8GAJ3	TGME49_278390	0.987	pos	Toxoplasma gondii family A protein	Predicted	1 out of 5
A0A125YVM5	TGME49_299570	0.987	pos	Toxoplasma gondii family B protein	Predicted	1 out of 5
S8F5K5	TGME49_233370	0.987	pos	Uncharacterized protein	Predicted	1 out of 5
S8EYU6	TGME49_267740	0.987	pos	Uncharacterized protein	Predicted	1 out of 5
S8GNF7	TGME49_203600	0.987	pos	Uncharacterized protein	Predicted	1 out of 5
A0A125YZS5	SRS35A TGME49_280570	0.986	pos	SAG-related sequence SRS35A	Predicted	1 out of 5
A0A125YWC1	TGME49_289860	0.986	pos	Uncharacterized protein	Predicted	1 out of 5
S8EZP0	TGME49_232950	0.986	pos	Uncharacterized protein	Predicted	1 out of 5
A0A125YSR0	TGME49_226705	0.986	pos	Uncharacterized protein	Predicted	1 out of 5
S8F8G1	TGME49_297910	0.986	pos	Uncharacterized protein	Predicted	1 out of 5
S8GTI2	TGME49_252380	0.986	pos	PhoD domain-containing protein	Predicted	2 out of 5
S8F409	TGME49_258826	0.986	pos	Thioredoxin domain-containing protein	Predicted	2 out of 5
S8GGQ5	GRA5 TGME49_286450	0.985	pos	Dense granule protein GRA5	Predicted	1 out of 5
S8GF39	TGME49_243180	0.985	pos	Toxoplasma gondii family A protein	Predicted	1 out of 5
A0A125YPD6	TGME49_266750	0.985	pos	Transporter/permease protein, putative	Predicted	1 out of 5
S8F0Q6	TGME49_200360	0.985	pos	Uncharacterized protein	Predicted	1 out of 5
A0A125YRT6	TGME49_218240	0.985	pos	Uncharacterized protein	Predicted	1 out of 5
S8EZM2	TGME49_236120	0.985	pos	Uncharacterized protein	Predicted	1 out of 5
S8EX55	TGME49_316260	0.985	pos	Uncharacterized protein	Predicted	1 out of 5
S8GSY2	TGME49_254680	0.985	pos	Uncharacterized protein	Predicted	1 out of 5
S8F646	TGME49_231625	0.985	pos	Uncharacterized protein	Predicted	1 out of 5
S8GKD3	TGME49_230870	0.985	pos	Uncharacterized protein	Predicted	1 out of 5
A0A125YRT0	MIC8 TGME49_245490	0.985	pos	Microneme protein MIC8	Predicted	2 out of 5
A0A125YXX7	TGME49_249770	0.984	pos	Nmda1 protein	Inferred from homology	1 out of 5
S8GJT1	TGME49_233838	0.984	pos	PET112 family, C terminal region domain-containing protein	Predicted	1 out of 5
A0A125YIL1	ROP13 TGME49_312270	0.984	pos	Rhoptry protein ROP13	Predicted	1 out of 5
A0A125YFL6	SRS36B TGME49_292260	0.984	pos	SAG-related sequence SRS36B	Predicted	1 out of 5
S8EMY0	TGME49_219742	0.984	pos	Uncharacterized protein	Predicted	1 out of 5
S8GJB7	TGME49_279100	0.984	pos	Uncharacterized protein	Predicted	1 out of 5
S8GF26	TGME49_225320	0.984	pos	Uncharacterized protein	Predicted	1 out of 5
S8FDV7	TGME49_275640	0.984	pos	Uncharacterized protein	Predicted	1 out of 5
S8FD94	TGME49_254880	0.983	pos	Alpha-galactosidase	Inferred from homology	2 out of 5
S8EMV3	TGME49_322100	0.983	pos	Myosin-light-chain kinase	Predicted	1 out of 5
S8FZ79	ROP38 TGME49_242110	0.983	pos	Rhoptry kinase family protein ROP38	Predicted	1 out of 5
A0A125YLF5	SRS23 TGME49_239090	0.983	pos	SAG-related sequence SRS23	Predicted	1 out of 5
A0A125YQD7	SRS35B TGME49_280580	0.983	pos	SAG-related sequence SRS35B	Predicted	1 out of 5
S8EUR6	SRS67 TGME49_226860	0.983	pos	SAG-related sequence SRS67	Predicted	1 out of 5
S8EZL3	TGME49_236190	0.983	pos	Uncharacterized protein	Predicted	1 out of 5
S8GNF3	TGME49_203682	0.983	pos	Uncharacterized protein	Predicted	1 out of 5
A0A125YW72	TGME49_310230	0.983	pos	Uncharacterized protein	Predicted	1 out of 5
A0A125YZ68	TGME49_234400	0.983	pos	Uncharacterized protein	Predicted	1 out of 5
S8F4I7	TGME49_261740	0.983	pos	Uncharacterized protein	Predicted	1 out of 5
S8EXA3	TGME49_291600	0.982	pos	Gamma interferon inducible lysosomal thiol reductase (GILT) protein	Inferred from homology	1 out of 5
S8G298	TGME49_315730	0.982	pos	Apical membrane antigen 1 protein	Inferred from homology	2 out of 5
S8GGQ1	TGME49_286490	0.982	pos	G protein-coupled receptor 89 isoform 5, putative	Predicted	1 out of 5
S8F2A3	TGME49_233760	0.982	pos	GpcrRhopsn4 domain-containing protein	Predicted	1 out of 5
A0A125YLQ9	SRS28 TGME49_258550	0.982	pos	SAG-related sequence SRS28	Predicted	1 out of 5
A0A125YS33	TGME49_238160	0.982	pos	Uncharacterized protein	Predicted	1 out of 5
A0A125YME4	TGME49_297880	0.981	pos	Dense granule protein DG32	Predicted	1 out of 5
S8G0B0	TGME49_247580	0.981	pos	Glutaredoxin domain-containing protein	Predicted	1 out of 5
S8G8R6	TGME49_210600	0.981	pos	KRUF family protein	Predicted	1 out of 5
S8GUI2	TGME49_321580	0.981	pos	Membrane protein, putative	Predicted	1 out of 5
A0A125YN32	ROP7 TGME49_295110	0.981	pos	Rhoptry protein ROP7	Predicted	1 out of 5
S8GD02	SRS55N TGME49_309352	0.981	pos	SAG-related sequence SRS55N	Predicted	1 out of 5
S8G9T9	TGME49_249160	0.981	pos	UAA transporter family protein	Predicted	1 out of 5
A0A125YGJ3	TGME49_217370	0.981	pos	Uncharacterized protein	Predicted	1 out of 5
S8F116	TGME49_258458	0.981	pos	Uncharacterized protein	Predicted	1 out of 5
S8F036	TGME49_289960	0.981	pos	Uncharacterized protein	Predicted	1 out of 5
S8F0E4	TGME49_255330	0.981	pos	Uncharacterized protein	Predicted	1 out of 5
S8EY40	TGME49_312105	0.981	pos	Uncharacterized protein	Predicted	1 out of 5
A0A125YJ91	TGME49_247530	0.981	pos	Uncharacterized protein	Predicted	1 out of 5
S8GH62	TGME49_264740	0.981	pos	Uncharacterized protein	Predicted	1 out of 5
A0A125YYI6	TGME49_294808	0.981	pos	Uncharacterized protein	Predicted	1 out of 5
S8GDV7	TGME49_237150	0.98	pos	Minor histocompatibility antigen h13, putative	Inferred from homology	1 out of 5
S8F8Q0	RPl28 TGME49_209710	0.98	pos	Ribosomal protein RPL28	Inferred from homology	1 out of 5
S8ES93	SRS55F TGME49_309330	0.98	pos	SAG-related sequence SRS55F	Predicted	1 out of 5
S8G1C1	TGME49_278430	0.98	pos	Toxoplasma gondii family A protein	Predicted	1 out of 5
S8EWE4	TGME49_278090	0.98	pos	Toxoplasma gondii family A protein	Predicted	1 out of 5
S8G8X0	TGME49_217410	0.98	pos	Uncharacterized protein	Predicted	1 out of 5
A0A125YIV8	TGME49_218270	0.98	pos	Uncharacterized protein	Predicted	1 out of 5
S8GU63	TGME49_297090	0.98	pos	Uncharacterized protein	Predicted	1 out of 5
S8EWW9	TGME49_289360	0.98	pos	Uncharacterized protein	Predicted	1 out of 5
A0A125YGU1	TGME49_316550	0.98	pos	Uncharacterized protein	Predicted	1 out of 5
A0A125YMF1	TGME49_216720	0.98	pos	Uncharacterized protein	Predicted	1 out of 5
A0A125YGQ4	TGME49_205450	0.98	pos	Uncharacterized protein	Predicted	1 out of 5
A0A125YUN0	TGME49_264075	0.98	pos	Uncharacterized protein	Predicted	1 out of 5
S8EU52	TGME49_323400	0.979	pos	Cytochrome c oxidase subunit 3	Inferred from homology	2 out of 5
A0A125YWL1	MIC13 TGME49_260190	0.979	pos	Microneme protein MIC13	Predicted	1 out of 5
A0A125YNF2	TGME49_295105	0.979	pos	Rhoptry protein, putative	Predicted	1 out of 5
A0A125YGW8	SRS26C TGME49_259290	0.979	pos	SAG-related sequence SRS26C	Predicted	1 out of 5
A0A125YFU8	SRS26E TGME49_259270	0.979	pos	SAG-related sequence SRS26E	Predicted	1 out of 5
S8ETX6	TGME49_212100	0.979	pos	ThiF family protein	Predicted	1 out of 5
S8G4J8	TGME49_214080	0.979	pos	Toxofilin	Predicted	1 out of 5
S8GAJ8	TGME49_278300	0.979	pos	Toxoplasma gondii family A protein	Predicted	1 out of 5
S8ESU4	TGME49_278365	0.979	pos	Toxoplasma gondii family A protein	Predicted	1 out of 5
A0A125YLU1	TGME49_243160	0.979	pos	Toxoplasma gondii family A protein	Predicted	1 out of 5
A0A125YNN0	TGME49_243190	0.979	pos	Toxoplasma gondii family A protein	Predicted	1 out of 5
A0A125YYQ6	TGME49_320770	0.979	pos	Toxoplasma gondii family B protein	Predicted	1 out of 5
A0A125YG81	TGME49_279460	0.979	pos	Toxoplasma gondii family B protein	Predicted	1 out of 5
S8GJ35	TGME49_271590	0.979	pos	Toxoplasma gondii family D protein	Predicted	1 out of 5
S8F1M3	TGME49_271570	0.979	pos	Toxoplasma gondii family D protein (Fragment)	Predicted	1 out of 5
S8EVV0	TGME49_267380	0.979	pos	UDP-galactose transporter subfamily protein	Predicted	1 out of 5
S8F6J3	TGME49_201390	0.979	pos	Uncharacterized protein	Predicted	1 out of 5
S8GAE1	TGME49_233780	0.979	pos	Uncharacterized protein	Predicted	1 out of 5
A0A125YTH2	TGME49_258860	0.979	pos	Uncharacterized protein	Predicted	1 out of 5
S8EUW0	TGME49_217720	0.979	pos	Uncharacterized protein	Predicted	1 out of 5
S8GAW3	TGME49_300130	0.978	pos	Apical membrane antigen 1 domain-containing protein	Inferred from homology	1 out of 5
A0A125YXF9	CPC1 TGME49_289620	0.978	pos	Cathepsin J	Inferred from homology	2 out of 5
S8GCG2	TGME49_260450	0.978	pos	DEAD/DEAH box helicase domain-containing protein	Predicted	1 out of 5
S8EUV6	GRA4 TGME49_310780	0.978	pos	Dense granule protein GRA4	Predicted	1 out of 5
S8FBM1	TGME49_321710	0.978	pos	Kinase-like domain-containing protein	Predicted	1 out of 5
S8F8L7	TGME49_321700	0.978	pos	Kinase-like domain-containing protein	Predicted	1 out of 5
A0A125YQD1	TGME49_316450	0.978	pos	Longevity-assurance protein (LAG1) domain-containing protein	Predicted	1 out of 5
A0A125YHX4	ROP12 TGME49_203990	0.978	pos	Rhoptry protein ROP12	Predicted	1 out of 5
A0A125YZP9	ROP6 TGME49_258660	0.978	pos	Rhoptry protein ROP6	Predicted	1 out of 5
S8F448	SRS26B TGME49_259300	0.978	pos	SAG-related sequence SRS26B (Fragment)	Predicted	1 out of 5
S8EYX1	TGME49_273400	0.978	pos	Saposin B-type domain-containing protein	Predicted	1 out of 5
S8EUB6	TGME49_225108	0.978	pos	SNF7 family protein	Predicted	1 out of 5
A0A125YFL4	TGME49_247350	0.978	pos	Thioredoxin domain-containing protein	Predicted	1 out of 5
S8F7A9	TGME49_254270	0.978	pos	TLC domain-containing protein	Predicted	1 out of 5
S8EPX1	TGME49_278100	0.978	pos	Toxoplasma gondii family A protein	Predicted	1 out of 5
A0A125YSY8	TGME49_262090	0.978	pos	Uncharacterized protein	Predicted	1 out of 5
A0A125YG37	TGME49_230180	0.978	pos	Uncharacterized protein	Predicted	1 out of 5
S8FBI6	TGME49_286510	0.978	pos	Uncharacterized protein	Predicted	1 out of 5
A0A125YSF0	TGME49_316710	0.978	pos	Uncharacterized protein	Predicted	1 out of 5
S8GUJ9	TGME49_210095	0.978	pos	Uncharacterized protein	Predicted	1 out of 5
A0A125YXP1	TGME49_229270	0.978	pos	Uncharacterized protein	Predicted	1 out of 5
S8EUL1	TGME49_218860	0.978	pos	Uncharacterized protein	Predicted	1 out of 5
S8GDF2	TGME49_264182	0.978	pos	Uncharacterized protein	Predicted	1 out of 5
A0A125YQD9	ASP3 TGME49_246550	0.977	pos	Aspartyl protease ASP3	Inferred from homology	1 out of 5
S8GBF3	TIC20 TGME49_255370	0.977	pos	TIC20	Inferred from homology	1 out of 5
A0A125YW44	TGME49_291310	0.977	pos	V-ATPase subunit c' proteolipid, putative	Inferred from homology	1 out of 5
A0A125YUR0	ACP TGME49_264080	0.977	pos	Acyl carrier protein	Inferred from homology	2 out of 5
S8F761	GRA8 TGME49_254720	0.977	pos	Dense granule protein GRA8	Predicted	1 out of 5
S8F2A8	TGME49_266610	0.977	pos	Kazal-type serine protease inhibitor domain-containing protein	Predicted	1 out of 5
A0A125YFW4	TGME49_218740	0.977	pos	Membrane protein, putative	Predicted	1 out of 5
S8EMS1	SRS26I TGME49_329710	0.977	pos	SAG-related sequence SRS26I	Predicted	1 out of 5
S8EXB4	SRS53F TGME49_315410	0.977	pos	SAG-related sequence SRS53F	Predicted	1 out of 5
S8F923	TGME49_208430	0.977	pos	Serine proteinase inhibitor PI-2, putative	Predicted	1 out of 5
A0A125YZI8	TGME49_243150	0.977	pos	Toxoplasma gondii family A protein	Predicted	1 out of 5
S8EPV0	TGME49_278330	0.977	pos	Toxoplasma gondii family A protein	Predicted	1 out of 5
S8EW38	TGME49_266330	0.977	pos	Toxoplasma gondii family A protein	Predicted	1 out of 5
S8ESU7	TGME49_278320	0.977	pos	Toxoplasma gondii family A protein	Predicted	1 out of 5
S8EWC7	TGME49_278400	0.977	pos	Toxoplasma gondii family A protein	Predicted	1 out of 5
S8EXJ0	TGME49_200480	0.977	pos	Toxoplasma gondii family B protein	Predicted	1 out of 5
A0A125YS97	TGME49_233360	0.977	pos	Uncharacterized protein	Predicted	1 out of 5
A0A125YW35	TGME49_240620	0.977	pos	Uncharacterized protein	Predicted	1 out of 5
A0A125YSC2	TGME49_311710	0.977	pos	Uncharacterized protein	Predicted	1 out of 5
S8F4F8	TGME49_269380	0.977	pos	Uncharacterized protein	Predicted	1 out of 5
S8GNI5	TGME49_203350	0.977	pos	Uncharacterized protein	Predicted	1 out of 5
S8F7W6	TGME49_262560	0.977	pos	Uncharacterized protein	Predicted	1 out of 5
A0A125YHH7	TGME49_271220	0.977	pos	Uncharacterized protein	Predicted	1 out of 5
A0A125YKR2	TGME49_310990	0.977	pos	Uncharacterized protein	Predicted	1 out of 5
S8GAX4	TGME49_300048	0.977	pos	Uncharacterized protein	Predicted	1 out of 5
A0A125YVW2	TGME49_287250	0.977	pos	Uncharacterized protein	Predicted	1 out of 5
S8F358	TGME49_229405	0.977	pos	3'5'-cyclic nucleotide phosphodiesterase domain-containing protein	Predicted	2 out of 5
A0A125YSC7	TGME49_209800	0.976	pos	Formate/nitrite transporter protein	Inferred from homology	1 out of 5
S8F1A0	TGME49_227970	0.976	pos	Histone family DNA-binding protein	Inferred from homology	1 out of 5
A0A125YXJ3	TGME49_295910	0.976	pos	ATP-dependent Clp protease adaptor protein ClpS protein	Predicted	1 out of 5
A0A125YJI9	TGME49_217710	0.976	pos	DnaJ domain-containing protein	Predicted	1 out of 5
A0A125YZ77	TGME49_202500	0.976	pos	GAPM1a	Predicted	1 out of 5
S8EMW6	TGME49_308000	0.976	pos	Gpi16 subunit, GPI transamidase component protein	Predicted	1 out of 5
S8G9F5	MIC15 TGME49_247195	0.976	pos	Microneme protein MIC15	Predicted	1 out of 5
S8ERA6	MIC9 TGME49_245485	0.976	pos	Microneme protein MIC9	Predicted	1 out of 5
S8EN43	TGME49_218540	0.976	pos	Peptidase S15, putative	Predicted	1 out of 5
S8F4X5	SRS22D TGME49_238480	0.976	pos	SAG-related sequence SRS22D	Predicted	1 out of 5
A0A125YRJ5	TGME49_238150	0.976	pos	Uncharacterized protein	Predicted	1 out of 5
A0A125YVS2	TGME49_310770	0.976	pos	Uncharacterized protein	Predicted	1 out of 5
A0A125YMB9	TGME49_251900	0.976	pos	Uncharacterized protein	Predicted	1 out of 5
S8ERT0	TGME49_247440	0.976	pos	Uncharacterized protein	Predicted	1 out of 5
S8EVJ8	TGME49_306270	0.976	pos	Uncharacterized protein	Predicted	1 out of 5
A0A125YGB9	TGME49_253460	0.976	pos	Uncharacterized protein	Predicted	1 out of 5
A0A125YQ46	TGME49_208380	0.976	pos	Uncharacterized protein	Predicted	1 out of 5
S8GHL1	TGME49_210740	0.976	pos	Uncharacterized protein	Predicted	1 out of 5
A0A125YVX6	TGME49_254780	0.976	pos	Uncharacterized protein	Predicted	1 out of 5
S8GIS9	TGME49_270030	0.976	pos	Uncharacterized protein	Predicted	1 out of 5
A0A125YZ28	TGME49_247520	0.976	pos	Uncharacterized protein	Predicted	1 out of 5
S8EUE3	TGME49_225400	0.976	pos	Uncharacterized protein	Predicted	1 out of 5
S8EUC1	TGME49_225140	0.975	pos	BT1 family protein	Inferred from homology	1 out of 5
A0A125YMR6	TGME49_231430	0.975	pos	Dolichyl-diphosphooligosaccharide--protein glycotransferase	Inferred from homology	2 out of 5
A0A125YY88	TGME49_321570	0.975	pos	Beta-hydroxyacyl-acyl carrier protein dehydratase (FABZ)	Predicted	1 out of 5
S8GIU2	GRA1 TGME49_270250	0.975	pos	Dense granule protein GRA1	Predicted	1 out of 5
A0A125YGN4	GRA2 TGME49_227620	0.975	pos	Dense granule protein GRA2	Predicted	1 out of 5
S8F0A1	TGME49_223700	0.975	pos	F5/8 type C domain-containing protein	Predicted	1 out of 5
S8F3Y0	TGME49_258400	0.975	pos	PA14 domain-containing protein	Predicted	1 out of 5
A0A125YQ29	SRS15C TGME49_320230	0.975	pos	SAG-related sequence SRS15C	Predicted	1 out of 5
A0A125YMN4	SRS22E TGME49_238490	0.975	pos	SAG-related sequence SRS22E	Predicted	1 out of 5
S8EXB7	SRS53A TGME49_315370	0.975	pos	SAG-related sequence SRS53A	Predicted	1 out of 5
A0A125YSE1	SRS53C TGME49_315390	0.975	pos	SAG-related sequence SRS53C	Predicted	1 out of 5
S8FBD6	TGME49_283450	0.975	pos	Toxoplasma gondii family B protein	Predicted	1 out of 5
A0A125YXW9	TGME49_230840	0.975	pos	Uncharacterized protein	Predicted	1 out of 5
S8GGM2	TGME49_287040	0.975	pos	Uncharacterized protein	Predicted	1 out of 5
A0A125YNT4	TGME49_205330	0.975	pos	Uncharacterized protein	Predicted	1 out of 5
S8EWY7	TGME49_289660	0.975	pos	Uncharacterized protein	Predicted	1 out of 5
A0A125YWR3	TGME49_275700	0.975	pos	Uncharacterized protein	Predicted	1 out of 5
A0A125YU92	TGME49_270170	0.975	pos	Uncharacterized protein	Predicted	1 out of 5
S8EU99	TGME49_307820	0.975	pos	Uncharacterized protein	Predicted	1 out of 5
A0A125YKL0	TGME49_316690	0.975	pos	Uncharacterized protein	Predicted	1 out of 5
A0A125YR16	TGME49_201860	0.975	pos	Uncharacterized protein	Predicted	1 out of 5
S8F067	TGME49_290610	0.975	pos	Uncharacterized protein	Predicted	1 out of 5
A0A125YJS2	TGME49_294940	0.975	pos	Uncharacterized protein	Predicted	1 out of 5
A0A125YXV2	TGME49_217490	0.975	pos	Uncharacterized protein	Predicted	1 out of 5
S8EWD7	TGME49_235960	0.975	pos	Uncharacterized protein	Predicted	1 out of 5
S8EXY2	TGME49_228050	0.975	pos	Uncharacterized protein	Predicted	1 out of 5
A0A125YPH7	TGME49_294050	0.975	pos	Uncharacterized protein	Predicted	1 out of 5
S8GBX5	TGME49_314320	0.975	pos	G domain-containing protein	Predicted	2 out of 5
A0A125YWN0	TGME49_295050	0.975	pos	Histidine--tRNA ligase	Predicted	2 out of 5
S8EXD2	TGME49_292110	0.974	pos	Formate/nitrite transporter protein	Inferred from homology	1 out of 5
A0A125YZI5	TGME49_280670	0.974	pos	Uncharacterized protein	Inferred from homology	1 out of 5
S8GGV7	RPL35 TGME49_285530	0.974	pos	50S ribosomal protein L35	Inferred from homology	2 out of 5
S8F7V1	TGME49_221210	0.974	pos	Peptidyl-prolyl cis-trans isomerase	Inferred from homology	2 out of 5
S8EXP2	ROM4 TGME49_268590	0.974	pos	RHOMBOID-like protein	Inferred from homology	3 out of 5
A0A125YI90	GRA7 TGME49_203310	0.974	pos	Dense granule protein GRA7	Predicted	1 out of 5
A0A125YWE2	TGME49_308950	0.974	pos	Histidine acid phosphatase superfamily protein	Predicted	1 out of 5
S8GKM2	TGME49_208730	0.974	pos	Microneme protein, putative	Predicted	1 out of 5
A0A125YHU9	SRS16E TGME49_320170	0.974	pos	SAG-related sequence SRS16E	Predicted	1 out of 5
S8FBM7	SRS20A TGME49_285870	0.974	pos	SAG-related sequence SRS20A	Predicted	1 out of 5
A0A125YIJ3	SRS34A TGME49_271050	0.974	pos	SAG-related sequence SRS34A	Predicted	1 out of 5
S8G3U8	SRS55M TGME49_219348	0.974	pos	SAG-related sequence SRS55M	Predicted	1 out of 5
S8GGS8	TGME49_266340	0.974	pos	Toxoplasma gondii family A protein	Predicted	1 out of 5
S8EX63	TGME49_290700	0.974	pos	Uncharacterized protein	Predicted	1 out of 5
S8F8U2	TGME49_205210	0.974	pos	Uncharacterized protein	Predicted	1 out of 5
S8G829	TGME49_288820	0.974	pos	Uncharacterized protein	Predicted	1 out of 5
A0A125YKA4	TGME49_316890	0.974	pos	Uncharacterized protein	Predicted	1 out of 5
S8FA70	TGME49_244260	0.974	pos	Uncharacterized protein	Predicted	1 out of 5
A0A125YY99	TGME49_229680	0.974	pos	Uncharacterized protein	Predicted	1 out of 5
A0A125YJK8	TGME49_237070	0.974	pos	Uncharacterized protein	Predicted	1 out of 5
S8EQL5	TGME49_323330	0.974	pos	Uncharacterized protein (Fragment)	Predicted	1 out of 5
S8FZE3	TGME49_219620	0.974	pos	FtsJ domain-containing protein	Predicted	2 out of 5
S8FBC1	TGME49_283730	0.973	pos	Transmembrane 9 superfamily member	Inferred from homology	1 out of 5
S8GBB9	TGME49_229170	0.973	pos	Formate/nitrite transporter protein	Predicted	1 out of 5
S8F0T7	TGME49_225850	0.973	pos	Peptidase, M28 family protein	Predicted	1 out of 5
A0A125YSQ6	SRS14A TGME49_254060	0.973	pos	SAG-related sequence SRS14A	Predicted	1 out of 5
A0A125YR72	SRS22C TGME49_238470	0.973	pos	SAG-related sequence SRS22C	Predicted	1 out of 5
A0A125YYI3	SRS22F TGME49_238500	0.973	pos	SAG-related sequence SRS22F	Predicted	1 out of 5
A0A125YS84	SRS22G TGME49_238520	0.973	pos	SAG-related sequence SRS22G	Predicted	1 out of 5
S8F7C6	SRS26A TGME49_259410	0.973	pos	SAG-related sequence SRS26A (Fragment)	Predicted	1 out of 5
S8ESU0	TGME49_278410	0.973	pos	Toxoplasma gondii family A protein	Predicted	1 out of 5
S8GF37	TGME49_243130	0.973	pos	Toxoplasma gondii family A protein	Predicted	1 out of 5
S8EU01	TGME49_327300	0.973	pos	Toxoplasma gondii family A protein (Fragment)	Predicted	1 out of 5
A0A125YZ23	TGME49_294600	0.973	pos	Toxoplasma gondii family D protein	Predicted	1 out of 5
A0A125YH40	TGME49_236960	0.973	pos	Transporter, major facilitator family protein	Predicted	1 out of 5
S8EXF7	TGME49_292350	0.973	pos	Uncharacterized protein	Predicted	1 out of 5
S8GDX8	TGME49_236900	0.973	pos	Uncharacterized protein	Predicted	1 out of 5
A0A125YWL3	TGME49_263240	0.973	pos	Uncharacterized protein	Predicted	1 out of 5
S8GEL7	TGME49_223430	0.973	pos	Uncharacterized protein	Predicted	1 out of 5
S8GFF4	TGME49_244515	0.973	pos	Uncharacterized protein	Predicted	1 out of 5
A0A125YX63	TGME49_240610	0.973	pos	Uncharacterized protein	Predicted	1 out of 5
S8GN16	TGME49_205680	0.973	pos	Uncharacterized protein	Predicted	1 out of 5
A0A125YHT3	TGME49_293425	0.973	pos	Uncharacterized protein	Predicted	1 out of 5
A0A125YHV7	TGME49_232140	0.973	pos	Uncharacterized protein	Predicted	1 out of 5
A0A125YRS4	TGME49_224620	0.973	pos	Uncharacterized protein	Predicted	1 out of 5
S8F851	TGME49_222310	0.972	pos	DUF1084 domain-containing protein	Inferred from homology	1 out of 5
A0A125YJ70	TGME49_247360	0.972	pos	PAP2 superfamily protein	Inferred from homology	1 out of 5
A0A125YJT2	TGME49_293410	0.972	pos	Uncharacterized protein	Inferred from homology	1 out of 5
A0A125YPF3	TGME49_274170	0.972	pos	Protein kinase (Incomplete catalytic triad)	Predicted	1 out of 5
A0A125YWD7	SRS42 TGME49_234370	0.972	pos	SAG-related sequence SRS42	Predicted	1 out of 5
A0A125YN61	TGME49_209950	0.972	pos	Thioredoxin, putative	Predicted	1 out of 5
A0A125YQ58	TGME49_316670	0.972	pos	Toxoplasma gondii family D protein	Predicted	1 out of 5
A0A125YLA9	TGME49_273705	0.972	pos	Uncharacterized protein	Predicted	1 out of 5
S8F9D3	TGME49_202205	0.972	pos	Uncharacterized protein	Predicted	1 out of 5
S8EUT0	TGME49_217400	0.972	pos	Uncharacterized protein	Predicted	1 out of 5
S8G6X7	TGME49_306455	0.972	pos	Uncharacterized protein	Predicted	1 out of 5
A0A125YR90	TGME49_237880	0.972	pos	Uncharacterized protein	Predicted	1 out of 5
A0A125YHB1	TGME49_318550	0.972	pos	Uncharacterized protein	Predicted	1 out of 5
S8F5S9	TGME49_204000	0.972	pos	Uncharacterized protein	Predicted	1 out of 5
A0A125YJ13	TGME49_310210	0.972	pos	Uncharacterized protein	Predicted	1 out of 5
A0A125YW82	TGME49_207955	0.972	pos	Uncharacterized protein	Predicted	1 out of 5
A0A125YTR0	TGME49_310020	0.972	pos	Uncharacterized protein	Predicted	1 out of 5
A0A125YU78	TGME49_245600	0.972	pos	Uncharacterized protein	Predicted	1 out of 5
S8EVC8	TGME49_247960	0.972	pos	Uncharacterized protein	Predicted	1 out of 5
S8EUQ0	TGME49_311420	0.972	pos	Uncharacterized protein	Predicted	1 out of 5
A0A125YRZ8	TGME49_203720	0.972	pos	Vitamin k epoxide reductase family protein	Predicted	1 out of 5
S8ENT3	TGME49_248450	0.972	pos	Zinc finger, C3HC4 type (RING finger) domain-containing protein	Predicted	1 out of 5
A0A125YHP6	TGME49_245660	0.972	pos	CCHC-type domain-containing protein	Predicted	2 out of 5
S8FZ75	TGME49_322210	0.972	pos	Cytochrome b	Predicted	2 out of 5
S8GGF0	MIC12 TGME49_267680	0.972	pos	Microneme protein MIC12	Predicted	2 out of 5
S8EVG0	SUB6 TGME49_248470	0.972	pos	Subtilisin	Predicted	2 out of 5
S8EQC2	TGME49_216875	0.971	pos	Cpw-wpc domain-containing protein	Predicted	1 out of 5
S8G9V3	TGME49_271970	0.971	pos	Glideosome-associated protein with multiple-membrane spans GAPM3	Predicted	1 out of 5
S8F149	TGME49_258950	0.971	pos	Lectin family protein	Predicted	1 out of 5
A0A125YUN7	TGME49_247630	0.971	pos	Membrane protein, putative	Predicted	1 out of 5
S8GAQ8	MIC5 TGME49_277080	0.971	pos	Microneme protein MIC5	Predicted	1 out of 5
A0A125YLB5	OWP3 TGME49_268310	0.971	pos	Oocyst wall protein OWP3	Predicted	1 out of 5
S8F009	TGME49_230705	0.971	pos	Uncharacterized protein	Predicted	1 out of 5
S8GKE8	TGME49_230535	0.971	pos	Uncharacterized protein	Predicted	1 out of 5
A0A125YJZ3	TGME49_313520	0.971	pos	Uncharacterized protein	Predicted	1 out of 5
S8EN88	TGME49_217530	0.971	pos	Uncharacterized protein	Predicted	1 out of 5
S8G090	TGME49_247270	0.971	pos	Uncharacterized protein	Predicted	1 out of 5
S8F7S6	TGME49_261970	0.971	pos	Uncharacterized protein	Predicted	1 out of 5
S8GCA2	TGME49_312540	0.971	pos	Uncharacterized protein	Predicted	1 out of 5
A0A125YW54	TGME49_304900	0.971	pos	Uncharacterized protein	Predicted	1 out of 5
S8GAR3	TGME49_277030	0.971	pos	Isoleucyl-tRNA synthetase, putative	Predicted	2 out of 5
A0A125YZH4	TGME49_300060	0.97	pos	Signal peptidase subunit protein	Inferred from homology	1 out of 5
S8G9A9	TGME49_269150	0.97	pos	Palmitoyltransferase	Inferred from homology	2 out of 5
A0A125YKS7	TGME49_240210	0.97	pos	Phosphate transporter	Inferred from homology	2 out of 5
S8GB95	TGME49_229440	0.97	pos	RING-type E3 ubiquitin transferase	Inferred from homology	2 out of 5
A0A125YZM1	TGME49_231030	0.97	pos	Uncharacterized protein	Inferred from homology	2 out of 5
A0A125YWK7	TGME49_294200	0.97	pos	Glucose-6-phosphate 1-dehydrogenase	Inferred from homology	3 out of 5
S8GK12	RON6 TGME49_297960	0.97	pos	Rhoptry neck protein RON6	Predicted	1 out of 5
A0A125YZQ8	SRS22B TGME49_238460	0.97	pos	SAG-related sequence SRS22B	Predicted	1 out of 5
S8G1C5	TGME49_278380	0.97	pos	Toxoplasma gondii family A protein	Predicted	1 out of 5
A0A125YRY1	TGME49_240520	0.97	pos	Uncharacterized protein	Predicted	1 out of 5
A0A125YID3	TGME49_217340	0.97	pos	Uncharacterized protein	Predicted	1 out of 5
S8ETZ4	TGME49_223400	0.97	pos	Uncharacterized protein	Predicted	1 out of 5
A0A125YXZ1	TGME49_209585	0.97	pos	Uncharacterized protein	Predicted	1 out of 5
S8GEV6	TGME49_281590	0.97	pos	Uncharacterized protein	Predicted	1 out of 5
S8GJT6	TGME49_233792	0.97	pos	Uncharacterized protein	Predicted	1 out of 5
A0A125YRK2	TGME49_272660	0.97	pos	Uncharacterized protein	Predicted	1 out of 5
S8GHI4	TGME49_289218	0.97	pos	Uncharacterized protein	Predicted	1 out of 5
A0A125YM08	TGME49_254070	0.97	pos	Uncharacterized protein	Predicted	1 out of 5
A0A125YP92	TGME49_249670	0.969	pos	Cathepsin B	Inferred from homology	1 out of 5
S8GDU1	TGME49_205240	0.969	pos	Cleft lip and palate transmembrane protein 1 (Clptm1) protein	Inferred from homology	1 out of 5
A0A125YNC9	TGME49_244440	0.969	pos	Nucleoside transporter protein	Inferred from homology	1 out of 5
S8G9U6	TGME49_271870	0.969	pos	Zinc carboxypeptidase superfamily protein	Inferred from homology	1 out of 5
A0A125YZ71	TGME49_319550	0.969	pos	GDT1 family protein	Inferred from homology	2 out of 5
A0A125YSP7	TGME49_280400	0.969	pos	Uncharacterized protein	Inferred from homology	2 out of 5
A0A125YK96	GRA14 TGME49_239740	0.969	pos	Dense granule protein GRA14	Predicted	1 out of 5
A0A125YR07	TGME49_235640	0.969	pos	Formyl transferase domain-containing protein	Predicted	1 out of 5
S8F860	TGME49_263270	0.969	pos	Glycerophosphodiester phosphodiesterase family protein	Predicted	1 out of 5
A0A125YTZ8	SRS37B TGME49_210330	0.969	pos	SAG-related sequence SRS37B	Predicted	1 out of 5
S8ETR2	SRS53B TGME49_315380	0.969	pos	SAG-related sequence SRS53B	Predicted	1 out of 5
A0A125YQB7	TGME49_293420	0.969	pos	Transporter, major facilitator family protein	Predicted	1 out of 5
A0A125YPW8	TGME49_268670	0.969	pos	Uncharacterized protein	Predicted	1 out of 5
S8F2A1	TGME49_266700	0.969	pos	Uncharacterized protein	Predicted	1 out of 5
S8GR22	TGME49_286540	0.969	pos	Uncharacterized protein	Predicted	1 out of 5
A0A125YHI2	TGME49_321280	0.969	pos	Uncharacterized protein	Predicted	1 out of 5
A0A125YNX5	TGME49_242820	0.969	pos	Uncharacterized protein	Predicted	1 out of 5
A0A125YR56	TGME49_260620	0.969	pos	Uncharacterized protein	Predicted	1 out of 5
S8F5F0	TGME49_206630	0.969	pos	Uncharacterized protein	Predicted	1 out of 5
A0A125YGF7	TGME49_319340	0.969	pos	Uncharacterized protein	Predicted	1 out of 5
A0A125YTZ4	SUB2 TGME49_314500	0.968	pos	Subtilisin	Inferred from homology	2 out of 5
S8GIG6	TGME49_268620	0.968	pos	Blood stage antigen 41-3, putative	Predicted	1 out of 5
S8EW71	TGME49_237130	0.968	pos	Cytochrome b, putative	Predicted	1 out of 5
A0A125YRE5	TGME49_294330	0.968	pos	EGF family domain-containing protein	Predicted	1 out of 5
S8G1H2	TGME49_277240	0.968	pos	NTPase I (Fragment)	Predicted	1 out of 5
A0A125YH43	TGME49_207950	0.968	pos	Uncharacterized protein	Predicted	1 out of 5
S8EZN9	TGME49_288310	0.968	pos	Uncharacterized protein	Predicted	1 out of 5
S8ENQ6	TGME49_247940	0.968	pos	Uncharacterized protein	Predicted	1 out of 5
A0A125YGR8	TGME49_320260	0.968	pos	Uncharacterized protein	Predicted	1 out of 5
S8EX40	TGME49_290250	0.968	pos	Uncharacterized protein	Predicted	1 out of 5
A0A125YVQ5	TGME49_229240	0.968	pos	Uncharacterized protein	Predicted	1 out of 5
S8GFD1	TGME49_244280	0.968	pos	Uncharacterized protein	Predicted	1 out of 5
S8F6L1	TGME49_201100	0.968	pos	Uncharacterized protein	Predicted	1 out of 5
A0A125YWU7	TGME49_211350	0.967	pos	CBS domain-containing protein	Predicted	1 out of 5
S8F935	TGME49_203450	0.967	pos	DUF3228 domain-containing protein	Predicted	1 out of 5
S8F2P2	OWP1 TGME49_204420	0.967	pos	Oocyst wall protein OWP1	Predicted	1 out of 5
A0A125YZC4	TGME49_295015	0.967	pos	Patched family protein	Predicted	1 out of 5
S8F5K2	TGME49_285470	0.967	pos	Patched family protein	Predicted	1 out of 5
S8GTD3	TGME49_253420	0.967	pos	PQ loop repeat-containing protein	Predicted	1 out of 5
A0A125YK14	ROP37 TGME49_294560	0.967	pos	Rhoptry kinase family protein ROP37 (Incomplete catalytic triad)	Predicted	1 out of 5
S8GVL4	TGME49_287280	0.967	pos	Toxoplasma gondii family C protein	Predicted	1 out of 5
S8F7C3	TGME49_254110	0.967	pos	Tryptophanyl-tRNA synthetase (TrpRS1)	Predicted	1 out of 5
S8G8D1	TGME49_281350	0.967	pos	Uncharacterized protein	Predicted	1 out of 5
S8EZY8	TGME49_231090	0.967	pos	Uncharacterized protein	Predicted	1 out of 5
S8G8C8	TGME49_234060	0.967	pos	Uncharacterized protein	Predicted	1 out of 5
S8GGU8	TGME49_266065	0.967	pos	Uncharacterized protein	Predicted	1 out of 5
A0A125YIR8	TGME49_250930	0.967	pos	Uncharacterized protein	Predicted	1 out of 5
A0A125YFW9	TGME49_310790	0.967	pos	Uncharacterized protein	Predicted	1 out of 5
S8F7H4	TGME49_260290	0.967	pos	Uncharacterized protein	Predicted	1 out of 5
A0A125YMB3	TGME49_248730	0.967	pos	Uncharacterized protein	Predicted	1 out of 5
S8EZ51	TGME49_266320	0.967	pos	Uncharacterized protein	Predicted	1 out of 5
S8GIV4	TGME49_253755	0.967	pos	Uncharacterized protein	Predicted	1 out of 5
A0A125YGW0	TGME49_306520	0.966	pos	tRNA pseudouridine synthase B, putative	Inferred from homology	1 out of 5
S8GS54	TGME49_211640	0.966	pos	Uncharacterized protein	Inferred from homology	1 out of 5
A0A125YQQ8	TGME49_217160	0.966	pos	Derlin	Inferred from homology	2 out of 5
A0A125YKR8	CLP1 TGME49_293770	0.966	pos	Chitinase-like protein CLP1	Predicted	1 out of 5
S8F5W6	TGME49_213550	0.966	pos	DHHC zinc finger domain-containing protein	Predicted	1 out of 5
S8GEF1	TGME49_202510	0.966	pos	Multi-pass transmembrane protein	Predicted	1 out of 5
A0A125YZB2	TGME49_246160	0.966	pos	RING-type domain-containing protein	Predicted	1 out of 5
S8GGT9	SRS20C TGME49_285860	0.966	pos	SAG-related sequence SRS20C	Predicted	1 out of 5
S8GFJ0	TGME49_244920	0.966	pos	Toxoplasma gondii family B protein	Predicted	1 out of 5
S8G746	TGME49_267720	0.966	pos	Transporter, cation channel family protein	Predicted	1 out of 5
S8EZA7	TGME49_215490	0.966	pos	Transporter, major facilitator family protein	Predicted	1 out of 5
S8G8U8	TGME49_200440	0.966	pos	Uncharacterized protein	Predicted	1 out of 5
S8FA26	TGME49_299220	0.966	pos	Uncharacterized protein	Predicted	1 out of 5
A0A125YXR2	TGME49_259540	0.966	pos	Uncharacterized protein	Predicted	1 out of 5
S8FA48	TGME49_243940	0.966	pos	Uncharacterized protein	Predicted	1 out of 5
S8ENU7	TGME49_248610	0.966	pos	Uncharacterized protein	Predicted	1 out of 5
S8ET78	TGME49_237120	0.966	pos	Uncharacterized protein	Predicted	1 out of 5
A0A125YGL8	TGME49_212200	0.966	pos	Uncharacterized protein	Predicted	1 out of 5
A0A125YS57	TGME49_247780	0.966	pos	Uncharacterized protein	Predicted	1 out of 5
A0A125YHR9	TGME49_297920	0.966	pos	Uncharacterized protein	Predicted	1 out of 5
S8G8E1	TGME49_322200	0.966	pos	Cytochrome b (Fragment)	Predicted	2 out of 5
S8GAV3	TGME49_300250	0.965	pos	MtN3/saliva family protein	Inferred from homology	1 out of 5
A0A125YWH5	TGME49_207930	0.965	pos	Phosphatidylethanolamine-binding protein	Inferred from homology	1 out of 5
A0A125YM28	TGME49_299040	0.965	pos	Phosphatidylinositol n-acetylglucosaminyltransferase	Inferred from homology	2 out of 5
A0A125YIC4	TGME49_205662	0.965	pos	LCCL domain-containing protein	Predicted	1 out of 5
S8G9C2	TGME49_269300	0.965	pos	Lipase	Predicted	1 out of 5
S8F207	TGME49_279440	0.965	pos	PA14 domain-containing protein	Predicted	1 out of 5
S8GP24	TGME49_201630	0.965	pos	Protein phosphatase 2C domain-containing protein	Predicted	1 out of 5
S8EY24	TGME49_312370	0.965	pos	RNA pseudouridine synthase superfamily protein	Predicted	1 out of 5
S8EXZ5	TGME49_313000	0.965	pos	Toxoplasma gondii family D protein	Predicted	1 out of 5
S8F2V4	TGME49_231125	0.965	pos	Uncharacterized protein	Predicted	1 out of 5
A0A125YTW5	TGME49_231220	0.965	pos	Uncharacterized protein	Predicted	1 out of 5
S8EZM1	TGME49_287960	0.965	pos	Uncharacterized protein	Predicted	1 out of 5
A0A125YMB0	TGME49_239755	0.965	pos	Uncharacterized protein	Predicted	1 out of 5
A0A125YVN0	TGME49_256035	0.965	pos	Uncharacterized protein	Predicted	1 out of 5
S8GNA6	TGME49_204270	0.965	pos	Uncharacterized protein	Predicted	1 out of 5
S8GRC7	TGME49_220390	0.965	pos	Uncharacterized protein	Predicted	1 out of 5
A0A125YKB1	GT1 TGME49_214320	0.964	pos	Facilitative glucose transporter GT1	Inferred from homology	1 out of 5
A0A125YSW4	TGME49_269980	0.964	pos	Preprotein translocase Sec61, putative	Inferred from homology	1 out of 5
A0A125YV75	TGME49_319620	0.964	pos	Uncharacterized protein	Inferred from homology	1 out of 5
A0A125YW32	TGME49_240560	0.964	pos	MAPEG family protein	Predicted	1 out of 5
S8ETZ9	TGME49_314340	0.964	pos	Sodium:neurotransmitter symporter family protein	Predicted	1 out of 5
S8EMK8	TGME49_329400	0.964	pos	Toxoplasma gondii family C protein	Predicted	1 out of 5
S8EWH0	TGME49_277572	0.964	pos	Toxoplasma gondii family D protein	Predicted	1 out of 5
S8GRB2	TGME49_220240	0.964	pos	Uncharacterized protein	Predicted	1 out of 5
S8FBP9	TGME49_209705	0.964	pos	Uncharacterized protein	Predicted	1 out of 5
S8ET83	TGME49_237080	0.964	pos	Uncharacterized protein	Predicted	1 out of 5
S8F1L5	TGME49_228430	0.964	pos	Uncharacterized protein	Predicted	1 out of 5
S8GN41	TGME49_205370	0.964	pos	Uncharacterized protein	Predicted	1 out of 5
S8GC37	TGME49_258840	0.964	pos	Uncharacterized protein	Predicted	1 out of 5
A0A125YMQ0	TGME49_288265	0.964	pos	Uncharacterized protein	Predicted	1 out of 5
S8EWN1	TGME49_288045	0.964	pos	Uncharacterized protein	Predicted	1 out of 5
A0A125YZL6	TGME49_227590	0.964	pos	Uncharacterized protein	Predicted	1 out of 5
S8GQE3	TGME49_239780	0.964	pos	Uncharacterized protein	Predicted	1 out of 5
S8F430	TGME49_268270	0.964	pos	Uncharacterized protein	Predicted	1 out of 5
A0A125YK02	TGME49_231420	0.963	pos	Folate/biopterin transporter, putative	Inferred from homology	1 out of 5
S8GIS2	TGME49_269930	0.963	pos	Calcium binding egf domain-containing protein	Predicted	1 out of 5
S8F3T9	TGME49_292375	0.963	pos	KRUF family protein	Predicted	1 out of 5
S8ET38	TGME49_214110	0.963	pos	Protein yipf5, putative	Predicted	1 out of 5
A0A125YVC1	TGME49_224060	0.963	pos	Thioredoxin, putative	Predicted	1 out of 5
S8F483	TGME49_292610	0.963	pos	Toxoplasma gondii family C protein	Predicted	1 out of 5
S8F417	TGME49_268020	0.963	pos	Transporter, major facilitator family protein	Predicted	1 out of 5
S8EXL5	TGME49_226380	0.963	pos	Uncharacterized protein	Predicted	1 out of 5
S8GF65	TGME49_243470	0.963	pos	Uncharacterized protein	Predicted	1 out of 5
A0A125YX06	TGME49_259620	0.963	pos	Uncharacterized protein	Predicted	1 out of 5
S8FBE6	TGME49_297350	0.963	pos	Uncharacterized protein	Predicted	1 out of 5
S8FDA6	TGME49_254790	0.963	pos	Uncharacterized protein	Predicted	1 out of 5
S8F013	TGME49_234507	0.963	pos	Uncharacterized protein	Predicted	1 out of 5
S8F5R1	TGME49_204290	0.963	pos	Uncharacterized protein	Predicted	1 out of 5
A0A125YH22	TGME49_293300	0.963	pos	Yip1 domain-containing protein	Predicted	1 out of 5
A0A125YT84	GAP50 TGME49_219320	0.963	pos	Acid phosphatase	Predicted	2 out of 5
S8G9F3	TGME49_269750	0.962	pos	CrcB family protein	Inferred from homology	2 out of 5
S8EUT2	SIR2 TGME49_227020	0.962	pos	Histone deacetylase SIR2	Predicted	1 out of 5
S8FDJ8	TGME49_253960	0.962	pos	Oxidoreductase, short chain dehydrogenase/reductase family protein	Predicted	1 out of 5
A0A125YWU9	TGME49_290870	0.962	pos	Patched family protein	Predicted	1 out of 5
S8EW67	SRS59B TGME49_251958	0.962	pos	SAG-related sequence SRS59B	Predicted	1 out of 5
A0A125YH28	TGME49_236975	0.962	pos	Toxoplasma gondii family D protein	Predicted	1 out of 5
A0A125YY02	TGME49_235150	0.962	pos	Transporter, major facilitator family protein	Predicted	1 out of 5
S8F347	TGME49_288940	0.962	pos	Uncharacterized protein	Predicted	1 out of 5
A0A125YMU3	TGME49_255360	0.962	pos	Uncharacterized protein	Predicted	1 out of 5
S8FBP1	TGME49_209810	0.962	pos	Uncharacterized protein	Predicted	1 out of 5
S8F4V3	TGME49_271850	0.962	pos	Uncharacterized protein	Predicted	1 out of 5
A0A125YMD1	TGME49_308945	0.962	pos	Uncharacterized protein	Predicted	1 out of 5
S8F2F5	GAPM2B TGME49_206690	0.961	pos	Glideosome-associated protein with multiple-membrane spans GAPM2B	Predicted	1 out of 5
A0A125YTE2	TGME49_266600	0.961	pos	Kazal-type serine protease inhibitor domain-containing protein	Predicted	1 out of 5
A0A125YNB1	TGME49_254430	0.961	pos	Microneme protein, putative	Predicted	1 out of 5
S8GDB1	SRS47D TGME49_275380	0.961	pos	SAG-related sequence SRS47D	Predicted	1 out of 5
A0A125YIE1	TGME49_244370	0.961	pos	TDC1, putative	Predicted	1 out of 5
A0A125YHI0	TGME49_257530	0.961	pos	Transporter, major facilitator family protein	Predicted	1 out of 5
S8EXU5	TGME49_227330	0.961	pos	Uncharacterized protein	Predicted	1 out of 5
S8GH09	TGME49_220560	0.961	pos	Uncharacterized protein	Predicted	1 out of 5
A0A125YW29	TGME49_292960	0.961	pos	Uncharacterized protein	Predicted	1 out of 5
S8EVX0	TGME49_267070	0.96	pos	Aquaporin 2	Inferred from homology	1 out of 5
S8GHW2	TGME49_290860	0.96	pos	Amino acid transporter, putative	Predicted	1 out of 5
A0A125YSG5	TGME49_318500	0.96	pos	Cpw-wpc domain-containing protein	Predicted	1 out of 5
A0A125YHR6	TGME49_205760	0.96	pos	Membrane protein	Predicted	1 out of 5
A0A125YUR2	TGME49_202290	0.96	pos	Membrane protein, putative	Predicted	1 out of 5
A0A125YV09	PI2 TGME49_208450	0.96	pos	Protease inhibitor PI2	Predicted	1 out of 5
S8GD83	TGME49_307260	0.96	pos	Toxoplasma gondii family C protein	Predicted	1 out of 5
A0A125YPD8	TGME49_320580	0.96	pos	Uncharacterized protein	Predicted	1 out of 5
A0A125YLI1	TGME49_278920	0.96	pos	Uncharacterized protein	Predicted	1 out of 5
S8EY33	TGME49_312210	0.96	pos	Uncharacterized protein	Predicted	1 out of 5
A0A125YSU2	TGME49_240730	0.96	pos	Uncharacterized protein	Predicted	1 out of 5
S8EMS9	TGME49_255060	0.96	pos	Cytochrome b (Fragment)	Predicted	2 out of 5
B6KV60	RON2 TGME49_100100 TGME49_300100	0.959	pos	Rhoptry neck protein 2	Evidence at protein level	5 out of 5
A0A125YVZ5	TGME49_267490	0.959	pos	Cathepsin J	Inferred from homology	2 out of 5
A0A125YNT7	TGME49_299110	0.959	pos	Cleft lip and palate transmembrane protein 1 (Clptm1) protein	Predicted	1 out of 5
S8GAC6	SRS59K TGME49_251962	0.959	pos	SAG-related sequence SRS59K	Predicted	1 out of 5
A0A125YYA3	TGME49_310390	0.959	pos	Uncharacterized protein	Predicted	1 out of 5
S8G5S4	TGME49_225330	0.959	pos	Uncharacterized protein	Predicted	1 out of 5
S8EMY5	TGME49_219660	0.959	pos	Uncharacterized protein	Predicted	1 out of 5
S8F4L4	TGME49_240200	0.959	pos	Uncharacterized protein	Predicted	1 out of 5
S8F5V7	TGME49_203688	0.959	pos	Uncharacterized protein	Predicted	1 out of 5
S8F6W9	TGME49_320530	0.959	pos	Uncharacterized protein	Predicted	1 out of 5
S8G602	TGME49_226450	0.959	pos	Uncharacterized protein	Predicted	1 out of 5
A0A125YFE0	TGME49_273040	0.959	pos	Uncharacterized protein	Predicted	1 out of 5
S8F838	TGME49_284598	0.958	pos	Haloacid dehalogenase family hydrolase domain-containing protein	Predicted	1 out of 5
A0A125YJX5	SRS16B TGME49_320190	0.958	pos	SAG-related sequence SRS16B	Predicted	1 out of 5
A0A125YQN2	SRS17A TGME49_319360	0.958	pos	SAG-related sequence SRS17A	Predicted	1 out of 5
A0A125YSG3	SRS40A TGME49_224790	0.958	pos	SAG-related sequence SRS40A	Predicted	1 out of 5
S8EV39	TGME49_246178	0.958	pos	Uncharacterized protein	Predicted	1 out of 5
S8EQG4	TGME49_328700	0.958	pos	Uncharacterized protein	Predicted	1 out of 5
A0A125YR04	TGME49_268880	0.958	pos	Uncharacterized protein	Predicted	1 out of 5
A0A125YL88	TGME49_232655	0.958	pos	Uncharacterized protein	Predicted	1 out of 5
S8G449	TGME49_207050	0.958	pos	Uncharacterized protein	Predicted	1 out of 5
A0A125YV17	TGME49_319680	0.958	pos	Uncharacterized protein	Predicted	1 out of 5
A0A125YVV3	TGME49_226740	0.958	pos	Zinc finger, C3HC4 type (RING finger) domain-containing protein	Predicted	1 out of 5
S8EXR7	TGME49_314330	0.958	pos	ABC transporter, ATP-binding domain-containing protein	Predicted	2 out of 5
A0A125YIX1	ABCG89 TGME49_290580	0.958	pos	ATP-binding cassette G family transporter ABCG89	Predicted	2 out of 5
S8GM12	TGME49_261760	0.957	pos	CDP-alcohol phosphatidyltransferase superfamily protein	Inferred from homology	2 out of 5
S8GBX9	TGME49_257945	0.957	pos	Phosphodiesterase	Inferred from homology	2 out of 5
A0A125YJA6	TGME49_254365	0.957	pos	Phosphatidate cytidylyltransferase	Predicted	1 out of 5
S8GIV8	TGME49_253700	0.957	pos	Transporter, major facilitator family protein	Predicted	1 out of 5
S8F4P1	TGME49_262610	0.957	pos	Uncharacterized protein	Predicted	1 out of 5
S8F7R3	TGME49_261700	0.957	pos	Uncharacterized protein	Predicted	1 out of 5
S8GJP5	TGME49_222400	0.957	pos	Uncharacterized protein	Predicted	1 out of 5
A0A125YUW7	TGME49_251910	0.957	pos	Uncharacterized protein	Predicted	1 out of 5
A0A125YYS2	TGME49_205490	0.956	pos	Integral membrane protein, putative	Inferred from homology	1 out of 5
S8GHP7	ROP15 TGME49_211290	0.956	pos	Rhoptry protein ROP15	Predicted	1 out of 5
S8GPY9	TGME49_241870	0.956	pos	tRNA ligase class I (E and Q), catalytic domain-containing protein	Predicted	1 out of 5
A0A125YXE8	TGME49_254670	0.956	pos	Uncharacterized protein	Predicted	1 out of 5
A0A125YXY5	TGME49_313640	0.956	pos	Uncharacterized protein	Predicted	1 out of 5
S8EY50	TGME49_269260	0.956	pos	Uncharacterized protein	Predicted	1 out of 5
S8EXU7	TGME49_227380	0.956	pos	Uncharacterized protein	Predicted	1 out of 5
S8F6K7	TGME49_201150	0.956	pos	Heavy metal translocating P-type ATPase subfamily protein	Predicted	2 out of 5
A0A125YLC3	TGME49_255900	0.955	pos	Bax inhibitor-1, putative	Inferred from homology	1 out of 5
A0A125YFZ6	TGME49_289800	0.955	pos	GOLD domain-containing protein	Inferred from homology	1 out of 5
S8ESX0	TGME49_214850	0.955	pos	1-deoxy-D-xylulose-5-phosphate reductoisomerase	Inferred from homology	2 out of 5
A0A125YUW9	TGME49_215940	0.955	pos	Acetyl-coenzyme A transporter, putative	Predicted	1 out of 5
S8EW32	TGME49_251630	0.955	pos	Slc30a2 protein	Predicted	1 out of 5
A0A125YLJ0	ST1 TGME49_257120	0.955	pos	Sugar transporter ST1	Predicted	1 out of 5
S8FDU5	TGME49_252340	0.955	pos	Uncharacterized protein	Predicted	1 out of 5
S8GF03	TGME49_242590	0.955	pos	Uncharacterized protein	Predicted	1 out of 5
S8FDY9	TGME49_221180	0.955	pos	Uncharacterized protein	Predicted	1 out of 5
A0A125YPD4	TGME49_265790	0.955	pos	Uncharacterized protein	Predicted	1 out of 5
S8GES0	TGME49_224205	0.954	pos	ER lumen protein retaining receptor, putative	Inferred from homology	1 out of 5
S8F6P0	TGME49_281980	0.954	pos	Phosphatidate cytidylyltransferase	Inferred from homology	2 out of 5
S8GBW3	HDAC4 TGME49_257790	0.954	pos	Histone deacetylase HDAC4	Predicted	1 out of 5
A0A125YM56	TGME49_310000	0.954	pos	Membrane protein, putative	Predicted	1 out of 5
S8GJS7	TGME49_223060	0.954	pos	MORN repeat-containing protein	Predicted	1 out of 5
A0A125YHF5	RON1 TGME49_310010	0.954	pos	Rhoptry neck protein RON1	Predicted	1 out of 5
A0A125YM45	TGME49_273340	0.954	pos	Uncharacterized protein	Predicted	1 out of 5
A0A125YV04	TGME49_217520	0.954	pos	Uncharacterized protein	Predicted	1 out of 5
S8ERP5	TGME49_311840	0.954	pos	Uncharacterized protein	Predicted	1 out of 5
S8GN97	TGME49_204350	0.954	pos	Uncharacterized protein	Predicted	1 out of 5
S8EYM6	TGME49_310005	0.954	pos	Uncharacterized protein	Predicted	1 out of 5
A0A125YMG9	TGME49_258920	0.954	pos	Uncharacterized protein	Predicted	1 out of 5
A0A125YR27	TGME49_299180	0.953	pos	Prenylated protein, putative	Inferred from homology	1 out of 5
S8F7D5	TGME49_254010	0.953	pos	Serine carboxypeptidase s28 protein	Inferred from homology	1 out of 5
A0A125YJG5	TGME49_311720	0.953	pos	Chaperonin protein BiP	Inferred from homology	2 out of 5
S8EWH6	TGME49_277270	0.953	pos	NTPase II (Fragment)	Inferred from homology	2 out of 5
S8GJ59	TGME49_271860	0.953	pos	tRNA (Uracil-5-)-methyltransferase	Inferred from homology	2 out of 5
A0A125YW08	TGME49_283470	0.953	pos	Kazal-type serine protease inhibitor domain-containing protein	Predicted	1 out of 5
S8G0N4	TGME49_249470	0.953	pos	Rhoptry kinase family protein, truncated (Incomplete catalytic triad)	Predicted	1 out of 5
S8F6V3	TGME49_243100	0.953	pos	Toxoplasma gondii family A protein	Predicted	1 out of 5
A0A125YHF3	TGME49_319690	0.953	pos	Uncharacterized protein	Predicted	1 out of 5
A0A125YP63	TGME49_304690	0.953	pos	Uncharacterized protein	Predicted	1 out of 5
A0A125YG46	TGME49_248140	0.953	pos	Uncharacterized protein	Predicted	1 out of 5
S8GHZ6	TGME49_319300	0.953	pos	Uncharacterized protein	Predicted	1 out of 5
S8F420	TGME49_268182	0.953	pos	Uncharacterized protein	Predicted	1 out of 5
A0A125YZ70	TGME49_230380	0.952	pos	Protein translocation complex, SEC61 gamma subunit	Inferred from homology	1 out of 5
S8GFT4	TGME49_228160	0.952	pos	Acid phosphatase	Predicted	1 out of 5
S8GM62	TGME49_262470	0.952	pos	C protein immunoglobulin-A-binding beta antigen, putative	Predicted	1 out of 5
S8ESE2	TGME49_251570	0.952	pos	CAAX amino terminal protease family protein	Predicted	1 out of 5
A0A125YQM6	TGME49_304990	0.952	pos	Guanylate-binding protein, N-terminal domain-containing protein	Predicted	1 out of 5
S8G8W7	MIC17B TGME49_200240	0.952	pos	Microneme protein MIC17B	Predicted	1 out of 5
A0A125YK89	TGME49_272240	0.952	pos	Toxoplasma gondii family D protein	Predicted	1 out of 5
A0A125YS01	TGME49_265070	0.952	pos	Uncharacterized protein	Predicted	1 out of 5
A0A125YXK5	TGME49_280720	0.952	pos	Uncharacterized protein	Predicted	1 out of 5
A0A125YJW3	TGME49_306895	0.952	pos	Uncharacterized protein	Predicted	1 out of 5
S8GSP8	TGME49_206910	0.952	pos	Uncharacterized protein	Predicted	1 out of 5
A0A125YZ42	TGME49_277820	0.952	pos	Uncharacterized protein	Predicted	1 out of 5
S8EV68	TGME49_246780	0.952	pos	Uncharacterized protein	Predicted	1 out of 5
S8GJV5	TGME49_297280	0.952	pos	Uncharacterized protein	Predicted	1 out of 5
S8G926	TGME49_268720	0.951	pos	Hrf1 family protein	Inferred from homology	2 out of 5
S8ERJ8	TGME49_312520	0.951	pos	tRNA dimethylallyltransferase	Inferred from homology	2 out of 5
A0A125YTQ1	TGME49_258390	0.951	pos	DnaJ protein, putative	Predicted	1 out of 5
S8ESM6	SRS47B TGME49_275360	0.951	pos	SAG-related sequence SRS47B	Predicted	1 out of 5
S8G858	TGME49_329100	0.951	pos	Toxoplasma gondii family C protein	Predicted	1 out of 5
S8EZ66	TGME49_233540	0.951	pos	Transporter, major facilitator family protein	Predicted	1 out of 5
S8G497	TGME49_215385	0.951	pos	Transporter, major facilitator family protein	Predicted	1 out of 5
S8FE88	TGME49_222880	0.951	pos	Uncharacterized protein	Predicted	1 out of 5
S8G737	TGME49_267830	0.951	pos	Uncharacterized protein	Predicted	1 out of 5
S8G0Z3	TGME49_251400	0.95	pos	Uncharacterized protein	Inferred from homology	1 out of 5
S8FBT3	TGME49_220280	0.95	pos	Mucin family glycoprotein	Predicted	1 out of 5
A0A125YIS2	TGME49_256040	0.95	pos	PA14 domain-containing protein	Predicted	1 out of 5
A0A125YKG4	SRS15A TGME49_320250	0.95	pos	SAG-related sequence SRS15A	Predicted	1 out of 5
A0A125YKC2	TGME49_226020	0.95	pos	Transporter, major facilitator family protein	Predicted	1 out of 5
A0A125YKW6	TGME49_278460	0.95	pos	Uncharacterized protein	Predicted	1 out of 5
S8F722	TGME49_244080	0.95	pos	Uncharacterized protein	Predicted	1 out of 5
S8EPC7	TGME49_251660	0.95	pos	Uncharacterized protein	Predicted	1 out of 5
A0A125YHG4	TGME49_249520	0.95	pos	Uncharacterized protein	Predicted	1 out of 5
S8EX27	TGME49_290000	0.95	pos	Uncharacterized protein	Predicted	1 out of 5
S8EQ47	TGME49_299810	0.949	pos	Cysteinyl-tRNA synthetase	Inferred from homology	2 out of 5
S8F595	TGME49_286800	0.949	pos	Deubiquitinating enzyme MINDY-3	Inferred from homology	2 out of 5
S8F656	TGME49_202540	0.949	pos	Phosphodiesterase	Inferred from homology	3 out of 5
A0A125YW49	TGME49_295935	0.949	pos	KRUF family protein	Predicted	1 out of 5
S8FE62	TGME49_222200	0.949	pos	LMBR1 family region protein, putative	Predicted	1 out of 5
A0A125YML5	TGME49_241820	0.949	pos	Membrane protein, putative	Predicted	1 out of 5
S8GEL1	TGME49_212280	0.949	pos	Uncharacterized protein	Predicted	1 out of 5
A0A125YTN7	TGME49_245550	0.949	pos	Uncharacterized protein	Predicted	1 out of 5
A0A125YME5	TGME49_310320	0.948	pos	Calreticulin family protein	Inferred from homology	2 out of 5
S8GD98	TGME49_263690	0.948	pos	Dolichyl-P-Glc:Glc(2)Man(9)GlcNAc(2)-PP-dolichol alpha-1,2-glucosyltransferase	Inferred from homology	2 out of 5
A0A125YHA0	SRS50 TGME49_311440	0.948	pos	SAG-related sequence SRS50	Predicted	1 out of 5
A0A125YMT9	TGME49_242740	0.948	pos	Uncharacterized protein	Predicted	1 out of 5
S8GIJ6	TGME49_254603	0.948	pos	Uncharacterized protein	Predicted	1 out of 5
A0A125YTH3	TGME49_255270	0.947	pos	Uncharacterized protein	Inferred from homology	1 out of 5
S8GL95	TGME49_257690	0.947	pos	Uncharacterized protein	Inferred from homology	2 out of 5
A0A125YLH7	TGME49_206440	0.947	pos	Cpw-wpc domain-containing protein	Predicted	1 out of 5
A0A125YGQ9	GRA15 TGME49_275470	0.947	pos	Dense granule protein GRA15	Predicted	1 out of 5
S8F7K1	TGME49_253510	0.947	pos	Transporter/permease protein	Predicted	1 out of 5
S8FZT8	TGME49_217610	0.947	pos	Uncharacterized protein	Predicted	1 out of 5
S8GID3	TGME49_299000	0.947	pos	Uncharacterized protein	Predicted	1 out of 5
S8EZH6	TGME49_237585	0.947	pos	Uncharacterized protein	Predicted	1 out of 5
S8GP76	TGME49_282000	0.947	pos	Uncharacterized protein	Predicted	1 out of 5
A0A125YYE6	TGME49_231860	0.947	pos	Uncharacterized protein	Predicted	1 out of 5
S8EYI6	TGME49_310370	0.947	pos	Uncharacterized protein	Predicted	1 out of 5
A0A125YP57	RPL27 TGME49_293600	0.946	pos	Ribosomal protein RPL27	Inferred from homology	1 out of 5
S8GDJ1	TGME49_214940	0.946	pos	MIC2-associated protein M2AP	Predicted	1 out of 5
A0A125YMP0	OWP2 TGME49_209610	0.946	pos	Oocyst wall protein OWP2	Predicted	1 out of 5
A0A125YY85	SRS57 TGME49_308020	0.946	pos	SAG-related sequence SRS57 (SAG3)	Predicted	1 out of 5
S8GFX6	TGME49_200590	0.946	pos	Toxoplasma gondii family C protein	Predicted	1 out of 5
A0A125YYF0	TGME49_309990	0.946	pos	Uncharacterized protein	Predicted	1 out of 5
S8G0P5	TGME49_249570	0.946	pos	Uncharacterized protein	Predicted	1 out of 5
S8EWK4	TGME49_276830	0.946	pos	Uncharacterized protein	Predicted	1 out of 5
S8F4X6	TGME49_272210	0.946	pos	Uncharacterized protein	Predicted	1 out of 5
A0A125YZ47	TGME49_305250	0.946	pos	Uncharacterized protein	Predicted	1 out of 5
S8EZD0	TGME49_215100	0.946	pos	tRNA(Ile)-2-lysyl-cytidine synthase	Predicted	2 out of 5
S8GC66	TGME49_313120	0.945	pos	DNA-directed RNA polymerase, alpha subunit	Predicted	1 out of 5
A0A125YGD6	TGME49_255660	0.945	pos	EF hand domain-containing protein	Predicted	1 out of 5
S8F7W7	TGME49_238995	0.945	pos	Ion channel protein	Predicted	1 out of 5
S8EYA1	TGME49_270160	0.945	pos	Uncharacterized protein	Predicted	1 out of 5
S8F2W0	TGME49_203400	0.945	pos	Uncharacterized protein	Predicted	1 out of 5
S8F2I1	TGME49_265340	0.945	pos	Uncharacterized protein	Predicted	1 out of 5
S8EYS6	ST2 TGME49_272500	0.945	pos	Sugar transporter ST2	Predicted	2 out of 5
S8F9A0	TGME49_202530	0.944	pos	Aspartyl-tRNA synthetase	Inferred from homology	2 out of 5
S8GI69	TGME49_292390	0.944	pos	KRUF family protein	Predicted	1 out of 5
S8F3P2	ROP19B TGME49_242250	0.944	pos	Rhoptry kinase family protein ROP19B	Predicted	1 out of 5
S8GEV7	SRS40E TGME49_224760	0.944	pos	SAG-related sequence SRS40E	Predicted	1 out of 5
S8F4A3	TGME49_241610	0.944	pos	Uncharacterized protein	Predicted	1 out of 5
S8ENM3	TGME49_247370	0.944	pos	Uncharacterized protein	Predicted	1 out of 5
S8F4L2	TGME49_262110	0.944	pos	Uncharacterized protein	Predicted	1 out of 5
A0A125YN95	TGME49_242850	0.944	pos	Uncharacterized protein	Predicted	1 out of 5
S8G5L4	TGME49_224570	0.944	pos	Uncharacterized protein	Predicted	1 out of 5
A0A125YPS2	TGME49_215160	0.944	pos	Uncharacterized protein	Predicted	1 out of 5
S8F592	TGME49_280725	0.944	pos	Uncharacterized protein	Predicted	1 out of 5
S8GF77	TGME49_225953	0.944	pos	Uncharacterized protein	Predicted	1 out of 5
S8G9Y2	TGME49_249660	0.944	pos	Uncharacterized protein	Predicted	1 out of 5
A0A125YYJ9	TGME49_209190	0.944	pos	ABC transporter transmembrane region domain-containing protein	Predicted	2 out of 5
S8FBE7	TGME49_287230	0.943	pos	Inorganic anion transporter, sulfate permease (SulP) family protein	Predicted	1 out of 5
S8FC47	TGME49_208370	0.943	pos	Myosin heavy chain, putative	Predicted	1 out of 5
S8G7G4	TGME49_266140	0.943	pos	Peptidase, M50 family protein	Predicted	1 out of 5
A0A125YJT1	TGME49_320020	0.943	pos	Transporter, major facilitator family protein	Predicted	1 out of 5
S8F2E2	TGME49_233220	0.943	pos	Uncharacterized protein	Predicted	1 out of 5
S8EZT3	TGME49_288840	0.943	pos	Uncharacterized protein	Predicted	1 out of 5
S8F0Z6	TGME49_226710	0.942	pos	Uncharacterized protein	Inferred from homology	1 out of 5
S8EVW0	TGME49_267270	0.942	pos	Divalent metal transporter, putative	Predicted	1 out of 5
S8F085	TGME49_223520	0.942	pos	EF hand domain-containing protein	Predicted	1 out of 5
A0A125YW34	TGME49_283710	0.942	pos	Longevity-assurance protein (LAG1) domain-containing protein	Predicted	1 out of 5
S8EMV0	TGME49_322300	0.942	pos	Uncharacterized protein	Predicted	1 out of 5
A0A125YKS8	TGME49_289870	0.942	pos	Uncharacterized protein	Predicted	1 out of 5
S8GDB4	RPL29 TGME49_275330	0.941	pos	Ribosomal protein RPL29	Inferred from homology	1 out of 5
A0A125YTJ8	TGME49_320620	0.941	pos	Queuine tRNA ribosyl transferase	Predicted	1 out of 5
A0A125YFH2	SRS33 TGME49_243790	0.941	pos	SAG-related sequence SRS33	Predicted	1 out of 5
S8EWE1	TGME49_278145	0.941	pos	Uncharacterized protein	Predicted	1 out of 5
A0A125YY73	TGME49_320135	0.941	pos	Uncharacterized protein	Predicted	1 out of 5
A0A125YKM2	TGME49_304920	0.941	pos	Uncharacterized protein	Predicted	1 out of 5
A0A125YQ49	TGME49_262930	0.94	pos	Dolichol-phosphate mannosyltransferase subunit 3	Inferred from homology	2 out of 5
S8EW84	TGME49_278878	0.94	pos	GDA1/CD39 (Nucleoside phosphatase) family protein	Predicted	1 out of 5
A0A125YWA7	SRS22A TGME49_238440	0.94	pos	SAG-related sequence SRS22A	Predicted	1 out of 5
A0A125YJX7	TGME49_249760	0.939	pos	Vitamin-K-epoxide reductase (warfarin-sensitive)	Inferred from homology	2 out of 5
A0A125YP06	GAP40 TGME49_249850	0.939	pos	GAP40 protein	Predicted	1 out of 5
S8G9G0	TLN1 TGME49_269885	0.939	pos	Rhoptry metalloprotease toxolysin TLN1	Predicted	1 out of 5
A0A125YKY2	TGME49_200130	0.939	pos	Toxoplasma gondii family C protein	Predicted	1 out of 5
S8GD21	TGME49_263120	0.939	pos	Uncharacterized protein	Predicted	1 out of 5
S8G8H3	TGME49_290678	0.939	pos	Uncharacterized protein	Predicted	1 out of 5
S8GSD7	TGME49_319640	0.939	pos	Uncharacterized protein	Predicted	1 out of 5
A0A125YLK6	TGME49_255380	0.939	pos	Uncharacterized protein	Predicted	1 out of 5
A0A125YR32	TGME49_258820	0.939	pos	Uncharacterized protein	Predicted	1 out of 5
S8G897	TGME49_324700	0.939	pos	Uncharacterized protein (Fragment)	Predicted	1 out of 5
S8F3T4	TGME49_292330	0.938	pos	Uncharacterized protein	Inferred from homology	1 out of 5
A0A125YXJ8	TGME49_216380	0.938	pos	P-type phospholipid transporter	Inferred from homology	2 out of 5
S8FEC1	TGME49_297245	0.938	pos	Transporter, major facilitator family protein	Predicted	1 out of 5
A0A125YP30	TGME49_230510	0.938	pos	Uncharacterized protein	Predicted	1 out of 5
S8G538	TGME49_235360	0.938	pos	Uncharacterized protein	Predicted	1 out of 5
S8GUY2	TGME49_207910	0.937	pos	Manganese resistance 1 protein, putative	Inferred from homology	1 out of 5
S8F524	ACAT1A TGME49_263710	0.937	pos	Acyl-CoA:cholesterol acyltransferase alpha ACAT1-alpha	Inferred from homology	2 out of 5
A0A125YR08	TGME49_301370	0.937	pos	Palmitoyltransferase	Inferred from homology	2 out of 5
A0A125YWV7	TGME49_213520	0.937	pos	Peptidase M20D, amidohydrolase	Predicted	1 out of 5
S8F544	TGME49_283882	0.937	pos	Uncharacterized protein	Predicted	1 out of 5
S8FBY8	TGME49_209485	0.937	pos	Uncharacterized protein	Predicted	1 out of 5
S8F828	TGME49_284780	0.937	pos	Uncharacterized protein	Predicted	1 out of 5
S8EWS9	ABCG96 TGME49_288920	0.937	pos	ATP-binding cassette G family transporter ABCG96	Predicted	2 out of 5
A0A125YYP5	TGME49_250740	0.936	pos	Protein YIPF	Inferred from homology	1 out of 5
A0A125YZ44	TGME49_266090	0.936	pos	Uncharacterized protein	Inferred from homology	1 out of 5
S8F8V6	TGME49_212990	0.936	pos	Uncharacterized protein	Inferred from homology	1 out of 5
S8G7C3	TGME49_266730	0.936	pos	Leucyl-tRNA synthetase	Inferred from homology	2 out of 5
A0A125YTQ9	TGME49_247690	0.936	pos	P-type phospholipid transporter	Inferred from homology	2 out of 5
S8GD47	ROM2 TGME49_263290	0.936	pos	RHOMBOID-like protein	Inferred from homology	2 out of 5
S8ER66	TGME49_314560	0.936	pos	Uncharacterized protein	Predicted	1 out of 5
S8EW72	TGME49_278965	0.936	pos	Uncharacterized protein	Predicted	1 out of 5
S8F468	TGME49_268700	0.936	pos	Uncharacterized protein	Predicted	1 out of 5
S8F2J0	TGME49_265240	0.936	pos	Uncharacterized protein	Predicted	1 out of 5
A0A125YH39	TGME49_247400	0.936	pos	Uncharacterized protein	Predicted	1 out of 5
S8GMX7	TGME49_304750	0.936	pos	Zinc finger, C3HC4 type (RING finger) domain-containing protein	Predicted	1 out of 5
S8GDA4	TGME49_263740	0.936	pos	ABC transporter transmembrane region domain-containing protein	Predicted	2 out of 5
A0A125YUL0	TGME49_238100	0.935	pos	Transmembrane protein	Inferred from homology	1 out of 5
S8F7P3	ROP24 TGME49_252360	0.935	pos	Rhoptry kinase family protein ROP24 (Incomplete catalytic triad)	Predicted	1 out of 5
S8ETB0	TGME49_236670	0.935	pos	Uncharacterized protein	Predicted	1 out of 5
S8GTR6	TGME49_221240	0.935	pos	Uncharacterized protein	Predicted	1 out of 5
S8GJ28	TGME49_252860	0.935	pos	Uncharacterized protein	Predicted	1 out of 5
A0A125YZP6	TGME49_263480	0.934	pos	Sodium/hydrogen exchanger 3 protein	Inferred from homology	1 out of 5
S8F5H4	TGME49_206310	0.934	pos	Heme O synthase	Inferred from homology	2 out of 5
A0A125YGA5	TGME49_261720	0.934	pos	Metal cation transporter, ZIP family protein	Predicted	1 out of 5
A0A125YRY4	TGME49_219270	0.934	pos	Multi-pass transmembrane protein	Predicted	1 out of 5
S8ENT0	TGME49_248425	0.934	pos	Uncharacterized protein	Predicted	1 out of 5
S8GQL9	TGME49_238915	0.934	pos	Uncharacterized protein	Predicted	1 out of 5
S8F737	TGME49_254930	0.934	pos	Uncharacterized protein	Predicted	1 out of 5
A0A125YZT4	TGME49_264150	0.934	pos	Uncharacterized protein	Predicted	1 out of 5
S8F7L9	TGME49_261040	0.934	pos	Uncharacterized protein	Predicted	1 out of 5
A0A125YV86	TGME49_266760	0.933	pos	Isocitrate dehydrogenase (NADP(+))	Inferred from homology	2 out of 5
S8FBM4	TGME49_285940	0.933	pos	Uncharacterized protein	Inferred from homology	2 out of 5
S8G002	TGME49_245510	0.933	pos	P-type phospholipid transporter	Inferred from homology	3 out of 5
S8EVP7	TGME49_279370	0.933	pos	SNARE associated Golgi protein	Predicted	1 out of 5
S8G1J5	TGME49_276810	0.933	pos	Uncharacterized protein	Predicted	1 out of 5
S8FBQ7	TGME49_285500	0.933	pos	Uncharacterized protein	Predicted	1 out of 5
S8F3H5	TGME49_290720	0.932	pos	Vacuolar proton translocating ATPase subunit, putative	Inferred from homology	2 out of 5
A0A125YVQ9	TGME49_271174	0.932	pos	Uncharacterized protein	Predicted	1 out of 5
A0A125YFL1	TGME49_319630	0.932	pos	Uncharacterized protein	Predicted	1 out of 5
S8F763	TGME49_258560	0.932	pos	Uncharacterized protein	Predicted	1 out of 5
A0A125YTS2	TGME49_265040	0.932	pos	Uncharacterized protein	Predicted	1 out of 5
A0A125YXC4	TGME49_295090	0.932	pos	Uncharacterized protein	Predicted	1 out of 5
A0A125YG25	TGME49_257510	0.931	pos	CDP-alcohol phosphatidyltransferase superfamily protein	Inferred from homology	1 out of 5
A0A125YY69	TGME49_224800	0.931	pos	Uncharacterized protein	Inferred from homology	1 out of 5
S8F9W9	TGME49_242380	0.931	pos	Elongation of fatty acids protein	Inferred from homology	2 out of 5
A0A125YZR8	TGME49_280410	0.931	pos	Phosphodiesterase	Inferred from homology	3 out of 5
S8F4M1	TGME49_262400	0.931	pos	Lipase	Predicted	1 out of 5
S8EUF8	TGME49_225530	0.931	pos	Metal cation transporter, ZIP family protein	Predicted	1 out of 5
S8EVF1	TGME49_309110	0.931	pos	tRNA methyl transferase	Predicted	1 out of 5
A0A125YMC3	TGME49_278960	0.931	pos	Uncharacterized protein	Predicted	1 out of 5
S8GRT2	TGME49_213950	0.931	pos	Uncharacterized protein	Predicted	1 out of 5
A0A125YT93	TGME49_254040	0.931	pos	Uncharacterized protein	Predicted	1 out of 5
S8EXK3	TGME49_226270	0.931	pos	Transmembrane protein 147	Predicted	2 out of 5
S8EZQ6	TGME49_232600	0.93	pos	Phospholipase, patatin family protein	Predicted	1 out of 5
S8FAP8	TGME49_253130	0.93	pos	Transporter, major facilitator family protein	Predicted	1 out of 5
S8ENV9	TGME49_248750	0.93	pos	Uncharacterized protein	Predicted	1 out of 5
A0A125YQZ0	TGME49_245740	0.93	pos	Uncharacterized protein	Predicted	1 out of 5
S8GEV9	TGME49_281640	0.93	pos	Uncharacterized protein	Predicted	1 out of 5
A0A125YUU5	TGME49_225350	0.93	pos	Uncharacterized protein	Predicted	1 out of 5
A0A125YP67	TPI-II TGME49_233500	0.929	pos	Triosephosphate isomerase	Evidence at protein level	2 out of 5
S8EZQ0	TGME49_232690	0.929	pos	DP-fucose transporter, putative	Predicted	1 out of 5
S8FDI8	TGME49_254080	0.929	pos	Metal cation transporter, ZIP family protein	Predicted	1 out of 5
S8EYB7	TGME49_228780	0.929	pos	Toxoplasma gondii family C protein	Predicted	1 out of 5
S8F015	TMEM222 TGME49_230610	0.929	pos	Transmembrane protein TMEM222	Predicted	1 out of 5
A0A125YI56	TGME49_313440	0.929	pos	Uncharacterized protein	Predicted	1 out of 5
S8G9N5	TGME49_270950	0.929	pos	Uncharacterized protein	Predicted	1 out of 5
S8F021	TGME49_289760	0.929	pos	Uncharacterized protein	Predicted	1 out of 5
A0A125YYN4	TGME49_248320	0.928	pos	Carrier superfamily protein	Inferred from homology	1 out of 5
A0A125YV52	TGME49_249200	0.928	pos	Copper transporter	Inferred from homology	2 out of 5
S8GFC0	TGME49_244180	0.928	pos	Microneme-like protein	Predicted	1 out of 5
S8EVM8	SRS48Q TGME49_207005	0.928	pos	SAG-related sequence SRS48Q	Predicted	1 out of 5
A0A125YTR4	TGME49_216053	0.928	pos	Uncharacterized protein	Predicted	1 out of 5
S8EU02	TGME49_223550	0.928	pos	Uncharacterized protein	Predicted	1 out of 5
A0A125YW42	TGME49_273980	0.928	pos	Uncharacterized protein	Predicted	1 out of 5
A0A125YGE2	TGME49_249510	0.928	pos	Uncharacterized protein	Predicted	1 out of 5
S8GB83	TGME49_216770	0.928	pos	Uncharacterized protein	Predicted	1 out of 5
A0A125YK42	TGME49_319890	0.928	pos	Uncharacterized protein	Predicted	1 out of 5
A0A125YJJ8	TGME49_232000	0.928	pos	Uncharacterized protein	Predicted	1 out of 5
S8GNJ1	TGME49_203300	0.927	pos	Uncharacterized protein	Inferred from homology	1 out of 5
S8F509	TGME49_285240	0.927	pos	3-oxo-5-alpha-steroid 4-dehydrogenase	Inferred from homology	2 out of 5
S8F3Z4	SUB3 TGME49_200350	0.927	pos	Subtilisin	Inferred from homology	2 out of 5
S8F769	TGME49_244630	0.927	pos	TRUD domain-containing protein	Inferred from homology	2 out of 5
S8F856	SRS13 TGME49_222370	0.927	pos	SAG-related sequence SRS13	Predicted	1 out of 5
S8G790	SRS38B TGME49_267140	0.927	pos	SAG-related sequence SRS38B	Predicted	1 out of 5
S8EU84	SRS40B TGME49_224780	0.927	pos	SAG-related sequence SRS40B	Predicted	1 out of 5
S8EQU2	TGME49_219650	0.927	pos	Transporter, small conductance mechanosensitive ion channel (MscS) family protein	Predicted	1 out of 5
S8EWZ4	TGME49_223470	0.927	pos	Uncharacterized protein	Predicted	1 out of 5
S8G1N9	TGME49_299780	0.927	pos	Uncharacterized protein	Predicted	1 out of 5
S8ERJ4	TGME49_312580	0.927	pos	Uncharacterized protein	Predicted	1 out of 5
S8F501	TGME49_272460	0.927	pos	Uncharacterized protein	Predicted	1 out of 5
S8F9E0	TGME49_202090	0.927	pos	Uncharacterized protein	Predicted	1 out of 5
S8F4H5	TGME49_269690	0.927	pos	Uncharacterized protein	Predicted	1 out of 5
S8EXB9	TGME49_225150	0.927	pos	Uncharacterized protein	Predicted	1 out of 5
A0A125YS63	TGME49_305110	0.927	pos	Uncharacterized protein	Predicted	1 out of 5
S8FZ51	TGME49_323500	0.927	pos	Uncharacterized protein	Predicted	1 out of 5
S8G8A4	TGME49_289610	0.927	pos	Uncharacterized protein	Predicted	1 out of 5
S8GBI2	TGME49_315958	0.927	pos	Radical SAM domain-containing protein	Predicted	2 out of 5
S8F244	TGME49_267590	0.927	pos	Uncharacterized protein	Predicted	2 out of 5
S8EVC0	TGME49_305120	0.926	pos	Transporter, solute:sodium symporter (SSS) family protein	Inferred from homology	1 out of 5
S8ESG7	TGME49_308990	0.926	pos	Transporter, solute:sodium symporter (SSS) family protein	Inferred from homology	1 out of 5
S8G5J7	SRS60A TGME49_224170	0.926	pos	SAG-related sequence SRS60A	Predicted	1 out of 5
S8F0M6	TGME49_257000	0.926	pos	Uncharacterized protein	Predicted	1 out of 5
S8G6Y2	TGME49_306500	0.926	pos	Uncharacterized protein	Predicted	1 out of 5
A0A125YQS6	TGME49_240810	0.926	pos	Uncharacterized protein	Predicted	1 out of 5
S8GK59	TGME49_321590	0.926	pos	Uncharacterized protein	Predicted	1 out of 5
S8F1T1	TGME49_272370	0.926	pos	Uncharacterized protein	Predicted	1 out of 5
A0A125YX29	TGME49_241180	0.926	pos	Uncharacterized protein	Predicted	1 out of 5
A0A125YYQ0	TGME49_209170	0.926	pos	Uncharacterized protein	Predicted	1 out of 5
A0A125YKS3	TGME49_210820	0.925	pos	Uncharacterized protein	Inferred from homology	1 out of 5
A0A125YGB5	TGME49_220420	0.925	pos	Phosphodiesterase	Inferred from homology	3 out of 5
S8ER88	TGME49_314295	0.925	pos	Ribosomal l25 family protein	Predicted	1 out of 5
S8GET0	ST3 TGME49_201260	0.925	pos	Sugar transporter ST3	Predicted	1 out of 5
S8EUG5	TGME49_312430	0.925	pos	Uncharacterized protein	Predicted	1 out of 5
S8F2P8	TGME49_204340	0.925	pos	Uncharacterized protein	Predicted	1 out of 5
S8F1A4	TGME49_259940	0.925	pos	Uncharacterized protein	Predicted	1 out of 5
S8F1N4	TGME49_271625	0.925	pos	Seryl-tRNA synthetase	Predicted	2 out of 5
S8F309	TGME49_288540	0.924	pos	Nucleoside transporter protein	Inferred from homology	1 out of 5
S8FAW6	TGME49_220930	0.924	pos	Uncharacterized protein	Inferred from homology	1 out of 5
A0A125YUF8	TGME49_207710	0.924	pos	CDP-diacylglycerol--inositol 3-phosphatidyltransferase	Inferred from homology	2 out of 5
A0A125YJF8	MIC11 TGME49_204530	0.924	pos	Microneme protein MIC11	Predicted	1 out of 5
S8EV75	SRS55A TGME49_309300	0.924	pos	SAG-related sequence SRS55A	Predicted	1 out of 5
A0A125YM93	TGME49_276230	0.924	pos	Toxoplasma gondii family B protein	Predicted	1 out of 5
S8F2Z7	TGME49_230570	0.924	pos	Transporter, major facilitator family protein	Predicted	1 out of 5
S8EZ11	TGME49_266870	0.924	pos	Transporter, major facilitator family protein	Predicted	1 out of 5
S8G6R7	TGME49_305470	0.924	pos	Uncharacterized protein	Predicted	1 out of 5
A0A125YTV8	TGME49_301360	0.924	pos	Uncharacterized protein	Predicted	1 out of 5
S8G9L0	TGME49_247970	0.924	pos	Uncharacterized protein	Predicted	1 out of 5
S8EWN6	TGME49_300010	0.924	pos	Uncharacterized protein	Predicted	1 out of 5
A0A125YZH9	TGME49_215450	0.923	pos	Aquaporin 1	Inferred from homology	1 out of 5
A0A125YGE3	TGME49_221170	0.923	pos	CAAX prenyl protease	Inferred from homology	3 out of 5
S8GPE3	TGME49_243120	0.923	pos	Toxoplasma gondii family A protein	Predicted	1 out of 5
S8EXV4	TGME49_227580	0.923	pos	Transmembrane amino acid transporter protein	Predicted	1 out of 5
S8F6B2	TGME49_201785	0.923	pos	Uncharacterized protein	Predicted	1 out of 5
S8FZ07	TGME49_287515	0.923	pos	Uncharacterized protein	Predicted	1 out of 5
S8GDM4	TGME49_214570	0.923	pos	Uncharacterized protein	Predicted	1 out of 5
A0A125YWQ7	TGME49_320540	0.923	pos	Uncharacterized protein	Predicted	1 out of 5
S8F216	TGME49_279355	0.923	pos	Uncharacterized protein	Predicted	1 out of 5
S8FDK9	TGME49_253880	0.922	pos	Elongation of fatty acids protein	Inferred from homology	3 out of 5
S8EUJ1	TGME49_225990	0.922	pos	Acyl transferase domain-containing protein	Predicted	1 out of 5
S8F1G8	APT1 TGME49_261070	0.922	pos	Apicoplast triosephosphate translocator APT1	Predicted	1 out of 5
A0A125YZG7	TGME49_306050	0.922	pos	FAS1 domain-containing protein	Predicted	1 out of 5
S8EWX2	TGME49_216710	0.922	pos	Transporter, major facilitator family protein	Predicted	1 out of 5
A0A125YJ87	TGME49_246580	0.922	pos	Uncharacterized protein	Predicted	1 out of 5
S8ETQ7	TGME49_315440	0.922	pos	Uncharacterized protein	Predicted	1 out of 5
A0A125YFG8	TGME49_236580	0.921	pos	Ribonucloprotein	Inferred from homology	2 out of 5
A0A125YPJ9	SRS11 TGME49_208850	0.921	pos	SAG-related sequence SRS11	Predicted	1 out of 5
S8F381	TGME49_229150	0.921	pos	Transporter, major facilitator family protein	Predicted	1 out of 5
S8G511	TGME49_235590	0.921	pos	Uncharacterized protein	Predicted	1 out of 5
A0A125YXI8	TGME49_301470	0.921	pos	Uncharacterized protein	Predicted	1 out of 5
S8FB89	TGME49_222420	0.921	pos	Uncharacterized protein	Predicted	1 out of 5
A0A125YY45	GRA3 TGME49_227280	0.92	pos	Dense granule protein GRA3	Predicted	1 out of 5
A0A125YI99	TGME49_271070	0.92	pos	OTU domain-containing protein	Predicted	1 out of 5
S8GRZ6	SRS19D TGME49_301170	0.92	pos	SAG-related sequence SRS19D	Predicted	1 out of 5
A0A125YGN3	SRS21 TGME49_283460	0.92	pos	SAG-related sequence SRS21	Predicted	1 out of 5
S8EPU2	TGME49_278420	0.92	pos	Toxoplasma gondii family A protein	Predicted	1 out of 5
A0A125YJR9	TGME49_283540	0.92	pos	Uncharacterized protein	Predicted	1 out of 5
S8GIT8	TGME49_270200	0.92	pos	Uncharacterized protein	Predicted	1 out of 5
S8GED0	TGME49_234540	0.92	pos	Uncharacterized protein	Predicted	1 out of 5
A0A125YV06	TGME49_312690	0.92	pos	Uncharacterized protein	Predicted	1 out of 5
S8F1Q3	TGME49_271985	0.92	pos	Uncharacterized protein	Predicted	1 out of 5
S8GGM9	TGME49_286770	0.92	pos	Uncharacterized protein	Predicted	1 out of 5
S8FCZ3	TGME49_320150	0.919	pos	Elongation factor Tu GTP binding domain-containing protein	Predicted	1 out of 5
S8F474	TGME49_259890	0.919	pos	Kazal-type serine protease inhibitor domain-containing protein	Predicted	1 out of 5
A0A125YI51	TGME49_316560	0.919	pos	Toxoplasma gondii family D protein	Predicted	1 out of 5
S8F4V8	TGME49_263260	0.919	pos	Transporter, major facilitator family protein	Predicted	1 out of 5
A0A125YTA1	TGME49_258700	0.919	pos	Transporter, major facilitator family protein	Predicted	1 out of 5
S8F7X9	TGME49_262660	0.919	pos	Uncharacterized protein	Predicted	1 out of 5
S8ES37	TGME49_310140	0.919	pos	Uncharacterized protein	Predicted	1 out of 5
S8F5N2	TGME49_205070	0.919	pos	Uncharacterized protein	Predicted	1 out of 5
S8G3T3	TGME49_309540	0.919	pos	Uncharacterized protein	Predicted	1 out of 5
A0A125YZG2	TGME49_306680	0.919	pos	Uncharacterized protein	Predicted	1 out of 5
S8F357	TGME49_289070	0.919	pos	E1-E2 ATPase subfamily protein	Predicted	2 out of 5
A0A125YXR7	ROP31 TGME49_258800	0.919	pos	Rhoptry kinase family protein ROP31	Predicted	2 out of 5
S8F316	TGME49_202910	0.918	pos	Zinc carboxypeptidase superfamily protein	Inferred from homology	1 out of 5
S8EV35	TGME49_309910	0.918	pos	Aa_trans domain-containing protein	Predicted	1 out of 5
A0A125YX58	ROP10 TGME49_315490	0.918	pos	Rhoptry protein ROP10	Predicted	1 out of 5
A0A125YJA5	SRS52A TGME49_315320	0.918	pos	SAG-related sequence SRS52A	Predicted	1 out of 5
A0A125YW77	TGME49_203230	0.918	pos	Uncharacterized protein	Predicted	1 out of 5
S8F3S6	TGME49_257720	0.918	pos	Proton ATPase, putative	Predicted	2 out of 5
A0A125YSS4	TGME49_313530	0.917	pos	Protein kish	Inferred from homology	2 out of 5
S8ESW8	TGME49_214920	0.917	pos	GPI-anchored wall transfer protein GWT1, putative	Predicted	1 out of 5
A0A125YIW4	TGME49_320630	0.917	pos	Phosphotransferase enzyme family protein	Predicted	1 out of 5
S8F229	TGME49_267730	0.917	pos	TPT domain-containing protein	Predicted	1 out of 5
A0A125YXK9	TGME49_291910	0.917	pos	Uncharacterized protein	Predicted	1 out of 5
S8F677	TGME49_301480	0.917	pos	Uncharacterized protein	Predicted	1 out of 5
A0A125YYK1	TGME49_216155	0.917	pos	Uncharacterized protein	Predicted	1 out of 5
A0A125YYE3	TGME49_245435	0.917	pos	Uncharacterized protein	Predicted	1 out of 5
S8GU77	TGME49_297270	0.917	pos	Uncharacterized protein	Predicted	1 out of 5
S8GG18	TGME49_305270	0.917	pos	Uncharacterized protein	Predicted	1 out of 5
A0A125YR73	TGME49_256980	0.917	pos	Glycerol-3-phosphate-acyltransferase	Predicted	2 out of 5
A0A125YW39	TGME49_304450	0.916	pos	Cation-transporting ATPase	Predicted	1 out of 5
S8F1Z4	TGME49_307580	0.916	pos	CBS domain-containing protein	Predicted	1 out of 5
S8EVP5	ROP2A TGME49_215785	0.916	pos	Rhoptry protein ROP2A (Fragment)	Predicted	1 out of 5
S8F9J3	TGME49_201640	0.916	pos	Uncharacterized protein	Predicted	1 out of 5
S8F1I6	TGME49_271040	0.916	pos	Uncharacterized protein	Predicted	1 out of 5
A0A125YL33	TGME49_231110	0.916	pos	Uncharacterized protein	Predicted	1 out of 5
A0A125YND9	TGME49_291840	0.916	pos	Uncharacterized protein	Predicted	1 out of 5
S8EQL3	TGME49_330000	0.916	pos	Cytochrome b	Predicted	2 out of 5
A0A125YRJ7	TGME49_275970	0.915	pos	Tubulin, putative	Inferred from homology	1 out of 5
A0A125YUS0	TGME49_319500	0.915	pos	Uncharacterized protein	Inferred from homology	1 out of 5
S8FAI2	TGME49_240830	0.915	pos	Hydrolase, alpha/beta fold family protein	Predicted	1 out of 5
A0A125YUE4	SRS46 TGME49_214190	0.915	pos	SAG-related sequence SRS46	Predicted	1 out of 5
S8EXV0	TGME49_227430	0.915	pos	Transmembrane amino acid transporter protein	Predicted	1 out of 5
S8G0K9	TGME49_249230	0.915	pos	Uncharacterized protein	Predicted	1 out of 5
A0A125YV93	TGME49_229230	0.915	pos	Uncharacterized protein	Predicted	1 out of 5
S8GA55	TGME49_273540	0.915	pos	Phosphatidylserine synthase, putative	Predicted	2 out of 5
S8GD61	RON9 TGME49_308810	0.915	pos	Rhoptry neck protein RON9	Predicted	2 out of 5
A0A125YR12	TGME49_206350	0.914	pos	ER-retrevial receptor Ter1p, putative	Inferred from homology	1 out of 5
S8F4W5	TGME49_238950	0.914	pos	Fatty acyl-CoA desaturase, putative	Inferred from homology	2 out of 5
A0A125YNV2	TGME49_216280	0.914	pos	Adenylate and guanylate cyclase catalytic domain-containing protein	Predicted	1 out of 5
S8G5C3	TGME49_211870	0.914	pos	LSU ribosomal protein L18P, putative	Predicted	1 out of 5
S8F854	TGME49_263230	0.914	pos	Uncharacterized protein	Predicted	1 out of 5
S8EMM0	TGME49_328300	0.914	pos	Uncharacterized protein	Predicted	1 out of 5
S8GLM5	TGME49_259900	0.914	pos	Uncharacterized protein	Predicted	1 out of 5
A0A125YY21	TGME49_306670	0.914	pos	Uncharacterized protein	Predicted	1 out of 5
A0A125YS12	TGME49_256800	0.914	pos	Uncharacterized protein	Predicted	1 out of 5
S8GUX0	TGME49_208050	0.914	pos	ABC transporter, putative	Predicted	2 out of 5
A0A125YK57	TGME49_226068	0.913	pos	DnaJ domain-containing protein	Predicted	1 out of 5
A0A125YHZ0	TGME49_295460	0.913	pos	Got1 family protein	Predicted	1 out of 5
A0A125YW85	TGME49_320740	0.913	pos	Uncharacterized protein	Predicted	1 out of 5
A0A125YXI5	TGME49_239880	0.913	pos	Uncharacterized protein	Predicted	1 out of 5
S8FZS1	TGME49_217420	0.913	pos	Uncharacterized protein	Predicted	1 out of 5
S8EXU2	TGME49_269000	0.913	pos	ABC transporter family protein	Predicted	2 out of 5
S8F1C1	TGME49_260220	0.912	pos	Folate/biopterin transporter subfamily protein	Inferred from homology	1 out of 5
S8F082	TGME49_290840	0.912	pos	Serine protease	Inferred from homology	1 out of 5
S8G1V5	TGME49_216500	0.912	pos	tRNA synthetase, putative	Inferred from homology	1 out of 5
S8EZ01	TGME49_266920	0.912	pos	Phosphodiesterase	Inferred from homology	3 out of 5
S8GL35	TGME49_257080	0.912	pos	Phosphodiesterase	Inferred from homology	3 out of 5
A0A125YIB5	TGME49_259590	0.912	pos	Membrane protein, putative	Predicted	1 out of 5
A0A125YUG9	MIC3 TGME49_319560	0.912	pos	Microneme protein MIC3	Predicted	1 out of 5
S8ESL5	SRS48K TGME49_207010	0.912	pos	SAG-related sequence SRS48K	Predicted	1 out of 5
S8GFL5	TGME49_227350	0.912	pos	SSD domain-containing protein	Predicted	1 out of 5
S8FAN9	TGME49_240080	0.912	pos	Uncharacterized protein	Predicted	1 out of 5
A0A125YZJ5	TGME49_314670	0.912	pos	Uncharacterized protein	Predicted	1 out of 5
S8F556	TGME49_273200	0.912	pos	Uncharacterized protein	Predicted	1 out of 5
A0A125YRH2	TGME49_318650	0.912	pos	Proton-translocating NAD(P)(+) transhydrogenase	Predicted	2 out of 5
S8G8Q9	RPS9 TGME49_218850	0.911	pos	Ribosomal protein RPS9	Inferred from homology	1 out of 5
A0A125YYC5	TGME49_228110	0.911	pos	Uncharacterized protein	Inferred from homology	1 out of 5
S8GAP4	TGME49_275568	0.911	pos	GPI transamidase subunit PIG-U protein	Inferred from homology	2 out of 5
S8EYP5	TGME49_306470	0.911	pos	Protein-S-isoprenylcysteine O-methyltransferase	Inferred from homology	2 out of 5
S8EWD3	TGME49_236020	0.911	pos	BT1 family protein	Predicted	1 out of 5
S8EU18	TGME49_325800	0.911	pos	EGF family domain-containing protein	Predicted	1 out of 5
A0A125YI78	TGME49_294300	0.911	pos	Uncharacterized protein	Predicted	1 out of 5
A0A125YVA5	TGME49_294400	0.911	pos	Uncharacterized protein	Predicted	1 out of 5
S8GTI7	TGME49_252330	0.91	pos	Uncharacterized protein	Predicted	1 out of 5
S8EYV0	TGME49_267690	0.91	pos	Uncharacterized protein	Predicted	1 out of 5
S8EUZ8	TGME49_310240	0.91	pos	Uncharacterized protein	Predicted	1 out of 5
A0A125YYV9	TGME49_246450	0.91	pos	Uncharacterized protein	Predicted	1 out of 5
S8EX21	TGME49_223810	0.91	pos	Uncharacterized protein	Predicted	1 out of 5
S8F1W3	TGME49_272650	0.91	pos	3'5'-cyclic nucleotide phosphodiesterase domain-containing protein	Predicted	2 out of 5
A0A125YU36	TGME49_309560	0.909	pos	Nmda receptor glutamate-binding chain	Inferred from homology	1 out of 5
S8G2G8	TGME49_315210	0.909	pos	Rhoptry protein, putative	Inferred from homology	1 out of 5
S8GML9	TGME49_263730	0.909	pos	Glycerol-3-phosphate dehydrogenase	Inferred from homology	2 out of 5
S8F8U9	ROM3 TGME49_212910	0.909	pos	RHOMBOID-like protein	Inferred from homology	2 out of 5
S8FDR8	TGME49_253170	0.909	pos	Zinc carboxypeptidase, putative	Inferred from homology	2 out of 5
S8EUE6	TGME49_312622	0.909	pos	DUF803 domain-containing protein	Predicted	1 out of 5
S8FBZ9	SRS25 TGME49_213280	0.909	pos	SAG-related sequence SRS25	Predicted	1 out of 5
A0A125YIC2	TGME49_230420	0.909	pos	Sarco/endoplasmic reticulum Ca2+-ATPase	Predicted	1 out of 5
A0A125YZQ1	TGME49_309100	0.909	pos	Uncharacterized protein	Predicted	1 out of 5
S8F9G5	TGME49_294410	0.909	pos	Uncharacterized protein	Predicted	1 out of 5
S8GR36	TGME49_286250	0.909	pos	Uncharacterized protein	Predicted	1 out of 5
S8F507	TGME49_285290	0.909	pos	Uncharacterized protein	Predicted	1 out of 5
A0A125YQJ0	TGME49_211680	0.908	pos	Protein disulfide-isomerase	Inferred from homology	2 out of 5
S8G8W2	ROM1 TGME49_200290	0.908	pos	RHOMBOID-like protein	Inferred from homology	2 out of 5
S8G7F3	TGME49_266335	0.908	pos	Toxoplasma gondii family A protein (Fragment)	Predicted	1 out of 5
S8ESG2	TGME49_251830	0.908	pos	Uncharacterized protein	Predicted	1 out of 5
A0A125YGQ5	TGME49_315240	0.908	pos	Uncharacterized protein	Predicted	1 out of 5
S8ESU5	TGME49_215140	0.908	pos	Uncharacterized protein	Predicted	1 out of 5
S8GA04	TGME49_272680	0.908	pos	Uncharacterized protein	Predicted	1 out of 5
S8GDT7	TGME49_205300	0.908	pos	Uncharacterized protein	Predicted	1 out of 5
S8F162	TGME49_269170	0.908	pos	Uncharacterized protein	Predicted	1 out of 5
S8F7L5	TGME49_253300	0.908	pos	Uncharacterized protein	Predicted	1 out of 5
S8F4K9	TGME49_240243	0.908	pos	Uncharacterized protein	Predicted	1 out of 5
S8F8I0	TGME49_321310	0.907	pos	16S rRNA processing protein RimM domain-containing protein	Inferred from homology	1 out of 5
A0A125YG22	TGME49_255650	0.907	pos	Palmitoyltransferase	Inferred from homology	2 out of 5
S8G6U3	NTH1 TGME49_305920	0.907	pos	Endonuclease III homolog	Inferred from homology	4 out of 5
S8F742	TGME49_254890	0.907	pos	CRAL-TRIO domain-containing protein	Predicted	1 out of 5
A0A125YZ88	TGME49_216180	0.907	pos	Uncharacterized protein	Predicted	1 out of 5
S8F926	TGME49_208330	0.907	pos	Uncharacterized protein	Predicted	1 out of 5
A0A125YGI5	TGME49_232260	0.907	pos	Uncharacterized protein	Predicted	1 out of 5
S8F4W1	TGME49_239010	0.907	pos	Uncharacterized protein	Predicted	1 out of 5
S8F0A4	TGME49_223770	0.907	pos	Uncharacterized protein	Predicted	1 out of 5
A0A125YUH8	TGME49_261690	0.907	pos	Uncharacterized protein	Predicted	1 out of 5
S8EML2	TGME49_212735	0.907	pos	Uncharacterized protein	Predicted	1 out of 5
S8F3H3	TGME49_256700	0.907	pos	Uncharacterized protein	Predicted	1 out of 5
S8GIR8	TGME49_269860	0.907	pos	Uncharacterized protein	Predicted	1 out of 5
S8FBP8	TGME49_285690	0.906	pos	Notch (Dsl) domain-containing protein	Predicted	1 out of 5
A0A125YP19	SRS30C TGME49_273120	0.906	pos	SAG-related sequence SRS30C	Predicted	1 out of 5
S8G357	TGME49_311765	0.906	pos	Uncharacterized protein	Predicted	1 out of 5
A0A125YZI9	TGME49_304460	0.906	pos	Zinc finger, C3HC4 type (RING finger) domain-containing protein	Predicted	1 out of 5
A0A125YR82	TGME49_305590	0.906	pos	ABC transporter transmembrane region domain-containing protein	Predicted	2 out of 5
S8FAQ7	TGME49_252640	0.905	pos	Plasma membrane ATPase	Inferred from homology	2 out of 5
S8GIN1	TGME49_254330	0.905	pos	Lipase	Predicted	1 out of 5
S8F081	TGME49_223480	0.905	pos	Sushi domain (Scr repeat) domain-containing protein	Predicted	1 out of 5
S8F3A1	TGME49_202110	0.905	pos	Uncharacterized protein	Predicted	1 out of 5
S8G7J3	TGME49_265470	0.905	pos	Uncharacterized protein	Predicted	1 out of 5
A0A125YGF0	TGME49_257380	0.905	pos	Uncharacterized protein	Predicted	1 out of 5
S8GRC2	TGME49_220340	0.905	pos	Uncharacterized protein	Predicted	1 out of 5
S8F4I9	TGME49_269920	0.905	pos	Phosphatidylserine decarboxylase	Predicted	2 out of 5
S8G4H4	TGME49_214300	0.904	pos	Ephrin_rec_like domain-containing protein	Predicted	1 out of 5
S8GMI2	TGME49_263410	0.904	pos	Scavenger receptor cysteine-rich domain-containing protein	Predicted	1 out of 5
S8G252	TGME49_316280	0.904	pos	Transporter, major facilitator family protein	Predicted	1 out of 5
A0A125YI13	TGME49_295990	0.904	pos	Ubiquitin conjugating enzyme E2, putative	Predicted	1 out of 5
S8F8P1	TGME49_206540	0.904	pos	Uncharacterized protein	Predicted	1 out of 5
A0A125YK41	TGME49_229500	0.904	pos	Uncharacterized protein	Predicted	1 out of 5
A0A125YV42	TGME49_315500	0.904	pos	Uncharacterized protein	Predicted	1 out of 5
S8ERY4	TGME49_310690	0.904	pos	Uncharacterized protein	Predicted	1 out of 5
A0A125YJC5	TGME49_277920	0.904	pos	Uncharacterized protein	Predicted	1 out of 5
S8EZD3	TGME49_215050	0.904	pos	Uncharacterized protein	Predicted	1 out of 5
A0A125YJM3	TGME49_220870	0.904	pos	Uncharacterized protein	Predicted	1 out of 5
A0A125YTJ7	TGME49_316270	0.903	pos	Geranylgeranyl transferase type-2 subunit beta	Inferred from homology	2 out of 5
S8G4V0	TGME49_236150	0.903	pos	Uncharacterized protein	Predicted	1 out of 5
S8F5M9	TGME49_205120	0.903	pos	Uncharacterized protein	Predicted	1 out of 5
A0A125YG98	TGME49_313680	0.902	pos	Transmembrane protein 163	Inferred from homology	2 out of 5
S8EUV5	TGME49_227370	0.902	pos	Hydrolase CocE/NonD family protein	Predicted	1 out of 5
S8GIC9	MIC17A TGME49_200250	0.902	pos	Microneme protein MIC17A	Predicted	1 out of 5
S8EXK9	MIC17C TGME49_200230	0.902	pos	Microneme protein MIC17C	Predicted	1 out of 5
S8F0R5	TGME49_200270	0.902	pos	PAN/Apple domain-containing protein	Predicted	1 out of 5
S8EVJ7	TGME49_248870	0.902	pos	SNARE associated Golgi protein	Predicted	1 out of 5
A0A125YNP8	TGME49_231100	0.902	pos	Uncharacterized protein	Predicted	1 out of 5
S8F9R2	TGME49_281360	0.902	pos	Uncharacterized protein	Predicted	1 out of 5
A0A125YJG8	CDC48AP TGME49_321640	0.902	pos	Cell division protein CDC48AP	Predicted	2 out of 5
S8EUK3	TGME49_312110	0.901	pos	Apicoplast-associated thioredoxin family protein Atrx1	Predicted	1 out of 5
A0A125YVM0	GRA9 TGME49_251540	0.901	pos	Dense granule protein GRA9	Predicted	1 out of 5
A0A125YU17	TGME49_231990	0.901	pos	Uncharacterized protein	Predicted	1 out of 5
S8EZZ8	TGME49_230950	0.901	pos	Uncharacterized protein	Predicted	1 out of 5
S8FC25	TGME49_213570	0.901	pos	Uncharacterized protein	Predicted	1 out of 5
S8EU05	TGME49_223600	0.901	pos	Uncharacterized protein	Predicted	1 out of 5
A0A125YQW4	TGME49_216460	0.901	pos	Uncharacterized protein	Predicted	1 out of 5
A0A125YFK9	ROP8 TGME49_215775	0.9	pos	Rhoptry protein ROP8	Predicted	1 out of 5
S8GH43	TGME49_264870	0.9	pos	Sodium:neurotransmitter symporter family protein	Predicted	1 out of 5
A0A125YWB3	TGME49_300990	0.9	pos	Toxoplasma gondii family C protein	Predicted	1 out of 5
S8G8K4	TGME49_219630	0.9	pos	Flavodoxin domain-containing protein	Predicted	2 out of 5
S8F1P4	TGME49_271888	0.899	pos	3-ketoacyl-CoA reductase, putative	Inferred from homology	1 out of 5
A0A125YQE3	TGME49_299060	0.899	pos	Sodium/hydrogen exchanger NHE2	Inferred from homology	1 out of 5
A0A125YVD7	TGME49_239250	0.899	pos	Diacylglycerol kinase	Inferred from homology	2 out of 5
A0A125YR49	TGME49_248670	0.899	pos	H(+)-exporting diphosphatase	Inferred from homology	2 out of 5
A0A125YKM5	TGME49_318570	0.899	pos	Vesicle transport protein	Inferred from homology	2 out of 5
A0A125YHY7	TGME49_215910	0.899	pos	bMG10 domain-containing protein	Predicted	1 out of 5
S8GTN4	GRA12 TGME49_275850	0.899	pos	Dense granule protein GRA12	Predicted	1 out of 5
S8F0B5	RON4 TGME49_229010	0.899	pos	Rhoptry neck protein RON4	Predicted	1 out of 5
S8GAG4	SRS29A TGME49_233450	0.899	pos	SAG-related sequence SRS29A	Predicted	1 out of 5
S8FEJ2	TGME49_298060	0.899	pos	Toxoplasma gondii family C protein	Predicted	1 out of 5
S8EXI5	TGME49_210245	0.899	pos	Uncharacterized protein	Predicted	1 out of 5
A0A125YL67	TGME49_223000	0.898	pos	Dynein light chain	Inferred from homology	2 out of 5
A0A125YM35	TGME49_252200	0.898	pos	Palmitoyltransferase	Inferred from homology	2 out of 5
A0A125YQ38	TGME49_250870	0.898	pos	Palmitoyltransferase	Inferred from homology	2 out of 5
S8GI59	TGME49_292310	0.898	pos	RNA polymerase Rpb7, N-terminal domain-containing protein	Predicted	1 out of 5
A0A125YZK5	TGME49_255245	0.898	pos	Uncharacterized protein	Predicted	1 out of 5
S8EXS0	TGME49_268820	0.898	pos	Uncharacterized protein	Predicted	1 out of 5
S8ES38	TGME49_249340	0.898	pos	Uncharacterized protein	Predicted	1 out of 5
S8GE76	TGME49_203240	0.898	pos	Uncharacterized protein	Predicted	1 out of 5
A0A125YJE3	ABCG87 TGME49_244270	0.898	pos	ATP-binding cassette G family transporter ABCG87	Predicted	2 out of 5
S8F7W3	TGME49_221350	0.897	pos	Copper transporter	Inferred from homology	2 out of 5
S8EU53	TGME49_224310	0.897	pos	Palmitoyltransferase	Inferred from homology	2 out of 5
S8F431	TGME49_259130	0.897	pos	4-hydroxybenzoate polyprenyltransferase, mitochondrial	Inferred from homology	3 out of 5
A0A125YL01	TGME49_223910	0.897	pos	Acyltransferase domain-containing protein	Predicted	1 out of 5
A0A125YLY6	TGME49_321170	0.897	pos	Toxoplasma gondii family C protein	Predicted	1 out of 5
S8F2N5	TGME49_204520	0.897	pos	Uncharacterized protein	Predicted	1 out of 5
S8GFD4	TGME49_244335	0.897	pos	Uncharacterized protein	Predicted	1 out of 5
S8GNN2	TGME49_202940	0.897	pos	Uncharacterized protein	Predicted	1 out of 5
S8EVF0	TGME49_248380	0.897	pos	Uncharacterized protein	Predicted	1 out of 5
S8GKS3	TGME49_255260	0.896	pos	Apical membrane antigen AMA1	Evidence at protein level	2 out of 5
A0A125YYW5	TGME49_233130	0.896	pos	Nucleoside transporter protein	Inferred from homology	1 out of 5
S8G9U7	TGME49_249270	0.896	pos	Protein disulfide isomerase-related protein (Provisional), putative	Inferred from homology	1 out of 5
S8GHX4	TGME49_290940	0.896	pos	Transmembrane 9 superfamily member	Inferred from homology	1 out of 5
S8F0J0	TGME49_224840	0.896	pos	Phosphodiesterase	Inferred from homology	3 out of 5
S8EZY4	TGME49_231130	0.896	pos	Peptidase_M28 domain-containing protein	Predicted	1 out of 5
S8GFZ8	TGME49_304930	0.896	pos	Uncharacterized protein	Predicted	1 out of 5
A0A125YFG7	TGME49_258360	0.896	pos	Uncharacterized protein	Predicted	1 out of 5
S8EYA7	TGME49_270270	0.895	pos	Uncharacterized protein	Inferred from homology	1 out of 5
S8FC70	TGME49_237800	0.895	pos	Dense granule protein GRA11	Predicted	1 out of 5
S8GQV1	TGME49_284170	0.895	pos	DHHC zinc finger domain-containing protein	Predicted	1 out of 5
S8F259	SR1 TGME49_267410	0.895	pos	Scavenger receptor protein SR1	Predicted	1 out of 5
S8F759	TGME49_258512	0.895	pos	Uncharacterized protein	Predicted	1 out of 5
S8F453	TGME49_268610	0.895	pos	Uncharacterized protein	Predicted	1 out of 5
A0A125YP51	TGME49_295995	0.895	pos	Uncharacterized protein	Predicted	1 out of 5
S8FA36	TGME49_254920	0.895	pos	Uncharacterized protein	Predicted	1 out of 5
A0A125YFI5	TGME49_208770	0.895	pos	Uncharacterized protein	Predicted	1 out of 5
S8GDC8	TGME49_215520	0.895	pos	Uncharacterized protein	Predicted	1 out of 5
A0A125YQK6	TGME49_320270	0.894	pos	Uncharacterized protein	Inferred from homology	1 out of 5
S8GRW6	TGME49_212410	0.894	pos	Dense granule protein GRA11	Predicted	1 out of 5
A0A125YSX4	ROP20 TGME49_258230	0.894	pos	Rhoptry kinase family protein ROP20	Predicted	1 out of 5
S8GC06	TGME49_313760	0.894	pos	RING-type domain-containing protein	Predicted	1 out of 5
A0A125YTP0	TGME49_227570	0.894	pos	Transmembrane amino acid transporter protein	Predicted	1 out of 5
S8FBT7	TGME49_220330	0.894	pos	Uncharacterized protein	Predicted	1 out of 5
A0A125YWM0	TGME49_278850	0.893	pos	Palmitoyltransferase	Inferred from homology	2 out of 5
S8ERZ4	TGME49_310520	0.893	pos	Phosphodiesterase	Inferred from homology	3 out of 5
S8G5E9	TGME49_223440	0.893	pos	DEAD/DEAH box helicase domain-containing protein	Predicted	1 out of 5
A0A125YUU8	TGME49_253690	0.893	pos	Uncharacterized protein	Predicted	1 out of 5
A0A125YMA2	TGME49_313650	0.893	pos	Uncharacterized protein	Predicted	1 out of 5
S8F927	TGME49_203560	0.893	pos	Uncharacterized protein	Predicted	1 out of 5
S8ERU4	TGME49_311220	0.893	pos	Uncharacterized protein	Predicted	1 out of 5
S8GDN9	TGME49_214410	0.893	pos	Uncharacterized protein	Predicted	1 out of 5
S8F9S2	TGME49_281520	0.893	pos	Zinc finger, C3HC4 type (RING finger) domain-containing protein	Predicted	1 out of 5
S8GQU8	TGME49_284530	0.892	pos	Uncharacterized protein	Inferred from homology	1 out of 5
A0A125YJG3	TGME49_241880	0.892	pos	Phosphodiesterase	Inferred from homology	3 out of 5
S8ERH2	TGME49_313020	0.892	pos	STAS domain-containing protein	Predicted	1 out of 5
S8ET88	TGME49_237015	0.892	pos	Uncharacterized protein	Predicted	1 out of 5
S8F3R9	TGME49_292190	0.892	pos	Uncharacterized protein	Predicted	1 out of 5
A0A125YLQ6	TGME49_301690	0.892	pos	Uncharacterized protein	Predicted	1 out of 5
S8F7P5	TGME49_261480	0.892	pos	Phosphatidyl serine synthase	Predicted	2 out of 5
S8EZ49	TGME49_266366	0.891	pos	BT1 family protein	Inferred from homology	1 out of 5
S8FBK0	TGME49_321400	0.891	pos	Microsomal signal peptidase (Spc12) domain-containing protein	Inferred from homology	1 out of 5
A0A125YT01	TGME49_280500	0.891	pos	Inorganic anion transporter, sulfate permease (SulP) family protein	Predicted	1 out of 5
S8FD16	TGME49_320500	0.891	pos	Patched family protein	Predicted	1 out of 5
A0A125YYB0	TGME49_273510	0.891	pos	Uncharacterized protein	Predicted	1 out of 5
S8GUK7	TGME49_209945	0.891	pos	Uncharacterized protein	Predicted	1 out of 5
A0A125YXB1	ROP14 TGME49_315220	0.89	pos	Rhoptry protein ROP14	Inferred from homology	2 out of 5
S8F7E9	PBGS TGME49_253900	0.89	pos	Delta-aminolevulinic acid dehydratase	Inferred from homology	3 out of 5
S8G8P0	TGME49_292020	0.89	pos	GCC2 and GCC3 domain-containing protein	Predicted	1 out of 5
S8F139	TGME49_227150	0.89	pos	Glutaredoxin, putative	Predicted	1 out of 5
S8F6N8	SRS39 TGME49_281930	0.89	pos	SAG-related sequence SRS39	Predicted	1 out of 5
S8EYI1	TGME49_305530	0.89	pos	Uncharacterized protein	Predicted	1 out of 5
S8ET73	TGME49_237180	0.89	pos	Uncharacterized protein	Predicted	1 out of 5
S8GK54	TGME49_232120	0.889	pos	Uncharacterized protein	Inferred from homology	1 out of 5
S8F5Y4	TGME49_203420	0.889	pos	4'-phosphopantetheinyl transferase domain-containing protein	Inferred from homology	2 out of 5
S8ETZ0	TGME49_212310	0.889	pos	V-type proton ATPase proteolipid subunit	Inferred from homology	2 out of 5
S8F3F6	TGME49_290330	0.889	pos	Chloride transporter, chloride channel (ClC) family protein	Predicted	1 out of 5
S8G6N7	TGME49_304955	0.889	pos	Serine/threonine specific protein phosphatase	Predicted	1 out of 5
A0A125YPS9	TGME49_295020	0.889	pos	Sterol-sensing domain of SREBP cleavage-activation domain-containing protein	Predicted	1 out of 5
S8F8N8	TGME49_209820	0.889	pos	Syntaxin protein	Predicted	1 out of 5
A0A125YWT2	TGME49_276860	0.889	pos	Uncharacterized protein	Predicted	1 out of 5
A0A125YWQ9	TGME49_222090	0.889	pos	Uncharacterized protein	Predicted	1 out of 5
S8F339	TGME49_202650	0.889	pos	Uncharacterized protein	Predicted	1 out of 5
S8GPG6	TGME49_243378	0.889	pos	Uncharacterized protein	Predicted	1 out of 5
S8EW03	TGME49_251180	0.888	pos	KRUF family protein	Predicted	1 out of 5
A0A125YMF8	MIC1 TGME49_291890	0.888	pos	Microneme protein MIC1	Predicted	1 out of 5
S8GR95	TGME49_220080	0.888	pos	Toxoplasma gondii family C protein	Predicted	1 out of 5
S8EQJ0	TGME49_316130	0.888	pos	Uncharacterized protein	Predicted	1 out of 5
S8F0Q9	TGME49_225500	0.888	pos	Uncharacterized protein	Predicted	1 out of 5
A0A125YH51	TGME49_262940	0.887	pos	Aspartyl proteinase (Eimepsin), putative	Inferred from homology	1 out of 5
S8EMW2	TGME49_307800	0.887	pos	GDA1/CD39 (Nucleoside phosphatase) family protein	Inferred from homology	2 out of 5
S8GQ48	TGME49_240770	0.887	pos	Cytochrome b5 family heme/steroid binding domain-containing protein	Predicted	1 out of 5
S8EWX9	TGME49_289570	0.887	pos	Phosphatidylinositol transfer protein	Predicted	1 out of 5
A0A125YV22	SRS16C TGME49_320180	0.887	pos	SAG-related sequence SRS16C	Predicted	1 out of 5
S8F4B1	TGME49_268980	0.887	pos	Uncharacterized protein	Predicted	1 out of 5
S8EZB8	TGME49_215328	0.887	pos	Uncharacterized protein	Predicted	1 out of 5
S8F837	TGME49_263100	0.887	pos	Uncharacterized protein	Predicted	1 out of 5
S8EW26	TGME49_266410	0.887	pos	Uncharacterized protein	Predicted	1 out of 5
A0A125YQU7	TGME49_241000	0.887	pos	Uncharacterized protein	Predicted	1 out of 5
A0A125YSQ2	TGME49_217870	0.886	pos	Palmitoyltransferase	Inferred from homology	2 out of 5
S8FBC4	TGME49_297070	0.886	pos	Alpha-carbonic anhydrase domain-containing protein	Predicted	1 out of 5
S8G1D6	TGME49_278180	0.886	pos	Uncharacterized protein	Predicted	1 out of 5
S8GUQ4	TGME49_209510	0.886	pos	Uncharacterized protein	Predicted	1 out of 5
S8F157	TGME49_269120	0.885	pos	Oxidoreductase, putative	Inferred from homology	1 out of 5
S8FDH8	TGME49_254200	0.885	pos	Anticodon binding domain-containing protein	Predicted	1 out of 5
S8G453	SRS48E TGME49_296640	0.885	pos	SAG-related sequence SRS48E	Predicted	1 out of 5
A0A125YV81	TGME49_248840	0.885	pos	Transporter, major facilitator family protein	Predicted	1 out of 5
S8G2N5	TGME49_314570	0.885	pos	Uncharacterized protein	Predicted	1 out of 5
A0A125YIX0	TGME49_233695	0.885	pos	Uncharacterized protein	Predicted	1 out of 5
S8F5M0	TGME49_205280	0.885	pos	Uncharacterized protein	Predicted	1 out of 5
S8GJ85	TGME49_275770	0.885	pos	Uncharacterized protein	Predicted	1 out of 5
S8G8Q6	SRS36C TGME49_292270	0.884	pos	SAG-related sequence SRS36C	Predicted	1 out of 5
S8GR25	TGME49_286500	0.884	pos	Uncharacterized protein	Predicted	1 out of 5
S8ERC6	TGME49_313660	0.884	pos	Uncharacterized protein	Predicted	1 out of 5
S8GNM2	TGME49_203030	0.883	pos	N-methyl-D-aspartate receptor-associated protein	Inferred from homology	1 out of 5
[truncated: 7,165 more rows]

## Sheet: Babesia bovis T2Bo
ID	UniProtID	Vacceed	Status	Exported AA	Exported SS	Exported	Protein Name	Protein existence	Annotation score
[truncated: 3,706 more rows]
