# Supplementary material for: Compilation of parasitic immunogenic proteins from 30 years of published research using machine learning and natural language processing
Source: Sci Rep. 2022 Jun 20;12:10349. doi: 10.1038/s41598-022-13790-1 (PMC9208253; doi:10.1038/s41598-022-13790-1)
Supplement: Supplementary file 11 — Supplementary Information 11. [file 41598_2022_13790_MOESM11_ESM.xlsx]

## Sheet: Species + Diseases
TaxonID	Species	Class	Phylum	Disease	Common (other) disease names
29170	Ancylostoma caninum	helminthic	Nematoda	ancylostomiasis	hookworm disease
53326	Ancylostoma ceylanicum	helminthic	Nematoda	ancylostomiasis	hookworm disease
51022	Ancylostoma duodenale	helminthic	Nematoda	ancylostomiasis	hookworm disease
53327	Ancylostoma tubaeforme	helminthic	Nematoda	ancylostomiasis	hookworm disease
6313	Angiostrongylus cantonensis	helminthic	Nematoda	angiostrongyliasis	rat lungworm disease
6252	Ascaris lumbricoides	helminthic	Nematoda	ascariasis	raccoon roundworm
5866	Babesia bigemina	protozoan	Apicomplexa	babesiosis
5865	Babesia bovis	protozoan	Apicomplexa	babesiosis
484906	Babesia bovis T2Bo	protozoan	Apicomplexa	babesiosis	Texas Cattle Fever
323732	Babesia duncani	protozoan	Apicomplexa	babesiosis
5868	Babesia microti	protozoan	Apicomplexa	babesiosis
1133968	Babesia microti strain RI	protozoan	Apicomplexa	babesiosis
273649	Babesia orientalis	protozoan	Apicomplexa	babesiosis
189622	Babesia ovata	protozoan	Apicomplexa	babesiosis
462227	Babesia sp. Xinjiang	protozoan	Apicomplexa	babesiosis
6259	Baylisascaris procyonis	helminthic	Nematoda	baylisascariasis
6279	Brugia malayi	ectoparasite	Nematoda	filariasis	elephantiasis,lymphatic filariasis
79923	Clonorchis sinensis	helminthic	Platyhelminthes	clonorchiasis
27828	Cooperia oncophora	helminthic	Nematoda	illness only	Small intestinal worm
353151	Cryptosporidium hominis TU502	protozoan	Apicomplexa	cryptosporidiosis
441375	Cryptosporidium muris RN66	protozoan	Apicomplexa	cryptosporidiosis
5807	Cryptosporidium parvum	protozoan	Apicomplexa	cryptosporidiosis
353152	Cryptosporidium parvum Iowa II	protozoan	Apicomplexa	cryptosporidiosis
857276	Cryptosporidium ubiquitum	protozoan	Apicomplexa	cryptosporidiosis
88456	Cyclospora cayetanensis	protozoan	Apicomplexa	cyclosporiasis
108521	Diphyllobothrium stemmacephalum	helminthic	Platyhelminthes	diphyllobothriasis
66787	Dipylidium caninum	heartworm	Platyhelminthes	illness only
6287	Dirofilaria immitis	helminthic	Nematoda	dirofilariasis	heartworm disease
31241	Dirofilaria repens	helminthic	Nematoda	dirofilariasis	heartworm disease
1255173	Dirofilaria sp. 'hongkongensis'	helminthic	Nematoda	dirofilariasis	heartworm disease
318479	Dracunculus medinensis	helminthic	Nematoda	dracunculiasis	guinea worm disease
519352	Echinococcus canadensis	helminthic	Platyhelminthes	cystic echinococcosis
519353	Echinococcus equinus	helminthic	Platyhelminthes	cystic echinococcosis
460528	Echinococcus felidis	helminthic	Platyhelminthes	cystic echinococcosis
6210	Echinococcus granulosus	helminthic	Platyhelminthes	cystic echinococcosis	hydatidosis, hydatid disease
2212968	Echinococcus granulosus sensu lato genotype G6	helminthic	Platyhelminthes	cystic echinococcosis	hydatidosis, hydatid disease
2212969	Echinococcus granulosus sensu lato genotype G7	helminthic	Platyhelminthes	cystic echinococcosis	hydatidosis, hydatid disease
6211	Echinococcus multilocularis	helminthic	Platyhelminthes	alveolar echinococcosis
6212	Echinococcus oligarthrus	helminthic	Platyhelminthes	neotropical echinococcosis
446560	Echinococcus ortleppi	helminthic	Platyhelminthes	cystic echinococcosis
260967	Echinococcus shiquicus	helminthic	Platyhelminthes	echinococcosis
6213	Echinococcus vogeli	helminthic	Platyhelminthes	neotropical echinococcosis
5801	Eimeria acervulina	protozoan	Apicomplexa	coccidiosis
352384	Eimeria furonis	protozoan	Apicomplexa	coccidiosis
5804	Eimeria maxima	protozoan	Apicomplexa	coccidiosis
44415	Eimeria mitis	protozoan	Apicomplexa	coccidiosis
51315	Eimeria necatrix	protozoan	Apicomplexa	coccidiosis
5802	Eimeria tenella	protozoan	Apicomplexa	coccidiosis	hemorrhagic cecal coccidiosis
480043	Eimeria tenella strain Penn State	protozoan	Apicomplexa	coccidiosis
294381	Entamoeba histolytica HM-1:IMSS	protozoan	Evosea	amebiasis	amebic dysentery
51028	Enterobius vermicularis	helminthic	Nematoda	enterobiasis
46835	Fasciola gigantica	helminthic	Platyhelminthes	fascioliasis	liver Fluke
6192	Fasciola hepatica	helminthic	Platyhelminthes	fascioliasis
27845	Fasciolopsis buski	helminthic	Platyhelminthes	fasciolopsiasis
5741	Giardia intestinalis	protozoan	Metamonada	giardiasis
184922	Giardia lamblia	protozoan	Metamonada	giardiasis
279402	Gnathostoma doloresi	helminthic	Nematoda	gnathostomiasis
279403	Gnathostoma nipponicum	helminthic	Nematoda	gnathostomiasis
75299	Gnathostoma spinigerum	helminthic	Nematoda	gnathostomiasis
2056420	Haemaphysalis bancrofti	ectoparasite	Arthropoda	disease vector	bush tick
44386	Haemaphysalis longicornis	ectoparasite	Arthropoda	disease vector	bush tick
75445	Haematobia irritans irritans	ectoparasite	Arthropoda	disease vector	Buffalo flies
6289	Haemonchus contortus	helminthic	Nematoda	haemonchosis	barber's pole worm
135588	Histomonas meleagridis	protozoan	Metamonada	histomoniasis
6216	Hymenolepis diminuta	helminthic	Platyhelminthes	hymenolepiasis
5932	Ichthyophthirius multifiliis	protozoan	Ciliophora	white spot disease	ICH infection
65647	Ixodes holocyclus	ectoparasite	Arthropoda	paralysis	paralysis tick
420245	Leishmania braziliensis MHOM/BR/75/M2904	protozoan	Euglenozoa	leishmaniasis
5661	Leishmania donovani	protozoan	Euglenozoa	leishmaniasis	Visceral leishmaniasis
5671	Leishmania infantum	protozoan	Euglenozoa	leishmaniasis
435258	Leishmania infantum JPCM5	protozoan	Euglenozoa	leishmaniasis	Infantile visceral leishmaniasis
347515	Leishmania major strain Friedlin	protozoan	Euglenozoa	leishmaniasis	Cutaneous leishmaniasis
929439	Leishmania mexicana MHOM/GT/2001/U1103	protozoan	Euglenozoa	leishmaniasis
5679	Leishmania panamensis	protozoan	Euglenozoa	leishmaniasis
5689	Leishmania tarentolae	protozoan	Euglenozoa	leishmaniasis
7209	Loa loa	helminthic	Nematoda	loiasis
7375	Lucilia cuprina	ectoparasite	Arthropoda	flystrike
28841	Moniezia expansa	helminthic	Platyhelminthes	illness only	intestinal tapeworm
51031	Necator americanus	helminthic	Nematoda	necatoriasis
29176	Neospora caninum	protozoan	Apicomplexa	neosporosis
572307	Neospora caninum Liverpool	protozoan	Apicomplexa	neosporosis
6282	Onchocerca volvulus	helminthic	Nematoda	onchocerciasis	river blindness
147828	Opisthorchis felineus	helminthic	Platyhelminthes	Opisthorchiasis
6198	Opisthorchis viverrini	helminthic	Platyhelminthes	Opisthorchiasis
100268	Paragonimus heterotremus	helminthic	Platyhelminthes	paragonimiasis
59629	Paragonimus ohirai	helminthic	Platyhelminthes	paragonimiasis
34504	Paragonimus westermani	helminthic	Platyhelminthes	paragonimiasis
1586379	Paragonimus westermani complex sp. type 1	helminthic	Platyhelminthes	paragonimiasis
5821	Plasmodium berghei	protozoan	Apicomplexa	malaria
5823	Plasmodium berghei ANKA	protozoan	Apicomplexa	malaria
31271	Plasmodium chabaudi chabaudi	protozoan	Apicomplexa	malaria
208452	Plasmodium coatneyi	protozoan	Apicomplexa	malaria
1120755	Plasmodium cynomolgi strain B	protozoan	Apicomplexa	malaria
5833	Plasmodium falciparum	protozoan	Apicomplexa	malaria
36329	Plasmodium falciparum 3D7	protozoan	Apicomplexa	malaria
31275	Plasmodium floridense	protozoan	Apicomplexa	malaria
5857	Plasmodium fragile	protozoan	Apicomplexa	malaria
647221	Plasmodium gaboni	protozoan	Apicomplexa	malaria
5849	Plasmodium gallinaceum	protozoan	Apicomplexa	malaria
77519	Plasmodium gonderi	protozoan	Apicomplexa	malaria
1237626	Plasmodium inui San Antonio 1	protozoan	Apicomplexa	malaria
111598	Plasmodium juxtanucleare	protozoan	Apicomplexa	malaria
5850	Plasmodium knowlesi	protozoan	Apicomplexa	malaria
5851	Plasmodium knowlesi strain H	protozoan	Apicomplexa	malaria
5858	Plasmodium malariae	protozoan	Apicomplexa	malaria
27989	Plasmodium mexicanum	protozoan	Apicomplexa	malaria
5854	Plasmodium reichenowi	protozoan	Apicomplexa	malaria
85471	Plasmodium relictum	protozoan	Apicomplexa	malaria
5859	Plasmodium simium	protozoan	Apicomplexa	malaria
880535	Plasmodium sp. gorilla clade G2	protozoan	Apicomplexa	malaria
54757	Plasmodium vinckei vinckei	protozoan	Apicomplexa	malaria
5855	Plasmodium vivax	protozoan	Apicomplexa	malaria
126793	Plasmodium vivax Sal-1	protozoan	Apicomplexa	malaria
5861	Plasmodium yoelii	protozoan	Apicomplexa	malaria
1902292	Pseudoterranova decipiens sensu lato Germany	helminthic	Nematoda	anisakiasis
1213265	Rhipicephalus australis	ectoparasite	Arthropoda	disease vector	cattle tick
42890	Sarcocystis neurona	protozoan	Apicomplexa	sarcocystosis	myeloencephalitis
6185	Schistosoma haematobium	helminthic	Platyhelminthes	schistosomiasis	bilharzia
216970	Schistosoma indicum	helminthic	Platyhelminthes	schistosomiasis
6182	Schistosoma japonicum	helminthic	Platyhelminthes	schistosomiasis
6183	Schistosoma mansoni	helminthic	Platyhelminthes	schistosomiasis
38744	Schistosoma mekongi	helminthic	Platyhelminthes	schistosomiasis
6189	Schistosoma spindale	helminthic	Platyhelminthes	schistosomiasis
35570	Stomoxys calcitrans	ectoparasite	Arthropoda	disease vector	stable fly
174720	Strongyloides papillosus	helminthic	Nematoda	strongyloidiasis
34506	Strongyloides ratti	helminthic	Nematoda	strongyloidiasis
6248	Strongyloides stercoralis	helminthic	Nematoda	strongyloidiasis
75913	Strongyloides venezuelensis	helminthic	Nematoda	strongyloidiasis
749910	Taenia arctos	helminthic	Platyhelminthes	cysticercosis	cestodiasis,neurocysticercosis,taeniasis,tapeworm infection
60517	Taenia asiatica	helminthic	Platyhelminthes	cysticercosis	cestodiasis,neurocysticercosis,taeniasis,tapeworm infection
6207	Taenia crassiceps	helminthic	Platyhelminthes	cysticercosis	cestodiasis,neurocysticercosis,taeniasis,tapeworm infection
1453888	Taenia crocutae	helminthic	Platyhelminthes	cysticercosis	cestodiasis,neurocysticercosis,taeniasis,tapeworm infection
85431	Taenia hydatigena	helminthic	Platyhelminthes	cysticercosis	cestodiasis,neurocysticercosis,taeniasis,tapeworm infection
1035110	Taenia laticollis	helminthic	Platyhelminthes	cysticercosis	cestodiasis,neurocysticercosis,taeniasis,tapeworm infection
432621	Taenia madoquae	helminthic	Platyhelminthes	cysticercosis	cestodiasis,neurocysticercosis,taeniasis,tapeworm infection
159981	Taenia martis	helminthic	Platyhelminthes	cysticercosis	cestodiasis,neurocysticercosis,taeniasis,tapeworm infection
94034	Taenia multiceps	helminthic	Platyhelminthes	cysticercosis	cestodiasis,neurocysticercosis,taeniasis,tapeworm infection
6203	Taenia ovis	helminthic	Platyhelminthes	cysticercosis	cestodiasis,neurocysticercosis,taeniasis,tapeworm infection
85432	Taenia pisiformis	helminthic	Platyhelminthes	cysticercosis	cestodiasis,neurocysticercosis,taeniasis,tapeworm infection
432622	Taenia regis	helminthic	Platyhelminthes	cysticercosis	cestodiasis,neurocysticercosis,taeniasis,tapeworm infection
6206	Taenia saginata	helminthic	Platyhelminthes	cysticercosis	cestodiasis,neurocysticercosis,taeniasis,tapeworm infection
94035	Taenia serialis	helminthic	Platyhelminthes	cysticercosis	cestodiasis,neurocysticercosis,taeniasis,tapeworm infection
6204	Taenia solium	helminthic	Platyhelminthes	cysticercosis	cestodiasis,neurocysticercosis,taeniasis,tapeworm infection
529880	Taenia twitchelli	helminthic	Platyhelminthes	cysticercosis	cestodiasis,neurocysticercosis,taeniasis,tapeworm infection
45464	Teladorsagia circumcincta	helminthic	Nematoda	teladorsagiosis	brown stomach worm,tellies
5874	Theileria annulata	protozoan	Apicomplexa	theileriosis	tropical theileriosis,East Coast fever
869250	Theileria orientalis strain Shintoku	protozoan	Apicomplexa	theileriosis	tropical theileriosis,East Coast fever
5875	Theileria parva	protozoan	Apicomplexa	theileriosis	tropical theileriosis,East Coast fever
333668	Theileria parva strain Muguga	protozoan	Apicomplexa	theileriosis	tropical theileriosis,East Coast fever
6265	Toxocara canis	helminthic	Nematoda	toxocariasis	Ocular Larva Migrans,Visceral Larva Migrans,Visceral toxocariasis, Ocular toxocariasis
6266	Toxocara cati	helminthic	Nematoda	toxocariasis
321166	Toxocara malaysiensis	helminthic	Nematoda	toxocariasis
508771	Toxoplasma gondii ME49	protozoan	Apicomplexa	toxoplasmosis
383379	Toxoplasma gondii RH	protozoan	Apicomplexa	toxoplasmosis
5811	Toxoplasma gondii	protozoan	Apicomplexa	toxoplasmosis
45882	Trichinella britovi	helminthic	Nematoda	trichinellosis	trichinosis
144512	Trichinella murrelli	helminthic	Nematoda	trichinellosis
6335	Trichinella nativa	helminthic	Nematoda	trichinellosis
6336	Trichinella nelsoni	helminthic	Nematoda	trichinellosis
268474	Trichinella papuae	helminthic	Nematoda	trichinellosis
6337	Trichinella pseudospiralis	helminthic	Nematoda	trichinellosis
6334	Trichinella spiralis	helminthic	Nematoda	trichinellosis
268475	Trichinella zimbabwensis	helminthic	Nematoda	trichinellosis
412133	Trichomonas vaginalis G3	protozoan	Metamonad	trichomoniasis
40349	Trichostrongylus axei	helminthic	Nematoda	trichostrongylosis	Black scour worm
40352	Trichostrongylus vitrinus	helminthic	Nematoda	trichostrongylosis	Black scour worm
36087	Trichuris trichiura	helminthic	Nematoda	trichuriasis	whipworm infection
185431	Trypanosoma brucei brucei TREU927	protozoan	Euglenozoa	trypanosomiasis	African trypanosomiasis (African Sleeping Sickness)
679716	Trypanosoma brucei gambiense DAL972	protozoan	Euglenozoa	trypanosomiasis	African trypanosomiasis (African Sleeping Sickness)
83891	Trypanosoma conorhini	protozoan	Euglenozoa	trypanosomiasis	African trypanosomiasis,American trypanosomiasis,Chagas disease,sleeping sickness
353153	Trypanosoma cruzi strain CL Brener	protozoan	Euglenozoa	trypanosomiasis	Chagas disease
71804	Trypanosoma grayi	protozoan	Euglenozoa	trypanosomiasis	African trypanosomiasis,American trypanosomiasis,Chagas disease,sleeping sickness
5698	Trypanosoma rangeli	protozoan	Euglenozoa	trypanosomiasis	African trypanosomiasis,American trypanosomiasis,Chagas disease,sleeping sickness
67003	Trypanosoma theileri	protozoan	Euglenozoa	trypanosomiasis	African trypanosomiasis,American trypanosomiasis,Chagas disease,sleeping sickness
6293	Wuchereria bancrofti	helminthic	Nematoda	filariasis	elephantiasis,lymphatic filariasis

## Sheet: Disease keywords
Disease	Organism type	Species
African trypanosomiasis	protozoan	Trypanosoma brucei
alveolar echinococcosis	helminthic	Echinococcus
alveolar hydatid Disease	helminthic	Echinococcus
American trypanosomiasis	protozoan	Trypanosoma cruzi
ancylostomiasis	helminthic	Ancylostoma duodenale
angiostrongyliasis	helminthic	Angiostrongylus cantonensis
anisakiasis	helminthic	Pseudoterranova decipiens
anisakis	helminthic	Pseudoterranova decipiens
ascariasis	helminthic	Ascaris lumbricoides
avian malaria	protozoan	Plasmodium
babesiosis	protozoan	Babesia
balantidiasis	protozoan	Balantidium
balantidiosis	protozoan	Balantidium coli
Barber's pole worm	helminthic	Haemonchus contortus
baylisascariasis	helminthic	Baylisascaris procyonis
bilharzia	helminthic	Schistosoma
Biting lice	ectoparasite	Bovicola
Black scour worm	helminthic	Trichostrongylus
black scours	protozoan	Eimeria
blackhead	protozoan	Histomonas meleagridis
blackwater fever	protozoan	Plasmodium
Bladder worm	helminthic	Cysticercus tenuicollis
Brown stomach worm	helminthic	Ostertagia:Teladorsagia
buffalo flies	ectoparasite	Haematobia
bush tick	ectoparasite	Haemaphysalis longicornis
capillariasis	helminthic	Capillaria
cattle tick	ectoparasite	Rhipicephalus australis:Boophilus microplus
cercarial dermatitis	helminthic	Austrobilharzia variglandis
cestodiasis	helminthic	Taenia
Chagas disease	protozoan	Trypanosoma cruzi
clonorchiasis	helminthic	Clonorchis sinensis
coccidiosis	protozoan	Eimeria
cryptosporidiosis	protozoan	Cryptosporidium
cutaneous larva migrans	helminthic	Ancylostoma:Uncinaria:Bunostomum
cyclosporiasis	protozoan	Cyclospora
cystic echinococcosis	helminthic	Echinococcus
cysticercosis	helminthic	Taenia
Cystoisosporiasis	protozoan	Cystoisospora
Dientamoeba fragilis infection	protozoan	Dientamoeba fragilis
diphyllobothriasis	helminthic	Diphyllobothrium
dipylidium	helminthic	Dipylidium caninum
dirofilariasis	helminthic	Dirofilaria
dracunculiasis	helminthic	Dracunculus medinensis
East Coast fever	protozoan	Theileria parva
echinococcosis	helminthic	Echinococcus
elephantiasis	helminthic	Wuchereria bancrofti:Brugia malayi:Brugia timori
enterobiasis	helminthic	Enterobius vermicularis
enterohepatitis	protozoan	Histomonas meleagridis
fascioliasis	helminthic	Fasciola
fasciolopsiasis	helminthic	Fasciolopsis
filariasis	helminthic	Wuchereria bancrofti:Brugia malayi:Brugia timori
Flystrike	ectoparasite	Lucilia cuprina
giardiasis	protozoan	Giardia lamblia
gnathostomiasis	helminthic	Gnathostoma
guinea worm disease	helminthic	Dracunculus medinensis
heartworm disease	helminthic	Dirofilaria immitis
hemorrhagic cecal coccidiosis	protozoan	Eimeria tenella
heterophyiasis	helminthic	Heterophyes heterophyes
histomoniasis	protozoan	Histomonas meleagridis
hookworm disease	helminthic	Ancylostoma duodenale:Necator americanus:Bunostomum
hydatid	helminthic	Echinococcus
hymenolepiasis	helminthic	Hymenolepis
ich	protozoan	Ichthyophthirius multifiliis
Intestinal tapeworm	helminthic	Moniezia expansa
leishmaniasis	protozoan	Leishmania
Liver Fluke	helminthic	Fasciola
loiasis	helminthic	Loa loa
Lungworm	helminthic	Dictyocaulus viviparous
lymphatic filariasis	helminthic	Wuchereria bancrofti:Brugia malayi:Brugia timori
malaria	protozoan	Plasmodium
myeloencephalitis	protozoan	Sarcocystis neurona
necatoriasis	helminthic	Necator americanus
neosporosis	protozoan	Neospora caninum
neurocysticercosis	helminthic	Taenia
Nodule worm	helminthic	Oesophagostomum radiatum
Ocular Larva Migrans	helminthic	Toxocara
onchocerciasis	helminthic	Onchocerca volvulus
Opisthorchiasis	helminthic	Opisthorchis
Osters	helminthic	Ostertagia
paragonimiasis	helminthic	Paragonimus
paralysis tick	ectoparasite	Ixodes holocyclus
raccoon roundworm	helminthic	Baylisascaris procyonis
rat lungworm disease	helminthic	Angiostrongylus cantonensis
river blindness	helminthic	Onchocerca volvulus
sarcocystosis	protozoan	Sarcocystis
schistosomiasis	helminthic	Schistosoma
Sheep Measles	helminthic	Cysticercus ovis
sleeping sickness	protozoan	Trypanosoma brucei
Small intestinal worm	helminthic	Cooperia oncophora
Stable fly	ectoparasite	Stomoxys calcitrans
Stomach fluke	helminthic	Calicophoron calicophorum: Paramphistomum
strongyloidiasis	helminthic	Strongyloides
Sucking lice	ectoparasite	Linognathus:Haematopinus eurysternus:Solenopotes capillatus
taeniasis	helminthic	Taenia
tapeworm infection	helminthic	Taenia
Tellies	helminthic	Teladorsagia
Texas Cattle Fever	protozoan	Babesia
theileriosis	protozoan	Theileria orientalis
toxocariasis	helminthic	Toxocara
toxoplasmosis	protozoan	Toxoplasma gondii
trichinellosis	helminthic	Trichinella
trichinosis	helminthic	Trichinella
trichomoniasis	protozoan	Trichomonas vaginalis
trichuriasis	helminthic	Trichuris trichiura
trichuris infection	helminthic	Trichuris trichiura
tropical theileriosis	protozoan	Theileria annulata
trypanosomiasis	protozoan	Trypanosoma
Visceral Larva Migrans	helminthic	Toxocara
wallaby tick	ectoparasite	Haemaphysalis bancrofti
whipworm infection	helminthic	Trichuris trichiura
White spot disease	protozoan	Ichthyophthirius multifiliis

## Sheet: Animal keywords
animal
animal model
animals
bird
birds
calf
calves
cat
cats
cattle
chicken
chickens
cow
cows
dog
dogs
goat
goats
guinea pig
guinea pigs
hamster
hamsters
horse
horses
lamb
lambs
mice
monkey
monkeys
mouse
pig
pigs
primate
primates
rabbit
rabbits
rat
rats
rodent
rodents
sheep

## Sheet: Protection keywords
antibodies
antibody
antigen
antigenic
effective
enhanced protection
IFN
immune
immunity
immunization
immunized
immunogenic
immunogenicity
induce
induced
invasion-inhibition in vitro
no weight loss
protection
protective
protective immunity
reduced lesion score
reduced mortality
reduced oocyst output
reduced parasitaemia
reduced shedding
reduced weight loss
reduction
reduction in oocyst shedding
reduction in parasitaemia
response
survival rate
TNF
vaccinated
vaccination
vaccine

## Sheet: Ignored names
acetyltransferase
actin
actin-like
acyltransferase
adaptor protein
alba
albumin
aldehyde
alpha
amidase
aminopeptidase
antigen protein
antigenic protein
apple
apyrase
archipelago
arginase
bent
beta-actin
bifid
Binding protein
biotin
cad
cap
car
carrier protein
caspase
catalase
cathepsin
cathepsin-l
cell differentiation
Cell division
cell surface protein
centromere
chaperone
chaperonin
chitinase
cholinesterase
chymotrypsin
Circulating antigen
Citrate synthase
Coat protein
collagen
conserved plasmodium
Conserved protein
cub
cycle
cysteine protease
cysteine proteinase
cytochrome
cytokine
cytokinesis
dbl
deaminase
deformed
dehydrogenase
deoxyribonuclease
diagnostic antigen
diaphanous
dicer
dioxygenase
domain-containing protein
drumstick
Elastase
elastin
enabled
endonuclease
endopeptidase
Endoplasmic reticulum
enolase
epidermal growth factor
esterase
eukaryotic initiation factor
eukaryotic translation initiation factor
exonuclease
exported protein
expressed protein
expressed sequence
extracellular protein
ferritin
ferrochelatase
flavoprotein
fog
fused
fusion
fusion protein
gap
git
glass
globin
glucose
glutathione S-transferase
glutathione-s-transferase
glycoprotein
g-patch
gram
grip
growth factor
hand
heat
hedgehog
helicase
hemoglobin
hemolysin
hexokinase
hexose
histone
homeless
Host-protective antigen
hunchback
hyaluronidase
hypothetical protein
i-antigen
immunodominant antigen
immunoglobulin
immunoglobulin-binding
impact
inactive
Inner membrane
Integral membrane
islet
keratin
kinase
lecithin
lectin
limpet
lipase
lipoprotein
luciferase
lysozyme
Major antigen
malaria antigen
map
meg
membrane attack complex
membrane protein
metacaspase
mitochondrial
mucin
mummy
myeloperoxidase
myoglobin
myosin
myosin-a
nitroreductase
notch
Novel antigen
Novel protein
nuclear protein
nuclease
nucleotidase
oxidoreductase
pangolin
papain
pep
pepsinogen
peptidase
period
peroxidase
phosphatase
phosphatase-like
phosphodiesterase
phosphofructokinase
phospholipase
phosphoprotein
phosphotransferase
pol
polymerase
polypeptide
polyprotein
porcupine
Potential antigen
Predicted protein
programmed cell death
prolactin
propeller
protease
protease inhibitor
Proteasome
Protective antigen
protein 1
protein 2
protein similar
pyruvate
raw
Recombinant antigen
recombinase
reductase
regulatory protein
renin
retrotransposon
reverse transcriptase
ribonuclease
ribosomal protein
rim
run
salsa
s-antigen
sap
scratch
secreted protein
Secretory protein
ser
serine
serine protease
signal peptide
single-minded
slide
snare
soap
sodium
stall
suppressor
Surface antigen
Surface protein
synthase
t-box
topoisomerase
transcription factor
transferase
transferrin
transglutaminase
translation initiation factor
Transmembrane
Transmembrane domain
transporter
trypsin
tufa
tumor suppressor
tyrosinase
urease
Vaccine antigen
var
Variant antigen
wasp
x-pro
zipper

## Sheet: Check names
adenylate
amastin
ankyrin
annexin
aquaporin
cadherin
calpain
calreticulin
centrin
chymotrypsin
cyclin
cystatin
cytokinesis
galectin
integrin
mucin
peroxidoxin
Peroxiredoxin
procollagen
profilin
prohibitin
pyruvate
smad
tetraspanin
titin
toxofilin
toxofilin
tropomyosin
trypsin
tryptophan-rich
ubiquitin

## Sheet: Ignored words (stopwords)
a
about
above
act
after
again
against
all
also
am
an
and
and/or
antigen
any
are
aren't
arm
as
at
atpase
be
because
been
before
being
below
between
both
but
by
can
could
couldn't
dat
did
didn
didn't
do
does
doesn't
doing
don't
down
during
each
egg
either
ex
few
for
from
further
furthermore
gene
had
hadn't
has
hasn't
have
haven
haven't
having
he
hence
her
here
herein
hers
herself
him
himself
his
how
however
i
if
impact
in
into
is
isn
isn't
it
its
it's
itself
just
lack
large
mdr
me
might
mightn't
more
most
must
mustn't
my
myself
needn't
nevertheless
no
nor
not
now
of
off
on
once
only
or
other
our
ours
ourselves
out
over
own
per
pigs
same
sera
set
shan't
she
she's
should
shouldn't
should've
so
some
spp
such
th1
th2
than
that
that'll
the
their
theirs
them
themselves
then
there
therefore
these
they
this
those
through
thus
to
too
under
unfortunately
until
up
us
vary
very
was
wasn
wasn't
we
were
weren't
what
when
where
which
while
who
whom
why
will
with
won
won't
would
wouldn't
you
you'd
you'll
your
you're
yours
yourself
yourselves
you've
